# Supplementary material for: Signatures of the Evolution of Parthenogenesis and Cryptobiosis in the Genomes of Panagrolaimid Nematodes
Source: iScience. 2019 Oct 24;21:587–602. doi: 10.1016/j.isci.2019.10.039 (PMC6889759; doi:10.1016/j.isci.2019.10.039)
Supplement: Data S1. BUSCO Results, Related to Figure 1 — Genome completeness for the newly assembled Panagrolaimus and Propanagrolaimus species' genomes as determined by the BUSCO pipeline with the eukaryote gene set on gVolante. [file mmc2.xlsx]

## Sheet: Sheet1
P. bornheim (ES5)
Completeness Assessment Results:
	Total # of core genes queried: 303
	# of core genes detected
		Complete: 256 (84.49%)
		Complete + Partial: 285 (94.06%)
	# of missing core genes: 18 (5.94%)
	Average # of orthologs per core genes: 1.05
	% of detected core genes that have more than 1 ortholog: 4.30
Panagrolaimus sp. PS1159
Completeness Assessment Results:
	Total # of core genes queried: 303
	# of core genes detected
		Complete: 273 (90.10%)
		Complete + Partial: 286 (94.39%)
	# of missing core genes: 17 (5.61%)
	Average # of orthologs per core genes: 1.05
	% of detected core genes that have more than 1 ortholog: 4.76
Propanagrolaimus sp. JU765
Completeness Assessment Results:
	Total # of core genes queried: 303
	# of core genes detected
		Complete: 262 (86.47%)
		Complete + Partial: 289 (95.38%)
	# of missing core genes: 14 (4.62%)
	Average # of orthologs per core genes: 1.02
	% of detected core genes that have more than 1 ortholog: 1.53
Panagrolaimus superbus
Completeness Assessment Results:
	Total # of core genes queried: 303
	# of core genes detected
		Complete: 270 (89.11%)
		Complete + Partial: 292 (96.37%)
	# of missing core genes: 11 (3.63%)
	Average # of orthologs per core genes: 1.03
	% of detected core genes that have more than 1 ortholog: 2.96
Panagrolaimus davidi
Completeness Assessment Results:
	Total # of core genes queried: 303
	# of core genes detected
		Complete: 266 (87.79%)	137 (45.21%)
		Complete + Partial: 205 (67.66%)
	# of missing core genes: 98 (32.34%)
	Average # of orthologs per core genes: 1.04
	% of detected core genes that have more than 1 ortholog: 6.57
Panagrolaimus sp. PS1579
Completeness Assessment Results:
	Total # of core genes queried: 303
	# of core genes detected
		Complete: 266 (87.79%)
		Complete + Partial: 288 (95.05%)
	# of missing core genes: 15 (4.95%)
	Average # of orthologs per core genes: 1.03
	% of detected core genes that have more than 1 ortholog: 2.63
