# Supplementary material for: Signatures of the Evolution of Parthenogenesis and Cryptobiosis in the Genomes of Panagrolaimid Nematodes
Source: iScience. 2019 Oct 24;21:587–602. doi: 10.1016/j.isci.2019.10.039 (PMC6889759; doi:10.1016/j.isci.2019.10.039)
Supplement: Data S2. HGT – GOSlim, Related to Figures 4 and 5 — GOSlim annotation for HGT candidates found in the panagrolaimid genomes. [file mmc3.xlsx]

## Sheet: AI-raw
AI	query hits number	query name	best evalue Archaea	best evalue Bacteria	best evalue Viroids	best evalue Viruses	best evalue Viridiplantae	best evalue Fungi	best evalue Other	best evalue Metazoa	best hit gi	best hit prct ident	best hit org nickname	best hit org full name	best hit taxo group	best hit taxid	best hit lineage
460.517	250	df5050_findorfv3_2108	-	-	-	-	-	0	-	-	667831642	54.08	Conio	Coniosporium apollinis CBS 100218	Eukaryota_NO_Metazoa	1168221	;cellular organisms;Eukaryota;Opisthokonta;Fungi;Dikarya;Ascomycota;saccharomyceta;Pezizomycotina;leotiomyceta;Eurotiomycetes;Chaetothyriomycetidae;Chaetothyriales;Herpotrichiellaceae;Coniosporium;Coniosporium apollinis;Coniosporium apollinis CBS 100218;
415.564	251	df5050_findorfv3_2363	-	-	-	-	-	-	0	3e-20	470238604	66.41	D_fas	Dictyostelium fasciculatum	Eukaryota_NO_Metazoa	261658	;cellular organisms;Eukaryota;Amoebozoa;Mycetozoa;Dictyosteliida;Dictyostelium;Dictyostelium fasciculatum;
325.358	250	df5050_findorfv3_19321	-	-	-	-	-	5e-142	-	-	528895746	46.75	Rozel	Rozella allomycis CSF55	Eukaryota_NO_Metazoa	988480	;cellular organisms;Eukaryota;Opisthokonta;Fungi;Cryptomycota;Rozella;Rozella allomycis;Rozella allomycis CSF55;
316.37	76	df5050_findorfv3_12808	-	-	-	-	-	-	4e-138	-	281204130	47.22	Polys	Polysphondylium pallidum PN500	Eukaryota_NO_Metazoa	670386	;cellular organisms;Eukaryota;Amoebozoa;Mycetozoa;Dictyosteliida;Polysphondylium;Polysphondylium pallidum;Polysphondylium pallidum PN500;
311.36	250	df5050_findorfv3_15045	-	-	-	-	-	6e-136	-	-	526203509	61.22	Dacty	Dactylellina haptotyla CBS 200.50	Eukaryota_NO_Metazoa	1284197	;cellular organisms;Eukaryota;Opisthokonta;Fungi;Dikarya;Ascomycota;saccharomyceta;Pezizomycotina;Orbiliomycetes;Orbiliales;Orbiliaceae;mitosporic Orbiliaceae;Dactylellina;Dactylellina haptotyla;Dactylellina haptotyla CBS 200.50;
301.862	250	df5050_findorfv3_12700	-	-	-	-	-	8e-132	-	-	403418458	50.52	F_rad	Fibroporia radiculosa	Eukaryota_NO_Metazoa	599839	;cellular organisms;Eukaryota;Opisthokonta;Fungi;Dikarya;Basidiomycota;Agaricomycotina;Agaricomycetes;Agaricomycetes incertae sedis;Polyporales;Polyporaceae;Fibroporia;Fibroporia radiculosa;
291.042	251	df5050_findorfv3_18228	-	4e-127	-	-	-	-	-	-	517456694	51.94	N_aur	Niabella aurantiaca	Bacteria	379900	;cellular organisms;Bacteria;Bacteroidetes/Chlorobi group;Bacteroidetes;Sphingobacteriia;Sphingobacteriales;Chitinophagaceae;Niabella;Niabella aurantiaca;
265.02	250	df5050_findorfv3_8544	-	8e-116	-	-	-	-	-	-	646403065	58.62	V_par	Vibrio parahaemolyticus	Bacteria	670	;cellular organisms;Bacteria;Proteobacteria;Gammaproteobacteria;Vibrionales;Vibrionaceae;Vibrio;Vibrio harveyi group;Vibrio parahaemolyticus;
255.692	250	df5050_findorfv3_10310	-	9e-112	-	-	-	-	-	-	557392332	53.6	uncul	uncultured Desulfofustis sp. PB-SRB1	Bacteria	1385624	;cellular organisms;Bacteria;Proteobacteria;delta/epsilon subdivisions;Deltaproteobacteria;Desulfobacterales;Desulfobulbaceae;Desulfofustis;environmental samples;uncultured Desulfofustis sp. PB-SRB1;
248.679	251	df5050_findorfv3_18341	-	1e-108	-	-	-	-	-	-	492932952	53.04	B_gra	Burkholderia graminis	Bacteria	60548	;cellular organisms;Bacteria;Proteobacteria;Betaproteobacteria;Burkholderiales;Burkholderiaceae;Burkholderia;Burkholderia graminis;
244.074	250	df5050_findorfv3_3188	-	1e-106	-	-	-	-	-	-	489076721	95.76	Myroi	Myroides	Bacteria	76831	;cellular organisms;Bacteria;Bacteroidetes/Chlorobi group;Bacteroidetes;Flavobacteriia;Flavobacteriales;Flavobacteriaceae;Myroides;
237.677	93	df5050_findorfv3_13512	-	-	-	-	-	-	6e-104	-	290988193	55.02	Naegl	Naegleria gruberi strain NEG-M	Eukaryota_NO_Metazoa	744533	;cellular organisms;Eukaryota;Heterolobosea;Schizopyrenida;Vahlkampfiidae;Naegleria;Naegleria gruberi;Naegleria gruberi strain NEG-M;
237.166	250	df5050_findorfv3_17092	-	1e-103	-	-	-	-	-	-	651947463	54.01	F_gel	Fictibacillus gelatini	Bacteria	225985	;cellular organisms;Bacteria;Firmicutes;Bacilli;Bacillales;Bacillaceae;Fictibacillus;Fictibacillus gelatini;
234.864	250	df5050_findorfv3_9345	-	-	-	-	-	1e-102	-	-	666407978	64.91	Stach	Stachybotrys chartarum IBT 7711	Eukaryota_NO_Metazoa	1280523	;cellular organisms;Eukaryota;Opisthokonta;Fungi;Dikarya;Ascomycota;saccharomyceta;Pezizomycotina;leotiomyceta;sordariomyceta;Sordariomycetes;Hypocreomycetidae;Hypocreales;mitosporic Hypocreales;Stachybotrys;Stachybotrys chartarum;Stachybotrys chartarum IBT 7711;
230.259	106	df5050_findorfv3_16083	-	-	-	-	-	-	1e-100	-	290988193	54.48	Naegl	Naegleria gruberi strain NEG-M	Eukaryota_NO_Metazoa	744533	;cellular organisms;Eukaryota;Heterolobosea;Schizopyrenida;Vahlkampfiidae;Naegleria;Naegleria gruberi;Naegleria gruberi strain NEG-M;
225.876	250	df5050_findorfv3_11054	-	-	-	-	-	8e-99	-	-	528890468	63.2	Rozel	Rozella allomycis CSF55	Eukaryota_NO_Metazoa	988480	;cellular organisms;Eukaryota;Opisthokonta;Fungi;Cryptomycota;Rozella;Rozella allomycis;Rozella allomycis CSF55;
219.439	250	df5050_findorfv3_18981	-	5e-96	-	-	-	-	-	-	675339714	48.11	Ricke	Rickettsiales bacterium Ac37b	Bacteria	1528098	;cellular organisms;Bacteria;Proteobacteria;Alphaproteobacteria;Rickettsiales;unclassified Rickettsiales;Rickettsiales bacterium Ac37b;
217.647	250	df5050_findorfv3_2945	-	-	-	-	-	3e-95	-	-	575482178	52.77	Batra	Batrachochytrium dendrobatidis JAM81	Eukaryota_NO_Metazoa	684364	;cellular organisms;Eukaryota;Opisthokonta;Fungi;Chytridiomycota;Chytridiomycetes;Rhizophydiales;Rhizophydiales incertae sedis;Batrachochytrium;Batrachochytrium dendrobatidis;Batrachochytrium dendrobatidis JAM81;
216.443	250	df5050_findorfv3_18432	-	-	-	-	-	-	1e-94	-	470425122	51.16	Acant	Acanthamoeba castellanii str. Neff	Eukaryota_NO_Metazoa	1257118	;cellular organisms;Eukaryota;Amoebozoa;Discosea;Longamoebia;Centramoebida;Acanthamoebidae;Acanthamoeba;Acanthamoeba castellanii;Acanthamoeba castellanii str. Neff;
214.651	250	df5050_findorfv3_6350	-	-	-	-	-	-	6e-94	-	470425122	48.74	Acant	Acanthamoeba castellanii str. Neff	Eukaryota_NO_Metazoa	1257118	;cellular organisms;Eukaryota;Amoebozoa;Discosea;Longamoebia;Centramoebida;Acanthamoebidae;Acanthamoeba;Acanthamoeba castellanii;Acanthamoeba castellanii str. Neff;
205.623	250	df5050_findorfv3_17270	-	-	-	-	-	5e-90	-	-	549046336	57.73	Pyron	Pyronema omphalodes CBS 100304	Eukaryota_NO_Metazoa	1076935	;cellular organisms;Eukaryota;Opisthokonta;Fungi;Dikarya;Ascomycota;saccharomyceta;Pezizomycotina;Pezizomycetes;Pezizales;Pyronemataceae;Pyronema;Pyronema omphalodes;Pyronema omphalodes CBS 100304;
205.623	250	df5050_findorfv3_17271	-	-	-	-	-	5e-90	-	-	549046336	57.73	Pyron	Pyronema omphalodes CBS 100304	Eukaryota_NO_Metazoa	1076935	;cellular organisms;Eukaryota;Opisthokonta;Fungi;Dikarya;Ascomycota;saccharomyceta;Pezizomycotina;Pezizomycetes;Pezizales;Pyronemataceae;Pyronema;Pyronema omphalodes;Pyronema omphalodes CBS 100304;
201.529	250	df5050_findorfv3_17272	-	-	-	-	-	3e-88	-	-	549046336	58.33	Pyron	Pyronema omphalodes CBS 100304	Eukaryota_NO_Metazoa	1076935	;cellular organisms;Eukaryota;Opisthokonta;Fungi;Dikarya;Ascomycota;saccharomyceta;Pezizomycotina;Pezizomycetes;Pezizales;Pyronemataceae;Pyronema;Pyronema omphalodes;Pyronema omphalodes CBS 100304;
189.728	250	df5050_findorfv3_6339	-	-	-	-	-	-	4e-83	-	470425122	45.11	Acant	Acanthamoeba castellanii str. Neff	Eukaryota_NO_Metazoa	1257118	;cellular organisms;Eukaryota;Amoebozoa;Discosea;Longamoebia;Centramoebida;Acanthamoebidae;Acanthamoeba;Acanthamoeba castellanii;Acanthamoeba castellanii str. Neff;
188.812	250	df5050_findorfv3_19355	-	1e-82	-	-	-	-	-	-	498495859	55.66	Pseud	Pseudomonas sp. HPB0071	Bacteria	1203578	;cellular organisms;Bacteria;Proteobacteria;Gammaproteobacteria;Pseudomonadales;Pseudomonadaceae;Pseudomonas;Pseudomonas sp. HPB0071;
173.051	250	df5050_findorfv3_759	-	7e-76	-	-	-	-	-	-	516382817	55.96	B_kur	Burkholderia kururiensis	Bacteria	984307	;cellular organisms;Bacteria;Proteobacteria;Betaproteobacteria;Burkholderiales;Burkholderiaceae;Burkholderia;Burkholderia kururiensis;
166.479	250	df5050_findorfv3_11005	-	5e-73	-	-	-	-	-	-	498488720	52.05	B_atr	Bacillus atrophaeus	Bacteria	1452	;cellular organisms;Bacteria;Firmicutes;Bacilli;Bacillales;Bacillaceae;Bacillus;Bacillus subtilis group;Bacillus atrophaeus;
165.786	250	df5050_findorfv3_19868	-	-	-	-	-	1e-72	-	-	575512151	59.69	Candi	Candida tenuis ATCC 10573	Eukaryota_NO_Metazoa	590646	;cellular organisms;Eukaryota;Opisthokonta;Fungi;Dikarya;Ascomycota;saccharomyceta;Saccharomycotina;Saccharomycetes;Saccharomycetales;Debaryomycetaceae;Yamadazyma;Yamadazyma/Candida clade;Candida tenuis;Candida tenuis ATCC 10573;
163.84	250	df5050_findorfv3_15044	-	-	-	-	-	7e-72	-	-	671151294	59.77	Cyphe	Cyphellophora europaea CBS 101466	Eukaryota_NO_Metazoa	1220924	;cellular organisms;Eukaryota;Opisthokonta;Fungi;Dikarya;Ascomycota;saccharomyceta;Pezizomycotina;leotiomyceta;Eurotiomycetes;Chaetothyriomycetidae;Chaetothyriales;Cyphellophoraceae;Cyphellophora;Cyphellophora europaea;Cyphellophora europaea CBS 101466;
162.097	250	df5050_findorfv3_18889	-	-	-	-	-	4e-71	-	-	646309769	35.29	Pleur	Pleurotus ostreatus PC15	Eukaryota_NO_Metazoa	1137138	;cellular organisms;Eukaryota;Opisthokonta;Fungi;Dikarya;Basidiomycota;Agaricomycotina;Agaricomycetes;Agaricomycetidae;Agaricales;Pleurotaceae;Pleurotus;Pleurotus ostreatus;Pleurotus ostreatus PC15;
162.097	250	df5050_findorfv3_18890	-	-	-	-	-	4e-71	-	-	646309769	35.29	Pleur	Pleurotus ostreatus PC15	Eukaryota_NO_Metazoa	1137138	;cellular organisms;Eukaryota;Opisthokonta;Fungi;Dikarya;Basidiomycota;Agaricomycotina;Agaricomycetes;Agaricomycetidae;Agaricales;Pleurotaceae;Pleurotus;Pleurotus ostreatus;Pleurotus ostreatus PC15;
161.181	250	df5050_findorfv3_15820	-	-	-	-	-	-	1e-70	-	290984087	68.46	Naegl	Naegleria gruberi strain NEG-M	Eukaryota_NO_Metazoa	744533	;cellular organisms;Eukaryota;Heterolobosea;Schizopyrenida;Vahlkampfiidae;Naegleria;Naegleria gruberi;Naegleria gruberi strain NEG-M;
161.181	250	df5050_findorfv3_2792	-	-	-	-	-	1e-70	-	-	83770430	59.32	Asper	Aspergillus oryzae RIB40	Eukaryota_NO_Metazoa	510516	;cellular organisms;Eukaryota;Opisthokonta;Fungi;Dikarya;Ascomycota;saccharomyceta;Pezizomycotina;leotiomyceta;Eurotiomycetes;Eurotiomycetidae;Eurotiales;Aspergillaceae;Aspergillus;Aspergillus oryzae;Aspergillus oryzae RIB40;
157.087	250	df5050_findorfv3_19780	-	6e-69	-	-	-	-	-	-	492662211	49.01	X_axo	Xanthomonas axonopodis	Bacteria	53413	;cellular organisms;Bacteria;Proteobacteria;Gammaproteobacteria;Xanthomonadales;Xanthomonadaceae;Xanthomonas;Xanthomonas axonopodis;
157.087	250	df5050_findorfv3_5258	-	6e-69	-	-	-	-	-	-	514235411	84.25	C_dav	Cedecea davisae	Bacteria	158484	;cellular organisms;Bacteria;Proteobacteria;Gammaproteobacteria;Enterobacteriales;Enterobacteriaceae;Cedecea;Cedecea davisae;
155.883	272	df5050_findorfv3_15199	-	-	-	-	-	2e-68	-	-	50416064	44.78	Debar	Debaryomyces hansenii CBS767	Eukaryota_NO_Metazoa	284592	;cellular organisms;Eukaryota;Opisthokonta;Fungi;Dikarya;Ascomycota;saccharomyceta;Saccharomycotina;Saccharomycetes;Saccharomycetales;Debaryomycetaceae;Debaryomyces;Debaryomyces hansenii;Debaryomyces hansenii var. hansenii;Debaryomyces hansenii CBS767;
154.784	250	df5050_findorfv3_4948	-	6e-68	-	-	-	-	-	-	639652805	46.67	B_teq	Bacillus tequilensis	Bacteria	227866	;cellular organisms;Bacteria;Firmicutes;Bacilli;Bacillales;Bacillaceae;Bacillus;Bacillus subtilis group;Bacillus tequilensis;
152.194	250	df5050_findorfv3_1597	-	8e-67	-	-	-	-	-	-	640393600	53.23	L_hua	Luteimonas huabeiensis	Bacteria	1244513	;cellular organisms;Bacteria;Proteobacteria;Gammaproteobacteria;Xanthomonadales;Xanthomonadaceae;Luteimonas;Luteimonas huabeiensis;
148.569	250	df5050_findorfv3_21360	-	-	-	-	-	-	3e-65	-	470402973	45.42	Acant	Acanthamoeba castellanii str. Neff	Eukaryota_NO_Metazoa	1257118	;cellular organisms;Eukaryota;Amoebozoa;Discosea;Longamoebia;Centramoebida;Acanthamoebidae;Acanthamoeba;Acanthamoeba castellanii;Acanthamoeba castellanii str. Neff;
142.76	250	df5050_findorfv3_5138	-	1e-62	-	-	-	-	-	-	657643650	42.32	Candi	Candidatus Odyssella thessalonicensis	Bacteria	84647	;cellular organisms;Bacteria;Proteobacteria;Alphaproteobacteria;Rickettsiales;Rickettsiales genera incertae sedis;Candidatus Odyssella;Candidatus Odyssella thessalonicensis;
140.814	257	df5050_findorfv3_11910	-	7e-62	-	-	-	-	-	-	501469861	55.25	B_cen	Burkholderia cenocepacia	Bacteria	95486	;cellular organisms;Bacteria;Proteobacteria;Betaproteobacteria;Burkholderiales;Burkholderiaceae;Burkholderia;Burkholderia cepacia complex;Burkholderia cenocepacia;
135.159	250	df5050_findorfv3_1498	-	2e-59	-	-	-	-	-	-	489077567	100	Myroi	Myroides	Bacteria	76831	;cellular organisms;Bacteria;Bacteroidetes/Chlorobi group;Bacteroidetes;Flavobacteriia;Flavobacteriales;Flavobacteriaceae;Myroides;
129.456	250	df5050_findorfv3_6489	-	6e-57	-	-	-	-	-	-	576323984	62.07	Pedob	Pedobacter sp. V48	Bacteria	509635	;cellular organisms;Bacteria;Bacteroidetes/Chlorobi group;Bacteroidetes;Sphingobacteriia;Sphingobacteriales;Sphingobacteriaceae;Pedobacter;Pedobacter sp. V48;
124.445	252	df5050_findorfv3_18372	-	-	-	-	-	9e-55	-	-	51338735	38.7	Schiz	Schizosaccharomyces pombe 972h-	Eukaryota_NO_Metazoa	284812	;cellular organisms;Eukaryota;Opisthokonta;Fungi;Dikarya;Ascomycota;Taphrinomycotina;Schizosaccharomycetes;Schizosaccharomycetales;Schizosaccharomycetaceae;Schizosaccharomyces;Schizosaccharomyces pombe;Schizosaccharomyces pombe 972h-;
120.938	250	df5050_findorfv3_17136	-	3e-53	-	-	-	-	-	-	488687104	58.71	S_aur	Stigmatella aurantiaca	Bacteria	41	;cellular organisms;Bacteria;Proteobacteria;delta/epsilon subdivisions;Deltaproteobacteria;Myxococcales;Cystobacterineae;Cystobacteraceae;Stigmatella;Stigmatella aurantiaca;
118.23	134	df5050_findorfv3_4150	-	-	-	-	-	-	9e-85	2e-33	678339789	57.96	S_lem	Stylonychia lemnae	Eukaryota_NO_Metazoa	5949	;cellular organisms;Eukaryota;Alveolata;Ciliophora;Intramacronucleata;Spirotrichea;Stichotrichia;Sporadotrichida;Oxytrichidae;Stylonychinae;Stylonychia;Stylonychia lemnae;
118.23	134	df5050_findorfv3_4297	-	-	-	-	-	-	9e-85	2e-33	678339789	57.96	S_lem	Stylonychia lemnae	Eukaryota_NO_Metazoa	5949	;cellular organisms;Eukaryota;Alveolata;Ciliophora;Intramacronucleata;Spirotrichea;Stichotrichia;Sporadotrichida;Oxytrichidae;Stylonychinae;Stylonychia;Stylonychia lemnae;
117.537	251	df5050_findorfv3_15496	-	-	-	-	-	9e-52	-	-	590056479	40.23	Fusar	Fusarium oxysporum f. sp. raphani 54005	Eukaryota_NO_Metazoa	1089458	;cellular organisms;Eukaryota;Opisthokonta;Fungi;Dikarya;Ascomycota;saccharomyceta;Pezizomycotina;leotiomyceta;sordariomyceta;Sordariomycetes;Hypocreomycetidae;Hypocreales;Nectriaceae;Fusarium;Fusarium oxysporum species complex;Fusarium oxysporum;Fusarium oxysporum f. sp. raphani;Fusarium oxysporum f. sp. raphani 54005;
116.739	251	df5050_findorfv3_7262	-	2e-51	-	-	-	-	-	-	502448755	43.28	C_pin	Chitinophaga pinensis	Bacteria	79329	;cellular organisms;Bacteria;Bacteroidetes/Chlorobi group;Bacteroidetes;Sphingobacteriia;Sphingobacteriales;Chitinophagaceae;Chitinophaga;Chitinophaga pinensis;
116.046	250	df5050_findorfv3_120	-	-	-	-	-	-	2e-87	5e-37	118357345	43.92	T_the	Tetrahymena thermophila	Eukaryota_NO_Metazoa	5911	;cellular organisms;Eukaryota;Alveolata;Ciliophora;Intramacronucleata;Oligohymenophorea;Hymenostomatida;Tetrahymenina;Tetrahymenidae;Tetrahymena;Tetrahymena thermophila;
102.23	250	df5050_findorfv3_1205	-	4e-45	-	-	-	-	-	-	663593773	54.2	A_alb	Allokutzneria albata	Bacteria	211114	;cellular organisms;Bacteria;Actinobacteria;Actinobacteria;Actinobacteridae;Actinomycetales;Pseudonocardineae;Pseudonocardiaceae;Allokutzneria;Allokutzneria albata;
101.314	14	df5050_findorfv3_11585	-	-	-	-	-	-	1e-44	-	678308217	41.45	S_lem	Stylonychia lemnae	Eukaryota_NO_Metazoa	5949	;cellular organisms;Eukaryota;Alveolata;Ciliophora;Intramacronucleata;Spirotrichea;Stichotrichia;Sporadotrichida;Oxytrichidae;Stylonychinae;Stylonychia;Stylonychia lemnae;
100.621	15	df5050_findorfv3_11584	-	-	-	-	-	-	2e-44	-	678308217	41.45	S_lem	Stylonychia lemnae	Eukaryota_NO_Metazoa	5949	;cellular organisms;Eukaryota;Alveolata;Ciliophora;Intramacronucleata;Spirotrichea;Stichotrichia;Sporadotrichida;Oxytrichidae;Stylonychinae;Stylonychia;Stylonychia lemnae;
94.406	251	df5050_findorfv3_15197	-	-	-	-	1e-41	-	-	-	15226103	41.88	A_tha	Arabidopsis thaliana	Eukaryota_NO_Metazoa	3702	;cellular organisms;Eukaryota;Viridiplantae;Streptophyta;Streptophytina;Embryophyta;Tracheophyta;Euphyllophyta;Spermatophyta;Magnoliophyta;Mesangiospermae;eudicotyledons;Gunneridae;Pentapetalae;rosids;malvids;Brassicales;Brassicaceae;Camelineae;Arabidopsis;Arabidopsis thaliana;
93.202	250	df5050_findorfv3_10098	-	-	-	-	-	1e-65	-	3e-25	598072381	48.5	Spath	Spathaspora passalidarum NRRL Y-27907	Eukaryota_NO_Metazoa	619300	;cellular organisms;Eukaryota;Opisthokonta;Fungi;Dikarya;Ascomycota;saccharomyceta;Saccharomycotina;Saccharomycetes;Saccharomycetales;Debaryomycetaceae;Spathaspora;Spathaspora passalidarum;Spathaspora passalidarum NRRL Y-27907;
92.5089	250	df5050_findorfv3_18045	-	-	-	-	-	2e-65	-	3e-25	598072381	48.5	Spath	Spathaspora passalidarum NRRL Y-27907	Eukaryota_NO_Metazoa	619300	;cellular organisms;Eukaryota;Opisthokonta;Fungi;Dikarya;Ascomycota;saccharomyceta;Saccharomycotina;Saccharomycetes;Saccharomycetales;Debaryomycetaceae;Spathaspora;Spathaspora passalidarum;Spathaspora passalidarum NRRL Y-27907;
91.5438	250	df5050_findorfv3_18049	-	-	-	-	-	7e-65	-	4e-25	598072381	48.07	Spath	Spathaspora passalidarum NRRL Y-27907	Eukaryota_NO_Metazoa	619300	;cellular organisms;Eukaryota;Opisthokonta;Fungi;Dikarya;Ascomycota;saccharomyceta;Saccharomycotina;Saccharomycetes;Saccharomycetales;Debaryomycetaceae;Spathaspora;Spathaspora passalidarum;Spathaspora passalidarum NRRL Y-27907;
91.4103	250	df5050_findorfv3_18044	-	-	-	-	-	6e-65	-	3e-25	598072381	48.07	Spath	Spathaspora passalidarum NRRL Y-27907	Eukaryota_NO_Metazoa	619300	;cellular organisms;Eukaryota;Opisthokonta;Fungi;Dikarya;Ascomycota;saccharomyceta;Saccharomycotina;Saccharomycetes;Saccharomycetales;Debaryomycetaceae;Spathaspora;Spathaspora passalidarum;Spathaspora passalidarum NRRL Y-27907;
87.2106	223	df5050_findorfv3_1713	-	4e-47	-	-	-	-	-	3e-09	640470883	35.86	S_fon	Serratia fonticola	Bacteria	47917	;cellular organisms;Bacteria;Proteobacteria;Gammaproteobacteria;Enterobacteriales;Enterobacteriaceae;Serratia;Serratia fonticola;
83.4039	250	df5050_findorfv3_20935	-	6e-37	-	-	-	-	-	-	652890727	41.21	M_tun	Methylobacter tundripaludum	Bacteria	173365	;cellular organisms;Bacteria;Proteobacteria;Gammaproteobacteria;Methylococcales;Methylococcaceae;Methylobacter;Methylobacter tundripaludum;
77.5947	250	df5050_findorfv3_19574	-	2e-34	-	-	-	-	-	-	520764082	28.95	Oseda	Osedax symbiont Rs2	Bacteria	1330035	;cellular organisms;Bacteria;Proteobacteria;Gammaproteobacteria;Oceanospirillales;Oceanospirillaceae;unclassified Oceanospirillaceae;Osedax symbiont Rs2;
77.1893	74	df5050_findorfv3_8233	-	-	-	-	-	3e-34	-	-	528897096	33.1	Rozel	Rozella allomycis CSF55	Eukaryota_NO_Metazoa	988480	;cellular organisms;Eukaryota;Opisthokonta;Fungi;Cryptomycota;Rozella;Rozella allomycis;Rozella allomycis CSF55;
74.1935	250	df5050_findorfv3_7704	-	6e-33	-	-	-	-	-	-	501921329	48.12	B_hyo	Brachyspira hyodysenteriae	Bacteria	159	;cellular organisms;Bacteria;Spirochaetes;Spirochaetia;Spirochaetales;Brachyspiraceae;Brachyspira;Brachyspira hyodysenteriae;
72.7019	104	df5050_findorfv3_12372	-	8e-37	-	-	-	-	-	3e-05	518928253	48.94	H_zav	Hyphomicrobium zavarzinii	Bacteria	48292	;cellular organisms;Bacteria;Proteobacteria;Alphaproteobacteria;Rhizobiales;Hyphomicrobiaceae;Hyphomicrobium;Hyphomicrobium zavarzinii;
70.2815	250	df5050_findorfv3_19791	-	3e-45	-	-	-	-	-	1e-14	651617749	54.36	M_sze	Methylocaldum szegediense	Bacteria	73780	;cellular organisms;Bacteria;Proteobacteria;Gammaproteobacteria;Methylococcales;Methylococcaceae;Methylocaldum;Methylocaldum szegediense;
67.9789	250	df5050_findorfv3_19514	-	3e-30	-	-	-	-	-	-	599128884	48.78	Fervi	Fervidicella metallireducens AeB	Bacteria	1403537	;cellular organisms;Bacteria;Firmicutes;Clostridia;Clostridiales;Clostridiaceae;Fervidicella;Fervidicella metallireducens;Fervidicella metallireducens AeB;
65.8587	209	df5050_findorfv3_5223	-	1e-36	-	-	-	-	-	4e-08	503982951	49.18	N_kor	Niastella koreensis	Bacteria	354356	;cellular organisms;Bacteria;Bacteroidetes/Chlorobi group;Bacteroidetes;Sphingobacteriia;Sphingobacteriales;Chitinophagaceae;Niastella;Niastella koreensis;
62.8629	837	df5050_findorfv3_11625	-	-	-	-	-	-	2e-104	4e-77	669156096	60.64	Sapro	Saprolegnia diclina VS20	Eukaryota_NO_Metazoa	1156394	;cellular organisms;Eukaryota;Stramenopiles;Oomycetes;Saprolegniales;Saprolegniaceae;Saprolegnia;Saprolegnia diclina;Saprolegnia diclina VS20;
62.1698	47	df5050_findorfv3_10442	-	1e-27	-	-	-	-	-	-	515379888	41.3	C_fri	Chlorogloeopsis fritschii	Bacteria	1124	;cellular organisms;Bacteria;Cyanobacteria;Stigonematales;Chlorogloeopsis;Chlorogloeopsis fritschii;
61.4767	250	df5050_findorfv3_7496	-	2e-27	-	-	-	-	-	-	653617083	42.86	nd	[Clostridium] cellobioparum	Bacteria	29355	;cellular organisms;Bacteria;Firmicutes;Clostridia;Clostridiales;Ruminococcaceae;Ruminiclostridium;[Clostridium] cellobioparum;
59.8672	250	df5050_findorfv3_15794	-	1e-26	-	-	-	-	-	-	545416684	45.83	Clost	Clostridiales bacterium oral taxon 876	Bacteria	1321777	;cellular organisms;Bacteria;Firmicutes;Clostridia;Clostridiales;unclassified Clostridiales;unclassified Clostridiales (miscellaneous);Clostridiales bacterium oral taxon 876;
56.6483	250	df5050_findorfv3_16436	-	1e-30	-	-	-	-	-	4e-06	504954789	36.51	P_min	Pleurocapsa minor	Bacteria	54308	;cellular organisms;Bacteria;Cyanobacteria;Pleurocapsales;Pleurocapsa;Pleurocapsa minor;
56.1783	250	df5050_findorfv3_10874	-	4e-25	-	-	-	-	-	-	489890938	53.66	K_ora	Kingella oralis	Bacteria	505	;cellular organisms;Bacteria;Proteobacteria;Betaproteobacteria;Neisseriales;Neisseriaceae;Kingella;Kingella oralis;
52.2663	100	df5050_findorfv3_175	-	-	-	-	-	2e-23	-	-	121708845	48.31	Asper	Aspergillus clavatus NRRL 1	Eukaryota_NO_Metazoa	344612	;cellular organisms;Eukaryota;Opisthokonta;Fungi;Dikarya;Ascomycota;saccharomyceta;Pezizomycotina;leotiomyceta;Eurotiomycetes;Eurotiomycetidae;Eurotiales;Aspergillaceae;Aspergillus;Aspergillus clavatus;Aspergillus clavatus NRRL 1;
51.8608	250	df5050_findorfv3_3925	-	-	-	-	-	3e-23	-	-	50552974	45.28	Yarro	Yarrowia lipolytica CLIB122	Eukaryota_NO_Metazoa	284591	;cellular organisms;Eukaryota;Opisthokonta;Fungi;Dikarya;Ascomycota;saccharomyceta;Saccharomycotina;Saccharomycetes;Saccharomycetales;Dipodascaceae;Yarrowia;Yarrowia lipolytica;Yarrowia lipolytica CLIB122;
50.6569	250	df5050_findorfv3_21102	-	-	-	-	1e-22	-	-	-	117662579	73.33	C_sat	Cucumis sativus	Eukaryota_NO_Metazoa	3659	;cellular organisms;Eukaryota;Viridiplantae;Streptophyta;Streptophytina;Embryophyta;Tracheophyta;Euphyllophyta;Spermatophyta;Magnoliophyta;Mesangiospermae;eudicotyledons;Gunneridae;Pentapetalae;rosids;fabids;Cucurbitales;Cucurbitaceae;Benincaseae;Cucumis;Cucumis sativus;
48.9139	250	df5050_findorfv3_20713	-	4e-100	-	-	-	-	-	7e-79	501368348	64.84	B_phy	Burkholderia phymatum	Bacteria	148447	;cellular organisms;Bacteria;Proteobacteria;Betaproteobacteria;Burkholderiales;Burkholderiaceae;Burkholderia;Burkholderia phymatum;
46.4084	23	df5050_findorfv3_6841	-	7e-21	-	-	-	-	-	-	503982797	56.34	N_kor	Niastella koreensis	Bacteria	354356	;cellular organisms;Bacteria;Bacteroidetes/Chlorobi group;Bacteroidetes;Sphingobacteriia;Sphingobacteriales;Chitinophagaceae;Niastella;Niastella koreensis;
44.1058	250	df5050_findorfv3_16985	-	-	-	-	-	7e-20	-	-	169782120	67.19	Asper	Aspergillus oryzae RIB40	Eukaryota_NO_Metazoa	510516	;cellular organisms;Eukaryota;Opisthokonta;Fungi;Dikarya;Ascomycota;saccharomyceta;Pezizomycotina;leotiomyceta;Eurotiomycetes;Eurotiomycetidae;Eurotiales;Aspergillaceae;Aspergillus;Aspergillus oryzae;Aspergillus oryzae RIB40;
42.3628	250	df5050_findorfv3_17795	-	4e-19	-	-	-	-	-	-	658071313	26.78	Clost	Clostridium novyi A str. BKT29909	Bacteria	1443119	;cellular organisms;Bacteria;Firmicutes;Clostridia;Clostridiales;Clostridiaceae;Clostridium;Clostridium novyi;Clostridium novyi A str. BKT29909;
41.5519	200	df5050_findorfv3_3900	-	-	-	-	-	-	9e-19	-	470381089	47.75	Acant	Acanthamoeba castellanii str. Neff	Eukaryota_NO_Metazoa	1257118	;cellular organisms;Eukaryota;Amoebozoa;Discosea;Longamoebia;Centramoebida;Acanthamoebidae;Acanthamoeba;Acanthamoeba castellanii;Acanthamoeba castellanii str. Neff;
39.2493	250	df5050_findorfv3_7691	-	9e-18	-	-	-	-	-	-	640676744	61.9	Burkh	Burkholderia sp. A1	Bacteria	148446	;cellular organisms;Bacteria;Proteobacteria;Betaproteobacteria;Burkholderiales;Burkholderiaceae;Burkholderia;Burkholderia sp. A1;
39.1439	250	df5050_findorfv3_5620	-	-	-	-	-	1e-17	-	-	531861487	30.6	Ophio	Ophiocordyceps sinensis CO18	Eukaryota_NO_Metazoa	911162	;cellular organisms;Eukaryota;Opisthokonta;Fungi;Dikarya;Ascomycota;saccharomyceta;Pezizomycotina;leotiomyceta;sordariomyceta;Sordariomycetes;Hypocreomycetidae;Hypocreales;Ophiocordycipitaceae;Ophiocordyceps;Ophiocordyceps sinensis;Ophiocordyceps sinensis CO18;
38.4508	93	df5050_findorfv3_6362	-	-	-	-	-	-	4e-62	2e-45	514696538	32.59	S_ros	Salpingoeca rosetta	Eukaryota_NO_Metazoa	946362	;cellular organisms;Eukaryota;Opisthokonta;Choanoflagellida;Salpingoecidae;Salpingoeca;Salpingoeca rosetta;
37.8912	73	df5050_findorfv3_14761	-	-	-	-	-	-	7e-26	2e-09	118396106	36.9	T_the	Tetrahymena thermophila	Eukaryota_NO_Metazoa	5911	;cellular organisms;Eukaryota;Alveolata;Ciliophora;Intramacronucleata;Oligohymenophorea;Hymenostomatida;Tetrahymenina;Tetrahymenidae;Tetrahymena;Tetrahymena thermophila;
37.7577	116	df5050_findorfv3_10474	-	-	-	-	-	4e-17	-	-	517322357	37.67	Fusar	Fusarium fujikuroi IMI 58289	Eukaryota_NO_Metazoa	1279085	;cellular organisms;Eukaryota;Opisthokonta;Fungi;Dikarya;Ascomycota;saccharomyceta;Pezizomycotina;leotiomyceta;sordariomyceta;Sordariomycetes;Hypocreomycetidae;Hypocreales;Nectriaceae;Fusarium;Fusarium fujikuroi species complex;Fusarium fujikuroi;Fusarium fujikuroi IMI 58289;
36.8414	117	df5050_findorfv3_10475	-	-	-	-	-	1e-16	-	-	238486754	41.61	Asper	Aspergillus flavus NRRL3357	Eukaryota_NO_Metazoa	332952	;cellular organisms;Eukaryota;Opisthokonta;Fungi;Dikarya;Ascomycota;saccharomyceta;Pezizomycotina;leotiomyceta;Eurotiomycetes;Eurotiomycetidae;Eurotiales;Aspergillaceae;Aspergillus;Aspergillus flavus;Aspergillus flavus NRRL3357;
36.1482	37	df5050_findorfv3_18563	-	-	-	-	-	-	2e-16	-	403361561	35.33	O_tri	Oxytricha trifallax	Eukaryota_NO_Metazoa	1172189	;cellular organisms;Eukaryota;Alveolata;Ciliophora;Intramacronucleata;Spirotrichea;Stichotrichia;Sporadotrichida;Oxytrichidae;Oxytrichinae;Oxytricha;Oxytricha trifallax;
33.8456	9	df5050_findorfv3_7319	-	2e-15	-	-	-	-	-	-	491170766	52.11	A_ber	Acinetobacter bereziniae	Bacteria	106648	;cellular organisms;Bacteria;Proteobacteria;Gammaproteobacteria;Pseudomonadales;Moraxellaceae;Acinetobacter;Acinetobacter bereziniae;
32.3416	119	df5050_findorfv3_2808	-	-	-	-	-	-	9e-15	-	567993575	31.39	P_par	Phytophthora parasitica	Eukaryota_NO_Metazoa	4792	;cellular organisms;Eukaryota;Stramenopiles;Oomycetes;Peronosporales;Phytophthora;Phytophthora parasitica;
31.543	250	df5050_findorfv3_16258	-	2e-38	-	-	-	-	-	1e-24	510823352	51.06	A_sva	Arcticibacter svalbardensis	Bacteria	1288027	;cellular organisms;Bacteria;Bacteroidetes/Chlorobi group;Bacteroidetes;Sphingobacteriia;Sphingobacteriales;Sphingobacteriaceae;Arcticibacter;Arcticibacter svalbardensis;
30.8499	181	df5050_findorfv3_10134	-	-	-	-	-	4e-14	-	-	576990423	49.23	Rhizo	Rhizoctonia solani AG-3 Rhs1AP	Eukaryota_NO_Metazoa	1086054	;cellular organisms;Eukaryota;Opisthokonta;Fungi;Dikarya;Basidiomycota;Agaricomycotina;Agaricomycetes;Agaricomycetes incertae sedis;Cantharellales;Ceratobasidiaceae;mitosporic Ceratobasidiaceae;Rhizoctonia;Rhizoctonia solani;Rhizoctonia solani AG-3;Rhizoctonia solani AG-3 Rhs1AP;
29.2405	134	df5050_findorfv3_14478	-	2e-13	-	-	-	-	-	-	602252698	40.43	Strep	Streptomyces sp. Tu 6176	Bacteria	1470557	;cellular organisms;Bacteria;Actinobacteria;Actinobacteria;Actinobacteridae;Actinomycetales;Streptomycineae;Streptomycetaceae;Streptomyces;Streptomyces sp. Tu 6176;
28.835	113	df5050_findorfv3_13430	-	3e-13	-	-	-	-	-	-	602252698	37.11	Strep	Streptomyces sp. Tu 6176	Bacteria	1470557	;cellular organisms;Bacteria;Actinobacteria;Actinobacteria;Actinobacteridae;Actinomycetales;Streptomycineae;Streptomycetaceae;Streptomyces;Streptomyces sp. Tu 6176;
28.835	37	df5050_findorfv3_19180	-	-	-	-	-	-	3e-13	-	678339789	42.35	S_lem	Stylonychia lemnae	Eukaryota_NO_Metazoa	5949	;cellular organisms;Eukaryota;Alveolata;Ciliophora;Intramacronucleata;Spirotrichea;Stichotrichia;Sporadotrichida;Oxytrichidae;Stylonychinae;Stylonychia;Stylonychia lemnae;
28.3242	250	df5050_findorfv3_19246	-	-	-	-	-	-	1e-95	2e-83	118354056	56.16	T_the	Tetrahymena thermophila	Eukaryota_NO_Metazoa	5911	;cellular organisms;Eukaryota;Alveolata;Ciliophora;Intramacronucleata;Oligohymenophorea;Hymenostomatida;Tetrahymenina;Tetrahymenidae;Tetrahymena;Tetrahymena thermophila;
27.9187	279	df5050_findorfv3_2133	-	-	-	-	-	3e-31	-	4e-19	511008410	35.35	Mucor	Mucor circinelloides f. circinelloides 1006PhL	Eukaryota_NO_Metazoa	1220926	;cellular organisms;Eukaryota;Opisthokonta;Fungi;Fungi incertae sedis;Early diverging fungal lineages;Mucoromycotina;Mucorales;Mucorineae;Mucoraceae;Mucor;Mucor circinelloides;Mucor circinelloides f. circinelloides;Mucor circinelloides f. circinelloides 1006PhL;
25.3284	5	df5050_findorfv3_5933	-	1e-11	-	-	-	-	-	-	652508896	61.11	P_glu	Pedobacter glucosidilyticus	Bacteria	1122941	;cellular organisms;Bacteria;Bacteroidetes/Chlorobi group;Bacteroidetes;Sphingobacteriia;Sphingobacteriales;Sphingobacteriaceae;Pedobacter;Pedobacter glucosidilyticus;
25.3284	7	df5050_findorfv3_7876	-	-	-	-	-	-	1e-11	-	574119628	28.9	A_ast	Aphanomyces astaci	Eukaryota_NO_Metazoa	112090	;cellular organisms;Eukaryota;Stramenopiles;Oomycetes;Saprolegniales;Saprolegniaceae;Aphanomyces;Aphanomyces astaci;
25.1053	250	df5050_findorfv3_13754	-	-	-	-	-	5e-96	-	4e-85	241949417	44.48	Candi	Candida dubliniensis CD36	Eukaryota_NO_Metazoa	573826	;cellular organisms;Eukaryota;Opisthokonta;Fungi;Dikarya;Ascomycota;saccharomyceta;Saccharomycotina;Saccharomycetes;Saccharomycetales;Debaryomycetaceae;Candida/Lodderomyces clade;Candida;Candida dubliniensis;Candida dubliniensis CD36;
24.6353	4	df5050_findorfv3_14909	-	2e-11	-	-	-	-	-	-	501921329	38	B_hyo	Brachyspira hyodysenteriae	Bacteria	159	;cellular organisms;Bacteria;Spirochaetes;Spirochaetia;Spirochaetales;Brachyspiraceae;Brachyspira;Brachyspira hyodysenteriae;
23.719	319	df5050_findorfv3_13411	-	-	-	-	-	-	3e-20	6e-10	348683066	33.33	P_soj	Phytophthora sojae	Eukaryota_NO_Metazoa	67593	;cellular organisms;Eukaryota;Stramenopiles;Oomycetes;Peronosporales;Phytophthora;Phytophthora sojae;
23.4313	250	df5050_findorfv3_6861	-	4e-51	-	-	-	-	-	6e-41	504356387	42.71	Erwin	Erwinia sp. Ejp617	Bacteria	215689	;cellular organisms;Bacteria;Proteobacteria;Gammaproteobacteria;Enterobacteriales;Enterobacteriaceae;Erwinia;Erwinia sp. Ejp617;
23.1312	2	df5050_findorfv3_6873	-	9e-11	-	-	-	-	-	-	518066761	29.11	W_pip	Wolbachia pipientis	Bacteria	955	;cellular organisms;Bacteria;Proteobacteria;Alphaproteobacteria;Rickettsiales;Anaplasmataceae;Wolbachieae;Wolbachia;Wolbachia pipientis;
22.3327	250	df5050_findorfv3_3508	-	2e-10	-	-	-	-	-	-	497505331	42.67	Roseo	Roseovarius sp. 217	Bacteria	314264	;cellular organisms;Bacteria;Proteobacteria;Alphaproteobacteria;Rhodobacterales;Rhodobacteraceae;Roseovarius;Roseovarius sp. 217;
21.9272	4	df5050_findorfv3_11575	-	3e-10	-	-	-	-	-	-	639241058	35.45	B_sub	Bacillus subtilis	Bacteria	1423	;cellular organisms;Bacteria;Firmicutes;Bacilli;Bacillales;Bacillaceae;Bacillus;Bacillus subtilis group;Bacillus subtilis;
21.9272	4	df5050_findorfv3_9536	-	-	-	-	3e-10	-	-	-	159491050	38.64	C_rei	Chlamydomonas reinhardtii	Eukaryota_NO_Metazoa	3055	;cellular organisms;Eukaryota;Viridiplantae;Chlorophyta;Chlorophyceae;Chlamydomonadales;Chlamydomonadaceae;Chlamydomonas;Chlamydomonas reinhardtii;
21.4164	104	df5050_findorfv3_8099	-	-	-	-	-	1e-38	-	2e-29	595479733	37.07	Rhizo	Rhizophagus irregularis DAOM 197198w	Eukaryota_NO_Metazoa	1432141	;cellular organisms;Eukaryota;Opisthokonta;Fungi;Glomeromycota;Glomeromycetes;Glomerales;Glomeraceae;Rhizophagus;Rhizophagus irregularis;Rhizophagus irregularis DAOM 197198w;
20.0301	3	df5050_findorfv3_1328	-	2e-09	-	-	-	-	-	-	639241058	35.25	B_sub	Bacillus subtilis	Bacteria	1423	;cellular organisms;Bacteria;Firmicutes;Bacilli;Bacillales;Bacillaceae;Bacillus;Bacillus subtilis group;Bacillus subtilis;
19.6734	279	df5050_findorfv3_17128	-	-	-	-	-	2e-30	-	7e-22	511008410	44.3	Mucor	Mucor circinelloides f. circinelloides 1006PhL	Eukaryota_NO_Metazoa	1220926	;cellular organisms;Eukaryota;Opisthokonta;Fungi;Fungi incertae sedis;Early diverging fungal lineages;Mucoromycotina;Mucorales;Mucorineae;Mucoraceae;Mucor;Mucor circinelloides;Mucor circinelloides f. circinelloides;Mucor circinelloides f. circinelloides 1006PhL;
19.6247	90	df5050_findorfv3_15246	-	-	-	-	3e-09	-	-	-	3256372	37.25	N_tab	Nicotiana tabacum	Eukaryota_NO_Metazoa	4097	;cellular organisms;Eukaryota;Viridiplantae;Streptophyta;Streptophytina;Embryophyta;Tracheophyta;Euphyllophyta;Spermatophyta;Magnoliophyta;Mesangiospermae;eudicotyledons;Gunneridae;Pentapetalae;asterids;lamiids;Solanales;Solanaceae;Nicotianoideae;Nicotianeae;Nicotiana;Nicotiana tabacum;
19.6247	12	df5050_findorfv3_7321	-	3e-09	-	-	-	-	-	-	545416684	51.72	Clost	Clostridiales bacterium oral taxon 876	Bacteria	1321777	;cellular organisms;Bacteria;Firmicutes;Clostridia;Clostridiales;unclassified Clostridiales;unclassified Clostridiales (miscellaneous);Clostridiales bacterium oral taxon 876;
19.337	8	df5050_findorfv3_17992	-	-	-	-	4e-09	-	-	-	545357894	39.53	Cocco	Coccomyxa subellipsoidea C-169	Eukaryota_NO_Metazoa	574566	;cellular organisms;Eukaryota;Viridiplantae;Chlorophyta;Trebouxiophyceae;Trebouxiophyceae incertae sedis;Coccomyxaceae;Coccomyxa;Coccomyxa subellipsoidea;Coccomyxa subellipsoidea C-169;
19.2316	298	df5050_findorfv3_15973	-	-	-	-	-	4e-16	-	9e-08	595484282	56.86	Rhizo	Rhizophagus irregularis DAOM 197198w	Eukaryota_NO_Metazoa	1432141	;cellular organisms;Eukaryota;Opisthokonta;Fungi;Glomeromycota;Glomeromycetes;Glomerales;Glomeraceae;Rhizophagus;Rhizophagus irregularis;Rhizophagus irregularis DAOM 197198w;
19.1138	250	df5050_findorfv3_2134	-	-	-	-	-	1e-57	-	2e-49	646395697	37.83	Jaapi	Jaapia argillacea MUCL 33604	Eukaryota_NO_Metazoa	933084	;cellular organisms;Eukaryota;Opisthokonta;Fungi;Dikarya;Basidiomycota;Agaricomycotina;Agaricomycetes;Agaricomycetidae;Jaapiales;Jaapiaceae;Jaapia;Jaapia argillacea;Jaapia argillacea MUCL 33604;
19.1138	251	df5050_findorfv3_5708	-	-	-	-	-	2e-134	-	4e-126	663445709	56.41	C_fab	Cyberlindnera fabianii	Eukaryota_NO_Metazoa	36022	;cellular organisms;Eukaryota;Opisthokonta;Fungi;Dikarya;Ascomycota;saccharomyceta;Saccharomycotina;Saccharomycetes;Saccharomycetales;Phaffomycetaceae;Cyberlindnera;Cyberlindnera fabianii;
18.9315	117	df5050_findorfv3_325	-	-	-	-	6e-09	-	-	-	514824942	38.55	S_ita	Setaria italica	Eukaryota_NO_Metazoa	4555	;cellular organisms;Eukaryota;Viridiplantae;Streptophyta;Streptophytina;Embryophyta;Tracheophyta;Euphyllophyta;Spermatophyta;Magnoliophyta;Mesangiospermae;Liliopsida;Petrosaviidae;commelinids;Poales;Poaceae;PACMAD clade;Panicoideae;Paniceae;Setaria;Setaria italica;
18.9315	3	df5050_findorfv3_9295	-	6e-09	-	-	-	-	-	-	639241058	35.25	B_sub	Bacillus subtilis	Bacteria	1423	;cellular organisms;Bacteria;Firmicutes;Bacilli;Bacillales;Bacillaceae;Bacillus;Bacillus subtilis group;Bacillus subtilis;
18.7774	5	df5050_findorfv3_6598	-	-	-	-	-	7e-09	-	-	667525296	33.04	Stach	Stachybotrys chartarum IBT 40293	Eukaryota_NO_Metazoa	1280524	;cellular organisms;Eukaryota;Opisthokonta;Fungi;Dikarya;Ascomycota;saccharomyceta;Pezizomycotina;leotiomyceta;sordariomyceta;Sordariomycetes;Hypocreomycetidae;Hypocreales;mitosporic Hypocreales;Stachybotrys;Stachybotrys chartarum;Stachybotrys chartarum IBT 40293;
18.7774	102	df5050_findorfv3_7495	-	7e-09	-	-	-	-	-	-	599128884	49.15	Fervi	Fervidicella metallireducens AeB	Bacteria	1403537	;cellular organisms;Bacteria;Firmicutes;Clostridia;Clostridiales;Clostridiaceae;Fervidicella;Fervidicella metallireducens;Fervidicella metallireducens AeB;
18.6438	330	df5050_findorfv3_296	-	-	-	-	-	-	8e-20	1e-11	281208494	25.5	Polys	Polysphondylium pallidum PN500	Eukaryota_NO_Metazoa	670386	;cellular organisms;Eukaryota;Amoebozoa;Mycetozoa;Dictyosteliida;Polysphondylium;Polysphondylium pallidum;Polysphondylium pallidum PN500;
18.603	148	df5050_findorfv3_5127	-	-	-	-	-	-	5e-39	6e-31	551678810	29.02	Guill	Guillardia theta CCMP2712	Eukaryota_NO_Metazoa	905079	;cellular organisms;Eukaryota;Cryptophyta;Pyrenomonadales;Geminigeraceae;Guillardia;Guillardia theta;Guillardia theta CCMP2712;
18.4207	250	df5050_findorfv3_20306	-	-	-	-	-	3e-29	-	3e-21	389644734	41.86	Magna	Magnaporthe oryzae 70-15	Eukaryota_NO_Metazoa	242507	;cellular organisms;Eukaryota;Opisthokonta;Fungi;Dikarya;Ascomycota;saccharomyceta;Pezizomycotina;leotiomyceta;sordariomyceta;Sordariomycetes;Sordariomycetidae;Magnaporthales;Magnaporthaceae;Magnaporthe;Magnaporthe oryzae;Magnaporthe oryzae 70-15;
18.4207	256	df5050_findorfv3_2854	-	-	-	-	-	1e-112	-	1e-104	595490490	35.67	Rhizo	Rhizophagus irregularis DAOM 197198w	Eukaryota_NO_Metazoa	1432141	;cellular organisms;Eukaryota;Opisthokonta;Fungi;Glomeromycota;Glomeromycetes;Glomerales;Glomeraceae;Rhizophagus;Rhizophagus irregularis;Rhizophagus irregularis DAOM 197198w;
18.4207	202	df5050_findorfv3_4169	-	-	-	-	-	2e-39	-	2e-31	552910486	51.06	Rhizo	Rhizophagus irregularis DAOM 181602	Eukaryota_NO_Metazoa	747089	;cellular organisms;Eukaryota;Opisthokonta;Fungi;Glomeromycota;Glomeromycetes;Glomerales;Glomeraceae;Rhizophagus;Rhizophagus irregularis;Rhizophagus irregularis DAOM 181602;
18.4207	250	df5050_findorfv3_6002	-	2e-29	-	-	-	-	-	2e-21	664677707	72	Gilli	Gilliamella apicola SCGC AB-598-I20	Bacteria	1445514	;cellular organisms;Bacteria;Proteobacteria;Gammaproteobacteria;Orbales;Orbaceae;Gilliamella;Gilliamella apicola;Gilliamella apicola SCGC AB-598-I20;
18.1975	256	df5050_findorfv3_2855	-	-	-	-	-	1e-113	-	8e-106	595490490	36.17	Rhizo	Rhizophagus irregularis DAOM 197198w	Eukaryota_NO_Metazoa	1432141	;cellular organisms;Eukaryota;Opisthokonta;Fungi;Glomeromycota;Glomeromycetes;Glomerales;Glomeraceae;Rhizophagus;Rhizophagus irregularis;Rhizophagus irregularis DAOM 197198w;
17.3221	15	df5050_findorfv3_12373	-	-	-	-	-	-	3e-08	-	71409302	39.47	Trypa	Trypanosoma cruzi strain CL Brener	Eukaryota_NO_Metazoa	353153	;cellular organisms;Eukaryota;Euglenozoa;Kinetoplastida;Trypanosomatidae;Trypanosoma;Schizotrypanum;Trypanosoma cruzi;Trypanosoma cruzi strain CL Brener;
17.3221	5	df5050_findorfv3_17054	-	3e-08	-	-	-	-	-	-	672394463	33.88	b_UAS	bacterium UASB14	Bacteria	1499966	;cellular organisms;Bacteria;unclassified Bacteria;unclassified Bacteria (miscellaneous);bacterium UASB14;
17.3221	48	df5050_findorfv3_3685	-	3e-08	-	-	-	-	-	-	499591850	38.76	H_inf	Haemophilus influenzae	Bacteria	727	;cellular organisms;Bacteria;Proteobacteria;Gammaproteobacteria;Pasteurellales;Pasteurellaceae;Haemophilus;Haemophilus influenzae;
17.2167	324	df5050_findorfv3_1400	-	-	-	-	-	-	1e-11	0.0003	301112312	47.37	Phyto	Phytophthora infestans T30-4	Eukaryota_NO_Metazoa	403677	;cellular organisms;Eukaryota;Stramenopiles;Oomycetes;Peronosporales;Phytophthora;Phytophthora infestans;Phytophthora infestans T30-4;
16.6289	14	df5050_findorfv3_9	-	-	-	-	-	6e-08	-	-	595479879	30.83	Rhizo	Rhizophagus irregularis DAOM 197198w	Eukaryota_NO_Metazoa	1432141	;cellular organisms;Eukaryota;Opisthokonta;Fungi;Glomeromycota;Glomeromycetes;Glomerales;Glomeraceae;Rhizophagus;Rhizophagus irregularis;Rhizophagus irregularis DAOM 197198w;
16.6289	6	df5050_findorfv3_7312	-	-	-	-	-	-	6e-08	-	567954159	44.64	P_par	Phytophthora parasitica	Eukaryota_NO_Metazoa	4792	;cellular organisms;Eukaryota;Stramenopiles;Oomycetes;Peronosporales;Phytophthora;Phytophthora parasitica;
16.3412	267	df5050_findorfv3_14283	-	-	-	-	-	-	4e-23	5e-16	154419164	45.9	Trich	Trichomonas vaginalis G3	Eukaryota_NO_Metazoa	412133	;cellular organisms;Eukaryota;Parabasalia;Trichomonadida;Trichomonadidae;Trichomonas;Trichomonas vaginalis;Trichomonas vaginalis G3;
16.2235	78	df5050_findorfv3_6972	-	-	-	-	-	9e-28	-	1e-20	595479733	42.54	Rhizo	Rhizophagus irregularis DAOM 197198w	Eukaryota_NO_Metazoa	1432141	;cellular organisms;Eukaryota;Opisthokonta;Fungi;Glomeromycota;Glomeromycetes;Glomerales;Glomeraceae;Rhizophagus;Rhizophagus irregularis;Rhizophagus irregularis DAOM 197198w;
16.1181	33	df5050_findorfv3_22	-	1e-07	-	-	-	-	-	-	495374596	34.95	Pseud	Pseudomonas sp. GM84	Bacteria	1144340	;cellular organisms;Bacteria;Proteobacteria;Gammaproteobacteria;Pseudomonadales;Pseudomonadaceae;Pseudomonas;Pseudomonas sp. GM84;
16.1181	4	df5050_findorfv3_1034	-	1e-07	-	-	-	-	-	-	504990220	34.33	O_nig	Oscillatoria nigro-viridis	Bacteria	482564	;cellular organisms;Bacteria;Cyanobacteria;Oscillatoriophycideae;Oscillatoriales;Oscillatoria;Oscillatoria nigro-viridis;
16.1181	9	df5050_findorfv3_11199	-	1e-07	-	-	-	-	-	-	646934340	52	C_bal	Cellulophaga baltica	Bacteria	76594	;cellular organisms;Bacteria;Bacteroidetes/Chlorobi group;Bacteroidetes;Flavobacteriia;Flavobacteriales;Flavobacteriaceae;Cellulophaga;Cellulophaga baltica;
16.1181	2	df5050_findorfv3_12596	-	-	-	-	-	1e-07	-	-	595776334	39.58	Fomit	Fomitiporia mediterranea MF3/22	Eukaryota_NO_Metazoa	694068	;cellular organisms;Eukaryota;Opisthokonta;Fungi;Dikarya;Basidiomycota;Agaricomycotina;Agaricomycetes;Agaricomycetes incertae sedis;Hymenochaetales;Hymenochaetaceae;Fomitiporia;Fomitiporia mediterranea;Fomitiporia mediterranea MF3/22;
16.1181	3	df5050_findorfv3_17546	-	-	-	-	-	-	1e-07	-	300122870	30.72	B_hom	Blastocystis hominis	Eukaryota_NO_Metazoa	12968	;cellular organisms;Eukaryota;Stramenopiles;Blastocystis;Blastocystis hominis;
16.1181	1	df5050_findorfv3_21208	-	1e-07	-	-	-	-	-	-	492864104	30.64	W_pip	Wolbachia pipientis	Bacteria	955	;cellular organisms;Bacteria;Proteobacteria;Alphaproteobacteria;Rickettsiales;Anaplasmataceae;Wolbachieae;Wolbachia;Wolbachia pipientis;
16.1181	7	df5050_findorfv3_7314	-	1e-07	-	-	-	-	-	-	490959554	29.46	A_gui	Acinetobacter guillouiae	Bacteria	106649	;cellular organisms;Bacteria;Proteobacteria;Gammaproteobacteria;Pseudomonadales;Moraxellaceae;Acinetobacter;Acinetobacter guillouiae;
15.8304	250	df5050_findorfv3_5227	-	-	-	-	-	4e-111	-	3e-104	255714885	48.72	Lacha	Lachancea thermotolerans CBS 6340	Eukaryota_NO_Metazoa	559295	;cellular organisms;Eukaryota;Opisthokonta;Fungi;Dikarya;Ascomycota;saccharomyceta;Saccharomycotina;Saccharomycetes;Saccharomycetales;Saccharomycetaceae;Lachancea;Lachancea thermotolerans;Lachancea thermotolerans CBS 6340;
15.4249	1	df5050_findorfv3_17667	-	-	-	-	-	-	2e-07	-	676380747	50	A_ano	Aureococcus anophagefferens	Eukaryota_NO_Metazoa	44056	;cellular organisms;Eukaryota;Stramenopiles;Pelagophyceae;Pelagomonadales;Aureococcus;Aureococcus anophagefferens;
15.4249	1	df5050_findorfv3_18992	-	-	-	-	-	-	2e-07	-	514700846	41.43	S_ros	Salpingoeca rosetta	Eukaryota_NO_Metazoa	946362	;cellular organisms;Eukaryota;Opisthokonta;Choanoflagellida;Salpingoecidae;Salpingoeca;Salpingoeca rosetta;
15.4249	135	df5050_findorfv3_6325	-	-	-	-	-	1e-10	-	0.0005	552933318	23.94	Rhizo	Rhizophagus irregularis DAOM 181602	Eukaryota_NO_Metazoa	747089	;cellular organisms;Eukaryota;Opisthokonta;Fungi;Glomeromycota;Glomeromycetes;Glomerales;Glomeraceae;Rhizophagus;Rhizophagus irregularis;Rhizophagus irregularis DAOM 181602;
15.0195	2	df5050_findorfv3_19912	-	-	-	-	-	3e-07	-	-	389644940	32.26	Magna	Magnaporthe oryzae 70-15	Eukaryota_NO_Metazoa	242507	;cellular organisms;Eukaryota;Opisthokonta;Fungi;Dikarya;Ascomycota;saccharomyceta;Pezizomycotina;leotiomyceta;sordariomyceta;Sordariomycetes;Sordariomycetidae;Magnaporthales;Magnaporthaceae;Magnaporthe;Magnaporthe oryzae;Magnaporthe oryzae 70-15;
14.5087	12	df5050_findorfv3_13622	-	-	-	-	5e-07	-	-	-	552845151	57.89	C_var	Chlorella variabilis	Eukaryota_NO_Metazoa	554065	;cellular organisms;Eukaryota;Viridiplantae;Chlorophyta;Trebouxiophyceae;Chlorellales;Chlorellaceae;Chlorella;Chlorella variabilis;
14.1032	250	df5050_findorfv3_9726	-	-	-	-	-	3e-10	-	0.0004	682393387	53.57	Pseud	Pseudogymnoascus pannorum VKM F-103	Eukaryota_NO_Metazoa	1420912	;cellular organisms;Eukaryota;Opisthokonta;Fungi;Dikarya;Ascomycota;saccharomyceta;Pezizomycotina;leotiomyceta;sordariomyceta;Leotiomycetes;Leotiomycetes incertae sedis;Pseudeurotiaceae;Pseudogymnoascus;Pseudogymnoascus pannorum;Pseudogymnoascus pannorum VKM F-103;
14.0387	14	df5050_findorfv3_14257	-	-	-	-	-	8e-07	-	-	116207684	34.88	Chaet	Chaetomium globosum CBS 148.51	Eukaryota_NO_Metazoa	306901	;cellular organisms;Eukaryota;Opisthokonta;Fungi;Dikarya;Ascomycota;saccharomyceta;Pezizomycotina;leotiomyceta;sordariomyceta;Sordariomycetes;Sordariomycetidae;Sordariales;Chaetomiaceae;Chaetomium;Chaetomium globosum;Chaetomium globosum CBS 148.51;
13.9209	1	df5050_findorfv3_6573	-	-	-	-	-	-	9e-07	-	221061071	29.82	Plasm	Plasmodium knowlesi strain H	Eukaryota_NO_Metazoa	5851	;cellular organisms;Eukaryota;Alveolata;Apicomplexa;Aconoidasida;Haemosporida;Plasmodium;Plasmodium (Plasmodium);Plasmodium knowlesi;Plasmodium knowlesi strain H;
13.9209	34	df5050_findorfv3_9703	-	-	-	-	9e-07	-	-	-	586776025	29.92	A_tri	Amborella trichopoda	Eukaryota_NO_Metazoa	13333	;cellular organisms;Eukaryota;Viridiplantae;Streptophyta;Streptophytina;Embryophyta;Tracheophyta;Euphyllophyta;Spermatophyta;Magnoliophyta;basal Magnoliophyta;Amborellales;Amborellaceae;Amborella;Amborella trichopoda;
13.8155	250	df5050_findorfv3_12046	-	2e-84	-	-	-	-	-	2e-78	517840714	67.89	D_aqu	Deinococcus aquatilis	Bacteria	519440	;cellular organisms;Bacteria;Deinococcus-Thermus;Deinococci;Deinococcales;Deinococcaceae;Deinococcus;Deinococcus aquatilis;
13.8155	105	df5050_findorfv3_17469	-	-	-	-	-	1e-19	-	1e-13	595479733	32.26	Rhizo	Rhizophagus irregularis DAOM 197198w	Eukaryota_NO_Metazoa	1432141	;cellular organisms;Eukaryota;Opisthokonta;Fungi;Glomeromycota;Glomeromycetes;Glomerales;Glomeraceae;Rhizophagus;Rhizophagus irregularis;Rhizophagus irregularis DAOM 197198w;
13.4588	250	df5050_findorfv3_19166	-	1e-21	-	-	-	-	-	7e-16	547772971	27.46	Egger	Eggerthella sp. CAG:209	Bacteria	1262875	;cellular organisms;Bacteria;Actinobacteria;Actinobacteria;Coriobacteridae;Coriobacteriales;Coriobacterineae;Coriobacteriaceae;Eggerthella;environmental samples;Eggerthella sp. CAG:209;
13.41	250	df5050_findorfv3_6378	-	3e-48	-	-	-	-	-	2e-42	666663145	69.81	Panto	Pantoea sp. 3.5.1	Bacteria	1522060	;cellular organisms;Bacteria;Proteobacteria;Gammaproteobacteria;Enterobacteriales;Enterobacteriaceae;Pantoea;Pantoea sp. 3.5.1;
13.3047	4	df5050_findorfv3_5367	-	5e-10	-	-	-	-	-	0.0003	501458348	36.47	Wolba	Wolbachia endosymbiont of Culex quinquefasciatus	Bacteria	263437	;cellular organisms;Bacteria;Proteobacteria;Alphaproteobacteria;Rickettsiales;Anaplasmataceae;Wolbachieae;Wolbachia;Wolbachia endosymbiont of Culex quinquefasciatus;
13.1224	5	df5050_findorfv3_13233	-	-	-	-	-	2e-06	-	-	336276343	82.5	Sorda	Sordaria macrospora k-hell	Eukaryota_NO_Metazoa	771870	;cellular organisms;Eukaryota;Opisthokonta;Fungi;Dikarya;Ascomycota;saccharomyceta;Pezizomycotina;leotiomyceta;sordariomyceta;Sordariomycetes;Sordariomycetidae;Sordariales;Sordariaceae;Sordaria;Sordaria macrospora;Sordaria macrospora k-hell;
13.1224	12	df5050_findorfv3_13890	-	-	-	-	-	-	2e-10	0.0001	635366495	27.41	A_can	Albugo candida	Eukaryota_NO_Metazoa	65357	;cellular organisms;Eukaryota;Stramenopiles;Oomycetes;Albuginales;Albuginaceae;Albugo;Albugo candida;
13.1224	926	df5050_findorfv3_1542	-	-	-	-	-	-	4e-16	2e-10	123448236	31.05	Trich	Trichomonas vaginalis G3	Eukaryota_NO_Metazoa	412133	;cellular organisms;Eukaryota;Parabasalia;Trichomonadida;Trichomonadidae;Trichomonas;Trichomonas vaginalis;Trichomonas vaginalis G3;
13.1224	32	df5050_findorfv3_1705	-	-	-	-	-	-	2e-06	-	145507498	26.9	Param	Paramecium tetraurelia strain d4-2	Eukaryota_NO_Metazoa	412030	;cellular organisms;Eukaryota;Alveolata;Ciliophora;Intramacronucleata;Oligohymenophorea;Peniculida;Parameciidae;Paramecium;Paramecium tetraurelia;Paramecium tetraurelia strain d4-2;
13.1224	250	df5050_findorfv3_19395	-	-	-	-	-	1e-15	-	5e-10	646293931	31.65	Botry	Botryobasidium botryosum FD-172 SS1	Eukaryota_NO_Metazoa	930990	;cellular organisms;Eukaryota;Opisthokonta;Fungi;Dikarya;Basidiomycota;Agaricomycotina;Agaricomycetes;Agaricomycetes incertae sedis;Cantharellales;Botryobasidiaceae;Botryobasidium;Botryobasidium botryosum;Botryobasidium botryosum FD-172 SS1;
13.1224	11	df5050_findorfv3_21210	-	2e-06	-	-	-	-	-	-	666925494	34.45	Pseud	Pseudomonas syringae pv. tabaci str. ATCC 11528	Bacteria	573066	;cellular organisms;Bacteria;Proteobacteria;Gammaproteobacteria;Pseudomonadales;Pseudomonadaceae;Pseudomonas;Pseudomonas syringae group;Pseudomonas syringae group genomosp. 2;Pseudomonas amygdali;Pseudomonas syringae pv. tabaci;Pseudomonas syringae pv. tabaci str. ATCC 11528;
12.7169	32	df5050_findorfv3_317	-	-	-	3e-06	-	-	-	-	89515477	25.66	Human	Human coronavirus HKU1	Viruses	290028	;Viruses;ssRNA viruses;ssRNA positive-strand viruses, no DNA stage;Nidovirales;Coronaviridae;Coronavirinae;Betacoronavirus;Human coronavirus HKU1;
12.6115	252	df5050_findorfv3_11659	-	-	-	-	-	-	1e-25	3e-20	330797360	37.72	D_pur	Dictyostelium purpureum	Eukaryota_NO_Metazoa	5786	;cellular organisms;Eukaryota;Amoebozoa;Mycetozoa;Dictyosteliida;Dictyostelium;Dictyostelium purpureum;
12.4938	20	df5050_findorfv3_3616	-	-	-	-	-	-	3e-13	8e-08	669142204	49.54	Sapro	Saprolegnia diclina VS20	Eukaryota_NO_Metazoa	1156394	;cellular organisms;Eukaryota;Stramenopiles;Oomycetes;Saprolegniales;Saprolegniaceae;Saprolegnia;Saprolegnia diclina;Saprolegnia diclina VS20;
12.4292	5	df5050_findorfv3_12732	-	4e-06	-	-	-	-	-	-	496405132	33.33	Brenn	Brenneria sp. EniD312	Bacteria	598467	;cellular organisms;Bacteria;Proteobacteria;Gammaproteobacteria;Enterobacteriales;Enterobacteriaceae;Brenneria;Brenneria sp. EniD312;
12.4292	2	df5050_findorfv3_17660	-	-	-	-	-	-	4e-06	-	123448118	21.57	Trich	Trichomonas vaginalis G3	Eukaryota_NO_Metazoa	412133	;cellular organisms;Eukaryota;Parabasalia;Trichomonadida;Trichomonadidae;Trichomonas;Trichomonas vaginalis;Trichomonas vaginalis G3;
12.4292	264	df5050_findorfv3_19431	-	-	-	-	-	8e-14	-	2e-08	387766290	38.89	Schiz	Schizosaccharomyces japonicus yFS275	Eukaryota_NO_Metazoa	402676	;cellular organisms;Eukaryota;Opisthokonta;Fungi;Dikarya;Ascomycota;Taphrinomycotina;Schizosaccharomycetes;Schizosaccharomycetales;Schizosaccharomycetaceae;Schizosaccharomyces;Schizosaccharomyces japonicus;Schizosaccharomyces japonicus yFS275;
12.4292	3	df5050_findorfv3_2361	-	4e-06	-	-	-	-	-	-	493727494	33.7	P_den	Paenibacillus dendritiformis	Bacteria	130049	;cellular organisms;Bacteria;Firmicutes;Bacilli;Bacillales;Paenibacillaceae;Paenibacillus;Paenibacillus dendritiformis;
12.4292	1	df5050_findorfv3_5754	-	-	-	-	4e-06	-	-	-	643728282	30.5	J_cur	Jatropha curcas	Eukaryota_NO_Metazoa	180498	;cellular organisms;Eukaryota;Viridiplantae;Streptophyta;Streptophytina;Embryophyta;Tracheophyta;Euphyllophyta;Spermatophyta;Magnoliophyta;Mesangiospermae;eudicotyledons;Gunneridae;Pentapetalae;rosids;fabids;Malpighiales;Euphorbiaceae;Crotonoideae;Jatropheae;Jatropha;Jatropha curcas;
12.4292	19	df5050_findorfv3_9704	-	-	-	-	4e-06	-	-	-	586776025	29.13	A_tri	Amborella trichopoda	Eukaryota_NO_Metazoa	13333	;cellular organisms;Eukaryota;Viridiplantae;Streptophyta;Streptophytina;Embryophyta;Tracheophyta;Euphyllophyta;Spermatophyta;Magnoliophyta;basal Magnoliophyta;Amborellales;Amborellaceae;Amborella;Amborella trichopoda;
12.0238	256	df5050_findorfv3_10998	-	-	-	-	-	3e-81	-	5e-76	367024509	73.03	Mycel	Myceliophthora thermophila ATCC 42464	Eukaryota_NO_Metazoa	573729	;cellular organisms;Eukaryota;Opisthokonta;Fungi;Dikarya;Ascomycota;saccharomyceta;Pezizomycotina;leotiomyceta;sordariomyceta;Sordariomycetes;Sordariomycetidae;Sordariales;Chaetomiaceae;Myceliophthora;Myceliophthora thermophila;Myceliophthora thermophila ATCC 42464;
12.0238	39	df5050_findorfv3_15443	-	6e-06	-	-	-	-	-	-	502416003	31.69	P_hep	Pedobacter heparinus	Bacteria	984	;cellular organisms;Bacteria;Bacteroidetes/Chlorobi group;Bacteroidetes;Sphingobacteriia;Sphingobacteriales;Sphingobacteriaceae;Pedobacter;Pedobacter heparinus;
11.8696	2	df5050_findorfv3_17989	-	-	-	-	-	-	7e-06	-	551555825	55.26	Emili	Emiliania huxleyi CCMP1516	Eukaryota_NO_Metazoa	280463	;cellular organisms;Eukaryota;Haptophyceae;Isochrysidales;Noelaerhabdaceae;Emiliania;Emiliania huxleyi;Emiliania huxleyi CCMP1516;
11.8696	2	df5050_findorfv3_17991	-	-	-	-	-	-	7e-06	-	551555825	55.26	Emili	Emiliania huxleyi CCMP1516	Eukaryota_NO_Metazoa	280463	;cellular organisms;Eukaryota;Haptophyceae;Isochrysidales;Noelaerhabdaceae;Emiliania;Emiliania huxleyi;Emiliania huxleyi CCMP1516;
11.7361	6	df5050_findorfv3_6963	-	8e-06	-	-	-	-	-	-	652390290	39.76	P_rub	Planktothrix rubescens	Bacteria	59512	;cellular organisms;Bacteria;Cyanobacteria;Oscillatoriophycideae;Oscillatoriales;Planktothrix;Planktothrix rubescens;
11.7361	2	df5050_findorfv3_8831	-	8e-06	-	-	-	-	-	-	511814782	42.11	S_pne	Streptococcus pneumoniae	Bacteria	1313	;cellular organisms;Bacteria;Firmicutes;Bacilli;Lactobacillales;Streptococcaceae;Streptococcus;Streptococcus pneumoniae;
11.5129	1	df5050_findorfv3_15853	-	1e-05	-	-	-	-	-	-	493727494	34.41	P_den	Paenibacillus dendritiformis	Bacteria	130049	;cellular organisms;Bacteria;Firmicutes;Bacilli;Bacillales;Paenibacillaceae;Paenibacillus;Paenibacillus dendritiformis;
11.5129	3	df5050_findorfv3_16874	-	-	-	-	-	-	1e-05	-	672201515	52.94	Plasm	Plasmodium inui San Antonio 1	Eukaryota_NO_Metazoa	1237626	;cellular organisms;Eukaryota;Alveolata;Apicomplexa;Aconoidasida;Haemosporida;Plasmodium;Plasmodium (Plasmodium);Plasmodium inui;Plasmodium inui San Antonio 1;
11.5129	37	df5050_findorfv3_18609	-	1e-05	-	-	-	-	-	-	497913058	41.07	Pseud	Pseudonocardia sp. P1	Bacteria	761194	;cellular organisms;Bacteria;Actinobacteria;Actinobacteria;Actinobacteridae;Actinomycetales;Pseudonocardineae;Pseudonocardiaceae;Pseudonocardia;Pseudonocardia sp. P1;
11.5129	262	df5050_findorfv3_19596	-	-	-	-	-	-	1e-104	1e-99	348677498	45.14	P_soj	Phytophthora sojae	Eukaryota_NO_Metazoa	67593	;cellular organisms;Eukaryota;Stramenopiles;Oomycetes;Peronosporales;Phytophthora;Phytophthora sojae;
11.5129	6	df5050_findorfv3_3020	-	-	-	-	-	1e-05	-	-	672794655	64.52	Acrem	Acremonium chrysogenum ATCC 11550	Eukaryota_NO_Metazoa	857340	;cellular organisms;Eukaryota;Opisthokonta;Fungi;Dikarya;Ascomycota;saccharomyceta;Pezizomycotina;leotiomyceta;sordariomyceta;Sordariomycetes;Hypocreomycetidae;Hypocreales;mitosporic Hypocreales;Acremonium;Acremonium chrysogenum;Acremonium chrysogenum ATCC 11550;
11.5129	33	df5050_findorfv3_4044	-	-	-	-	-	-	2e-14	2e-09	330790191	26.75	D_pur	Dictyostelium purpureum	Eukaryota_NO_Metazoa	5786	;cellular organisms;Eukaryota;Amoebozoa;Mycetozoa;Dictyosteliida;Dictyostelium;Dictyostelium purpureum;
11.5129	1	df5050_findorfv3_4349	-	-	-	-	-	-	1e-05	-	608685857	45.35	G_nip	Gregarina niphandrodes	Eukaryota_NO_Metazoa	110365	;cellular organisms;Eukaryota;Alveolata;Apicomplexa;Conoidasida;Gregarinasina;Eugregarinorida;Gregarinidae;Gregarina;Gregarina niphandrodes;
11.5129	12	df5050_findorfv3_4782	-	-	-	-	-	-	2e-12	2e-07	403333062	71.43	O_tri	Oxytricha trifallax	Eukaryota_NO_Metazoa	1172189	;cellular organisms;Eukaryota;Alveolata;Ciliophora;Intramacronucleata;Spirotrichea;Stichotrichia;Sporadotrichida;Oxytrichidae;Oxytrichinae;Oxytricha;Oxytricha trifallax;
11.5129	10	df5050_findorfv3_5658	-	-	-	-	1e-05	-	-	-	669027738	27.66	T_aes	Triticum aestivum	Eukaryota_NO_Metazoa	4565	;cellular organisms;Eukaryota;Viridiplantae;Streptophyta;Streptophytina;Embryophyta;Tracheophyta;Euphyllophyta;Spermatophyta;Magnoliophyta;Mesangiospermae;Liliopsida;Petrosaviidae;commelinids;Poales;Poaceae;BEP clade;Pooideae;Triticeae;Triticum;Triticum aestivum;
11.5129	10	df5050_findorfv3_5659	-	-	-	-	1e-05	-	-	-	669027738	27.66	T_aes	Triticum aestivum	Eukaryota_NO_Metazoa	4565	;cellular organisms;Eukaryota;Viridiplantae;Streptophyta;Streptophytina;Embryophyta;Tracheophyta;Euphyllophyta;Spermatophyta;Magnoliophyta;Mesangiospermae;Liliopsida;Petrosaviidae;commelinids;Poales;Poaceae;BEP clade;Pooideae;Triticeae;Triticum;Triticum aestivum;
11.5129	228	df5050_findorfv3_8319	-	3e-09	-	-	-	-	-	0.0003	491634822	56.82	P_lut	Pseudoalteromonas luteoviolacea	Bacteria	43657	;cellular organisms;Bacteria;Proteobacteria;Gammaproteobacteria;Alteromonadales;Pseudoalteromonadaceae;Pseudoalteromonas;Pseudoalteromonas luteoviolacea;
11.3588	98	df5050_findorfv3_3536	-	-	-	-	-	-	7e-12	6e-07	294868756	24.78	Perki	Perkinsus marinus ATCC 50983	Eukaryota_NO_Metazoa	423536	;cellular organisms;Eukaryota;Alveolata;Perkinsea;Perkinsida;Perkinsidae;Perkinsus;Perkinsus marinus;Perkinsus marinus ATCC 50983;
11.1075	250	df5050_findorfv3_5605	-	-	-	-	-	-	3e-42	2e-37	470241454	38.53	D_fas	Dictyostelium fasciculatum	Eukaryota_NO_Metazoa	261658	;cellular organisms;Eukaryota;Amoebozoa;Mycetozoa;Dictyosteliida;Dictyostelium;Dictyostelium fasciculatum;
10.8198	4	df5050_findorfv3_12417	-	2e-05	-	-	-	-	-	-	488764743	32.52	B_zoo	Bergeyella zoohelcum	Bacteria	1015	;cellular organisms;Bacteria;Bacteroidetes/Chlorobi group;Bacteroidetes;Flavobacteriia;Flavobacteriales;Flavobacteriaceae;Bergeyella;Bergeyella zoohelcum;
10.8198	7	df5050_findorfv3_14123	-	2e-05	-	-	-	-	-	-	522163375	27.78	G_ele	Geopsychrobacter electrodiphilus	Bacteria	225196	;cellular organisms;Bacteria;Proteobacteria;delta/epsilon subdivisions;Deltaproteobacteria;Desulfuromonadales;Geobacteraceae;Geopsychrobacter;Geopsychrobacter electrodiphilus;
10.8198	1514	df5050_findorfv3_18369	2e-17	-	-	-	-	-	-	1e-12	502134864	45.45	S_isl	Sulfolobus islandicus	Archaea	43080	;cellular organisms;Archaea;Crenarchaeota;Thermoprotei;Sulfolobales;Sulfolobaceae;Sulfolobus;Sulfolobus islandicus;
10.8198	8	df5050_findorfv3_221	-	-	-	-	-	2e-05	-	-	484856999	43.66	Nosem	Nosema bombycis CQ1	Eukaryota_NO_Metazoa	578461	;cellular organisms;Eukaryota;Opisthokonta;Fungi;Microsporidia;Apansporoblastina;Nosematidae;Nosema;Nosema bombycis;Nosema bombycis CQ1;
10.8198	3	df5050_findorfv3_297	-	-	-	-	-	2e-05	-	-	629641658	30.33	Endoc	Endocarpon pusillum Z07020	Eukaryota_NO_Metazoa	1263415	;cellular organisms;Eukaryota;Opisthokonta;Fungi;Dikarya;Ascomycota;saccharomyceta;Pezizomycotina;leotiomyceta;Eurotiomycetes;Chaetothyriomycetidae;Verrucariales;Verrucariaceae;Endocarpon;Endocarpon pusillum;Endocarpon pusillum Z07020;
10.8198	252	df5050_findorfv3_4312	-	2e-25	-	-	-	-	-	1e-20	503336916	30.94	V_vul	Vibrio vulnificus	Bacteria	672	;cellular organisms;Bacteria;Proteobacteria;Gammaproteobacteria;Vibrionales;Vibrionaceae;Vibrio;Vibrio vulnificus;
10.8198	6	df5050_findorfv3_4788	-	-	-	-	-	2e-05	-	-	530540766	48	Nosem	Nosema apis BRL 01	Eukaryota_NO_Metazoa	1037528	;cellular organisms;Eukaryota;Opisthokonta;Fungi;Microsporidia;Apansporoblastina;Nosematidae;Nosema;Nosema apis;Nosema apis BRL 01;
10.8198	4	df5050_findorfv3_6166	-	2e-05	-	-	-	-	-	-	488764743	32.52	B_zoo	Bergeyella zoohelcum	Bacteria	1015	;cellular organisms;Bacteria;Bacteroidetes/Chlorobi group;Bacteroidetes;Flavobacteriia;Flavobacteriales;Flavobacteriaceae;Bergeyella;Bergeyella zoohelcum;
10.8198	2	df5050_findorfv3_6710	-	-	-	-	2e-05	-	-	-	593666663	51.22	P_vul	Phaseolus vulgaris	Eukaryota_NO_Metazoa	3885	;cellular organisms;Eukaryota;Viridiplantae;Streptophyta;Streptophytina;Embryophyta;Tracheophyta;Euphyllophyta;Spermatophyta;Magnoliophyta;Mesangiospermae;eudicotyledons;Gunneridae;Pentapetalae;rosids;fabids;Fabales;Fabaceae;Papilionoideae;Phaseoleae;Phaseolus;Phaseolus vulgaris;
10.8198	23	df5050_findorfv3_9659	-	-	-	-	-	-	2e-05	-	259492048	48.39	P_kno	Plasmodium knowlesi	Eukaryota_NO_Metazoa	5850	;cellular organisms;Eukaryota;Alveolata;Apicomplexa;Aconoidasida;Haemosporida;Plasmodium;Plasmodium (Plasmodium);Plasmodium knowlesi;
10.7144	12	df5050_findorfv3_10043	-	2e-08	-	-	-	-	-	0.0009	446901834	37.89	S_ent	Salmonella enterica	Bacteria	28901	;cellular organisms;Bacteria;Proteobacteria;Gammaproteobacteria;Enterobacteriales;Enterobacteriaceae;Salmonella;Salmonella enterica;
10.5966	12	df5050_findorfv3_15576	-	5e-09	-	-	-	-	-	0.0002	516435943	55.36	B_mur	Brachybacterium muris	Bacteria	219301	;cellular organisms;Bacteria;Actinobacteria;Actinobacteria;Actinobacteridae;Actinomycetales;Micrococcineae;Dermabacteraceae;Brachybacterium;Brachybacterium muris;
10.4631	83	df5050_findorfv3_19675	-	2e-10	-	-	-	-	-	7e-06	652730702	69.23	M_lot	Mesorhizobium loti	Bacteria	381	;cellular organisms;Bacteria;Proteobacteria;Alphaproteobacteria;Rhizobiales;Phyllobacteriaceae;Mesorhizobium;Mesorhizobium loti;
10.4143	17	df5050_findorfv3_11579	-	-	-	-	-	-	3e-05	-	112253530	30.77	P_pis	Pfiesteria piscicida	Eukaryota_NO_Metazoa	71001	;cellular organisms;Eukaryota;Alveolata;Dinophyceae;Peridiniales;Pfiesteriaceae;Pfiesteria;Pfiesteria piscicida;
10.4143	250	df5050_findorfv3_1135	-	-	-	-	3e-10	-	-	1e-05	590650924	33.33	T_cac	Theobroma cacao	Eukaryota_NO_Metazoa	3641	;cellular organisms;Eukaryota;Viridiplantae;Streptophyta;Streptophytina;Embryophyta;Tracheophyta;Euphyllophyta;Spermatophyta;Magnoliophyta;Mesangiospermae;eudicotyledons;Gunneridae;Pentapetalae;rosids;malvids;Malvales;Malvaceae;Byttnerioideae;Theobroma;Theobroma cacao;
10.4143	1	df5050_findorfv3_13475	-	-	-	-	-	-	3e-05	-	551653419	27.51	Guill	Guillardia theta CCMP2712	Eukaryota_NO_Metazoa	905079	;cellular organisms;Eukaryota;Cryptophyta;Pyrenomonadales;Geminigeraceae;Guillardia;Guillardia theta;Guillardia theta CCMP2712;
10.4143	250	df5050_findorfv3_21301	-	-	-	-	-	6e-56	-	2e-51	425769748	31.1	Penic	Penicillium digitatum Pd1	Eukaryota_NO_Metazoa	1170230	;cellular organisms;Eukaryota;Opisthokonta;Fungi;Dikarya;Ascomycota;saccharomyceta;Pezizomycotina;leotiomyceta;Eurotiomycetes;Eurotiomycetidae;Eurotiales;Aspergillaceae;Penicillium;Penicillium digitatum;Penicillium digitatum Pd1;
10.4143	1	df5050_findorfv3_5668	-	-	-	-	-	3e-05	-	-	294654454	31.34	Debar	Debaryomyces hansenii CBS767	Eukaryota_NO_Metazoa	284592	;cellular organisms;Eukaryota;Opisthokonta;Fungi;Dikarya;Ascomycota;saccharomyceta;Saccharomycotina;Saccharomycetes;Saccharomycetales;Debaryomycetaceae;Debaryomyces;Debaryomyces hansenii;Debaryomyces hansenii var. hansenii;Debaryomyces hansenii CBS767;
10.1266	2	df5050_findorfv3_12035	-	-	-	-	-	-	4e-05	-	290975513	34.48	Naegl	Naegleria gruberi strain NEG-M	Eukaryota_NO_Metazoa	744533	;cellular organisms;Eukaryota;Heterolobosea;Schizopyrenida;Vahlkampfiidae;Naegleria;Naegleria gruberi;Naegleria gruberi strain NEG-M;
10.1266	1	df5050_findorfv3_15799	-	-	-	-	-	-	4e-05	-	410719238	33.67	S_sal	Spironucleus salmonicida	Eukaryota_NO_Metazoa	348837	;cellular organisms;Eukaryota;Fornicata;Diplomonadida;Hexamitidae;Hexamitinae;Spironucleus;Spironucleus salmonicida;
10.1266	1	df5050_findorfv3_18564	-	4e-05	-	-	-	-	-	-	496668020	26.75	Lacto	Lactobacillus sp. 7_1_47FAA	Bacteria	665945	;cellular organisms;Bacteria;Firmicutes;Bacilli;Lactobacillales;Lactobacillaceae;Lactobacillus;Lactobacillus sp. 7_1_47FAA;
10.1266	6	df5050_findorfv3_19834	-	-	-	-	-	-	4e-05	-	290975513	34.04	Naegl	Naegleria gruberi strain NEG-M	Eukaryota_NO_Metazoa	744533	;cellular organisms;Eukaryota;Heterolobosea;Schizopyrenida;Vahlkampfiidae;Naegleria;Naegleria gruberi;Naegleria gruberi strain NEG-M;
10.1266	4	df5050_findorfv3_888	-	-	-	-	-	-	4e-05	-	343471092	25.36	Trypa	Trypanosoma congolense IL3000	Eukaryota_NO_Metazoa	1068625	;cellular organisms;Eukaryota;Euglenozoa;Kinetoplastida;Trypanosomatidae;Trypanosoma;Nannomonas;Trypanosoma congolense;Trypanosoma congolense IL3000;
9.90349	1	df5050_findorfv3_16024	-	-	-	-	-	5e-05	-	-	440491139	37.68	T_hom	Trachipleistophora hominis	Eukaryota_NO_Metazoa	72359	;cellular organisms;Eukaryota;Opisthokonta;Fungi;Microsporidia;Pansporoblastina;Pleistophoridae;Trachipleistophora;Trachipleistophora hominis;
9.90349	1	df5050_findorfv3_16100	-	5e-05	-	-	-	-	-	-	490874778	50	A_bau	Acinetobacter baumannii	Bacteria	470	;cellular organisms;Bacteria;Proteobacteria;Gammaproteobacteria;Pseudomonadales;Moraxellaceae;Acinetobacter;Acinetobacter calcoaceticus/baumannii complex;Acinetobacter baumannii;
9.90349	250	df5050_findorfv3_842	-	-	-	-	-	-	1e-16	2e-12	678318098	37.06	S_lem	Stylonychia lemnae	Eukaryota_NO_Metazoa	5949	;cellular organisms;Eukaryota;Alveolata;Ciliophora;Intramacronucleata;Spirotrichea;Stichotrichia;Sporadotrichida;Oxytrichidae;Stylonychinae;Stylonychia;Stylonychia lemnae;
9.90349	259	df5050_findorfv3_10044	-	-	-	-	-	1e-95	-	2e-91	595479454	38.78	Rhizo	Rhizophagus irregularis DAOM 197198w	Eukaryota_NO_Metazoa	1432141	;cellular organisms;Eukaryota;Opisthokonta;Fungi;Glomeromycota;Glomeromycetes;Glomerales;Glomeraceae;Rhizophagus;Rhizophagus irregularis;Rhizophagus irregularis DAOM 197198w;
9.90349	315	df5050_findorfv3_1795	-	-	-	-	-	5e-78	-	1e-73	595453250	49.61	Rhizo	Rhizophagus irregularis DAOM 197198w	Eukaryota_NO_Metazoa	1432141	;cellular organisms;Eukaryota;Opisthokonta;Fungi;Glomeromycota;Glomeromycetes;Glomerales;Glomeraceae;Rhizophagus;Rhizophagus irregularis;Rhizophagus irregularis DAOM 197198w;
9.76996	250	df5050_findorfv3_11216	-	-	-	-	4e-33	-	-	7e-29	593692714	28.5	P_vul	Phaseolus vulgaris	Eukaryota_NO_Metazoa	3885	;cellular organisms;Eukaryota;Viridiplantae;Streptophyta;Streptophytina;Embryophyta;Tracheophyta;Euphyllophyta;Spermatophyta;Magnoliophyta;Mesangiospermae;eudicotyledons;Gunneridae;Pentapetalae;rosids;fabids;Fabales;Fabaceae;Papilionoideae;Phaseoleae;Phaseolus;Phaseolus vulgaris;
9.72117	4	df5050_findorfv3_13837	-	6e-05	-	-	-	-	-	-	654282857	40	B_aci	Burkholderia acidipaludis	Bacteria	660537	;cellular organisms;Bacteria;Proteobacteria;Betaproteobacteria;Burkholderiales;Burkholderiaceae;Burkholderia;Burkholderia acidipaludis;
9.72117	5	df5050_findorfv3_3080	-	-	-	-	6e-05	-	-	-	195644840	39.29	Z_may	Zea mays	Eukaryota_NO_Metazoa	4577	;cellular organisms;Eukaryota;Viridiplantae;Streptophyta;Streptophytina;Embryophyta;Tracheophyta;Euphyllophyta;Spermatophyta;Magnoliophyta;Mesangiospermae;Liliopsida;Petrosaviidae;commelinids;Poales;Poaceae;PACMAD clade;Panicoideae;Andropogoneae;Zea;Zea mays;
9.72117	1	df5050_findorfv3_7067	-	-	-	-	6e-05	-	-	-	241872560	28.1	L_lon	Lilium longiflorum	Eukaryota_NO_Metazoa	4690	;cellular organisms;Eukaryota;Viridiplantae;Streptophyta;Streptophytina;Embryophyta;Tracheophyta;Euphyllophyta;Spermatophyta;Magnoliophyta;Mesangiospermae;Liliopsida;Petrosaviidae;Liliales;Liliaceae;Lilium;Lilium longiflorum;
9.61581	250	df5050_findorfv3_1763	-	2e-90	-	-	-	-	-	3e-86	495713167	47.21	R_thi	Rhodanobacter thiooxydans	Bacteria	416169	;cellular organisms;Bacteria;Proteobacteria;Gammaproteobacteria;Xanthomonadales;Xanthomonadaceae;Rhodanobacter;Rhodanobacter thiooxydans;
9.56702	1	df5050_findorfv3_4377	-	-	-	-	-	-	7e-05	-	281203377	30.19	Polys	Polysphondylium pallidum PN500	Eukaryota_NO_Metazoa	670386	;cellular organisms;Eukaryota;Amoebozoa;Mycetozoa;Dictyosteliida;Polysphondylium;Polysphondylium pallidum;Polysphondylium pallidum PN500;
9.43348	3	df5050_findorfv3_13192	-	8e-05	-	-	-	-	-	-	512485749	34.38	Paeni	Paenisporosarcina sp. HGH0030	Bacteria	1078085	;cellular organisms;Bacteria;Firmicutes;Bacilli;Bacillales;Planococcaceae;Paenisporosarcina;Paenisporosarcina sp. HGH0030;
9.43348	3	df5050_findorfv3_13193	-	8e-05	-	-	-	-	-	-	512485749	34.38	Paeni	Paenisporosarcina sp. HGH0030	Bacteria	1078085	;cellular organisms;Bacteria;Firmicutes;Bacilli;Bacillales;Planococcaceae;Paenisporosarcina;Paenisporosarcina sp. HGH0030;
9.43348	252	df5050_findorfv3_4311	-	8e-24	-	-	-	-	-	1e-19	503336916	29.96	V_vul	Vibrio vulnificus	Bacteria	672	;cellular organisms;Bacteria;Proteobacteria;Gammaproteobacteria;Vibrionales;Vibrionaceae;Vibrio;Vibrio vulnificus;
9.3157	1	df5050_findorfv3_15462	-	-	-	-	-	9e-05	-	-	646384839	25.86	Jaapi	Jaapia argillacea MUCL 33604	Eukaryota_NO_Metazoa	933084	;cellular organisms;Eukaryota;Opisthokonta;Fungi;Dikarya;Basidiomycota;Agaricomycotina;Agaricomycetes;Agaricomycetidae;Jaapiales;Jaapiaceae;Jaapia;Jaapia argillacea;Jaapia argillacea MUCL 33604;
9.3157	1	df5050_findorfv3_21165	-	-	-	-	-	9e-05	-	-	353236058	43.86	Pirif	Piriformospora indica DSM 11827	Eukaryota_NO_Metazoa	1109443	;cellular organisms;Eukaryota;Opisthokonta;Fungi;Dikarya;Basidiomycota;Agaricomycotina;Agaricomycetes;Agaricomycetes incertae sedis;Sebacinales;Sebacinales group B;Piriformospora;Piriformospora indica;Piriformospora indica DSM 11827;
9.3157	1	df5050_findorfv3_21166	-	-	-	-	-	9e-05	-	-	353236058	43.86	Pirif	Piriformospora indica DSM 11827	Eukaryota_NO_Metazoa	1109443	;cellular organisms;Eukaryota;Opisthokonta;Fungi;Dikarya;Basidiomycota;Agaricomycotina;Agaricomycetes;Agaricomycetes incertae sedis;Sebacinales;Sebacinales group B;Piriformospora;Piriformospora indica;Piriformospora indica DSM 11827;
9.21034	250	df5050_findorfv3_9256	-	-	-	-	1e-56	-	-	1e-52	302831177	50.97	Volvo	Volvox carteri f. nagariensis	Eukaryota_NO_Metazoa	3068	;cellular organisms;Eukaryota;Viridiplantae;Chlorophyta;Chlorophyceae;Chlamydomonadales;Volvocaceae;Volvox;Volvox carteri;Volvox carteri f. nagariensis;
9.21034	1	df5050_findorfv3_11186	-	-	-	-	-	0.0001	-	-	540385599	41.54	Crypt	Cryptococcus neoformans var. grubii H99	Eukaryota_NO_Metazoa	235443	;cellular organisms;Eukaryota;Opisthokonta;Fungi;Dikarya;Basidiomycota;Agaricomycotina;Tremellomycetes;Tremellales;Tremellaceae;Filobasidiella;Filobasidiella/Cryptococcus neoformans species complex;Cryptococcus neoformans;Cryptococcus neoformans var. grubii;Cryptococcus neoformans var. grubii H99;
9.21034	2	df5050_findorfv3_13167	-	0.0001	-	-	-	-	-	-	501458348	31.82	Wolba	Wolbachia endosymbiont of Culex quinquefasciatus	Bacteria	263437	;cellular organisms;Bacteria;Proteobacteria;Alphaproteobacteria;Rickettsiales;Anaplasmataceae;Wolbachieae;Wolbachia;Wolbachia endosymbiont of Culex quinquefasciatus;
9.21034	1	df5050_findorfv3_13476	-	-	-	-	-	-	0.0001	-	551653419	26.46	Guill	Guillardia theta CCMP2712	Eukaryota_NO_Metazoa	905079	;cellular organisms;Eukaryota;Cryptophyta;Pyrenomonadales;Geminigeraceae;Guillardia;Guillardia theta;Guillardia theta CCMP2712;
9.21034	1	df5050_findorfv3_15366	-	-	-	-	-	0.0001	-	-	630910191	27.04	Annca	Anncaliia algerae PRA109	Eukaryota_NO_Metazoa	1240240	;cellular organisms;Eukaryota;Opisthokonta;Fungi;Microsporidia;Apansporoblastina;Tubulinosematidae;Anncaliia;Anncaliia algerae;Anncaliia algerae PRA109;
9.21034	22	df5050_findorfv3_20069	-	-	-	-	0.0001	-	-	-	242057333	30.22	S_bic	Sorghum bicolor	Eukaryota_NO_Metazoa	4558	;cellular organisms;Eukaryota;Viridiplantae;Streptophyta;Streptophytina;Embryophyta;Tracheophyta;Euphyllophyta;Spermatophyta;Magnoliophyta;Mesangiospermae;Liliopsida;Petrosaviidae;commelinids;Poales;Poaceae;PACMAD clade;Panicoideae;Andropogoneae;Sorghum;Sorghum bicolor;
9.21034	1	df5050_findorfv3_2382	-	0.0001	-	-	-	-	-	-	518066761	34.18	W_pip	Wolbachia pipientis	Bacteria	955	;cellular organisms;Bacteria;Proteobacteria;Alphaproteobacteria;Rickettsiales;Anaplasmataceae;Wolbachieae;Wolbachia;Wolbachia pipientis;
9.21034	280	df5050_findorfv3_4760	-	-	-	-	3e-21	-	-	3e-17	159464537	31.08	C_rei	Chlamydomonas reinhardtii	Eukaryota_NO_Metazoa	3055	;cellular organisms;Eukaryota;Viridiplantae;Chlorophyta;Chlorophyceae;Chlamydomonadales;Chlamydomonadaceae;Chlamydomonas;Chlamydomonas reinhardtii;
9.21034	4	df5050_findorfv3_6372	-	-	-	0.0001	-	-	-	-	620630500	28.41	Human	Human betacoronavirus 2c Jordan-N3/2012	Viruses	1306931	;Viruses;ssRNA viruses;ssRNA positive-strand viruses, no DNA stage;Nidovirales;Coronaviridae;Coronavirinae;Betacoronavirus;unclassified Betacoronavirus;Middle East respiratory syndrome coronavirus;Human betacoronavirus 2c Jordan-N3/2012;
9.21034	126	df5050_findorfv3_7947	-	-	-	-	9e-09	-	-	9e-05	302143936	67.35	V_vin	Vitis vinifera	Eukaryota_NO_Metazoa	29760	;cellular organisms;Eukaryota;Viridiplantae;Streptophyta;Streptophytina;Embryophyta;Tracheophyta;Euphyllophyta;Spermatophyta;Magnoliophyta;Mesangiospermae;eudicotyledons;Gunneridae;Pentapetalae;rosids;rosids incertae sedis;Vitales;Vitaceae;Vitis;Vitis vinifera;
9.21034	1	df5050_findorfv3_9278	-	0.0001	-	-	-	-	-	-	504999996	29.52	Gloeo	Gloeocapsa sp. PCC 7428	Bacteria	1173026	;cellular organisms;Bacteria;Cyanobacteria;Oscillatoriophycideae;Chroococcales;Gloeocapsa;Gloeocapsa sp. PCC 7428;
9.21034	1	df5050_findorfv3_9279	-	0.0001	-	-	-	-	-	-	504999996	29.52	Gloeo	Gloeocapsa sp. PCC 7428	Bacteria	1173026	;cellular organisms;Bacteria;Cyanobacteria;Oscillatoriophycideae;Chroococcales;Gloeocapsa;Gloeocapsa sp. PCC 7428;
9.21034	2	df5050_findorfv3_9728	-	-	-	-	-	-	0.0001	-	678318274	66.67	S_lem	Stylonychia lemnae	Eukaryota_NO_Metazoa	5949	;cellular organisms;Eukaryota;Alveolata;Ciliophora;Intramacronucleata;Spirotrichea;Stichotrichia;Sporadotrichida;Oxytrichidae;Stylonychinae;Stylonychia;Stylonychia lemnae;
9.21034	250	df5050_findorfv3_6871	-	1e-75	-	-	-	-	-	1e-71	489555770	65.88	P_pse	Pseudomonas pseudoalcaligenes	Bacteria	330	;cellular organisms;Bacteria;Proteobacteria;Gammaproteobacteria;Pseudomonadales;Pseudomonadaceae;Pseudomonas;Pseudomonas aeruginosa group;Pseudomonas oleovorans/pseudoalcaligenes group;Pseudomonas pseudoalcaligenes;
8.9872	264	df5050_findorfv3_11920	-	-	-	-	-	-	1e-34	8e-31	183235767	35.04	Entam	Entamoeba histolytica HM-1:IMSS	Eukaryota_NO_Metazoa	294381	;cellular organisms;Eukaryota;Amoebozoa;Archamoebae;Entamoebidae;Entamoeba;Entamoeba histolytica;Entamoeba histolytica HM-1:IMSS;
8.80488	250	df5050_findorfv3_4885	-	-	-	-	-	-	3e-20	2e-16	545710587	45.16	G_sul	Galdieria sulphuraria	Eukaryota_NO_Metazoa	130081	;cellular organisms;Eukaryota;Rhodophyta;Bangiophyceae;Cyanidiales;Cyanidiaceae;Galdieria;Galdieria sulphuraria;
8.69951	250	df5050_findorfv3_10751	-	1e-12	-	-	-	-	-	6e-09	499679152	43.21	Synec	Synechococcus sp. CC9902	Bacteria	316279	;cellular organisms;Bacteria;Cyanobacteria;Oscillatoriophycideae;Chroococcales;Synechococcus;Synechococcus sp. CC9902;
8.51719	255	df5050_findorfv3_11921	-	-	-	-	-	-	2e-34	1e-30	183235767	35.04	Entam	Entamoeba histolytica HM-1:IMSS	Eukaryota_NO_Metazoa	294381	;cellular organisms;Eukaryota;Amoebozoa;Archamoebae;Entamoebidae;Entamoeba;Entamoeba histolytica;Entamoeba histolytica HM-1:IMSS;
8.51719	1	df5050_findorfv3_13686	-	0.0002	-	-	-	-	-	-	503704552	31.82	M_ful	Myxococcus fulvus	Bacteria	33	;cellular organisms;Bacteria;Proteobacteria;delta/epsilon subdivisions;Deltaproteobacteria;Myxococcales;Cystobacterineae;Myxococcaceae;Myxococcus;Myxococcus fulvus;
8.51719	1	df5050_findorfv3_14428	-	-	-	-	0.0002	-	-	-	121722584	35.29	I_bat	Ipomoea batatas	Eukaryota_NO_Metazoa	4120	;cellular organisms;Eukaryota;Viridiplantae;Streptophyta;Streptophytina;Embryophyta;Tracheophyta;Euphyllophyta;Spermatophyta;Magnoliophyta;Mesangiospermae;eudicotyledons;Gunneridae;Pentapetalae;asterids;lamiids;Solanales;Convolvulaceae;Ipomoeeae;Ipomoea;Ipomoea batatas;
8.51719	3	df5050_findorfv3_15124	-	-	-	-	0.0002	-	-	-	568883010	25.93	C_sin	Citrus sinensis	Eukaryota_NO_Metazoa	2711	;cellular organisms;Eukaryota;Viridiplantae;Streptophyta;Streptophytina;Embryophyta;Tracheophyta;Euphyllophyta;Spermatophyta;Magnoliophyta;Mesangiospermae;eudicotyledons;Gunneridae;Pentapetalae;rosids;malvids;Sapindales;Rutaceae;Citrus;Citrus sinensis;
8.51719	96	df5050_findorfv3_16594	-	-	-	-	-	2e-09	-	1e-05	387766285	40	Schiz	Schizosaccharomyces japonicus yFS275	Eukaryota_NO_Metazoa	402676	;cellular organisms;Eukaryota;Opisthokonta;Fungi;Dikarya;Ascomycota;Taphrinomycotina;Schizosaccharomycetes;Schizosaccharomycetales;Schizosaccharomycetaceae;Schizosaccharomyces;Schizosaccharomyces japonicus;Schizosaccharomyces japonicus yFS275;
8.51719	2	df5050_findorfv3_19625	-	-	-	-	-	0.0002	-	-	646289472	34.07	Botry	Botryobasidium botryosum FD-172 SS1	Eukaryota_NO_Metazoa	930990	;cellular organisms;Eukaryota;Opisthokonta;Fungi;Dikarya;Basidiomycota;Agaricomycotina;Agaricomycetes;Agaricomycetes incertae sedis;Cantharellales;Botryobasidiaceae;Botryobasidium;Botryobasidium botryosum;Botryobasidium botryosum FD-172 SS1;
8.51719	1	df5050_findorfv3_21035	-	-	-	-	-	0.0002	-	-	552940825	32.14	Rhizo	Rhizophagus irregularis DAOM 181602	Eukaryota_NO_Metazoa	747089	;cellular organisms;Eukaryota;Opisthokonta;Fungi;Glomeromycota;Glomeromycetes;Glomerales;Glomeraceae;Rhizophagus;Rhizophagus irregularis;Rhizophagus irregularis DAOM 181602;
8.51719	1	df5050_findorfv3_21036	-	-	-	-	-	0.0002	-	-	552940825	32.14	Rhizo	Rhizophagus irregularis DAOM 181602	Eukaryota_NO_Metazoa	747089	;cellular organisms;Eukaryota;Opisthokonta;Fungi;Glomeromycota;Glomeromycetes;Glomerales;Glomeraceae;Rhizophagus;Rhizophagus irregularis;Rhizophagus irregularis DAOM 181602;
8.51719	1	df5050_findorfv3_4910	-	-	-	-	-	0.0002	-	-	599154181	28.95	Asper	Aspergillus ruber CBS 135680	Eukaryota_NO_Metazoa	1388766	;cellular organisms;Eukaryota;Opisthokonta;Fungi;Dikarya;Ascomycota;saccharomyceta;Pezizomycotina;leotiomyceta;Eurotiomycetes;Eurotiomycetidae;Eurotiales;Aspergillaceae;Aspergillus;Aspergillus ruber;Aspergillus ruber CBS 135680;
8.51719	41	df5050_findorfv3_627	-	-	-	-	-	0.0002	-	-	590071771	32.1	Fusar	Fusarium oxysporum f. sp. raphani 54005	Eukaryota_NO_Metazoa	1089458	;cellular organisms;Eukaryota;Opisthokonta;Fungi;Dikarya;Ascomycota;saccharomyceta;Pezizomycotina;leotiomyceta;sordariomyceta;Sordariomycetes;Hypocreomycetidae;Hypocreales;Nectriaceae;Fusarium;Fusarium oxysporum species complex;Fusarium oxysporum;Fusarium oxysporum f. sp. raphani;Fusarium oxysporum f. sp. raphani 54005;
8.51719	1	df5050_findorfv3_7706	-	-	-	-	-	0.0002	-	-	396475221	43.75	Lepto	Leptosphaeria maculans JN3	Eukaryota_NO_Metazoa	985895	;cellular organisms;Eukaryota;Opisthokonta;Fungi;Dikarya;Ascomycota;saccharomyceta;Pezizomycotina;leotiomyceta;dothideomyceta;Dothideomycetes;Pleosporomycetidae;Pleosporales;Pleosporineae;Leptosphaeriaceae;Leptosphaeria;Leptosphaeria maculans complex;Leptosphaeria maculans;Leptosphaeria maculans 'brassicae' group;Leptosphaeria maculans JN3;
8.29405	251	df5050_findorfv3_14394	-	-	-	-	-	2e-23	-	8e-20	471888885	48.39	Rhizo	Rhizoctonia solani AG-1 IB	Eukaryota_NO_Metazoa	1108050	;cellular organisms;Eukaryota;Opisthokonta;Fungi;Dikarya;Basidiomycota;Agaricomycotina;Agaricomycetes;Agaricomycetes incertae sedis;Cantharellales;Ceratobasidiaceae;mitosporic Ceratobasidiaceae;Rhizoctonia;Rhizoctonia solani;Rhizoctonia solani AG-1 IB;
8.29405	250	df5050_findorfv3_9839	-	-	-	-	-	5e-23	-	2e-19	513031344	31.34	Sacch	Saccharomycetaceae sp. 'Ashbya aceri'	Eukaryota_NO_Metazoa	566037	;cellular organisms;Eukaryota;Opisthokonta;Fungi;Dikarya;Ascomycota;saccharomyceta;Saccharomycotina;Saccharomycetes;Saccharomycetales;Saccharomycetaceae;unclassified Saccharomycetaceae;Saccharomycetaceae sp. 'Ashbya aceri';
8.22951	101	df5050_findorfv3_21302	-	-	-	-	8e-08	-	-	0.0003	402169211	28.4	N_ben	Nicotiana benthamiana	Eukaryota_NO_Metazoa	4100	;cellular organisms;Eukaryota;Viridiplantae;Streptophyta;Streptophytina;Embryophyta;Tracheophyta;Euphyllophyta;Spermatophyta;Magnoliophyta;Mesangiospermae;eudicotyledons;Gunneridae;Pentapetalae;asterids;lamiids;Solanales;Solanaceae;Nicotianoideae;Nicotianeae;Nicotiana;Nicotiana benthamiana;
8.11173	1	df5050_findorfv3_10402	-	-	-	-	-	-	0.0003	-	657135119	40.38	T_gra	Trypanosoma grayi	Eukaryota_NO_Metazoa	71804	;cellular organisms;Eukaryota;Euglenozoa;Kinetoplastida;Trypanosomatidae;Trypanosoma;Trypanosoma with unspecified subgenus;Trypanosoma grayi;
8.11173	1	df5050_findorfv3_12702	-	-	-	-	-	0.0003	-	-	281410839	26.01	P_ans	Podospora anserina	Eukaryota_NO_Metazoa	5145	;cellular organisms;Eukaryota;Opisthokonta;Fungi;Dikarya;Ascomycota;saccharomyceta;Pezizomycotina;leotiomyceta;sordariomyceta;Sordariomycetes;Sordariomycetidae;Sordariales;Lasiosphaeriaceae;Podospora;Podospora anserina;
8.11173	2	df5050_findorfv3_12879	-	0.0003	-	-	-	-	-	-	503235024	51.22	H_fel	Helicobacter felis	Bacteria	214	;cellular organisms;Bacteria;Proteobacteria;delta/epsilon subdivisions;Epsilonproteobacteria;Campylobacterales;Helicobacteraceae;Helicobacter;Helicobacter felis;
8.11173	3	df5050_findorfv3_18857	-	0.0003	-	-	-	-	-	-	547185163	45.28	Alist	Alistipes sp. CAG:831	Bacteria	1262698	;cellular organisms;Bacteria;Bacteroidetes/Chlorobi group;Bacteroidetes;Bacteroidia;Bacteroidales;Rikenellaceae;Alistipes;environmental samples;Alistipes sp. CAG:831;
8.11173	250	df5050_findorfv3_19764	-	-	-	-	-	3e-57	-	1e-53	575478624	53.12	Batra	Batrachochytrium dendrobatidis JAM81	Eukaryota_NO_Metazoa	684364	;cellular organisms;Eukaryota;Opisthokonta;Fungi;Chytridiomycota;Chytridiomycetes;Rhizophydiales;Rhizophydiales incertae sedis;Batrachochytrium;Batrachochytrium dendrobatidis;Batrachochytrium dendrobatidis JAM81;
8.11173	1	df5050_findorfv3_2966	-	0.0003	-	-	-	-	-	-	655580502	27.84	P_asa	Pseudonocardia asaccharolytica	Bacteria	54010	;cellular organisms;Bacteria;Actinobacteria;Actinobacteria;Actinobacteridae;Actinomycetales;Pseudonocardineae;Pseudonocardiaceae;Pseudonocardia;Pseudonocardia asaccharolytica;
8.11173	1	df5050_findorfv3_7420	-	0.0003	-	-	-	-	-	-	653612394	21.16	nd	[Clostridium] clariflavum	Bacteria	288965	;cellular organisms;Bacteria;Firmicutes;Clostridia;Clostridiales;Ruminococcaceae;Ruminiclostridium;[Clostridium] clariflavum;
8.00637	37	df5050_findorfv3_9165	-	-	-	-	-	2e-12	-	6e-09	552940825	37.65	Rhizo	Rhizophagus irregularis DAOM 181602	Eukaryota_NO_Metazoa	747089	;cellular organisms;Eukaryota;Opisthokonta;Fungi;Glomeromycota;Glomeromycetes;Glomerales;Glomeraceae;Rhizophagus;Rhizophagus irregularis;Rhizophagus irregularis DAOM 181602;
8.00637	37	df5050_findorfv3_9166	-	-	-	-	-	2e-12	-	6e-09	552940825	37.65	Rhizo	Rhizophagus irregularis DAOM 181602	Eukaryota_NO_Metazoa	747089	;cellular organisms;Eukaryota;Opisthokonta;Fungi;Glomeromycota;Glomeromycetes;Glomerales;Glomeraceae;Rhizophagus;Rhizophagus irregularis;Rhizophagus irregularis DAOM 181602;
8.00637	37	df5050_findorfv3_9171	-	-	-	-	-	2e-12	-	6e-09	552940825	37.65	Rhizo	Rhizophagus irregularis DAOM 181602	Eukaryota_NO_Metazoa	747089	;cellular organisms;Eukaryota;Opisthokonta;Fungi;Glomeromycota;Glomeromycetes;Glomerales;Glomeraceae;Rhizophagus;Rhizophagus irregularis;Rhizophagus irregularis DAOM 181602;
8.00637	255	df5050_findorfv3_3423	-	1e-18	-	-	-	-	-	3e-15	574594443	28.32	Rhizo	Rhizobium leguminosarum bv. trifolii CB782	Bacteria	1033991	;cellular organisms;Bacteria;Proteobacteria;Alphaproteobacteria;Rhizobiales;Rhizobiaceae;Rhizobium/Agrobacterium group;Rhizobium;Rhizobium leguminosarum;Rhizobium leguminosarum bv. trifolii;Rhizobium leguminosarum bv. trifolii CB782;
7.88858	468	df5050_findorfv3_3343	-	-	-	-	-	3e-19	-	8e-16	326480350	40.43	Trich	Trichophyton equinum CBS 127.97	Eukaryota_NO_Metazoa	559882	;cellular organisms;Eukaryota;Opisthokonta;Fungi;Dikarya;Ascomycota;saccharomyceta;Pezizomycotina;leotiomyceta;Eurotiomycetes;Eurotiomycetidae;Onygenales;Arthrodermataceae;Trichophyton;Trichophyton equinum;Trichophyton equinum CBS 127.97;
7.82405	1	df5050_findorfv3_10507	-	-	-	-	-	0.0004	-	-	591482271	30.53	Fusar	Fusarium oxysporum f. sp. vasinfectum 25433	Eukaryota_NO_Metazoa	1089449	;cellular organisms;Eukaryota;Opisthokonta;Fungi;Dikarya;Ascomycota;saccharomyceta;Pezizomycotina;leotiomyceta;sordariomyceta;Sordariomycetes;Hypocreomycetidae;Hypocreales;Nectriaceae;Fusarium;Fusarium oxysporum species complex;Fusarium oxysporum;Fusarium oxysporum f. sp. vasinfectum;Fusarium oxysporum f. sp. vasinfectum 25433;
7.82405	2	df5050_findorfv3_14456	-	-	-	-	-	-	0.0004	-	268637630	46	Dicty	Dictyostelium discoideum AX4	Eukaryota_NO_Metazoa	352472	;cellular organisms;Eukaryota;Amoebozoa;Mycetozoa;Dictyosteliida;Dictyostelium;Dictyostelium discoideum;Dictyostelium discoideum AX4;
7.82405	1	df5050_findorfv3_1759	-	-	-	-	-	0.0004	-	-	353239506	25.63	Pirif	Piriformospora indica DSM 11827	Eukaryota_NO_Metazoa	1109443	;cellular organisms;Eukaryota;Opisthokonta;Fungi;Dikarya;Basidiomycota;Agaricomycotina;Agaricomycetes;Agaricomycetes incertae sedis;Sebacinales;Sebacinales group B;Piriformospora;Piriformospora indica;Piriformospora indica DSM 11827;
7.82405	1	df5050_findorfv3_19713	-	0.0004	-	-	-	-	-	-	673002118	38.78	B_ste	Bifidobacterium stellenboschense	Bacteria	762211	;cellular organisms;Bacteria;Actinobacteria;Actinobacteria;Actinobacteridae;Bifidobacteriales;Bifidobacteriaceae;Bifidobacterium;Bifidobacterium stellenboschense;
7.82405	5	df5050_findorfv3_20986	-	0.0004	-	-	-	-	-	-	498462688	53.16	E_pho	Enterococcus phoeniculicola	Bacteria	154621	;cellular organisms;Bacteria;Firmicutes;Bacilli;Lactobacillales;Enterococcaceae;Enterococcus;Enterococcus phoeniculicola;
7.82405	1	df5050_findorfv3_872	-	-	-	-	-	0.0004	-	-	336263433	25.22	Sorda	Sordaria macrospora k-hell	Eukaryota_NO_Metazoa	771870	;cellular organisms;Eukaryota;Opisthokonta;Fungi;Dikarya;Ascomycota;saccharomyceta;Pezizomycotina;leotiomyceta;sordariomyceta;Sordariomycetes;Sordariomycetidae;Sordariales;Sordariaceae;Sordaria;Sordaria macrospora;Sordaria macrospora k-hell;
7.6009	21	df5050_findorfv3_11326	-	5e-09	-	-	-	-	-	1e-05	491652414	27.62	R_muc	Rothia mucilaginosa	Bacteria	43675	;cellular organisms;Bacteria;Actinobacteria;Actinobacteria;Actinobacteridae;Actinomycetales;Micrococcineae;Micrococcaceae;Rothia;Rothia mucilaginosa;
7.6009	250	df5050_findorfv3_12392	-	-	-	-	-	3e-62	-	6e-59	598015959	45.64	Auric	Auricularia delicata TFB-10046 SS5	Eukaryota_NO_Metazoa	717982	;cellular organisms;Eukaryota;Opisthokonta;Fungi;Dikarya;Basidiomycota;Agaricomycotina;Agaricomycetes;Agaricomycetes incertae sedis;Auriculariales;Auriculariaceae;Auricularia;Auricularia delicata;Auricularia delicata TFB-10046 SS5;
7.6009	250	df5050_findorfv3_3643	-	-	-	-	-	-	2e-27	4e-24	118389870	26.36	T_the	Tetrahymena thermophila	Eukaryota_NO_Metazoa	5911	;cellular organisms;Eukaryota;Alveolata;Ciliophora;Intramacronucleata;Oligohymenophorea;Hymenostomatida;Tetrahymenina;Tetrahymenidae;Tetrahymena;Tetrahymena thermophila;
7.6009	1	df5050_findorfv3_5457	-	0.0005	-	-	-	-	-	-	651614715	41.15	M_sze	Methylocaldum szegediense	Bacteria	73780	;cellular organisms;Bacteria;Proteobacteria;Gammaproteobacteria;Methylococcales;Methylococcaceae;Methylocaldum;Methylocaldum szegediense;
7.6009	1	df5050_findorfv3_5458	-	0.0005	-	-	-	-	-	-	651614715	41.15	M_sze	Methylocaldum szegediense	Bacteria	73780	;cellular organisms;Bacteria;Proteobacteria;Gammaproteobacteria;Methylococcales;Methylococcaceae;Methylocaldum;Methylocaldum szegediense;
7.6009	250	df5050_findorfv3_767	-	-	-	-	2e-10	-	-	4e-07	672178355	29.41	P_dac	Phoenix dactylifera	Eukaryota_NO_Metazoa	42345	;cellular organisms;Eukaryota;Viridiplantae;Streptophyta;Streptophytina;Embryophyta;Tracheophyta;Euphyllophyta;Spermatophyta;Magnoliophyta;Mesangiospermae;Liliopsida;Petrosaviidae;commelinids;Arecales;Arecaceae;Coryphoideae;Phoeniceae;Phoenix;Phoenix dactylifera;
7.41858	29	df5050_findorfv3_13232	-	-	-	-	-	3e-08	-	5e-05	255731458	57.14	Candi	Candida tropicalis MYA-3404	Eukaryota_NO_Metazoa	294747	;cellular organisms;Eukaryota;Opisthokonta;Fungi;Dikarya;Ascomycota;saccharomyceta;Saccharomycotina;Saccharomycetes;Saccharomycetales;Debaryomycetaceae;Candida/Lodderomyces clade;Candida;Candida tropicalis;Candida tropicalis MYA-3404;
7.41858	1	df5050_findorfv3_19765	-	-	-	-	-	-	0.0006	-	675129098	35.37	H_ham	Hammondia hammondi	Eukaryota_NO_Metazoa	99158	;cellular organisms;Eukaryota;Alveolata;Apicomplexa;Conoidasida;Coccidia;Eucoccidiorida;Eimeriorina;Sarcocystidae;Hammondia;Hammondia hammondi;
7.41858	1	df5050_findorfv3_4107	-	-	-	-	0.0006	-	-	-	604319813	43.75	E_gut	Erythranthe guttata	Eukaryota_NO_Metazoa	4155	;cellular organisms;Eukaryota;Viridiplantae;Streptophyta;Streptophytina;Embryophyta;Tracheophyta;Euphyllophyta;Spermatophyta;Magnoliophyta;Mesangiospermae;eudicotyledons;Gunneridae;Pentapetalae;asterids;lamiids;Lamiales;Phrymaceae;Erythranthe;Erythranthe guttata;
7.41858	2	df5050_findorfv3_5635	-	-	-	-	0.0006	-	-	-	460375366	35.59	S_lyc	Solanum lycopersicum	Eukaryota_NO_Metazoa	4081	;cellular organisms;Eukaryota;Viridiplantae;Streptophyta;Streptophytina;Embryophyta;Tracheophyta;Euphyllophyta;Spermatophyta;Magnoliophyta;Mesangiospermae;eudicotyledons;Gunneridae;Pentapetalae;asterids;lamiids;Solanales;Solanaceae;Solanoideae;Solaneae;Solanum;Lycopersicon;Solanum lycopersicum;
7.41858	251	df5050_findorfv3_6930	-	-	-	-	-	6e-15	-	1e-11	523780179	29.63	Sprag	Spraguea lophii 42_110	Eukaryota_NO_Metazoa	1358809	;cellular organisms;Eukaryota;Opisthokonta;Fungi;Microsporidia;Apansporoblastina;Spraguidae;Spraguea;Spraguea lophii;Spraguea lophii 42_110;
7.41858	251	df5050_findorfv3_6931	-	-	-	-	-	6e-15	-	1e-11	523780179	29.63	Sprag	Spraguea lophii 42_110	Eukaryota_NO_Metazoa	1358809	;cellular organisms;Eukaryota;Opisthokonta;Fungi;Microsporidia;Apansporoblastina;Spraguidae;Spraguea;Spraguea lophii;Spraguea lophii 42_110;
7.41858	4	df5050_findorfv3_8017	-	0.0006	-	-	-	-	-	-	491959412	41.67	H_inf	Haemophilus influenzae	Bacteria	727	;cellular organisms;Bacteria;Proteobacteria;Gammaproteobacteria;Pasteurellales;Pasteurellaceae;Haemophilus;Haemophilus influenzae;
7.41858	4	df5050_findorfv3_8018	-	0.0006	-	-	-	-	-	-	491959412	41.67	H_inf	Haemophilus influenzae	Bacteria	727	;cellular organisms;Bacteria;Proteobacteria;Gammaproteobacteria;Pasteurellales;Pasteurellaceae;Haemophilus;Haemophilus influenzae;
7.41858	4	df5050_findorfv3_8023	-	0.0006	-	-	-	-	-	-	491959412	41.67	H_inf	Haemophilus influenzae	Bacteria	727	;cellular organisms;Bacteria;Proteobacteria;Gammaproteobacteria;Pasteurellales;Pasteurellaceae;Haemophilus;Haemophilus influenzae;
7.26443	1	df5050_findorfv3_18631	-	-	-	-	-	0.0007	-	-	46122817	24.75	Fusar	Fusarium graminearum PH-1	Eukaryota_NO_Metazoa	229533	;cellular organisms;Eukaryota;Opisthokonta;Fungi;Dikarya;Ascomycota;saccharomyceta;Pezizomycotina;leotiomyceta;sordariomyceta;Sordariomycetes;Hypocreomycetidae;Hypocreales;Nectriaceae;Fusarium;Fusarium sambucinum species complex;Fusarium graminearum;Fusarium graminearum PH-1;
7.26443	1	df5050_findorfv3_509	-	0.0007	-	-	-	-	-	-	504033395	52.5	G_mal	Granulicella mallensis	Bacteria	940614	;cellular organisms;Bacteria;Fibrobacteres/Acidobacteria group;Acidobacteria;Acidobacteriia;Acidobacteriales;Acidobacteriaceae;Granulicella;Granulicella mallensis;
7.26443	251	df5050_findorfv3_20426	-	-	-	-	-	7e-15	-	1e-11	523780179	29.63	Sprag	Spraguea lophii 42_110	Eukaryota_NO_Metazoa	1358809	;cellular organisms;Eukaryota;Opisthokonta;Fungi;Microsporidia;Apansporoblastina;Spraguidae;Spraguea;Spraguea lophii;Spraguea lophii 42_110;
7.26443	110	df5050_findorfv3_7842	-	-	-	-	-	-	7e-20	1e-16	559180907	30.87	G_int	Giardia intestinalis	Eukaryota_NO_Metazoa	5741	;cellular organisms;Eukaryota;Fornicata;Diplomonadida;Hexamitidae;Giardiinae;Giardia;Giardia intestinalis;
7.24423	250	df5050_findorfv3_15395	-	-	-	-	-	-	5e-17	7e-14	669152872	33.33	Sapro	Saprolegnia diclina VS20	Eukaryota_NO_Metazoa	1156394	;cellular organisms;Eukaryota;Stramenopiles;Oomycetes;Saprolegniales;Saprolegniaceae;Saprolegnia;Saprolegnia diclina;Saprolegnia diclina VS20;
7.19544	7	df5050_findorfv3_5218	-	-	-	-	-	3e-07	-	0.0004	656918151	31.13	Exoph	Exophiala aquamarina CBS 119918	Eukaryota_NO_Metazoa	1182545	;cellular organisms;Eukaryota;Opisthokonta;Fungi;Dikarya;Ascomycota;saccharomyceta;Pezizomycotina;leotiomyceta;Eurotiomycetes;Chaetothyriomycetidae;Chaetothyriales;Herpotrichiellaceae;Exophiala;Exophiala aquamarina;Exophiala aquamarina CBS 119918;
7.1309	21	df5050_findorfv3_10645	-	4e-08	-	-	-	-	-	5e-05	545384220	23	Atopo	Atopobium sp. oral taxon 810	Bacteria	712158	;cellular organisms;Bacteria;Actinobacteria;Actinobacteria;Coriobacteridae;Coriobacteriales;Coriobacterineae;Coriobacteriaceae;Atopobium;Atopobium sp. oral taxon 810;
7.1309	2	df5050_findorfv3_11528	-	0.0008	-	-	-	-	-	-	616062087	27.83	Strep	Streptococcus pneumoniae DAR3264	Bacteria	1272954	;cellular organisms;Bacteria;Firmicutes;Bacilli;Lactobacillales;Streptococcaceae;Streptococcus;Streptococcus pneumoniae;Streptococcus pneumoniae DAR3264;
7.1309	1	df5050_findorfv3_11838	-	0.0008	-	-	-	-	-	-	517905576	48.57	Strep	Streptomyces sp. R1-NS-10	Bacteria	1306990	;cellular organisms;Bacteria;Actinobacteria;Actinobacteria;Actinobacteridae;Actinomycetales;Streptomycineae;Streptomycetaceae;Streptomyces;Streptomyces sp. R1-NS-10;
7.1309	2	df5050_findorfv3_2114	-	-	-	-	-	-	0.0008	-	557190772	53.49	E_bru	Eimeria brunetti	Eukaryota_NO_Metazoa	51314	;cellular organisms;Eukaryota;Alveolata;Apicomplexa;Conoidasida;Coccidia;Eucoccidiorida;Eimeriorina;Eimeriidae;Eimeria;Eimeria brunetti;
7.01312	54	df5050_findorfv3_4477	-	9e-11	-	-	-	-	-	1e-07	657694130	49.32	F_nuc	Fusobacterium nucleatum	Bacteria	851	;cellular organisms;Bacteria;Fusobacteria;Fusobacteriia;Fusobacteriales;Fusobacteriaceae;Fusobacterium;Fusobacterium nucleatum;
6.90776	250	df5050_findorfv3_1255	-	-	-	-	-	-	2e-09	2e-06	70926570	29.45	Plasm	Plasmodium chabaudi chabaudi	Eukaryota_NO_Metazoa	31271	;cellular organisms;Eukaryota;Alveolata;Apicomplexa;Aconoidasida;Haemosporida;Plasmodium;Plasmodium (Vinckeia);Plasmodium chabaudi;Plasmodium chabaudi chabaudi;
6.90776	12	df5050_findorfv3_13088	-	-	-	-	1e-07	-	-	0.0001	604341775	32.11	E_gut	Erythranthe guttata	Eukaryota_NO_Metazoa	4155	;cellular organisms;Eukaryota;Viridiplantae;Streptophyta;Streptophytina;Embryophyta;Tracheophyta;Euphyllophyta;Spermatophyta;Magnoliophyta;Mesangiospermae;eudicotyledons;Gunneridae;Pentapetalae;asterids;lamiids;Lamiales;Phrymaceae;Erythranthe;Erythranthe guttata;
6.90776	250	df5050_findorfv3_14002	-	-	-	-	-	5e-36	-	5e-33	598062405	46.63	Spath	Spathaspora passalidarum NRRL Y-27907	Eukaryota_NO_Metazoa	619300	;cellular organisms;Eukaryota;Opisthokonta;Fungi;Dikarya;Ascomycota;saccharomyceta;Saccharomycotina;Saccharomycetes;Saccharomycetales;Debaryomycetaceae;Spathaspora;Spathaspora passalidarum;Spathaspora passalidarum NRRL Y-27907;
6.90776	250	df5050_findorfv3_14254	-	-	-	-	-	-	2e-29	2e-26	551654268	43.61	Guill	Guillardia theta CCMP2712	Eukaryota_NO_Metazoa	905079	;cellular organisms;Eukaryota;Cryptophyta;Pyrenomonadales;Geminigeraceae;Guillardia;Guillardia theta;Guillardia theta CCMP2712;
6.90776	1	df5050_findorfv3_17467	-	-	-	-	-	-	0.001	-	224458940	33.33	E_gra	Euglena gracilis	Eukaryota_NO_Metazoa	3039	;cellular organisms;Eukaryota;Euglenozoa;Euglenida;Euglenales;Euglenaceae;Euglena;Euglena gracilis;
6.90776	250	df5050_findorfv3_20442	-	3e-15	-	-	-	-	-	3e-12	671455333	70.21	nd	[Clostridium] aminophilum	Bacteria	1526	;cellular organisms;Bacteria;Firmicutes;Clostridia;Clostridiales;Lachnospiraceae;Lachnoclostridium;[Clostridium] aminophilum;
6.90776	1	df5050_findorfv3_4805	-	0.001	-	-	-	-	-	-	651607556	29.29	Methy	Methylomonas sp. 11b	Bacteria	1168169	;cellular organisms;Bacteria;Proteobacteria;Gammaproteobacteria;Methylococcales;Methylococcaceae;Methylomonas;Methylomonas sp. 11b;
6.90776	143	df5050_findorfv3_8490	-	5e-09	-	-	-	-	-	5e-06	501123937	43.02	A_cau	Azorhizobium caulinodans	Bacteria	7	;cellular organisms;Bacteria;Proteobacteria;Alphaproteobacteria;Rhizobiales;Xanthobacteraceae;Azorhizobium;Azorhizobium caulinodans;
6.80239	250	df5050_findorfv3_3968	-	-	-	-	1e-17	-	-	9e-15	674230555	33.08	A_alp	Arabis alpina	Eukaryota_NO_Metazoa	50452	;cellular organisms;Eukaryota;Viridiplantae;Streptophyta;Streptophytina;Embryophyta;Tracheophyta;Euphyllophyta;Spermatophyta;Magnoliophyta;Mesangiospermae;eudicotyledons;Gunneridae;Pentapetalae;rosids;malvids;Brassicales;Brassicaceae;Arabideae;Arabis;Arabis alpina;
6.39693	250	df5050_findorfv3_15262	-	5e-28	-	-	-	-	-	3e-25	663401205	50	S_pur	Streptomyces purpeofuscus	Bacteria	67352	;cellular organisms;Bacteria;Actinobacteria;Actinobacteria;Actinobacteridae;Actinomycetales;Streptomycineae;Streptomycetaceae;Streptomyces;Streptomyces purpeofuscus;
6.39693	250	df5050_findorfv3_7851	-	-	-	-	5e-12	-	-	3e-09	659098568	60.87	C_mel	Cucumis melo	Eukaryota_NO_Metazoa	3656	;cellular organisms;Eukaryota;Viridiplantae;Streptophyta;Streptophytina;Embryophyta;Tracheophyta;Euphyllophyta;Spermatophyta;Magnoliophyta;Mesangiospermae;eudicotyledons;Gunneridae;Pentapetalae;rosids;fabids;Cucurbitales;Cucurbitaceae;Benincaseae;Cucumis;Cucumis melo;
6.21461	35	df5050_findorfv3_15974	-	-	-	-	-	4e-08	-	2e-05	672821382	53.16	Morti	Mortierella verticillata NRRL 6337	Eukaryota_NO_Metazoa	1069443	;cellular organisms;Eukaryota;Opisthokonta;Fungi;Fungi incertae sedis;Early diverging fungal lineages;Mortierellomycotina;Mortierellales;Mortierellaceae;Mortierella;Mortierella verticillata;Mortierella verticillata NRRL 6337;
6.21461	250	df5050_findorfv3_17662	-	2e-48	-	-	-	-	-	1e-45	640702916	86.9	Pseud	Pseudomonas sp. PH1b	Bacteria	1397282	;cellular organisms;Bacteria;Proteobacteria;Gammaproteobacteria;Pseudomonadales;Pseudomonadaceae;Pseudomonas;Pseudomonas sp. PH1b;
6.21461	250	df5050_findorfv3_20080	-	-	-	-	-	-	6e-10	3e-07	209879962	33.05	Crypt	Cryptosporidium muris RN66	Eukaryota_NO_Metazoa	441375	;cellular organisms;Eukaryota;Alveolata;Apicomplexa;Conoidasida;Coccidia;Eucoccidiorida;Eimeriorina;Cryptosporidiidae;Cryptosporidium;Cryptosporidium muris;Cryptosporidium muris RN66;
6.10925	252	df5050_findorfv3_9474	-	-	-	-	-	2e-46	-	9e-44	575481120	32.89	Batra	Batrachochytrium dendrobatidis JAM81	Eukaryota_NO_Metazoa	684364	;cellular organisms;Eukaryota;Opisthokonta;Fungi;Chytridiomycota;Chytridiomycetes;Rhizophydiales;Rhizophydiales incertae sedis;Batrachochytrium;Batrachochytrium dendrobatidis;Batrachochytrium dendrobatidis JAM81;
6.10925	349	df5050_findorfv3_6615	-	-	-	-	-	-	2e-12	9e-10	608653090	34.23	G_nip	Gregarina niphandrodes	Eukaryota_NO_Metazoa	110365	;cellular organisms;Eukaryota;Alveolata;Apicomplexa;Conoidasida;Gregarinasina;Eugregarinorida;Gregarinidae;Gregarina;Gregarina niphandrodes;
5.99146	19	df5050_findorfv3_20595	-	-	-	-	-	-	2e-07	8e-05	154331741	24.03	Leish	Leishmania braziliensis MHOM/BR/75/M2904	Eukaryota_NO_Metazoa	420245	;cellular organisms;Eukaryota;Euglenozoa;Kinetoplastida;Trypanosomatidae;Leishmaniinae;Leishmania;Viannia;Leishmania braziliensis species complex;Leishmania braziliensis;Leishmania braziliensis MHOM/BR/75/M2904;
5.99146	250	df5050_findorfv3_5815	-	-	-	-	-	5e-27	-	2e-24	528892392	37.87	Rozel	Rozella allomycis CSF55	Eukaryota_NO_Metazoa	988480	;cellular organisms;Eukaryota;Opisthokonta;Fungi;Cryptomycota;Rozella;Rozella allomycis;Rozella allomycis CSF55;
5.99146	255	df5050_findorfv3_6720	-	5e-52	-	-	-	-	-	2e-49	406929972	39.42	u_bac	uncultured bacterium	Bacteria	77133	;cellular organisms;Bacteria;environmental samples;uncultured bacterium;
5.99146	167	df5050_findorfv3_7000	-	-	-	-	-	1e-06	-	0.0004	475665401	59.52	Fusar	Fusarium oxysporum f. sp. cubense race 4	Eukaryota_NO_Metazoa	1229665	;cellular organisms;Eukaryota;Opisthokonta;Fungi;Dikarya;Ascomycota;saccharomyceta;Pezizomycotina;leotiomyceta;sordariomyceta;Sordariomycetes;Hypocreomycetidae;Hypocreales;Nectriaceae;Fusarium;Fusarium oxysporum species complex;Fusarium oxysporum;Fusarium oxysporum f. cubense;Fusarium oxysporum f. sp. cubense race 4;
5.99146	250	df5050_findorfv3_12391	-	-	-	-	1e-75	-	-	4e-73	326501336	44.86	Horde	Hordeum vulgare subsp. vulgare	Eukaryota_NO_Metazoa	112509	;cellular organisms;Eukaryota;Viridiplantae;Streptophyta;Streptophytina;Embryophyta;Tracheophyta;Euphyllophyta;Spermatophyta;Magnoliophyta;Mesangiospermae;Liliopsida;Petrosaviidae;commelinids;Poales;Poaceae;BEP clade;Pooideae;Triticeae;Hordeum;Hordeum vulgare;Hordeum vulgare subsp. vulgare;
5.85793	63	df5050_findorfv3_1809	-	-	-	-	-	-	2e-07	7e-05	290987415	47.06	Naegl	Naegleria gruberi strain NEG-M	Eukaryota_NO_Metazoa	744533	;cellular organisms;Eukaryota;Heterolobosea;Schizopyrenida;Vahlkampfiidae;Naegleria;Naegleria gruberi;Naegleria gruberi strain NEG-M;
5.70378	250	df5050_findorfv3_10183	-	-	-	-	-	1e-26	-	3e-24	169843942	31.61	Copri	Coprinopsis cinerea okayama7#130	Eukaryota_NO_Metazoa	240176	;cellular organisms;Eukaryota;Opisthokonta;Fungi;Dikarya;Basidiomycota;Agaricomycotina;Agaricomycetes;Agaricomycetidae;Agaricales;Psathyrellaceae;Coprinopsis;Coprinopsis cinerea;Coprinopsis cinerea okayama7#130;
5.70378	251	df5050_findorfv3_16365	-	-	-	-	-	-	1e-13	3e-11	678323237	29.93	S_lem	Stylonychia lemnae	Eukaryota_NO_Metazoa	5949	;cellular organisms;Eukaryota;Alveolata;Ciliophora;Intramacronucleata;Spirotrichea;Stichotrichia;Sporadotrichida;Oxytrichidae;Stylonychinae;Stylonychia;Stylonychia lemnae;
5.70378	250	df5050_findorfv3_21273	-	-	-	-	-	1e-19	-	3e-17	562972660	35.15	Ogata	Ogataea parapolymorpha DL-1	Eukaryota_NO_Metazoa	871575	;cellular organisms;Eukaryota;Opisthokonta;Fungi;Dikarya;Ascomycota;saccharomyceta;Saccharomycotina;Saccharomycetes;Saccharomycetales;Pichiaceae;Ogataea;Ogataea parapolymorpha;Ogataea parapolymorpha DL-1;
5.70378	250	df5050_findorfv3_7139	-	-	-	-	1e-25	-	-	3e-23	552838872	45.16	C_var	Chlorella variabilis	Eukaryota_NO_Metazoa	554065	;cellular organisms;Eukaryota;Viridiplantae;Chlorophyta;Trebouxiophyceae;Chlorellales;Chlorellaceae;Chlorella;Chlorella variabilis;
5.45247	52	df5050_findorfv3_20523	-	-	-	-	-	3e-07	-	7e-05	584146148	59.18	Fusar	Fusarium verticillioides 7600	Eukaryota_NO_Metazoa	334819	;cellular organisms;Eukaryota;Opisthokonta;Fungi;Dikarya;Ascomycota;saccharomyceta;Pezizomycotina;leotiomyceta;sordariomyceta;Sordariomycetes;Hypocreomycetidae;Hypocreales;Nectriaceae;Fusarium;Fusarium fujikuroi species complex;Fusarium verticillioides;Fusarium verticillioides 7600;
5.29832	250	df5050_findorfv3_13878	-	4e-18	-	-	-	-	-	8e-16	494902062	28.44	Rhizo	Rhizobium sp. CCGE 510	Bacteria	1132836	;cellular organisms;Bacteria;Proteobacteria;Alphaproteobacteria;Rhizobiales;Rhizobiaceae;Rhizobium/Agrobacterium group;Rhizobium;Rhizobium sp. CCGE 510;
5.29832	36	df5050_findorfv3_14353	-	-	-	-	-	2e-08	-	4e-06	50539634	47.37	T_mat	Tricholoma matsutake	Eukaryota_NO_Metazoa	40145	;cellular organisms;Eukaryota;Opisthokonta;Fungi;Dikarya;Basidiomycota;Agaricomycotina;Agaricomycetes;Agaricomycetidae;Agaricales;Tricholomataceae;Tricholoma;Tricholoma matsutake;
5.29832	20	df5050_findorfv3_17587	-	2e-06	-	-	-	-	-	0.0004	495545109	30.67	Flavo	Flavobacteriales bacterium ALC-1	Bacteria	391603	;cellular organisms;Bacteria;Bacteroidetes/Chlorobi group;Bacteroidetes;Flavobacteriia;Flavobacteriales;unclassified Flavobacteriales;unclassified Flavobacteriales (miscellaneous);Flavobacteriales bacterium ALC-1;
5.29832	40	df5050_findorfv3_19825	-	-	-	-	-	1e-08	-	2e-06	387766290	34.23	Schiz	Schizosaccharomyces japonicus yFS275	Eukaryota_NO_Metazoa	402676	;cellular organisms;Eukaryota;Opisthokonta;Fungi;Dikarya;Ascomycota;Taphrinomycotina;Schizosaccharomycetes;Schizosaccharomycetales;Schizosaccharomycetaceae;Schizosaccharomyces;Schizosaccharomyces japonicus;Schizosaccharomyces japonicus yFS275;
5.29832	30	df5050_findorfv3_4904	-	-	-	-	-	1e-07	-	2e-05	660966380	39.39	Rhizo	Rhizoctonia solani 123E	Eukaryota_NO_Metazoa	1423351	;cellular organisms;Eukaryota;Opisthokonta;Fungi;Dikarya;Basidiomycota;Agaricomycotina;Agaricomycetes;Agaricomycetes incertae sedis;Cantharellales;Ceratobasidiaceae;mitosporic Ceratobasidiaceae;Rhizoctonia;Rhizoctonia solani;Rhizoctonia solani AG-3;Rhizoctonia solani 123E;
5.29832	23	df5050_findorfv3_5003	-	-	-	-	5e-07	-	-	0.0001	168002355	38.46	P_pat	Physcomitrella patens	Eukaryota_NO_Metazoa	3218	;cellular organisms;Eukaryota;Viridiplantae;Streptophyta;Streptophytina;Embryophyta;Bryophyta;Bryophytina;Bryopsida;Funariidae;Funariales;Funariaceae;Physcomitrella;Physcomitrella patens;
5.29832	282	df5050_findorfv3_18124	-	-	-	-	-	5e-20	-	1e-17	661178039	37.31	Licht	Lichtheimia corymbifera JMRC:FSU:9682	Eukaryota_NO_Metazoa	1263082	;cellular organisms;Eukaryota;Opisthokonta;Fungi;Fungi incertae sedis;Early diverging fungal lineages;Mucoromycotina;Mucorales;Lichtheimiaceae;Lichtheimia;Lichtheimia corymbifera;Lichtheimia corymbifera JMRC:FSU:9682;
5.29832	250	df5050_findorfv3_14583	-	-	-	-	2e-87	-	-	4e-85	595962605	36.38	P_per	Prunus persica	Eukaryota_NO_Metazoa	3760	;cellular organisms;Eukaryota;Viridiplantae;Streptophyta;Streptophytina;Embryophyta;Tracheophyta;Euphyllophyta;Spermatophyta;Magnoliophyta;Mesangiospermae;eudicotyledons;Gunneridae;Pentapetalae;rosids;fabids;Rosales;Rosaceae;Maloideae;Amygdaleae;Prunus;Prunus persica;
5.116	10	df5050_findorfv3_11325	-	6e-07	-	-	-	-	-	0.0001	491652414	35.71	R_muc	Rothia mucilaginosa	Bacteria	43675	;cellular organisms;Bacteria;Actinobacteria;Actinobacteria;Actinobacteridae;Actinomycetales;Micrococcineae;Micrococcaceae;Rothia;Rothia mucilaginosa;
5.116	40	df5050_findorfv3_16142	-	3e-06	-	-	-	-	-	0.0005	493562329	35.11	Lepto	Leptolyngbya sp. PCC 7375	Bacteria	102129	;cellular organisms;Bacteria;Cyanobacteria;Oscillatoriophycideae;Oscillatoriales;Leptolyngbya;Leptolyngbya sp. PCC 7375;
5.116	153	df5050_findorfv3_19480	-	-	-	-	-	3e-32	-	5e-30	595479733	32.47	Rhizo	Rhizophagus irregularis DAOM 197198w	Eukaryota_NO_Metazoa	1432141	;cellular organisms;Eukaryota;Opisthokonta;Fungi;Glomeromycota;Glomeromycetes;Glomerales;Glomeraceae;Rhizophagus;Rhizophagus irregularis;Rhizophagus irregularis DAOM 197198w;
5.116	250	df5050_findorfv3_768	-	-	-	-	3e-10	-	-	5e-08	326529369	33.33	Horde	Hordeum vulgare subsp. vulgare	Eukaryota_NO_Metazoa	112509	;cellular organisms;Eukaryota;Viridiplantae;Streptophyta;Streptophytina;Embryophyta;Tracheophyta;Euphyllophyta;Spermatophyta;Magnoliophyta;Mesangiospermae;Liliopsida;Petrosaviidae;commelinids;Poales;Poaceae;BEP clade;Pooideae;Triticeae;Hordeum;Hordeum vulgare;Hordeum vulgare subsp. vulgare;
5.01064	250	df5050_findorfv3_11708	-	6e-09	-	-	-	-	-	9e-07	503426552	36.13	M_med	Marinomonas mediterranea	Bacteria	119864	;cellular organisms;Bacteria;Proteobacteria;Gammaproteobacteria;Oceanospirillales;Oceanospirillaceae;Marinomonas;Marinomonas mediterranea;
5.01064	250	df5050_findorfv3_13437	-	2e-49	-	-	-	-	-	3e-47	491320080	50	Acine	Acinetobacter	Bacteria	469	;cellular organisms;Bacteria;Proteobacteria;Gammaproteobacteria;Pseudomonadales;Moraxellaceae;Acinetobacter;
5.01064	4	df5050_findorfv3_1437	-	-	-	-	-	2e-06	-	0.0003	241959608	62.96	Candi	Candida dubliniensis CD36	Eukaryota_NO_Metazoa	573826	;cellular organisms;Eukaryota;Opisthokonta;Fungi;Dikarya;Ascomycota;saccharomyceta;Saccharomycotina;Saccharomycetes;Saccharomycetales;Debaryomycetaceae;Candida/Lodderomyces clade;Candida;Candida dubliniensis;Candida dubliniensis CD36;
5.01064	269	df5050_findorfv3_5489	-	-	-	-	-	2e-21	-	3e-19	511008410	31.02	Mucor	Mucor circinelloides f. circinelloides 1006PhL	Eukaryota_NO_Metazoa	1220926	;cellular organisms;Eukaryota;Opisthokonta;Fungi;Fungi incertae sedis;Early diverging fungal lineages;Mucoromycotina;Mucorales;Mucorineae;Mucoraceae;Mucor;Mucor circinelloides;Mucor circinelloides f. circinelloides;Mucor circinelloides f. circinelloides 1006PhL;
4.89285	454	df5050_findorfv3_15239	-	-	-	-	-	3e-12	-	4e-10	258567238	34.71	Uncin	Uncinocarpus reesii 1704	Eukaryota_NO_Metazoa	336963	;cellular organisms;Eukaryota;Opisthokonta;Fungi;Dikarya;Ascomycota;saccharomyceta;Pezizomycotina;leotiomyceta;Eurotiomycetes;Eurotiomycetidae;Onygenales;Onygenaceae;Uncinocarpus;Uncinocarpus reesii;Uncinocarpus reesii 1704;
4.72295	11	df5050_findorfv3_9379	-	-	-	-	-	-	8e-08	9e-06	586735361	27.66	Tetra	Tetrahymena thermophila SB210	Eukaryota_NO_Metazoa	312017	;cellular organisms;Eukaryota;Alveolata;Ciliophora;Intramacronucleata;Oligohymenophorea;Hymenostomatida;Tetrahymenina;Tetrahymenidae;Tetrahymena;Tetrahymena thermophila;Tetrahymena thermophila SB210;
4.60517	142	df5050_findorfv3_12919	-	-	-	-	1e-09	-	-	1e-07	226494893	28.97	Z_may	Zea mays	Eukaryota_NO_Metazoa	4577	;cellular organisms;Eukaryota;Viridiplantae;Streptophyta;Streptophytina;Embryophyta;Tracheophyta;Euphyllophyta;Spermatophyta;Magnoliophyta;Mesangiospermae;Liliopsida;Petrosaviidae;commelinids;Poales;Poaceae;PACMAD clade;Panicoideae;Andropogoneae;Zea;Zea mays;
4.60517	252	df5050_findorfv3_13901	-	-	-	-	-	-	2e-12	2e-10	545710587	45.45	G_sul	Galdieria sulphuraria	Eukaryota_NO_Metazoa	130081	;cellular organisms;Eukaryota;Rhodophyta;Bangiophyceae;Cyanidiales;Cyanidiaceae;Galdieria;Galdieria sulphuraria;
4.60517	12	df5050_findorfv3_21070	-	-	-	-	3e-06	-	-	0.0003	357117193	59.46	B_dis	Brachypodium distachyon	Eukaryota_NO_Metazoa	15368	;cellular organisms;Eukaryota;Viridiplantae;Streptophyta;Streptophytina;Embryophyta;Tracheophyta;Euphyllophyta;Spermatophyta;Magnoliophyta;Mesangiospermae;Liliopsida;Petrosaviidae;commelinids;Poales;Poaceae;BEP clade;Pooideae;Brachypodieae;Brachypodium;Brachypodium distachyon;
4.60517	250	df5050_findorfv3_4252	-	-	-	-	3e-17	-	-	3e-15	657390971	48.15	M_tru	Medicago truncatula	Eukaryota_NO_Metazoa	3880	;cellular organisms;Eukaryota;Viridiplantae;Streptophyta;Streptophytina;Embryophyta;Tracheophyta;Euphyllophyta;Spermatophyta;Magnoliophyta;Mesangiospermae;eudicotyledons;Gunneridae;Pentapetalae;rosids;fabids;Fabales;Fabaceae;Papilionoideae;Trifolieae;Medicago;Medicago truncatula;
4.42285	250	df5050_findorfv3_10467	-	-	-	-	-	6e-139	-	5e-137	302306347	53.85	Ashby	Ashbya gossypii ATCC 10895	Eukaryota_NO_Metazoa	284811	;cellular organisms;Eukaryota;Opisthokonta;Fungi;Dikarya;Ascomycota;saccharomyceta;Saccharomycotina;Saccharomycetes;Saccharomycetales;Saccharomycetaceae;Eremothecium;Eremothecium gossypii;Ashbya gossypii ATCC 10895;
4.38203	250	df5050_findorfv3_14991	-	-	-	-	5e-12	-	-	4e-10	669027738	32.48	T_aes	Triticum aestivum	Eukaryota_NO_Metazoa	4565	;cellular organisms;Eukaryota;Viridiplantae;Streptophyta;Streptophytina;Embryophyta;Tracheophyta;Euphyllophyta;Spermatophyta;Magnoliophyta;Mesangiospermae;Liliopsida;Petrosaviidae;commelinids;Poales;Poaceae;BEP clade;Pooideae;Triticeae;Triticum;Triticum aestivum;
4.38203	251	df5050_findorfv3_18101	-	-	-	-	-	-	1e-18	8e-17	566023047	31.37	Phyto	Phytophthora parasitica P1569	Eukaryota_NO_Metazoa	1317065	;cellular organisms;Eukaryota;Stramenopiles;Oomycetes;Peronosporales;Phytophthora;Phytophthora parasitica;Phytophthora parasitica P1569;
4.38203	250	df5050_findorfv3_9214	-	1e-24	-	-	-	-	-	8e-23	495188932	39.86	K_rac	Ktedonobacter racemifer	Bacteria	363277	;cellular organisms;Bacteria;Chloroflexi;Ktedonobacteria;Ktedonobacterales;Ktedonobacteraceae;Ktedonobacter;Ktedonobacter racemifer;
4.31749	252	df5050_findorfv3_11128	-	-	-	-	-	4e-14	-	3e-12	562976966	44.44	Ogata	Ogataea parapolymorpha DL-1	Eukaryota_NO_Metazoa	871575	;cellular organisms;Eukaryota;Opisthokonta;Fungi;Dikarya;Ascomycota;saccharomyceta;Saccharomycotina;Saccharomycetes;Saccharomycetales;Pichiaceae;Ogataea;Ogataea parapolymorpha;Ogataea parapolymorpha DL-1;
4.31749	251	df5050_findorfv3_20607	-	-	-	-	-	8e-62	-	6e-60	597928464	56.57	Serpu	Serpula lacrymans var. lacrymans S7.9	Eukaryota_NO_Metazoa	578457	;cellular organisms;Eukaryota;Opisthokonta;Fungi;Dikarya;Basidiomycota;Agaricomycotina;Agaricomycetes;Agaricomycetidae;Boletales;Coniophorineae;Serpulaceae;Serpula;Serpula lacrymans;Serpula lacrymans var. lacrymans;Serpula lacrymans var. lacrymans S7.9;
4.2687	255	df5050_findorfv3_7765	7e-15	-	-	-	-	-	-	5e-13	503778840	49.4	Therm	Thermococcus sp. 4557	Archaea	1042877	;cellular organisms;Archaea;Euryarchaeota;Thermococci;Thermococcales;Thermococcaceae;Thermococcus;Thermococcus sp. 4557;
4.19971	252	df5050_findorfv3_2295	-	3e-19	-	-	-	-	-	2e-17	406978675	39.2	u_bac	uncultured bacterium	Bacteria	77133	;cellular organisms;Bacteria;environmental samples;uncultured bacterium;
4.09434	250	df5050_findorfv3_13877	-	1e-18	-	-	-	-	-	6e-17	498247813	29	P_spo	Pseudoalteromonas spongiae	Bacteria	298657	;cellular organisms;Bacteria;Proteobacteria;Gammaproteobacteria;Alteromonadales;Pseudoalteromonadaceae;Pseudoalteromonas;Pseudoalteromonas spongiae;
4.09434	132	df5050_findorfv3_16784	-	-	-	-	-	5e-20	-	3e-18	656918151	46.79	Exoph	Exophiala aquamarina CBS 119918	Eukaryota_NO_Metazoa	1182545	;cellular organisms;Eukaryota;Opisthokonta;Fungi;Dikarya;Ascomycota;saccharomyceta;Pezizomycotina;leotiomyceta;Eurotiomycetes;Chaetothyriomycetidae;Chaetothyriales;Herpotrichiellaceae;Exophiala;Exophiala aquamarina;Exophiala aquamarina CBS 119918;
4.04555	82	df5050_findorfv3_18277	-	-	-	-	-	7e-17	-	4e-15	628305528	36.52	Clado	Cladophialophora psammophila CBS 110553	Eukaryota_NO_Metazoa	1182543	;cellular organisms;Eukaryota;Opisthokonta;Fungi;Dikarya;Ascomycota;saccharomyceta;Pezizomycotina;leotiomyceta;Eurotiomycetes;Chaetothyriomycetidae;Chaetothyriales;Herpotrichiellaceae;Cladophialophora;Cladophialophora psammophila;Cladophialophora psammophila CBS 110553;
3.91202	46	df5050_findorfv3_13020	-	2e-08	-	-	-	-	-	1e-06	548224343	35.64	Sutte	Sutterella sp. CAG:351	Bacteria	1262975	;cellular organisms;Bacteria;Proteobacteria;Betaproteobacteria;Burkholderiales;Sutterellaceae;Sutterella;environmental samples;Sutterella sp. CAG:351;
3.91202	250	df5050_findorfv3_14623	-	-	-	-	-	4e-11	-	2e-09	597999077	43.37	Dicho	Dichomitus squalens LYAD-421 SS1	Eukaryota_NO_Metazoa	732165	;cellular organisms;Eukaryota;Opisthokonta;Fungi;Dikarya;Basidiomycota;Agaricomycotina;Agaricomycetes;Agaricomycetes incertae sedis;Polyporales;Polyporaceae;Dichomitus;Dichomitus squalens;Dichomitus squalens LYAD-421 SS1;
3.91202	250	df5050_findorfv3_14624	-	-	-	-	-	4e-11	-	2e-09	597999077	43.37	Dicho	Dichomitus squalens LYAD-421 SS1	Eukaryota_NO_Metazoa	732165	;cellular organisms;Eukaryota;Opisthokonta;Fungi;Dikarya;Basidiomycota;Agaricomycotina;Agaricomycetes;Agaricomycetes incertae sedis;Polyporales;Polyporaceae;Dichomitus;Dichomitus squalens;Dichomitus squalens LYAD-421 SS1;
3.91202	68	df5050_findorfv3_16563	-	-	-	-	-	2e-07	-	1e-05	396474683	50	Lepto	Leptosphaeria maculans JN3	Eukaryota_NO_Metazoa	985895	;cellular organisms;Eukaryota;Opisthokonta;Fungi;Dikarya;Ascomycota;saccharomyceta;Pezizomycotina;leotiomyceta;dothideomyceta;Dothideomycetes;Pleosporomycetidae;Pleosporales;Pleosporineae;Leptosphaeriaceae;Leptosphaeria;Leptosphaeria maculans complex;Leptosphaeria maculans;Leptosphaeria maculans 'brassicae' group;Leptosphaeria maculans JN3;
3.91202	45	df5050_findorfv3_1694	-	-	-	-	2e-06	-	-	0.0001	565367734	41.43	S_tub	Solanum tuberosum	Eukaryota_NO_Metazoa	4113	;cellular organisms;Eukaryota;Viridiplantae;Streptophyta;Streptophytina;Embryophyta;Tracheophyta;Euphyllophyta;Spermatophyta;Magnoliophyta;Mesangiospermae;eudicotyledons;Gunneridae;Pentapetalae;asterids;lamiids;Solanales;Solanaceae;Solanoideae;Solaneae;Solanum;Solanum tuberosum;
3.91202	250	df5050_findorfv3_17117	-	-	-	-	-	4e-11	-	2e-09	597999077	43.37	Dicho	Dichomitus squalens LYAD-421 SS1	Eukaryota_NO_Metazoa	732165	;cellular organisms;Eukaryota;Opisthokonta;Fungi;Dikarya;Basidiomycota;Agaricomycotina;Agaricomycetes;Agaricomycetes incertae sedis;Polyporales;Polyporaceae;Dichomitus;Dichomitus squalens;Dichomitus squalens LYAD-421 SS1;
3.91202	250	df5050_findorfv3_18880	-	2e-13	-	-	-	-	-	1e-11	503891507	46.34	T_hal	Tetragenococcus halophilus	Bacteria	51669	;cellular organisms;Bacteria;Firmicutes;Bacilli;Lactobacillales;Enterococcaceae;Tetragenococcus;Tetragenococcus halophilus;
3.68888	250	df5050_findorfv3_17912	-	-	-	-	-	-	1e-08	4e-07	641533809	32.79	Sapro	Saprolegnia parasitica CBS 223.65	Eukaryota_NO_Metazoa	695850	;cellular organisms;Eukaryota;Stramenopiles;Oomycetes;Saprolegniales;Saprolegniaceae;Saprolegnia;Saprolegnia parasitica;Saprolegnia parasitica CBS 223.65;
3.68888	250	df5050_findorfv3_1867	-	-	-	-	-	1e-31	-	4e-30	452840275	45.45	Dothi	Dothistroma septosporum NZE10	Eukaryota_NO_Metazoa	675120	;cellular organisms;Eukaryota;Opisthokonta;Fungi;Dikarya;Ascomycota;saccharomyceta;Pezizomycotina;leotiomyceta;dothideomyceta;Dothideomycetes;Dothideomycetidae;Capnodiales;Mycosphaerellaceae;Mycosphaerella;Mycosphaerella pini;Dothistroma septosporum NZE10;
3.68888	250	df5050_findorfv3_19125	-	-	-	-	-	-	5e-11	2e-09	551553116	42.03	Emili	Emiliania huxleyi CCMP1516	Eukaryota_NO_Metazoa	280463	;cellular organisms;Eukaryota;Haptophyceae;Isochrysidales;Noelaerhabdaceae;Emiliania;Emiliania huxleyi;Emiliania huxleyi CCMP1516;
3.50656	250	df5050_findorfv3_18200	-	-	-	-	-	-	6e-20	2e-18	145523762	43.94	Param	Paramecium tetraurelia strain d4-2	Eukaryota_NO_Metazoa	412030	;cellular organisms;Eukaryota;Alveolata;Ciliophora;Intramacronucleata;Oligohymenophorea;Peniculida;Parameciidae;Paramecium;Paramecium tetraurelia;Paramecium tetraurelia strain d4-2;
3.50656	19	df5050_findorfv3_10215	-	-	-	-	-	-	3e-07	1e-05	399216573	24.75	Babes	Babesia microti strain RI	Eukaryota_NO_Metazoa	1133968	;cellular organisms;Eukaryota;Alveolata;Apicomplexa;Aconoidasida;Piroplasmida;Babesiidae;Babesia;Babesia microti;Babesia microti strain RI;
3.50656	23	df5050_findorfv3_13187	-	-	-	-	-	-	3e-06	0.0001	399215972	34.64	Babes	Babesia microti strain RI	Eukaryota_NO_Metazoa	1133968	;cellular organisms;Eukaryota;Alveolata;Apicomplexa;Aconoidasida;Piroplasmida;Babesiidae;Babesia;Babesia microti;Babesia microti strain RI;
3.50656	23	df5050_findorfv3_13188	-	-	-	-	-	-	3e-06	0.0001	399215972	34.64	Babes	Babesia microti strain RI	Eukaryota_NO_Metazoa	1133968	;cellular organisms;Eukaryota;Alveolata;Apicomplexa;Aconoidasida;Piroplasmida;Babesiidae;Babesia;Babesia microti;Babesia microti strain RI;
3.50656	250	df5050_findorfv3_17129	-	9e-29	-	-	-	-	-	3e-27	654914692	29.49	Burkh	Burkholderia sp. UYPR1.413	Bacteria	1080179	;cellular organisms;Bacteria;Proteobacteria;Betaproteobacteria;Burkholderiales;Burkholderiaceae;Burkholderia;Burkholderia sp. UYPR1.413;
3.50656	250	df5050_findorfv3_7707	-	-	-	-	-	-	6e-11	2e-09	569431743	26.97	R_fil	Reticulomyxa filosa	Eukaryota_NO_Metazoa	46433	;cellular organisms;Eukaryota;Rhizaria;Foraminifera;Monothalamids;Reticulomyxidae;Reticulomyxa;Reticulomyxa filosa;
3.4012	50	df5050_findorfv3_7377	-	-	-	-	-	-	1e-07	3e-06	676382377	65.52	A_ano	Aureococcus anophagefferens	Eukaryota_NO_Metazoa	44056	;cellular organisms;Eukaryota;Stramenopiles;Pelagophyceae;Pelagomonadales;Aureococcus;Aureococcus anophagefferens;
3.4012	250	df5050_findorfv3_2654	-	1e-13	-	-	-	-	-	3e-12	510823352	47.14	A_sva	Arcticibacter svalbardensis	Bacteria	1288027	;cellular organisms;Bacteria;Bacteroidetes/Chlorobi group;Bacteroidetes;Sphingobacteriia;Sphingobacteriales;Sphingobacteriaceae;Arcticibacter;Arcticibacter svalbardensis;
3.4012	251	df5050_findorfv3_6885	-	-	-	-	-	-	2e-13	6e-12	470529233	27.27	Acant	Acanthamoeba castellanii str. Neff	Eukaryota_NO_Metazoa	1257118	;cellular organisms;Eukaryota;Amoebozoa;Discosea;Longamoebia;Centramoebida;Acanthamoebidae;Acanthamoeba;Acanthamoeba castellanii;Acanthamoeba castellanii str. Neff;
3.35241	6	df5050_findorfv3_11255	-	7e-06	-	-	-	-	-	0.0002	505287682	61.54	P_den	Pseudomonas denitrificans	Bacteria	43306	;cellular organisms;Bacteria;Proteobacteria;Gammaproteobacteria;Pseudomonadales;Pseudomonadaceae;Pseudomonas;Pseudomonas pertucinogena group;Pseudomonas denitrificans;
3.21888	250	df5050_findorfv3_11277	-	2e-56	-	-	-	-	-	5e-55	547852182	58.64	Eubac	Eubacterium sp. CAG:251	Bacteria	1262886	;cellular organisms;Bacteria;Firmicutes;Clostridia;Clostridiales;Eubacteriaceae;Eubacterium;environmental samples;Eubacterium sp. CAG:251;
3.21888	253	df5050_findorfv3_15928	-	-	-	-	4e-14	-	-	1e-12	475542376	34.48	A_tau	Aegilops tauschii	Eukaryota_NO_Metazoa	37682	;cellular organisms;Eukaryota;Viridiplantae;Streptophyta;Streptophytina;Embryophyta;Tracheophyta;Euphyllophyta;Spermatophyta;Magnoliophyta;Mesangiospermae;Liliopsida;Petrosaviidae;commelinids;Poales;Poaceae;BEP clade;Pooideae;Triticeae;Aegilops;Aegilops tauschii;
3.21888	250	df5050_findorfv3_668	-	2e-09	-	-	-	-	-	5e-08	491739156	46.55	A_act	Aggregatibacter actinomycetemcomitans	Bacteria	714	;cellular organisms;Bacteria;Proteobacteria;Gammaproteobacteria;Pasteurellales;Pasteurellaceae;Aggregatibacter;Aggregatibacter actinomycetemcomitans;
3.21888	250	df5050_findorfv3_2336	-	-	-	-	-	8e-49	-	2e-47	552920312	44	Rhizo	Rhizophagus irregularis DAOM 181602	Eukaryota_NO_Metazoa	747089	;cellular organisms;Eukaryota;Opisthokonta;Fungi;Glomeromycota;Glomeromycetes;Glomerales;Glomeraceae;Rhizophagus;Rhizophagus irregularis;Rhizophagus irregularis DAOM 181602;
3.21888	250	df5050_findorfv3_723	-	-	-	-	-	8e-49	-	2e-47	552920312	44	Rhizo	Rhizophagus irregularis DAOM 181602	Eukaryota_NO_Metazoa	747089	;cellular organisms;Eukaryota;Opisthokonta;Fungi;Glomeromycota;Glomeromycetes;Glomerales;Glomeraceae;Rhizophagus;Rhizophagus irregularis;Rhizophagus irregularis DAOM 181602;
3.10109	250	df5050_findorfv3_14643	-	-	-	-	-	-	9e-41	2e-39	514485414	41.71	Capsa	Capsaspora owczarzaki ATCC 30864	Eukaryota_NO_Metazoa	595528	;cellular organisms;Eukaryota;Opisthokonta;Opisthokonta incertae sedis;Ichthyosporea;Capsaspora;Capsaspora owczarzaki;Capsaspora owczarzaki ATCC 30864;
2.99573	250	df5050_findorfv3_19344	-	-	-	-	-	-	1e-41	2e-40	399219055	43.48	Babes	Babesia microti strain RI	Eukaryota_NO_Metazoa	1133968	;cellular organisms;Eukaryota;Alveolata;Apicomplexa;Aconoidasida;Piroplasmida;Babesiidae;Babesia;Babesia microti;Babesia microti strain RI;
2.99573	250	df5050_findorfv3_5143	-	-	-	-	-	2e-21	-	4e-20	50543590	37.42	Yarro	Yarrowia lipolytica CLIB122	Eukaryota_NO_Metazoa	284591	;cellular organisms;Eukaryota;Opisthokonta;Fungi;Dikarya;Ascomycota;saccharomyceta;Saccharomycotina;Saccharomycetes;Saccharomycetales;Dipodascaceae;Yarrowia;Yarrowia lipolytica;Yarrowia lipolytica CLIB122;
2.99573	177	df5050_findorfv3_14678	-	-	-	-	-	-	2e-09	4e-08	145540946	28.12	Param	Paramecium tetraurelia strain d4-2	Eukaryota_NO_Metazoa	412030	;cellular organisms;Eukaryota;Alveolata;Ciliophora;Intramacronucleata;Oligohymenophorea;Peniculida;Parameciidae;Paramecium;Paramecium tetraurelia;Paramecium tetraurelia strain d4-2;
2.99573	137	df5050_findorfv3_16675	-	-	-	-	-	-	1e-07	2e-06	557139474	53.66	E_ten	Eimeria tenella	Eukaryota_NO_Metazoa	5802	;cellular organisms;Eukaryota;Alveolata;Apicomplexa;Conoidasida;Coccidia;Eucoccidiorida;Eimeriorina;Eimeriidae;Eimeria;Eimeria tenella;
2.99573	25	df5050_findorfv3_18694	-	-	-	-	-	4e-07	-	8e-06	170094614	35.09	Lacca	Laccaria bicolor S238N-H82	Eukaryota_NO_Metazoa	486041	;cellular organisms;Eukaryota;Opisthokonta;Fungi;Dikarya;Basidiomycota;Agaricomycotina;Agaricomycetes;Agaricomycetidae;Agaricales;Tricholomataceae;Laccaria;Laccaria bicolor;Laccaria bicolor S238N-H82;
2.99573	3	df5050_findorfv3_3159	-	-	-	-	-	-	5e-05	0.001	470446056	29.55	Acant	Acanthamoeba castellanii str. Neff	Eukaryota_NO_Metazoa	1257118	;cellular organisms;Eukaryota;Amoebozoa;Discosea;Longamoebia;Centramoebida;Acanthamoebidae;Acanthamoeba;Acanthamoeba castellanii;Acanthamoeba castellanii str. Neff;
2.99573	250	df5050_findorfv3_501	-	5e-08	-	-	-	-	-	1e-06	660519069	39.33	Amini	Aminicenantes bacterium SCGC AAA252-D18	Bacteria	1047017	;cellular organisms;Bacteria;unclassified Bacteria;Aminicenantes;unclassified Aminicenantes;Aminicenantes bacterium SCGC AAA252-D18;
2.99573	250	df5050_findorfv3_716	-	3e-15	-	-	-	-	-	6e-14	518875938	53.62	gamma	gamma proteobacterium SCGC AAA300-D14	Bacteria	939696	;cellular organisms;Bacteria;Proteobacteria;Gammaproteobacteria;unclassified Gammaproteobacteria;unclassified Gammaproteobacteria (miscellaneous);gamma proteobacterium SCGC AAA300-D14;
2.99573	250	df5050_findorfv3_744	-	-	-	-	-	-	3e-09	6e-08	1915984	31.62	T_foe	Tritrichomonas foetus	Eukaryota_NO_Metazoa	1144522	;cellular organisms;Eukaryota;Parabasalia;Tritrichomonadida;Tritrichomonadidae;Tritrichomonas;Tritrichomonas foetus;
2.81341	250	df5050_findorfv3_1337	-	-	-	-	-	6e-20	-	1e-18	170106165	40.17	Lacca	Laccaria bicolor S238N-H82	Eukaryota_NO_Metazoa	486041	;cellular organisms;Eukaryota;Opisthokonta;Fungi;Dikarya;Basidiomycota;Agaricomycotina;Agaricomycetes;Agaricomycetidae;Agaricales;Tricholomataceae;Laccaria;Laccaria bicolor;Laccaria bicolor S238N-H82;
2.81341	22	df5050_findorfv3_826	-	-	-	-	-	3e-06	-	5e-05	587682276	36.08	Fusar	Fusarium oxysporum Fo47	Eukaryota_NO_Metazoa	660027	;cellular organisms;Eukaryota;Opisthokonta;Fungi;Dikarya;Ascomycota;saccharomyceta;Pezizomycotina;leotiomyceta;sordariomyceta;Sordariomycetes;Hypocreomycetidae;Hypocreales;Nectriaceae;Fusarium;Fusarium oxysporum species complex;Fusarium oxysporum;Fusarium oxysporum Fo47;
2.81341	250	df5050_findorfv3_14870	-	-	-	-	-	-	3e-25	5e-24	514699315	58.97	S_ros	Salpingoeca rosetta	Eukaryota_NO_Metazoa	946362	;cellular organisms;Eukaryota;Opisthokonta;Choanoflagellida;Salpingoecidae;Salpingoeca;Salpingoeca rosetta;
2.77259	6	df5050_findorfv3_7469	-	-	-	-	-	-	5e-05	0.0008	678316099	42.86	S_lem	Stylonychia lemnae	Eukaryota_NO_Metazoa	5949	;cellular organisms;Eukaryota;Alveolata;Ciliophora;Intramacronucleata;Spirotrichea;Stichotrichia;Sporadotrichida;Oxytrichidae;Stylonychinae;Stylonychia;Stylonychia lemnae;
2.70805	250	df5050_findorfv3_6306	-	-	-	-	-	2e-18	-	3e-17	661178204	28.71	Licht	Lichtheimia corymbifera JMRC:FSU:9682	Eukaryota_NO_Metazoa	1263082	;cellular organisms;Eukaryota;Opisthokonta;Fungi;Fungi incertae sedis;Early diverging fungal lineages;Mucoromycotina;Mucorales;Lichtheimiaceae;Lichtheimia;Lichtheimia corymbifera;Lichtheimia corymbifera JMRC:FSU:9682;
2.70805	250	df5050_findorfv3_8247	-	-	-	-	-	2e-18	-	3e-17	588258990	30.15	Walle	Wallemia sebi CBS 633.66	Eukaryota_NO_Metazoa	671144	;cellular organisms;Eukaryota;Opisthokonta;Fungi;Dikarya;Basidiomycota;Basidiomycota incertae sedis;Wallemiomycetes;Wallemiales;Wallemiales incertae sedis;Wallemia;Wallemia sebi;Wallemia sebi CBS 633.66;
2.65926	250	df5050_findorfv3_20345	-	7e-32	-	-	-	-	-	1e-30	647408613	44.38	Sporo	Sporosarcina sp. D27	Bacteria	1382305	;cellular organisms;Bacteria;Firmicutes;Bacilli;Bacillales;Planococcaceae;Sporosarcina;Sporosarcina sp. D27;
2.65926	250	df5050_findorfv3_20419	-	-	-	-	-	7e-16	-	1e-14	597975359	29.8	Dicho	Dichomitus squalens LYAD-421 SS1	Eukaryota_NO_Metazoa	732165	;cellular organisms;Eukaryota;Opisthokonta;Fungi;Dikarya;Basidiomycota;Agaricomycotina;Agaricomycetes;Agaricomycetes incertae sedis;Polyporales;Polyporaceae;Dichomitus;Dichomitus squalens;Dichomitus squalens LYAD-421 SS1;
2.63906	24	df5050_findorfv3_2851	-	-	-	-	5e-06	-	-	7e-05	297853292	30.07	Arabi	Arabidopsis lyrata subsp. lyrata	Eukaryota_NO_Metazoa	81972	;cellular organisms;Eukaryota;Viridiplantae;Streptophyta;Streptophytina;Embryophyta;Tracheophyta;Euphyllophyta;Spermatophyta;Magnoliophyta;Mesangiospermae;eudicotyledons;Gunneridae;Pentapetalae;rosids;malvids;Brassicales;Brassicaceae;Camelineae;Arabidopsis;Arabidopsis lyrata;Arabidopsis lyrata subsp. lyrata;
2.59027	250	df5050_findorfv3_18468	-	-	-	-	-	-	3e-12	4e-11	470375747	27.51	Acant	Acanthamoeba castellanii str. Neff	Eukaryota_NO_Metazoa	1257118	;cellular organisms;Eukaryota;Amoebozoa;Discosea;Longamoebia;Centramoebida;Acanthamoebidae;Acanthamoeba;Acanthamoeba castellanii;Acanthamoeba castellanii str. Neff;
2.52573	250	df5050_findorfv3_20764	-	-	-	-	-	-	4e-15	5e-14	47028281	50.82	B_nat	Bigelowiella natans	Eukaryota_NO_Metazoa	227086	;cellular organisms;Eukaryota;Rhizaria;Cercozoa;Chlorarachniophyceae;Bigelowiella;Bigelowiella natans;
2.52573	250	df5050_findorfv3_2949	-	-	-	-	-	4e-07	-	5e-06	512191005	35	Ophio	Ophiostoma piceae UAMH 11346	Eukaryota_NO_Metazoa	1262450	;cellular organisms;Eukaryota;Opisthokonta;Fungi;Dikarya;Ascomycota;saccharomyceta;Pezizomycotina;leotiomyceta;sordariomyceta;Sordariomycetes;Sordariomycetidae;Ophiostomatales;Ophiostomataceae;Ophiostoma;Ophiostoma piceae;Ophiostoma piceae UAMH 11346;
2.48491	137	df5050_findorfv3_16627	-	-	-	-	-	5e-12	-	6e-11	475670553	40	Fusar	Fusarium oxysporum f. sp. cubense race 4	Eukaryota_NO_Metazoa	1229665	;cellular organisms;Eukaryota;Opisthokonta;Fungi;Dikarya;Ascomycota;saccharomyceta;Pezizomycotina;leotiomyceta;sordariomyceta;Sordariomycetes;Hypocreomycetidae;Hypocreales;Nectriaceae;Fusarium;Fusarium oxysporum species complex;Fusarium oxysporum;Fusarium oxysporum f. cubense;Fusarium oxysporum f. sp. cubense race 4;
2.43612	251	df5050_findorfv3_12650	-	-	-	-	7e-10	-	-	8e-09	302759813	26.19	S_moe	Selaginella moellendorffii	Eukaryota_NO_Metazoa	88036	;cellular organisms;Eukaryota;Viridiplantae;Streptophyta;Streptophytina;Embryophyta;Tracheophyta;Lycopodiidae;Selaginellales;Selaginellaceae;Selaginella;Selaginella moellendorffii;
2.30259	251	df5050_findorfv3_14270	-	-	-	-	2e-11	-	-	2e-10	294999384	52.54	Oryza	Oryza sativa Indica Group	Eukaryota_NO_Metazoa	39946	;cellular organisms;Eukaryota;Viridiplantae;Streptophyta;Streptophytina;Embryophyta;Tracheophyta;Euphyllophyta;Spermatophyta;Magnoliophyta;Mesangiospermae;Liliopsida;Petrosaviidae;commelinids;Poales;Poaceae;BEP clade;Ehrhartoideae;Oryzeae;Oryza;Oryza sativa;Oryza sativa Indica Group;
2.30259	21	df5050_findorfv3_17510	-	3e-07	-	-	-	-	-	3e-06	663401205	33.7	S_pur	Streptomyces purpeofuscus	Bacteria	67352	;cellular organisms;Bacteria;Actinobacteria;Actinobacteria;Actinobacteridae;Actinomycetales;Streptomycineae;Streptomycetaceae;Streptomyces;Streptomyces purpeofuscus;
2.30259	251	df5050_findorfv3_17983	-	-	-	-	1e-11	-	-	1e-10	413925220	32.56	Z_may	Zea mays	Eukaryota_NO_Metazoa	4577	;cellular organisms;Eukaryota;Viridiplantae;Streptophyta;Streptophytina;Embryophyta;Tracheophyta;Euphyllophyta;Spermatophyta;Magnoliophyta;Mesangiospermae;Liliopsida;Petrosaviidae;commelinids;Poales;Poaceae;PACMAD clade;Panicoideae;Andropogoneae;Zea;Zea mays;
2.30259	235	df5050_findorfv3_20276	-	-	-	-	2e-07	-	-	2e-06	326529369	28.99	Horde	Hordeum vulgare subsp. vulgare	Eukaryota_NO_Metazoa	112509	;cellular organisms;Eukaryota;Viridiplantae;Streptophyta;Streptophytina;Embryophyta;Tracheophyta;Euphyllophyta;Spermatophyta;Magnoliophyta;Mesangiospermae;Liliopsida;Petrosaviidae;commelinids;Poales;Poaceae;BEP clade;Pooideae;Triticeae;Hordeum;Hordeum vulgare;Hordeum vulgare subsp. vulgare;
2.30259	250	df5050_findorfv3_9037	-	-	-	-	-	2e-12	-	2e-11	528894251	25.26	Rozel	Rozella allomycis CSF55	Eukaryota_NO_Metazoa	988480	;cellular organisms;Eukaryota;Opisthokonta;Fungi;Cryptomycota;Rozella;Rozella allomycis;Rozella allomycis CSF55;
2.30259	251	df5050_findorfv3_17706	-	3e-27	-	-	-	-	-	3e-26	651637946	38.85	E_hal	Ectothiorhodospira haloalkaliphila	Bacteria	421628	;cellular organisms;Bacteria;Proteobacteria;Gammaproteobacteria;Chromatiales;Ectothiorhodospiraceae;Ectothiorhodospira;Ectothiorhodospira haloalkaliphila;
2.30259	250	df5050_findorfv3_3082	-	-	-	-	-	1e-29	-	1e-28	646294337	37.04	Botry	Botryobasidium botryosum FD-172 SS1	Eukaryota_NO_Metazoa	930990	;cellular organisms;Eukaryota;Opisthokonta;Fungi;Dikarya;Basidiomycota;Agaricomycotina;Agaricomycetes;Agaricomycetes incertae sedis;Cantharellales;Botryobasidiaceae;Botryobasidium;Botryobasidium botryosum;Botryobasidium botryosum FD-172 SS1;
2.14843	161	df5050_findorfv3_10362	-	-	-	-	-	-	7e-10	6e-09	301102560	39.74	Phyto	Phytophthora infestans T30-4	Eukaryota_NO_Metazoa	403677	;cellular organisms;Eukaryota;Stramenopiles;Oomycetes;Peronosporales;Phytophthora;Phytophthora infestans;Phytophthora infestans T30-4;
2.07944	9	df5050_findorfv3_15920	-	1e-05	-	-	-	-	-	8e-05	576086821	63.41	Nocar	Nocardia nova SH22a	Bacteria	1415166	;cellular organisms;Bacteria;Actinobacteria;Actinobacteria;Actinobacteridae;Actinomycetales;Corynebacterineae;Nocardiaceae;Nocardia;Nocardia nova;Nocardia nova SH22a;
2.07944	5	df5050_findorfv3_16663	-	-	-	-	-	0.0001	-	0.0008	629675724	31.08	Eutyp	Eutypa lata UCREL1	Eukaryota_NO_Metazoa	1287681	;cellular organisms;Eukaryota;Opisthokonta;Fungi;Dikarya;Ascomycota;saccharomyceta;Pezizomycotina;leotiomyceta;sordariomyceta;Sordariomycetes;Xylariomycetidae;Xylariales;Diatrypaceae;Eutypa;Eutypa lata;Eutypa lata UCREL1;
2.05127	251	df5050_findorfv3_12651	-	-	-	-	9e-10	-	-	7e-09	302759813	26.19	S_moe	Selaginella moellendorffii	Eukaryota_NO_Metazoa	88036	;cellular organisms;Eukaryota;Viridiplantae;Streptophyta;Streptophytina;Embryophyta;Tracheophyta;Lycopodiidae;Selaginellales;Selaginellaceae;Selaginella;Selaginella moellendorffii;
2.05127	250	df5050_findorfv3_14309	-	-	-	-	9e-22	-	-	7e-21	240255979	32.3	A_tha	Arabidopsis thaliana	Eukaryota_NO_Metazoa	3702	;cellular organisms;Eukaryota;Viridiplantae;Streptophyta;Streptophytina;Embryophyta;Tracheophyta;Euphyllophyta;Spermatophyta;Magnoliophyta;Mesangiospermae;eudicotyledons;Gunneridae;Pentapetalae;rosids;malvids;Brassicales;Brassicaceae;Camelineae;Arabidopsis;Arabidopsis thaliana;
2.0149	250	df5050_findorfv3_802	-	4e-10	-	-	-	-	-	3e-09	663417054	60.47	Strep	Streptomyces sp. NRRL S-1448	Bacteria	1463883	;cellular organisms;Bacteria;Actinobacteria;Actinobacteria;Actinobacteridae;Actinomycetales;Streptomycineae;Streptomycetaceae;Streptomyces;Streptomyces sp. NRRL S-1448;
1.96611	250	df5050_findorfv3_19105	-	-	-	-	-	7e-30	-	5e-29	552916419	55.29	Rhizo	Rhizophagus irregularis DAOM 181602	Eukaryota_NO_Metazoa	747089	;cellular organisms;Eukaryota;Opisthokonta;Fungi;Glomeromycota;Glomeromycetes;Glomerales;Glomeraceae;Rhizophagus;Rhizophagus irregularis;Rhizophagus irregularis DAOM 181602;
1.96611	250	df5050_findorfv3_20463	-	-	-	-	-	7e-13	-	5e-12	170084583	38.46	Lacca	Laccaria bicolor S238N-H82	Eukaryota_NO_Metazoa	486041	;cellular organisms;Eukaryota;Opisthokonta;Fungi;Dikarya;Basidiomycota;Agaricomycotina;Agaricomycetes;Agaricomycetidae;Agaricales;Tricholomataceae;Laccaria;Laccaria bicolor;Laccaria bicolor S238N-H82;
1.94591	286	df5050_findorfv3_15224	-	-	-	-	-	1e-38	-	7e-38	402467804	80.49	Edhaz	Edhazardia aedis USNM 41457	Eukaryota_NO_Metazoa	1003232	;cellular organisms;Eukaryota;Opisthokonta;Fungi;Microsporidia;Microsporidia incertae sedis;Culicosporidae;Edhazardia;Edhazardia aedis;Edhazardia aedis USNM 41457;
1.94591	250	df5050_findorfv3_19717	-	1e-09	-	-	-	-	-	7e-09	599566274	67.57	Chond	Chondromyces apiculatus DSM 436	Bacteria	1192034	;cellular organisms;Bacteria;Proteobacteria;delta/epsilon subdivisions;Deltaproteobacteria;Myxococcales;Sorangiineae;Polyangiaceae;Chondromyces;Chondromyces apiculatus;Chondromyces apiculatus DSM 436;
1.89712	250	df5050_findorfv3_10326	-	3e-17	-	-	-	-	-	2e-16	499195195	34.69	X_fas	Xylella fastidiosa	Bacteria	2371	;cellular organisms;Bacteria;Proteobacteria;Gammaproteobacteria;Xanthomonadales;Xanthomonadaceae;Xylella;Xylella fastidiosa;
1.89712	9	df5050_findorfv3_17080	-	-	-	-	3e-07	-	-	2e-06	290490505	34.91	P_aur	Plumbago auriculata	Eukaryota_NO_Metazoa	45172	;cellular organisms;Eukaryota;Viridiplantae;Streptophyta;Streptophytina;Embryophyta;Tracheophyta;Euphyllophyta;Spermatophyta;Magnoliophyta;Mesangiospermae;eudicotyledons;Gunneridae;Pentapetalae;Caryophyllales;Plumbaginaceae;Plumbago;Plumbago auriculata;
1.89712	250	df5050_findorfv3_19127	-	-	-	-	-	-	6e-11	4e-10	570318862	32.65	Phyto	Phytophthora parasitica P1976	Eukaryota_NO_Metazoa	1317066	;cellular organisms;Eukaryota;Stramenopiles;Oomycetes;Peronosporales;Phytophthora;Phytophthora parasitica;Phytophthora parasitica P1976;
1.89712	250	df5050_findorfv3_4642	-	-	-	-	-	3e-09	-	2e-08	523780235	50	Sprag	Spraguea lophii 42_110	Eukaryota_NO_Metazoa	1358809	;cellular organisms;Eukaryota;Opisthokonta;Fungi;Microsporidia;Apansporoblastina;Spraguidae;Spraguea;Spraguea lophii;Spraguea lophii 42_110;
1.79176	85	df5050_findorfv3_20927	-	-	-	-	-	-	5e-07	3e-06	545703795	26.19	G_sul	Galdieria sulphuraria	Eukaryota_NO_Metazoa	130081	;cellular organisms;Eukaryota;Rhodophyta;Bangiophyceae;Cyanidiales;Cyanidiaceae;Galdieria;Galdieria sulphuraria;
1.79176	3	df5050_findorfv3_7156	-	-	-	-	5e-05	-	-	0.0003	657386040	29.63	M_tru	Medicago truncatula	Eukaryota_NO_Metazoa	3880	;cellular organisms;Eukaryota;Viridiplantae;Streptophyta;Streptophytina;Embryophyta;Tracheophyta;Euphyllophyta;Spermatophyta;Magnoliophyta;Mesangiospermae;eudicotyledons;Gunneridae;Pentapetalae;rosids;fabids;Fabales;Fabaceae;Papilionoideae;Trifolieae;Medicago;Medicago truncatula;
1.7148	251	df5050_findorfv3_16483	-	-	-	-	-	9e-62	-	5e-61	671693480	58.29	Absid	Absidia idahoensis var. thermophila	Eukaryota_NO_Metazoa	572092	;cellular organisms;Eukaryota;Opisthokonta;Fungi;Fungi incertae sedis;Early diverging fungal lineages;Mucoromycotina;Mucorales;Cunninghamellaceae;Absidia;Absidia idahoensis;Absidia idahoensis var. thermophila;
1.60944	250	df5050_findorfv3_11075	-	-	-	-	-	6e-46	-	3e-45	71021009	53.38	Ustil	Ustilago maydis 521	Eukaryota_NO_Metazoa	237631	;cellular organisms;Eukaryota;Opisthokonta;Fungi;Dikarya;Basidiomycota;Ustilaginomycotina;Ustilaginomycetes;Ustilaginales;Ustilaginaceae;Ustilago;Ustilago maydis;Ustilago maydis 521;
1.60944	83	df5050_findorfv3_11429	-	-	-	-	-	-	2e-10	1e-09	281209094	29.95	Polys	Polysphondylium pallidum PN500	Eukaryota_NO_Metazoa	670386	;cellular organisms;Eukaryota;Amoebozoa;Mycetozoa;Dictyosteliida;Polysphondylium;Polysphondylium pallidum;Polysphondylium pallidum PN500;
1.60944	11	df5050_findorfv3_12531	-	-	-	-	-	1e-05	-	5e-05	639561600	58.33	Rhizo	Rhizoctonia solani AG-8 WAC10335	Eukaryota_NO_Metazoa	1287689	;cellular organisms;Eukaryota;Opisthokonta;Fungi;Dikarya;Basidiomycota;Agaricomycotina;Agaricomycetes;Agaricomycetes incertae sedis;Cantharellales;Ceratobasidiaceae;mitosporic Ceratobasidiaceae;Rhizoctonia;Rhizoctonia solani;Rhizoctonia solani AG-8;Rhizoctonia solani AG-8 WAC10335;
1.60944	9	df5050_findorfv3_16190	-	-	-	-	-	2e-06	-	1e-05	50543052	50	Yarro	Yarrowia lipolytica CLIB122	Eukaryota_NO_Metazoa	284591	;cellular organisms;Eukaryota;Opisthokonta;Fungi;Dikarya;Ascomycota;saccharomyceta;Saccharomycotina;Saccharomycetes;Saccharomycetales;Dipodascaceae;Yarrowia;Yarrowia lipolytica;Yarrowia lipolytica CLIB122;
1.60944	458	df5050_findorfv3_16435	-	2e-16	-	-	-	-	-	1e-15	409243033	26.84	Wolba	Wolbachia endosymbiont of Drosophila melanogaster	Bacteria	163164	;cellular organisms;Bacteria;Proteobacteria;Alphaproteobacteria;Rickettsiales;Anaplasmataceae;Wolbachieae;Wolbachia;Wolbachia endosymbiont of Drosophila melanogaster;
1.60944	250	df5050_findorfv3_18091	-	-	-	-	2e-27	-	-	1e-26	326492095	52.1	Horde	Hordeum vulgare subsp. vulgare	Eukaryota_NO_Metazoa	112509	;cellular organisms;Eukaryota;Viridiplantae;Streptophyta;Streptophytina;Embryophyta;Tracheophyta;Euphyllophyta;Spermatophyta;Magnoliophyta;Mesangiospermae;Liliopsida;Petrosaviidae;commelinids;Poales;Poaceae;BEP clade;Pooideae;Triticeae;Hordeum;Hordeum vulgare;Hordeum vulgare subsp. vulgare;
1.60944	37	df5050_findorfv3_19626	-	-	-	-	-	4e-05	-	0.0002	671688690	36.36	Absid	Absidia idahoensis var. thermophila	Eukaryota_NO_Metazoa	572092	;cellular organisms;Eukaryota;Opisthokonta;Fungi;Fungi incertae sedis;Early diverging fungal lineages;Mucoromycotina;Mucorales;Cunninghamellaceae;Absidia;Absidia idahoensis;Absidia idahoensis var. thermophila;
1.60944	250	df5050_findorfv3_117	-	4e-15	-	-	-	-	-	2e-14	505216063	66.67	D_sul	Desulfocapsa sulfexigens	Bacteria	65555	;cellular organisms;Bacteria;Proteobacteria;delta/epsilon subdivisions;Deltaproteobacteria;Desulfobacterales;Desulfobulbaceae;Desulfocapsa;Desulfocapsa sulfexigens;
1.60944	250	df5050_findorfv3_20928	-	-	-	-	-	-	2e-23	1e-22	471204107	28.12	Entam	Entamoeba invadens IP1	Eukaryota_NO_Metazoa	370355	;cellular organisms;Eukaryota;Amoebozoa;Archamoebae;Entamoebidae;Entamoeba;Entamoeba invadens;Entamoeba invadens IP1;
1.60944	8	df5050_findorfv3_3663	-	2e-07	-	-	-	-	-	1e-06	504990059	60.32	O_nig	Oscillatoria nigro-viridis	Bacteria	482564	;cellular organisms;Bacteria;Cyanobacteria;Oscillatoriophycideae;Oscillatoriales;Oscillatoria;Oscillatoria nigro-viridis;
1.60944	250	df5050_findorfv3_395	-	-	-	-	1e-09	-	-	5e-09	225462070	27.78	V_vin	Vitis vinifera	Eukaryota_NO_Metazoa	29760	;cellular organisms;Eukaryota;Viridiplantae;Streptophyta;Streptophytina;Embryophyta;Tracheophyta;Euphyllophyta;Spermatophyta;Magnoliophyta;Mesangiospermae;eudicotyledons;Gunneridae;Pentapetalae;rosids;rosids incertae sedis;Vitales;Vitaceae;Vitis;Vitis vinifera;
1.60944	250	df5050_findorfv3_442	-	-	-	-	-	2e-10	-	1e-09	671686889	46.67	Absid	Absidia idahoensis var. thermophila	Eukaryota_NO_Metazoa	572092	;cellular organisms;Eukaryota;Opisthokonta;Fungi;Fungi incertae sedis;Early diverging fungal lineages;Mucoromycotina;Mucorales;Cunninghamellaceae;Absidia;Absidia idahoensis;Absidia idahoensis var. thermophila;
1.60944	250	df5050_findorfv3_6629	-	-	-	-	-	-	2e-08	1e-07	403377559	40	O_tri	Oxytricha trifallax	Eukaryota_NO_Metazoa	1172189	;cellular organisms;Eukaryota;Alveolata;Ciliophora;Intramacronucleata;Spirotrichea;Stichotrichia;Sporadotrichida;Oxytrichidae;Oxytrichinae;Oxytricha;Oxytricha trifallax;
1.60944	153	df5050_findorfv3_7994	-	-	-	-	-	-	2e-06	1e-05	676381729	53.85	A_ano	Aureococcus anophagefferens	Eukaryota_NO_Metazoa	44056	;cellular organisms;Eukaryota;Stramenopiles;Pelagophyceae;Pelagomonadales;Aureococcus;Aureococcus anophagefferens;
1.60944	250	df5050_findorfv3_8748	-	-	-	-	-	2e-41	-	1e-40	575521625	34.89	Candi	Candida tenuis ATCC 10573	Eukaryota_NO_Metazoa	590646	;cellular organisms;Eukaryota;Opisthokonta;Fungi;Dikarya;Ascomycota;saccharomyceta;Saccharomycotina;Saccharomycetes;Saccharomycetales;Debaryomycetaceae;Yamadazyma;Yamadazyma/Candida clade;Candida tenuis;Candida tenuis ATCC 10573;
1.60944	251	df5050_findorfv3_9859	-	-	-	-	-	4e-08	-	2e-07	631243917	75	Togni	Togninia minima UCRPA7	Eukaryota_NO_Metazoa	1286976	;cellular organisms;Eukaryota;Opisthokonta;Fungi;Dikarya;Ascomycota;saccharomyceta;Pezizomycotina;leotiomyceta;sordariomyceta;Sordariomycetes;Sordariomycetidae;Calosphaeriales;Calosphaeriaceae;Togninia;Togninia minima;Togninia minima UCRPA7;
1.45529	64	df5050_findorfv3_6934	-	-	-	-	-	7e-12	-	3e-11	595490490	49.28	Rhizo	Rhizophagus irregularis DAOM 197198w	Eukaryota_NO_Metazoa	1432141	;cellular organisms;Eukaryota;Opisthokonta;Fungi;Glomeromycota;Glomeromycetes;Glomerales;Glomeraceae;Rhizophagus;Rhizophagus irregularis;Rhizophagus irregularis DAOM 197198w;
1.38629	264	df5050_findorfv3_11401	-	-	-	-	-	-	1e-46	4e-46	281204902	100	Polys	Polysphondylium pallidum PN500	Eukaryota_NO_Metazoa	670386	;cellular organisms;Eukaryota;Amoebozoa;Mycetozoa;Dictyosteliida;Polysphondylium;Polysphondylium pallidum;Polysphondylium pallidum PN500;
1.38629	21	df5050_findorfv3_12641	-	-	-	1e-05	-	-	-	4e-05	188484391	27.78	Cotes	Cotesia sesamiae bracovirus	Viruses	452647	;Viruses;dsDNA viruses, no RNA stage;Polydnaviridae;Bracovirus;unclassified Bracovirus;Cotesia sesamiae bracovirus;
1.38629	26	df5050_findorfv3_13189	-	-	-	-	-	-	5e-06	2e-05	470289568	40.32	Capsa	Capsaspora owczarzaki ATCC 30864	Eukaryota_NO_Metazoa	595528	;cellular organisms;Eukaryota;Opisthokonta;Opisthokonta incertae sedis;Ichthyosporea;Capsaspora;Capsaspora owczarzaki;Capsaspora owczarzaki ATCC 30864;
1.38629	250	df5050_findorfv3_14411	-	5e-08	-	-	-	-	-	2e-07	658536365	30.77	Deino	Deinococcus-Thermus bacterium JGI 0000112-G17	Bacteria	1239293	;cellular organisms;Bacteria;Deinococcus-Thermus;unclassified Thermus/Deinococcus group;Deinococcus-Thermus bacterium JGI 0000112-G17;
1.38629	258	df5050_findorfv3_16446	-	-	-	-	-	5e-09	-	2e-08	597980379	63.04	Dicho	Dichomitus squalens LYAD-421 SS1	Eukaryota_NO_Metazoa	732165	;cellular organisms;Eukaryota;Opisthokonta;Fungi;Dikarya;Basidiomycota;Agaricomycotina;Agaricomycetes;Agaricomycetes incertae sedis;Polyporales;Polyporaceae;Dichomitus;Dichomitus squalens;Dichomitus squalens LYAD-421 SS1;
1.38629	229	df5050_findorfv3_16489	-	-	-	-	-	2e-06	-	8e-06	629651484	26.61	Eutyp	Eutypa lata UCREL1	Eukaryota_NO_Metazoa	1287681	;cellular organisms;Eukaryota;Opisthokonta;Fungi;Dikarya;Ascomycota;saccharomyceta;Pezizomycotina;leotiomyceta;sordariomyceta;Sordariomycetes;Xylariomycetidae;Xylariales;Diatrypaceae;Eutypa;Eutypa lata;Eutypa lata UCREL1;
1.38629	264	df5050_findorfv3_4655	-	-	-	-	-	-	1e-46	4e-46	281204902	100	Polys	Polysphondylium pallidum PN500	Eukaryota_NO_Metazoa	670386	;cellular organisms;Eukaryota;Amoebozoa;Mycetozoa;Dictyosteliida;Polysphondylium;Polysphondylium pallidum;Polysphondylium pallidum PN500;
1.38629	250	df5050_findorfv3_3087	-	-	-	-	1e-48	-	-	4e-48	470120582	40.41	Fraga	Fragaria vesca subsp. vesca	Eukaryota_NO_Metazoa	101020	;cellular organisms;Eukaryota;Viridiplantae;Streptophyta;Streptophytina;Embryophyta;Tracheophyta;Euphyllophyta;Spermatophyta;Magnoliophyta;Mesangiospermae;eudicotyledons;Gunneridae;Pentapetalae;rosids;fabids;Rosales;Rosaceae;Rosoideae;Potentilleae;Fragariinae;Fragaria;Fragaria vesca;Fragaria vesca subsp. vesca;
1.38629	250	df5050_findorfv3_8020	-	-	-	-	-	2e-42	-	8e-42	598043233	60.34	Auric	Auricularia delicata TFB-10046 SS5	Eukaryota_NO_Metazoa	717982	;cellular organisms;Eukaryota;Opisthokonta;Fungi;Dikarya;Basidiomycota;Agaricomycotina;Agaricomycetes;Agaricomycetes incertae sedis;Auriculariales;Auriculariaceae;Auricularia;Auricularia delicata;Auricularia delicata TFB-10046 SS5;
1.38629	250	df5050_findorfv3_9594	-	-	-	-	-	-	1e-29	4e-29	290977335	28.75	Naegl	Naegleria gruberi strain NEG-M	Eukaryota_NO_Metazoa	744533	;cellular organisms;Eukaryota;Heterolobosea;Schizopyrenida;Vahlkampfiidae;Naegleria;Naegleria gruberi;Naegleria gruberi strain NEG-M;
1.32176	250	df5050_findorfv3_16691	-	-	-	-	-	8e-09	-	3e-08	511009888	49.06	Mucor	Mucor circinelloides f. circinelloides 1006PhL	Eukaryota_NO_Metazoa	1220926	;cellular organisms;Eukaryota;Opisthokonta;Fungi;Fungi incertae sedis;Early diverging fungal lineages;Mucoromycotina;Mucorales;Mucorineae;Mucoraceae;Mucor;Mucor circinelloides;Mucor circinelloides f. circinelloides;Mucor circinelloides f. circinelloides 1006PhL;
1.25276	250	df5050_findorfv3_3742	-	-	-	-	-	2e-31	-	7e-31	598009947	48.6	Auric	Auricularia delicata TFB-10046 SS5	Eukaryota_NO_Metazoa	717982	;cellular organisms;Eukaryota;Opisthokonta;Fungi;Dikarya;Basidiomycota;Agaricomycotina;Agaricomycetes;Agaricomycetes incertae sedis;Auriculariales;Auriculariaceae;Auricularia;Auricularia delicata;Auricularia delicata TFB-10046 SS5;
1.25276	242	df5050_findorfv3_10255	-	-	-	-	-	2e-07	-	7e-07	521772694	40	Blume	Blumeria graminis f. sp. tritici 96224	Eukaryota_NO_Metazoa	1268274	;cellular organisms;Eukaryota;Opisthokonta;Fungi;Dikarya;Ascomycota;saccharomyceta;Pezizomycotina;leotiomyceta;sordariomyceta;Leotiomycetes;Erysiphales;Erysiphaceae;Blumeria;Blumeria graminis;Blumeria graminis f. sp. tritici;Blumeria graminis f. sp. tritici 96224;
1.25276	42	df5050_findorfv3_11181	-	-	-	-	-	2e-07	-	7e-07	584133232	38.55	Fusar	Fusarium verticillioides 7600	Eukaryota_NO_Metazoa	334819	;cellular organisms;Eukaryota;Opisthokonta;Fungi;Dikarya;Ascomycota;saccharomyceta;Pezizomycotina;leotiomyceta;sordariomyceta;Sordariomycetes;Hypocreomycetidae;Hypocreales;Nectriaceae;Fusarium;Fusarium fujikuroi species complex;Fusarium verticillioides;Fusarium verticillioides 7600;
1.25276	250	df5050_findorfv3_19843	-	-	-	-	-	-	2e-08	7e-08	673014250	30.21	A_inv	Aphanomyces invadans	Eukaryota_NO_Metazoa	157072	;cellular organisms;Eukaryota;Stramenopiles;Oomycetes;Saprolegniales;Saprolegniaceae;Aphanomyces;Aphanomyces invadans;
1.25276	49	df5050_findorfv3_20528	-	2e-07	-	-	-	-	-	7e-07	496486364	27.44	C_and	Cesiribacter andamanensis	Bacteria	649507	;cellular organisms;Bacteria;Bacteroidetes/Chlorobi group;Bacteroidetes;Cytophagia;Cytophagales;Flammeovirgaceae;Cesiribacter;Cesiribacter andamanensis;
1.25276	250	df5050_findorfv3_4800	-	2e-28	-	-	-	-	-	7e-28	647583883	34.18	A_pap	Acetobacter papayae	Bacteria	1076592	;cellular organisms;Bacteria;Proteobacteria;Alphaproteobacteria;Rhodospirillales;Acetobacteraceae;Acetobacter;Acetobacter papayae;
1.25276	7	df5050_findorfv3_6148	-	0.0002	-	-	-	-	-	0.0007	543997279	34.71	H_inf	Haemophilus influenzae	Bacteria	727	;cellular organisms;Bacteria;Proteobacteria;Gammaproteobacteria;Pasteurellales;Pasteurellaceae;Haemophilus;Haemophilus influenzae;
1.20397	139	df5050_findorfv3_11339	-	-	-	-	-	3e-12	-	1e-11	475670553	40	Fusar	Fusarium oxysporum f. sp. cubense race 4	Eukaryota_NO_Metazoa	1229665	;cellular organisms;Eukaryota;Opisthokonta;Fungi;Dikarya;Ascomycota;saccharomyceta;Pezizomycotina;leotiomyceta;sordariomyceta;Sordariomycetes;Hypocreomycetidae;Hypocreales;Nectriaceae;Fusarium;Fusarium oxysporum species complex;Fusarium oxysporum;Fusarium oxysporum f. cubense;Fusarium oxysporum f. sp. cubense race 4;
1.20397	43	df5050_findorfv3_12933	-	6e-06	-	-	-	-	-	2e-05	630774446	36.26	Hypho	Hyphomonas sp. BH-BN04-4	Bacteria	1280947	;cellular organisms;Bacteria;Proteobacteria;Alphaproteobacteria;Rhodobacterales;Hyphomonadaceae;Hyphomonas;Hyphomonas sp. BH-BN04-4;
1.20397	250	df5050_findorfv3_18469	-	-	-	-	-	-	3e-11	1e-10	470375747	27.07	Acant	Acanthamoeba castellanii str. Neff	Eukaryota_NO_Metazoa	1257118	;cellular organisms;Eukaryota;Amoebozoa;Discosea;Longamoebia;Centramoebida;Acanthamoebidae;Acanthamoeba;Acanthamoeba castellanii;Acanthamoeba castellanii str. Neff;
1.20397	26	df5050_findorfv3_837	-	-	-	-	6e-05	-	-	0.0002	661896103	50	C_can	Coffea canephora	Eukaryota_NO_Metazoa	49390	;cellular organisms;Eukaryota;Viridiplantae;Streptophyta;Streptophytina;Embryophyta;Tracheophyta;Euphyllophyta;Spermatophyta;Magnoliophyta;Mesangiospermae;eudicotyledons;Gunneridae;Pentapetalae;asterids;lamiids;Gentianales;Rubiaceae;Ixoroideae;Coffeeae;Coffea;Coffea canephora;
1.20397	253	df5050_findorfv3_9240	-	-	-	-	3e-11	-	-	1e-10	242033583	37.04	S_bic	Sorghum bicolor	Eukaryota_NO_Metazoa	4558	;cellular organisms;Eukaryota;Viridiplantae;Streptophyta;Streptophytina;Embryophyta;Tracheophyta;Euphyllophyta;Spermatophyta;Magnoliophyta;Mesangiospermae;Liliopsida;Petrosaviidae;commelinids;Poales;Poaceae;PACMAD clade;Panicoideae;Andropogoneae;Sorghum;Sorghum bicolor;
1.20397	250	df5050_findorfv3_7344	-	-	-	-	-	-	6e-127	2e-126	551647666	66.15	Guill	Guillardia theta CCMP2712	Eukaryota_NO_Metazoa	905079	;cellular organisms;Eukaryota;Cryptophyta;Pyrenomonadales;Geminigeraceae;Guillardia;Guillardia theta;Guillardia theta CCMP2712;
1.09861	250	df5050_findorfv3_10980	-	-	-	-	-	2e-12	-	6e-12	671685381	32.86	Absid	Absidia idahoensis var. thermophila	Eukaryota_NO_Metazoa	572092	;cellular organisms;Eukaryota;Opisthokonta;Fungi;Fungi incertae sedis;Early diverging fungal lineages;Mucoromycotina;Mucorales;Cunninghamellaceae;Absidia;Absidia idahoensis;Absidia idahoensis var. thermophila;
1.09861	250	df5050_findorfv3_12561	-	-	-	-	-	-	2e-19	6e-19	551558640	30.59	Emili	Emiliania huxleyi CCMP1516	Eukaryota_NO_Metazoa	280463	;cellular organisms;Eukaryota;Haptophyceae;Isochrysidales;Noelaerhabdaceae;Emiliania;Emiliania huxleyi;Emiliania huxleyi CCMP1516;
1.09861	280	df5050_findorfv3_13665	-	-	-	-	-	1e-19	-	3e-19	646388541	39.6	Jaapi	Jaapia argillacea MUCL 33604	Eukaryota_NO_Metazoa	933084	;cellular organisms;Eukaryota;Opisthokonta;Fungi;Dikarya;Basidiomycota;Agaricomycotina;Agaricomycetes;Agaricomycetidae;Jaapiales;Jaapiaceae;Jaapia;Jaapia argillacea;Jaapia argillacea MUCL 33604;
1.09861	487	df5050_findorfv3_16329	3e-14	-	-	-	-	-	-	9e-14	28373835	40.96	Metal	Metallosphaera yellowstonensis MK1	Archaea	671065	;cellular organisms;Archaea;Crenarchaeota;Thermoprotei;Sulfolobales;Sulfolobaceae;Metallosphaera;Metallosphaera yellowstonensis;Metallosphaera yellowstonensis MK1;
1.09861	7	df5050_findorfv3_16496	-	0.0001	-	-	-	-	-	0.0003	493070184	58.82	P_ste	Pantoea stewartii	Bacteria	66269	;cellular organisms;Bacteria;Proteobacteria;Gammaproteobacteria;Enterobacteriales;Enterobacteriaceae;Pantoea;Pantoea stewartii;
1.09861	7	df5050_findorfv3_16499	-	0.0001	-	-	-	-	-	0.0003	493070184	58.82	P_ste	Pantoea stewartii	Bacteria	66269	;cellular organisms;Bacteria;Proteobacteria;Gammaproteobacteria;Enterobacteriales;Enterobacteriaceae;Pantoea;Pantoea stewartii;
1.09861	250	df5050_findorfv3_21068	-	1e-16	-	-	-	-	-	3e-16	497820366	55.74	Flavo	Flavobacteriaceae bacterium S85	Bacteria	1042376	;cellular organisms;Bacteria;Bacteroidetes/Chlorobi group;Bacteroidetes;Flavobacteriia;Flavobacteriales;Flavobacteriaceae;unclassified Flavobacteriaceae;Flavobacteriaceae bacterium S85;
1.09861	2	df5050_findorfv3_3641	-	-	-	-	3e-05	-	-	9e-05	593797648	39.68	P_vul	Phaseolus vulgaris	Eukaryota_NO_Metazoa	3885	;cellular organisms;Eukaryota;Viridiplantae;Streptophyta;Streptophytina;Embryophyta;Tracheophyta;Euphyllophyta;Spermatophyta;Magnoliophyta;Mesangiospermae;eudicotyledons;Gunneridae;Pentapetalae;rosids;fabids;Fabales;Fabaceae;Papilionoideae;Phaseoleae;Phaseolus;Phaseolus vulgaris;
1.09861	7	df5050_findorfv3_4309	-	-	-	-	0.0001	-	-	0.0003	308799153	39.47	O_tau	Ostreococcus tauri	Eukaryota_NO_Metazoa	70448	;cellular organisms;Eukaryota;Viridiplantae;Chlorophyta;prasinophytes;Mamiellophyceae;Mamiellales;Bathycoccaceae;Ostreococcus;Ostreococcus tauri;
1.09861	25	df5050_findorfv3_5470	-	-	-	-	-	-	2e-06	6e-06	118389870	28.32	T_the	Tetrahymena thermophila	Eukaryota_NO_Metazoa	5911	;cellular organisms;Eukaryota;Alveolata;Ciliophora;Intramacronucleata;Oligohymenophorea;Hymenostomatida;Tetrahymenina;Tetrahymenidae;Tetrahymena;Tetrahymena thermophila;
1.09861	17	df5050_findorfv3_694	-	-	-	-	2e-06	-	-	6e-06	552837910	30.65	C_var	Chlorella variabilis	Eukaryota_NO_Metazoa	554065	;cellular organisms;Eukaryota;Viridiplantae;Chlorophyta;Trebouxiophyceae;Chlorellales;Chlorellaceae;Chlorella;Chlorella variabilis;
1.09861	250	df5050_findorfv3_7850	-	-	-	-	1e-22	-	-	3e-22	118481169	33.51	P_tri	Populus trichocarpa	Eukaryota_NO_Metazoa	3694	;cellular organisms;Eukaryota;Viridiplantae;Streptophyta;Streptophytina;Embryophyta;Tracheophyta;Euphyllophyta;Spermatophyta;Magnoliophyta;Mesangiospermae;eudicotyledons;Gunneridae;Pentapetalae;rosids;fabids;Malpighiales;Salicaceae;Saliceae;Populus;Populus trichocarpa;
1.09861	250	df5050_findorfv3_8502	-	-	-	-	-	-	1e-07	3e-07	470518261	42.86	Acant	Acanthamoeba castellanii str. Neff	Eukaryota_NO_Metazoa	1257118	;cellular organisms;Eukaryota;Amoebozoa;Discosea;Longamoebia;Centramoebida;Acanthamoebidae;Acanthamoeba;Acanthamoeba castellanii;Acanthamoeba castellanii str. Neff;
1.09861	12	df5050_findorfv3_8517	-	1e-05	-	-	-	-	-	3e-05	475011814	34.31	Steno	Stenotrophomonas maltophilia SKK35	Bacteria	1118156	;cellular organisms;Bacteria;Proteobacteria;Gammaproteobacteria;Xanthomonadales;Xanthomonadaceae;Stenotrophomonas;Stenotrophomonas maltophilia group;Stenotrophomonas maltophilia;Stenotrophomonas maltophilia SKK35;
1.09861	7	df5050_findorfv3_8601	-	0.0001	-	-	-	-	-	0.0003	493070184	58.82	P_ste	Pantoea stewartii	Bacteria	66269	;cellular organisms;Bacteria;Proteobacteria;Gammaproteobacteria;Enterobacteriales;Enterobacteriaceae;Pantoea;Pantoea stewartii;
1.09861	7	df5050_findorfv3_8602	-	0.0001	-	-	-	-	-	0.0003	493070184	58.82	P_ste	Pantoea stewartii	Bacteria	66269	;cellular organisms;Bacteria;Proteobacteria;Gammaproteobacteria;Enterobacteriales;Enterobacteriaceae;Pantoea;Pantoea stewartii;
1.09861	10	df5050_findorfv3_8894	-	-	-	-	-	-	0.0001	0.0003	471194479	37.84	Entam	Entamoeba invadens IP1	Eukaryota_NO_Metazoa	370355	;cellular organisms;Eukaryota;Amoebozoa;Archamoebae;Entamoebidae;Entamoeba;Entamoeba invadens;Entamoeba invadens IP1;
0.980829	40	df5050_findorfv3_20497	-	-	-	-	0.0003	-	-	0.0008	474139405	34.62	T_ura	Triticum urartu	Eukaryota_NO_Metazoa	4572	;cellular organisms;Eukaryota;Viridiplantae;Streptophyta;Streptophytina;Embryophyta;Tracheophyta;Euphyllophyta;Spermatophyta;Magnoliophyta;Mesangiospermae;Liliopsida;Petrosaviidae;commelinids;Poales;Poaceae;BEP clade;Pooideae;Triticeae;Triticum;Triticum urartu;
0.916291	250	df5050_findorfv3_15284	-	-	-	-	-	8e-11	-	2e-10	552922708	29.11	Rhizo	Rhizophagus irregularis DAOM 181602	Eukaryota_NO_Metazoa	747089	;cellular organisms;Eukaryota;Opisthokonta;Fungi;Glomeromycota;Glomeromycetes;Glomerales;Glomeraceae;Rhizophagus;Rhizophagus irregularis;Rhizophagus irregularis DAOM 181602;
0.916291	40	df5050_findorfv3_18330	-	-	-	-	-	4e-05	-	0.0001	598053305	22.15	Auric	Auricularia delicata TFB-10046 SS5	Eukaryota_NO_Metazoa	717982	;cellular organisms;Eukaryota;Opisthokonta;Fungi;Dikarya;Basidiomycota;Agaricomycotina;Agaricomycetes;Agaricomycetes incertae sedis;Auriculariales;Auriculariaceae;Auricularia;Auricularia delicata;Auricularia delicata TFB-10046 SS5;
0.916291	67	df5050_findorfv3_9170	-	-	-	-	-	4e-07	-	1e-06	511000922	68.75	Mucor	Mucor circinelloides f. circinelloides 1006PhL	Eukaryota_NO_Metazoa	1220926	;cellular organisms;Eukaryota;Opisthokonta;Fungi;Fungi incertae sedis;Early diverging fungal lineages;Mucoromycotina;Mucorales;Mucorineae;Mucoraceae;Mucor;Mucor circinelloides;Mucor circinelloides f. circinelloides;Mucor circinelloides f. circinelloides 1006PhL;
0.798508	250	df5050_findorfv3_19311	-	9e-07	-	-	-	-	-	2e-06	522053876	61.11	M_fib	Methylosarcina fibrata	Bacteria	105972	;cellular organisms;Bacteria;Proteobacteria;Gammaproteobacteria;Methylococcales;Methylococcaceae;Methylosarcina;Methylosarcina fibrata;
0.693147	250	df5050_findorfv3_11367	-	-	-	-	-	-	4e-121	8e-121	551647666	63.26	Guill	Guillardia theta CCMP2712	Eukaryota_NO_Metazoa	905079	;cellular organisms;Eukaryota;Cryptophyta;Pyrenomonadales;Geminigeraceae;Guillardia;Guillardia theta;Guillardia theta CCMP2712;
0.693147	250	df5050_findorfv3_11397	-	5e-22	-	-	-	-	-	1e-21	493763068	46.94	V_ich	Vibrio ichthyoenteri	Bacteria	142461	;cellular organisms;Bacteria;Proteobacteria;Gammaproteobacteria;Vibrionales;Vibrionaceae;Vibrio;Vibrio ichthyoenteri;
0.693147	251	df5050_findorfv3_14665	-	-	-	-	-	-	3e-08	6e-08	676387335	24.82	A_ano	Aureococcus anophagefferens	Eukaryota_NO_Metazoa	44056	;cellular organisms;Eukaryota;Stramenopiles;Pelagophyceae;Pelagomonadales;Aureococcus;Aureococcus anophagefferens;
0.693147	251	df5050_findorfv3_14757	-	3e-11	-	-	-	-	-	6e-11	495969803	40.66	R_mai	Rhodopirellula maiorica	Bacteria	1265734	;cellular organisms;Bacteria;Planctomycetes;Planctomycetia;Planctomycetales;Planctomycetaceae;Rhodopirellula;Rhodopirellula maiorica;
0.693147	250	df5050_findorfv3_15241	-	-	-	-	-	5e-49	-	1e-48	389635331	45.03	Magna	Magnaporthe oryzae 70-15	Eukaryota_NO_Metazoa	242507	;cellular organisms;Eukaryota;Opisthokonta;Fungi;Dikarya;Ascomycota;saccharomyceta;Pezizomycotina;leotiomyceta;sordariomyceta;Sordariomycetes;Sordariomycetidae;Magnaporthales;Magnaporthaceae;Magnaporthe;Magnaporthe oryzae;Magnaporthe oryzae 70-15;
0.693147	250	df5050_findorfv3_15728	-	-	-	-	-	1e-35	-	2e-35	471916648	42.94	Rhizo	Rhizoctonia solani AG-1 IB	Eukaryota_NO_Metazoa	1108050	;cellular organisms;Eukaryota;Opisthokonta;Fungi;Dikarya;Basidiomycota;Agaricomycotina;Agaricomycetes;Agaricomycetes incertae sedis;Cantharellales;Ceratobasidiaceae;mitosporic Ceratobasidiaceae;Rhizoctonia;Rhizoctonia solani;Rhizoctonia solani AG-1 IB;
0.693147	251	df5050_findorfv3_16516	-	-	-	-	1e-10	-	-	2e-10	302840884	26.98	Volvo	Volvox carteri f. nagariensis	Eukaryota_NO_Metazoa	3068	;cellular organisms;Eukaryota;Viridiplantae;Chlorophyta;Chlorophyceae;Chlamydomonadales;Volvocaceae;Volvox;Volvox carteri;Volvox carteri f. nagariensis;
0.693147	250	df5050_findorfv3_18050	-	-	-	-	-	-	2e-09	4e-09	470518261	48.08	Acant	Acanthamoeba castellanii str. Neff	Eukaryota_NO_Metazoa	1257118	;cellular organisms;Eukaryota;Amoebozoa;Discosea;Longamoebia;Centramoebida;Acanthamoebidae;Acanthamoeba;Acanthamoeba castellanii;Acanthamoeba castellanii str. Neff;
0.693147	250	df5050_findorfv3_18051	-	-	-	-	-	-	2e-09	4e-09	470518261	40.32	Acant	Acanthamoeba castellanii str. Neff	Eukaryota_NO_Metazoa	1257118	;cellular organisms;Eukaryota;Amoebozoa;Discosea;Longamoebia;Centramoebida;Acanthamoebidae;Acanthamoeba;Acanthamoeba castellanii;Acanthamoeba castellanii str. Neff;
0.693147	250	df5050_findorfv3_18052	-	-	-	-	-	-	2e-09	4e-09	470518261	48.08	Acant	Acanthamoeba castellanii str. Neff	Eukaryota_NO_Metazoa	1257118	;cellular organisms;Eukaryota;Amoebozoa;Discosea;Longamoebia;Centramoebida;Acanthamoebidae;Acanthamoeba;Acanthamoeba castellanii;Acanthamoeba castellanii str. Neff;
0.693147	254	df5050_findorfv3_3202	-	-	-	-	-	1e-17	-	2e-17	303388151	53.95	Encep	Encephalitozoon intestinalis ATCC 50506	Eukaryota_NO_Metazoa	876142	;cellular organisms;Eukaryota;Opisthokonta;Fungi;Microsporidia;Apansporoblastina;Unikaryonidae;Encephalitozoon;Encephalitozoon intestinalis;Encephalitozoon intestinalis ATCC 50506;
0.693147	254	df5050_findorfv3_3203	-	-	-	-	-	1e-17	-	2e-17	303388151	53.95	Encep	Encephalitozoon intestinalis ATCC 50506	Eukaryota_NO_Metazoa	876142	;cellular organisms;Eukaryota;Opisthokonta;Fungi;Microsporidia;Apansporoblastina;Unikaryonidae;Encephalitozoon;Encephalitozoon intestinalis;Encephalitozoon intestinalis ATCC 50506;
0.693147	250	df5050_findorfv3_4556	-	-	-	-	-	-	2e-09	4e-09	470518261	40.32	Acant	Acanthamoeba castellanii str. Neff	Eukaryota_NO_Metazoa	1257118	;cellular organisms;Eukaryota;Amoebozoa;Discosea;Longamoebia;Centramoebida;Acanthamoebidae;Acanthamoeba;Acanthamoeba castellanii;Acanthamoeba castellanii str. Neff;
0.693147	250	df5050_findorfv3_6863	-	-	-	-	-	-	1e-60	2e-60	290990610	46.4	Naegl	Naegleria gruberi strain NEG-M	Eukaryota_NO_Metazoa	744533	;cellular organisms;Eukaryota;Heterolobosea;Schizopyrenida;Vahlkampfiidae;Naegleria;Naegleria gruberi;Naegleria gruberi strain NEG-M;
0.693147	251	df5050_findorfv3_7806	-	-	-	-	-	-	5e-32	1e-31	118398866	40.61	T_the	Tetrahymena thermophila	Eukaryota_NO_Metazoa	5911	;cellular organisms;Eukaryota;Alveolata;Ciliophora;Intramacronucleata;Oligohymenophorea;Hymenostomatida;Tetrahymenina;Tetrahymenidae;Tetrahymena;Tetrahymena thermophila;
0.693147	250	df5050_findorfv3_7991	-	-	-	-	-	1e-13	-	2e-13	525587015	44.74	Penic	Penicillium oxalicum 114-2	Eukaryota_NO_Metazoa	933388	;cellular organisms;Eukaryota;Opisthokonta;Fungi;Dikarya;Ascomycota;saccharomyceta;Pezizomycotina;leotiomyceta;Eurotiomycetes;Eurotiomycetidae;Eurotiales;Aspergillaceae;Penicillium;Penicillium oxalicum;Penicillium oxalicum 114-2;
0.693147	255	df5050_findorfv3_878	-	1e-10	-	-	-	-	-	2e-10	499353776	36.61	C_psy	Colwellia psychrerythraea	Bacteria	28229	;cellular organisms;Bacteria;Proteobacteria;Gammaproteobacteria;Alteromonadales;Colwelliaceae;Colwellia;Colwellia psychrerythraea;
0.693147	4	df5050_findorfv3_1097	-	4e-05	-	-	-	-	-	8e-05	510890630	54.35	Lachn	Lachnospiraceae bacterium 3-2	Bacteria	1235799	;cellular organisms;Bacteria;Firmicutes;Clostridia;Clostridiales;Lachnospiraceae;unclassified Lachnospiraceae;Lachnospiraceae bacterium 3-2;
0.693147	2	df5050_findorfv3_12543	-	1e-05	-	-	-	-	-	2e-05	496127102	30.34	G_mor	Gluconobacter morbifer	Bacteria	479935	;cellular organisms;Bacteria;Proteobacteria;Alphaproteobacteria;Rhodospirillales;Acetobacteraceae;Gluconobacter;Gluconobacter morbifer;
0.693147	4	df5050_findorfv3_16352	-	5e-05	-	-	-	-	-	0.0001	505287682	58.97	P_den	Pseudomonas denitrificans	Bacteria	43306	;cellular organisms;Bacteria;Proteobacteria;Gammaproteobacteria;Pseudomonadales;Pseudomonadaceae;Pseudomonas;Pseudomonas pertucinogena group;Pseudomonas denitrificans;
0.693147	188	df5050_findorfv3_17009	-	-	-	-	1e-07	-	-	2e-07	308807681	56.25	O_tau	Ostreococcus tauri	Eukaryota_NO_Metazoa	70448	;cellular organisms;Eukaryota;Viridiplantae;Chlorophyta;prasinophytes;Mamiellophyceae;Mamiellales;Bathycoccaceae;Ostreococcus;Ostreococcus tauri;
0.693147	204	df5050_findorfv3_20554	-	-	-	-	-	1e-07	-	2e-07	365762037	37.5	Sacch	Saccharomyces cerevisiae x Saccharomyces kudriavzevii VIN7	Eukaryota_NO_Metazoa	1095631	;cellular organisms;Eukaryota;Opisthokonta;Fungi;Dikarya;Ascomycota;saccharomyceta;Saccharomycotina;Saccharomycetes;Saccharomycetales;Saccharomycetaceae;Saccharomyces;Saccharomyces cerevisiae x Saccharomyces kudriavzevii;Saccharomyces cerevisiae x Saccharomyces kudriavzevii VIN7;
0.693147	33	df5050_findorfv3_4867	-	-	-	-	-	-	1e-06	2e-06	470483581	26.45	Acant	Acanthamoeba castellanii str. Neff	Eukaryota_NO_Metazoa	1257118	;cellular organisms;Eukaryota;Amoebozoa;Discosea;Longamoebia;Centramoebida;Acanthamoebidae;Acanthamoeba;Acanthamoeba castellanii;Acanthamoeba castellanii str. Neff;
0.693147	23	df5050_findorfv3_5951	-	-	-	-	1e-06	-	-	2e-06	326519737	81.48	Horde	Hordeum vulgare subsp. vulgare	Eukaryota_NO_Metazoa	112509	;cellular organisms;Eukaryota;Viridiplantae;Streptophyta;Streptophytina;Embryophyta;Tracheophyta;Euphyllophyta;Spermatophyta;Magnoliophyta;Mesangiospermae;Liliopsida;Petrosaviidae;commelinids;Poales;Poaceae;BEP clade;Pooideae;Triticeae;Hordeum;Hordeum vulgare;Hordeum vulgare subsp. vulgare;
0.693147	250	df5050_findorfv3_11231	-	-	-	-	5e-11	-	-	1e-10	226532788	33.64	Z_may	Zea mays	Eukaryota_NO_Metazoa	4577	;cellular organisms;Eukaryota;Viridiplantae;Streptophyta;Streptophytina;Embryophyta;Tracheophyta;Euphyllophyta;Spermatophyta;Magnoliophyta;Mesangiospermae;Liliopsida;Petrosaviidae;commelinids;Poales;Poaceae;PACMAD clade;Panicoideae;Andropogoneae;Zea;Zea mays;
0.693147	166	df5050_findorfv3_15288	-	-	-	-	5e-08	-	-	1e-07	661878419	61.54	C_can	Coffea canephora	Eukaryota_NO_Metazoa	49390	;cellular organisms;Eukaryota;Viridiplantae;Streptophyta;Streptophytina;Embryophyta;Tracheophyta;Euphyllophyta;Spermatophyta;Magnoliophyta;Mesangiospermae;eudicotyledons;Gunneridae;Pentapetalae;asterids;lamiids;Gentianales;Rubiaceae;Ixoroideae;Coffeeae;Coffea;Coffea canephora;
0.693147	31	df5050_findorfv3_3667	-	4e-09	-	-	-	-	-	8e-09	493683334	63.49	M_vag	Microcoleus vaginatus	Bacteria	119532	;cellular organisms;Bacteria;Cyanobacteria;Oscillatoriophycideae;Oscillatoriales;Microcoleus;Microcoleus vaginatus;
0.693147	253	df5050_findorfv3_9235	-	-	-	-	2e-10	-	-	4e-10	242033583	37.97	S_bic	Sorghum bicolor	Eukaryota_NO_Metazoa	4558	;cellular organisms;Eukaryota;Viridiplantae;Streptophyta;Streptophytina;Embryophyta;Tracheophyta;Euphyllophyta;Spermatophyta;Magnoliophyta;Mesangiospermae;Liliopsida;Petrosaviidae;commelinids;Poales;Poaceae;PACMAD clade;Panicoideae;Andropogoneae;Sorghum;Sorghum bicolor;
0.693147	253	df5050_findorfv3_9239	-	-	-	-	2e-10	-	-	4e-10	242033583	37.97	S_bic	Sorghum bicolor	Eukaryota_NO_Metazoa	4558	;cellular organisms;Eukaryota;Viridiplantae;Streptophyta;Streptophytina;Embryophyta;Tracheophyta;Euphyllophyta;Spermatophyta;Magnoliophyta;Mesangiospermae;Liliopsida;Petrosaviidae;commelinids;Poales;Poaceae;PACMAD clade;Panicoideae;Andropogoneae;Sorghum;Sorghum bicolor;
0.693147	254	df5050_findorfv3_2042	-	-	-	-	1e-21	-	-	2e-21	593702271	70.31	P_vul	Phaseolus vulgaris	Eukaryota_NO_Metazoa	3885	;cellular organisms;Eukaryota;Viridiplantae;Streptophyta;Streptophytina;Embryophyta;Tracheophyta;Euphyllophyta;Spermatophyta;Magnoliophyta;Mesangiospermae;eudicotyledons;Gunneridae;Pentapetalae;rosids;fabids;Fabales;Fabaceae;Papilionoideae;Phaseoleae;Phaseolus;Phaseolus vulgaris;
0.559616	251	df5050_findorfv3_14671	-	-	-	-	-	-	4e-08	7e-08	676387335	24.82	A_ano	Aureococcus anophagefferens	Eukaryota_NO_Metazoa	44056	;cellular organisms;Eukaryota;Stramenopiles;Pelagophyceae;Pelagomonadales;Aureococcus;Aureococcus anophagefferens;
0.510826	250	df5050_findorfv3_3354	-	-	-	-	3e-12	-	-	5e-12	593328032	31.07	P_vul	Phaseolus vulgaris	Eukaryota_NO_Metazoa	3885	;cellular organisms;Eukaryota;Viridiplantae;Streptophyta;Streptophytina;Embryophyta;Tracheophyta;Euphyllophyta;Spermatophyta;Magnoliophyta;Mesangiospermae;eudicotyledons;Gunneridae;Pentapetalae;rosids;fabids;Fabales;Fabaceae;Papilionoideae;Phaseoleae;Phaseolus;Phaseolus vulgaris;
0.510826	2	df5050_findorfv3_19714	-	0.0006	-	-	-	-	-	0.001	673002118	38.78	B_ste	Bifidobacterium stellenboschense	Bacteria	762211	;cellular organisms;Bacteria;Actinobacteria;Actinobacteria;Actinobacteridae;Bifidobacteriales;Bifidobacteriaceae;Bifidobacterium;Bifidobacterium stellenboschense;
0.510826	49	df5050_findorfv3_12456	-	-	-	-	-	6e-07	-	1e-06	597926836	29.17	Serpu	Serpula lacrymans var. lacrymans S7.9	Eukaryota_NO_Metazoa	578457	;cellular organisms;Eukaryota;Opisthokonta;Fungi;Dikarya;Basidiomycota;Agaricomycotina;Agaricomycetes;Agaricomycetidae;Boletales;Coniophorineae;Serpulaceae;Serpula;Serpula lacrymans;Serpula lacrymans var. lacrymans;Serpula lacrymans var. lacrymans S7.9;
0.510826	257	df5050_findorfv3_2063	-	-	-	-	-	-	6e-36	1e-35	281204902	100	Polys	Polysphondylium pallidum PN500	Eukaryota_NO_Metazoa	670386	;cellular organisms;Eukaryota;Amoebozoa;Mycetozoa;Dictyosteliida;Polysphondylium;Polysphondylium pallidum;Polysphondylium pallidum PN500;
0.405465	250	df5050_findorfv3_14687	-	-	-	-	-	2e-56	-	3e-56	662511908	70.63	Aureo	Aureobasidium namibiae CBS 147.97	Eukaryota_NO_Metazoa	1043004	;cellular organisms;Eukaryota;Opisthokonta;Fungi;Dikarya;Ascomycota;saccharomyceta;Pezizomycotina;leotiomyceta;dothideomyceta;Dothideomycetes;Dothideomycetidae;Dothideales;Dothioraceae;mitosporic Dothioraceae;Aureobasidium;Aureobasidium namibiae;Aureobasidium namibiae CBS 147.97;
0.405465	250	df5050_findorfv3_14688	-	-	-	-	-	2e-56	-	3e-56	662511908	70.63	Aureo	Aureobasidium namibiae CBS 147.97	Eukaryota_NO_Metazoa	1043004	;cellular organisms;Eukaryota;Opisthokonta;Fungi;Dikarya;Ascomycota;saccharomyceta;Pezizomycotina;leotiomyceta;dothideomyceta;Dothideomycetes;Dothideomycetidae;Dothideales;Dothioraceae;mitosporic Dothioraceae;Aureobasidium;Aureobasidium namibiae;Aureobasidium namibiae CBS 147.97;
0.405465	217	df5050_findorfv3_14346	-	-	-	-	-	-	2e-10	3e-10	678309039	34.74	S_lem	Stylonychia lemnae	Eukaryota_NO_Metazoa	5949	;cellular organisms;Eukaryota;Alveolata;Ciliophora;Intramacronucleata;Spirotrichea;Stichotrichia;Sporadotrichida;Oxytrichidae;Stylonychinae;Stylonychia;Stylonychia lemnae;
0.405465	23	df5050_findorfv3_19524	-	-	-	-	2e-05	-	-	3e-05	297745216	35.62	V_vin	Vitis vinifera	Eukaryota_NO_Metazoa	29760	;cellular organisms;Eukaryota;Viridiplantae;Streptophyta;Streptophytina;Embryophyta;Tracheophyta;Euphyllophyta;Spermatophyta;Magnoliophyta;Mesangiospermae;eudicotyledons;Gunneridae;Pentapetalae;rosids;rosids incertae sedis;Vitales;Vitaceae;Vitis;Vitis vinifera;
0.405465	250	df5050_findorfv3_10001	-	-	-	-	2e-15	-	-	3e-15	224140497	35.96	P_tri	Populus trichocarpa	Eukaryota_NO_Metazoa	3694	;cellular organisms;Eukaryota;Viridiplantae;Streptophyta;Streptophytina;Embryophyta;Tracheophyta;Euphyllophyta;Spermatophyta;Magnoliophyta;Mesangiospermae;eudicotyledons;Gunneridae;Pentapetalae;rosids;fabids;Malpighiales;Salicaceae;Saliceae;Populus;Populus trichocarpa;
0.336472	12	df5050_findorfv3_11770	-	5e-05	-	-	-	-	-	7e-05	157144240	41.07	Amyco	Amycolatopsis sp. K104-1	Bacteria	255246	;cellular organisms;Bacteria;Actinobacteria;Actinobacteria;Actinobacteridae;Actinomycetales;Pseudonocardineae;Pseudonocardiaceae;Amycolatopsis;Amycolatopsis sp. K104-1;
0.336472	251	df5050_findorfv3_5664	5e-09	-	-	-	-	-	-	7e-09	490137668	50	M_lim	Methanofollis liminatans	Archaea	2201	;cellular organisms;Archaea;Euryarchaeota;Methanomicrobia;Methanomicrobiales;Methanomicrobiaceae;Methanofollis;Methanofollis liminatans;
0.251314	10	df5050_findorfv3_18924	-	-	-	-	-	-	7e-05	9e-05	471193499	56.41	Entam	Entamoeba invadens IP1	Eukaryota_NO_Metazoa	370355	;cellular organisms;Eukaryota;Amoebozoa;Archamoebae;Entamoebidae;Entamoeba;Entamoeba invadens;Entamoeba invadens IP1;
0.182322	252	df5050_findorfv3_13418	-	-	-	-	5e-88	-	-	6e-88	72398503	94.85	C_pla	Craterostigma plantagineum	Eukaryota_NO_Metazoa	4153	;cellular organisms;Eukaryota;Viridiplantae;Streptophyta;Streptophytina;Embryophyta;Tracheophyta;Euphyllophyta;Spermatophyta;Magnoliophyta;Mesangiospermae;eudicotyledons;Gunneridae;Pentapetalae;asterids;lamiids;Lamiales;Linderniaceae;Craterostigma;Craterostigma plantagineum;
0.154151	2	df5050_findorfv3_14702	-	-	-	-	-	0.0006	-	0.0007	115402515	36.36	Asper	Aspergillus terreus NIH2624	Eukaryota_NO_Metazoa	341663	;cellular organisms;Eukaryota;Opisthokonta;Fungi;Dikarya;Ascomycota;saccharomyceta;Pezizomycotina;leotiomyceta;Eurotiomycetes;Eurotiomycetidae;Eurotiales;Aspergillaceae;Aspergillus;Aspergillus terreus;Aspergillus terreus NIH2624;
0.154151	7	df5050_findorfv3_5333	-	-	-	-	-	-	6e-06	7e-06	551549813	55.56	Emili	Emiliania huxleyi CCMP1516	Eukaryota_NO_Metazoa	280463	;cellular organisms;Eukaryota;Haptophyceae;Isochrysidales;Noelaerhabdaceae;Emiliania;Emiliania huxleyi;Emiliania huxleyi CCMP1516;
0	252	df5050_findorfv3_989	-	-	-	-	-	-	0	0	671404445	82.18	B_mal	Brugia malayi	Eukaryota_Metazoa	6279	;cellular organisms;Eukaryota;Opisthokonta;Metazoa;Eumetazoa;Bilateria;Protostomia;Ecdysozoa;Nematoda;Chromadorea;Spirurida;Filarioidea;Onchocercidae;Brugia;Brugia malayi;
0	250	df5050_findorfv3_9918	-	-	-	-	-	0	-	0	541047191	67.33	A_suu	Ascaris suum	Eukaryota_Metazoa	6253	;cellular organisms;Eukaryota;Opisthokonta;Metazoa;Eumetazoa;Bilateria;Protostomia;Ecdysozoa;Nematoda;Chromadorea;Ascaridida;Ascaridoidea;Ascarididae;Ascaris;Ascaris suum;
0	250	df5050_findorfv3_10002	-	-	-	-	2e-14	-	-	2e-14	224140497	35.09	P_tri	Populus trichocarpa	Eukaryota_NO_Metazoa	3694	;cellular organisms;Eukaryota;Viridiplantae;Streptophyta;Streptophytina;Embryophyta;Tracheophyta;Euphyllophyta;Spermatophyta;Magnoliophyta;Mesangiospermae;eudicotyledons;Gunneridae;Pentapetalae;rosids;fabids;Malpighiales;Salicaceae;Saliceae;Populus;Populus trichocarpa;
0	624	df5050_findorfv3_10355	-	-	-	-	-	-	0	0	470240570	100	D_fas	Dictyostelium fasciculatum	Eukaryota_NO_Metazoa	261658	;cellular organisms;Eukaryota;Amoebozoa;Mycetozoa;Dictyosteliida;Dictyostelium;Dictyostelium fasciculatum;
0	603	df5050_findorfv3_10356	-	-	-	-	-	-	0	0	4150912	98.68	S_dom	Suberites domuncula	Eukaryota_Metazoa	55567	;cellular organisms;Eukaryota;Opisthokonta;Metazoa;Porifera;Demospongiae;Hadromerida;Suberitidae;Suberites;Suberites domuncula;
0	622	df5050_findorfv3_10357	-	-	-	-	0	-	-	0	7267292	83.63	A_tha	Arabidopsis thaliana	Eukaryota_NO_Metazoa	3702	;cellular organisms;Eukaryota;Viridiplantae;Streptophyta;Streptophytina;Embryophyta;Tracheophyta;Euphyllophyta;Spermatophyta;Magnoliophyta;Mesangiospermae;eudicotyledons;Gunneridae;Pentapetalae;rosids;malvids;Brassicales;Brassicaceae;Camelineae;Arabidopsis;Arabidopsis thaliana;
0	603	df5050_findorfv3_10358	-	-	-	-	-	-	0	0	4150912	98.68	S_dom	Suberites domuncula	Eukaryota_Metazoa	55567	;cellular organisms;Eukaryota;Opisthokonta;Metazoa;Porifera;Demospongiae;Hadromerida;Suberitidae;Suberites;Suberites domuncula;
0	622	df5050_findorfv3_10359	-	-	-	-	0	-	-	0	7267292	83.63	A_tha	Arabidopsis thaliana	Eukaryota_NO_Metazoa	3702	;cellular organisms;Eukaryota;Viridiplantae;Streptophyta;Streptophytina;Embryophyta;Tracheophyta;Euphyllophyta;Spermatophyta;Magnoliophyta;Mesangiospermae;eudicotyledons;Gunneridae;Pentapetalae;rosids;malvids;Brassicales;Brassicaceae;Camelineae;Arabidopsis;Arabidopsis thaliana;
0	250	df5050_findorfv3_10530	-	-	-	-	-	-	0	0	597877326	65.32	A_cey	Ancylostoma ceylanicum	Eukaryota_Metazoa	53326	;cellular organisms;Eukaryota;Opisthokonta;Metazoa;Eumetazoa;Bilateria;Protostomia;Ecdysozoa;Nematoda;Chromadorea;Rhabditida;Strongylida;Ancylostomatoidea;Ancylostomatidae;Ancylostomatinae;Ancylostoma;Ancylostoma ceylanicum;
0	250	df5050_findorfv3_10880	-	-	-	-	-	0	-	0	341877710	75.63	C_bre	Caenorhabditis brenneri	Eukaryota_Metazoa	135651	;cellular organisms;Eukaryota;Opisthokonta;Metazoa;Eumetazoa;Bilateria;Protostomia;Ecdysozoa;Nematoda;Chromadorea;Rhabditida;Rhabditoidea;Rhabditidae;Peloderinae;Caenorhabditis;Caenorhabditis brenneri;
0	44	df5050_findorfv3_10941	-	-	-	-	-	-	3e-05	3e-05	294950509	31.25	Perki	Perkinsus marinus ATCC 50983	Eukaryota_NO_Metazoa	423536	;cellular organisms;Eukaryota;Alveolata;Perkinsea;Perkinsida;Perkinsidae;Perkinsus;Perkinsus marinus;Perkinsus marinus ATCC 50983;
0	250	df5050_findorfv3_11053	-	-	-	-	-	0	-	0	560120544	75.24	H_con	Haemonchus contortus	Eukaryota_Metazoa	6289	;cellular organisms;Eukaryota;Opisthokonta;Metazoa;Eumetazoa;Bilateria;Protostomia;Ecdysozoa;Nematoda;Chromadorea;Rhabditida;Strongylida;Trichostrongyloidea;Haemonchidae;Haemonchinae;Haemonchus;Haemonchus contortus;
0	250	df5050_findorfv3_11218	-	-	-	-	-	-	0	0	341890443	68.33	C_bre	Caenorhabditis brenneri	Eukaryota_Metazoa	135651	;cellular organisms;Eukaryota;Opisthokonta;Metazoa;Eumetazoa;Bilateria;Protostomia;Ecdysozoa;Nematoda;Chromadorea;Rhabditida;Rhabditoidea;Rhabditidae;Peloderinae;Caenorhabditis;Caenorhabditis brenneri;
0	250	df5050_findorfv3_11221	-	-	-	-	-	0	-	0	597832661	74.55	A_cey	Ancylostoma ceylanicum	Eukaryota_Metazoa	53326	;cellular organisms;Eukaryota;Opisthokonta;Metazoa;Eumetazoa;Bilateria;Protostomia;Ecdysozoa;Nematoda;Chromadorea;Rhabditida;Strongylida;Ancylostomatoidea;Ancylostomatidae;Ancylostomatinae;Ancylostoma;Ancylostoma ceylanicum;
0	1	df5050_findorfv3_11287	-	-	-	-	-	-	-	-	-	-	-	-	-	-	-
0	250	df5050_findorfv3_11414	-	-	-	-	-	-	0	0	170583206	68.25	B_mal	Brugia malayi	Eukaryota_Metazoa	6279	;cellular organisms;Eukaryota;Opisthokonta;Metazoa;Eumetazoa;Bilateria;Protostomia;Ecdysozoa;Nematoda;Chromadorea;Spirurida;Filarioidea;Onchocercidae;Brugia;Brugia malayi;
0	250	df5050_findorfv3_11694	-	-	-	-	-	0	-	0	268579721	74.64	C_bri	Caenorhabditis briggsae	Eukaryota_Metazoa	6238	;cellular organisms;Eukaryota;Opisthokonta;Metazoa;Eumetazoa;Bilateria;Protostomia;Ecdysozoa;Nematoda;Chromadorea;Rhabditida;Rhabditoidea;Rhabditidae;Peloderinae;Caenorhabditis;Caenorhabditis briggsae;
0	250	df5050_findorfv3_11813	-	-	-	-	-	-	0	0	597831007	80.95	A_cey	Ancylostoma ceylanicum	Eukaryota_Metazoa	53326	;cellular organisms;Eukaryota;Opisthokonta;Metazoa;Eumetazoa;Bilateria;Protostomia;Ecdysozoa;Nematoda;Chromadorea;Rhabditida;Strongylida;Ancylostomatoidea;Ancylostomatidae;Ancylostomatinae;Ancylostoma;Ancylostoma ceylanicum;
0	250	df5050_findorfv3_11815	-	-	-	-	-	-	0	0	560117305	94.65	H_con	Haemonchus contortus	Eukaryota_Metazoa	6289	;cellular organisms;Eukaryota;Opisthokonta;Metazoa;Eumetazoa;Bilateria;Protostomia;Ecdysozoa;Nematoda;Chromadorea;Rhabditida;Strongylida;Trichostrongyloidea;Haemonchidae;Haemonchinae;Haemonchus;Haemonchus contortus;
0	250	df5050_findorfv3_12013	-	-	-	-	-	-	0	0	560123010	76.22	H_con	Haemonchus contortus	Eukaryota_Metazoa	6289	;cellular organisms;Eukaryota;Opisthokonta;Metazoa;Eumetazoa;Bilateria;Protostomia;Ecdysozoa;Nematoda;Chromadorea;Rhabditida;Strongylida;Trichostrongyloidea;Haemonchidae;Haemonchinae;Haemonchus;Haemonchus contortus;
0	250	df5050_findorfv3_12053	-	0	-	-	-	-	-	0	541044562	69.91	A_suu	Ascaris suum	Eukaryota_Metazoa	6253	;cellular organisms;Eukaryota;Opisthokonta;Metazoa;Eumetazoa;Bilateria;Protostomia;Ecdysozoa;Nematoda;Chromadorea;Ascaridida;Ascaridoidea;Ascarididae;Ascaris;Ascaris suum;
0	18	df5050_findorfv3_12283	-	-	-	-	-	2e-05	-	2e-05	611997582	28.87	M_dom	Monodelphis domestica	Eukaryota_Metazoa	13616	;cellular organisms;Eukaryota;Opisthokonta;Metazoa;Eumetazoa;Bilateria;Deuterostomia;Chordata;Craniata;Vertebrata;Gnathostomata;Teleostomi;Euteleostomi;Sarcopterygii;Dipnotetrapodomorpha;Tetrapoda;Amniota;Mammalia;Theria;Metatheria;Didelphimorphia;Didelphidae;Didelphinae;Monodelphis;Monodelphis domestica;
0	250	df5050_findorfv3_12434	-	0	-	-	-	-	-	0	17570305	76.22	C_ele	Caenorhabditis elegans	Eukaryota_Metazoa	6239	;cellular organisms;Eukaryota;Opisthokonta;Metazoa;Eumetazoa;Bilateria;Protostomia;Ecdysozoa;Nematoda;Chromadorea;Rhabditida;Rhabditoidea;Rhabditidae;Peloderinae;Caenorhabditis;Caenorhabditis elegans;
0	250	df5050_findorfv3_12810	-	-	-	-	-	0	-	0	308474544	79.79	C_rem	Caenorhabditis remanei	Eukaryota_Metazoa	31234	;cellular organisms;Eukaryota;Opisthokonta;Metazoa;Eumetazoa;Bilateria;Protostomia;Ecdysozoa;Nematoda;Chromadorea;Rhabditida;Rhabditoidea;Rhabditidae;Peloderinae;Caenorhabditis;Caenorhabditis remanei;
0	250	df5050_findorfv3_12857	-	-	-	-	-	0	-	0	568286823	84.35	N_ame	Necator americanus	Eukaryota_Metazoa	51031	;cellular organisms;Eukaryota;Opisthokonta;Metazoa;Eumetazoa;Bilateria;Protostomia;Ecdysozoa;Nematoda;Chromadorea;Rhabditida;Strongylida;Ancylostomatoidea;Ancylostomatidae;Bunostominae;Necator;Necator americanus;
0	252	df5050_findorfv3_12924	-	-	-	-	-	0	-	0	671408154	60.29	B_mal	Brugia malayi	Eukaryota_Metazoa	6279	;cellular organisms;Eukaryota;Opisthokonta;Metazoa;Eumetazoa;Bilateria;Protostomia;Ecdysozoa;Nematoda;Chromadorea;Spirurida;Filarioidea;Onchocercidae;Brugia;Brugia malayi;
0	250	df5050_findorfv3_12930	-	-	-	-	0	-	-	0	390195340	89.98	D_des	Ditylenchus destructor	Eukaryota_Metazoa	166010	;cellular organisms;Eukaryota;Opisthokonta;Metazoa;Eumetazoa;Bilateria;Protostomia;Ecdysozoa;Nematoda;Chromadorea;Tylenchida;Tylenchina;Tylenchoidea;Anguinidae;Anguininae;Ditylenchus;Ditylenchus destructor;
0	16	df5050_findorfv3_12991	-	-	-	-	-	1e-05	-	1e-05	308508313	28.57	C_rem	Caenorhabditis remanei	Eukaryota_Metazoa	31234	;cellular organisms;Eukaryota;Opisthokonta;Metazoa;Eumetazoa;Bilateria;Protostomia;Ecdysozoa;Nematoda;Chromadorea;Rhabditida;Rhabditoidea;Rhabditidae;Peloderinae;Caenorhabditis;Caenorhabditis remanei;
0	250	df5050_findorfv3_13037	-	-	-	-	0	-	-	0	312071353	88.22	L_loa	Loa loa	Eukaryota_Metazoa	7209	;cellular organisms;Eukaryota;Opisthokonta;Metazoa;Eumetazoa;Bilateria;Protostomia;Ecdysozoa;Nematoda;Chromadorea;Spirurida;Filarioidea;Onchocercidae;Loa;Loa loa;
0	250	df5050_findorfv3_13571	-	-	-	-	-	-	1e-10	1e-10	471230395	65	I_mul	Ichthyophthirius multifiliis	Eukaryota_NO_Metazoa	5932	;cellular organisms;Eukaryota;Alveolata;Ciliophora;Intramacronucleata;Oligohymenophorea;Hymenostomatida;Ophryoglenina;Ichthyophthirius;Ichthyophthirius multifiliis;
0	250	df5050_findorfv3_13646	-	-	-	-	-	2e-18	-	2e-18	667835474	57.14	Conio	Coniosporium apollinis CBS 100218	Eukaryota_NO_Metazoa	1168221	;cellular organisms;Eukaryota;Opisthokonta;Fungi;Dikarya;Ascomycota;saccharomyceta;Pezizomycotina;leotiomyceta;Eurotiomycetes;Chaetothyriomycetidae;Chaetothyriales;Herpotrichiellaceae;Coniosporium;Coniosporium apollinis;Coniosporium apollinis CBS 100218;
0	250	df5050_findorfv3_13654	-	-	-	-	-	0	-	0	560135477	67.81	H_con	Haemonchus contortus	Eukaryota_Metazoa	6289	;cellular organisms;Eukaryota;Opisthokonta;Metazoa;Eumetazoa;Bilateria;Protostomia;Ecdysozoa;Nematoda;Chromadorea;Rhabditida;Strongylida;Trichostrongyloidea;Haemonchidae;Haemonchinae;Haemonchus;Haemonchus contortus;
0	268	df5050_findorfv3_13720	-	-	-	-	-	2e-15	-	2e-15	641785797	37.01	Chrys	Chrysemys picta bellii	Eukaryota_Metazoa	8478	;cellular organisms;Eukaryota;Opisthokonta;Metazoa;Eumetazoa;Bilateria;Deuterostomia;Chordata;Craniata;Vertebrata;Gnathostomata;Teleostomi;Euteleostomi;Sarcopterygii;Dipnotetrapodomorpha;Tetrapoda;Amniota;Sauropsida;Sauria;Testudines + Archosauria group;Testudines;Cryptodira;Testudinoidea;Emydidae;Chrysemys;Chrysemys picta;Chrysemys picta bellii;
0	250	df5050_findorfv3_13724	-	-	-	-	-	-	0	0	308468696	70.07	C_rem	Caenorhabditis remanei	Eukaryota_Metazoa	31234	;cellular organisms;Eukaryota;Opisthokonta;Metazoa;Eumetazoa;Bilateria;Protostomia;Ecdysozoa;Nematoda;Chromadorea;Rhabditida;Rhabditoidea;Rhabditidae;Peloderinae;Caenorhabditis;Caenorhabditis remanei;
0	250	df5050_findorfv3_1310	-	-	-	-	-	1e-28	-	1e-28	568293434	33.22	N_ame	Necator americanus	Eukaryota_Metazoa	51031	;cellular organisms;Eukaryota;Opisthokonta;Metazoa;Eumetazoa;Bilateria;Protostomia;Ecdysozoa;Nematoda;Chromadorea;Rhabditida;Strongylida;Ancylostomatoidea;Ancylostomatidae;Bunostominae;Necator;Necator americanus;
0	250	df5050_findorfv3_1376	-	-	-	-	-	0	-	0	312068505	91.44	L_loa	Loa loa	Eukaryota_Metazoa	7209	;cellular organisms;Eukaryota;Opisthokonta;Metazoa;Eumetazoa;Bilateria;Protostomia;Ecdysozoa;Nematoda;Chromadorea;Spirurida;Filarioidea;Onchocercidae;Loa;Loa loa;
0	250	df5050_findorfv3_14597	-	-	-	-	-	0	-	0	308510162	74.24	C_rem	Caenorhabditis remanei	Eukaryota_Metazoa	31234	;cellular organisms;Eukaryota;Opisthokonta;Metazoa;Eumetazoa;Bilateria;Protostomia;Ecdysozoa;Nematoda;Chromadorea;Rhabditida;Rhabditoidea;Rhabditidae;Peloderinae;Caenorhabditis;Caenorhabditis remanei;
0	250	df5050_findorfv3_14601	-	-	-	-	-	-	0	0	671413824	69.87	B_mal	Brugia malayi	Eukaryota_Metazoa	6279	;cellular organisms;Eukaryota;Opisthokonta;Metazoa;Eumetazoa;Bilateria;Protostomia;Ecdysozoa;Nematoda;Chromadorea;Spirurida;Filarioidea;Onchocercidae;Brugia;Brugia malayi;
0	619	df5050_findorfv3_14681	-	-	-	-	-	-	0	0	470240570	100	D_fas	Dictyostelium fasciculatum	Eukaryota_NO_Metazoa	261658	;cellular organisms;Eukaryota;Amoebozoa;Mycetozoa;Dictyosteliida;Dictyostelium;Dictyostelium fasciculatum;
0	252	df5050_findorfv3_14888	-	-	-	-	0	-	-	0	402592403	81.69	W_ban	Wuchereria bancrofti	Eukaryota_Metazoa	6293	;cellular organisms;Eukaryota;Opisthokonta;Metazoa;Eumetazoa;Bilateria;Protostomia;Ecdysozoa;Nematoda;Chromadorea;Spirurida;Filarioidea;Onchocercidae;Wuchereria;Wuchereria bancrofti;
0	250	df5050_findorfv3_1429	-	-	-	-	-	0	-	0	312084522	78.19	L_loa	Loa loa	Eukaryota_Metazoa	7209	;cellular organisms;Eukaryota;Opisthokonta;Metazoa;Eumetazoa;Bilateria;Protostomia;Ecdysozoa;Nematoda;Chromadorea;Spirurida;Filarioidea;Onchocercidae;Loa;Loa loa;
0	251	df5050_findorfv3_15133	-	-	-	-	-	-	0	0	597897260	77.51	A_cey	Ancylostoma ceylanicum	Eukaryota_Metazoa	53326	;cellular organisms;Eukaryota;Opisthokonta;Metazoa;Eumetazoa;Bilateria;Protostomia;Ecdysozoa;Nematoda;Chromadorea;Rhabditida;Strongylida;Ancylostomatoidea;Ancylostomatidae;Ancylostomatinae;Ancylostoma;Ancylostoma ceylanicum;
0	250	df5050_findorfv3_15134	-	-	-	-	-	-	0	0	560118420	70.13	H_con	Haemonchus contortus	Eukaryota_Metazoa	6289	;cellular organisms;Eukaryota;Opisthokonta;Metazoa;Eumetazoa;Bilateria;Protostomia;Ecdysozoa;Nematoda;Chromadorea;Rhabditida;Strongylida;Trichostrongyloidea;Haemonchidae;Haemonchinae;Haemonchus;Haemonchus contortus;
0	250	df5050_findorfv3_15276	-	-	-	-	-	-	0	0	541040876	76.6	A_suu	Ascaris suum	Eukaryota_Metazoa	6253	;cellular organisms;Eukaryota;Opisthokonta;Metazoa;Eumetazoa;Bilateria;Protostomia;Ecdysozoa;Nematoda;Chromadorea;Ascaridida;Ascaridoidea;Ascarididae;Ascaris;Ascaris suum;
0	250	df5050_findorfv3_15278	-	-	-	-	-	0	-	0	25147359	84.39	C_ele	Caenorhabditis elegans	Eukaryota_Metazoa	6239	;cellular organisms;Eukaryota;Opisthokonta;Metazoa;Eumetazoa;Bilateria;Protostomia;Ecdysozoa;Nematoda;Chromadorea;Rhabditida;Rhabditoidea;Rhabditidae;Peloderinae;Caenorhabditis;Caenorhabditis elegans;
0	252	df5050_findorfv3_15311	-	-	-	-	-	-	0	0	671409083	84.42	B_mal	Brugia malayi	Eukaryota_Metazoa	6279	;cellular organisms;Eukaryota;Opisthokonta;Metazoa;Eumetazoa;Bilateria;Protostomia;Ecdysozoa;Nematoda;Chromadorea;Spirurida;Filarioidea;Onchocercidae;Brugia;Brugia malayi;
0	250	df5050_findorfv3_15481	-	-	-	-	-	-	0	0	560131397	71	H_con	Haemonchus contortus	Eukaryota_Metazoa	6289	;cellular organisms;Eukaryota;Opisthokonta;Metazoa;Eumetazoa;Bilateria;Protostomia;Ecdysozoa;Nematoda;Chromadorea;Rhabditida;Strongylida;Trichostrongyloidea;Haemonchidae;Haemonchinae;Haemonchus;Haemonchus contortus;
0	250	df5050_findorfv3_15482	-	-	-	-	-	-	0	0	560131397	70.86	H_con	Haemonchus contortus	Eukaryota_Metazoa	6289	;cellular organisms;Eukaryota;Opisthokonta;Metazoa;Eumetazoa;Bilateria;Protostomia;Ecdysozoa;Nematoda;Chromadorea;Rhabditida;Strongylida;Trichostrongyloidea;Haemonchidae;Haemonchinae;Haemonchus;Haemonchus contortus;
0	250	df5050_findorfv3_15772	-	-	-	-	-	-	0	0	541041956	76.63	A_suu	Ascaris suum	Eukaryota_Metazoa	6253	;cellular organisms;Eukaryota;Opisthokonta;Metazoa;Eumetazoa;Bilateria;Protostomia;Ecdysozoa;Nematoda;Chromadorea;Ascaridida;Ascaridoidea;Ascarididae;Ascaris;Ascaris suum;
0	250	df5050_findorfv3_16009	-	-	-	-	-	-	0	0	671413263	82.9	B_mal	Brugia malayi	Eukaryota_Metazoa	6279	;cellular organisms;Eukaryota;Opisthokonta;Metazoa;Eumetazoa;Bilateria;Protostomia;Ecdysozoa;Nematoda;Chromadorea;Spirurida;Filarioidea;Onchocercidae;Brugia;Brugia malayi;
0	250	df5050_findorfv3_16110	-	-	-	-	-	-	0	0	671408264	83.58	B_mal	Brugia malayi	Eukaryota_Metazoa	6279	;cellular organisms;Eukaryota;Opisthokonta;Metazoa;Eumetazoa;Bilateria;Protostomia;Ecdysozoa;Nematoda;Chromadorea;Spirurida;Filarioidea;Onchocercidae;Brugia;Brugia malayi;
0	250	df5050_findorfv3_16360	-	-	-	-	-	-	0	0	268575600	85.16	C_bri	Caenorhabditis briggsae	Eukaryota_Metazoa	6238	;cellular organisms;Eukaryota;Opisthokonta;Metazoa;Eumetazoa;Bilateria;Protostomia;Ecdysozoa;Nematoda;Chromadorea;Rhabditida;Rhabditoidea;Rhabditidae;Peloderinae;Caenorhabditis;Caenorhabditis briggsae;
0	250	df5050_findorfv3_16503	-	-	-	-	-	-	0	0	560126816	74.07	H_con	Haemonchus contortus	Eukaryota_Metazoa	6289	;cellular organisms;Eukaryota;Opisthokonta;Metazoa;Eumetazoa;Bilateria;Protostomia;Ecdysozoa;Nematoda;Chromadorea;Rhabditida;Strongylida;Trichostrongyloidea;Haemonchidae;Haemonchinae;Haemonchus;Haemonchus contortus;
0	250	df5050_findorfv3_16621	-	-	-	-	-	-	0	0	597878987	90.99	A_cey	Ancylostoma ceylanicum	Eukaryota_Metazoa	53326	;cellular organisms;Eukaryota;Opisthokonta;Metazoa;Eumetazoa;Bilateria;Protostomia;Ecdysozoa;Nematoda;Chromadorea;Rhabditida;Strongylida;Ancylostomatoidea;Ancylostomatidae;Ancylostomatinae;Ancylostoma;Ancylostoma ceylanicum;
0	250	df5050_findorfv3_16744	-	-	-	-	-	-	0	0	170578894	73.49	B_mal	Brugia malayi	Eukaryota_Metazoa	6279	;cellular organisms;Eukaryota;Opisthokonta;Metazoa;Eumetazoa;Bilateria;Protostomia;Ecdysozoa;Nematoda;Chromadorea;Spirurida;Filarioidea;Onchocercidae;Brugia;Brugia malayi;
0	250	df5050_findorfv3_16770	-	-	-	-	-	-	0	0	312072765	87.61	L_loa	Loa loa	Eukaryota_Metazoa	7209	;cellular organisms;Eukaryota;Opisthokonta;Metazoa;Eumetazoa;Bilateria;Protostomia;Ecdysozoa;Nematoda;Chromadorea;Spirurida;Filarioidea;Onchocercidae;Loa;Loa loa;
0	13	df5050_findorfv3_16800	-	-	-	0.0001	-	-	-	0.0001	285002325	40	Pseud	Pseudaletia unipuncta granulovirus	Viruses	36355	;Viruses;dsDNA viruses, no RNA stage;Baculoviridae;Betabaculovirus;Pseudaletia unipuncta granulovirus;
0	250	df5050_findorfv3_17014	-	-	-	-	-	-	0	0	524903660	80.6	A_cal	Aplysia californica	Eukaryota_Metazoa	6500	;cellular organisms;Eukaryota;Opisthokonta;Metazoa;Eumetazoa;Bilateria;Protostomia;Lophotrochozoa;Mollusca;Gastropoda;Heterobranchia;Euthyneura;Euopisthobranchia;Aplysiomorpha;Aplysioidea;Aplysiidae;Aplysia;Aplysia californica;
0	251	df5050_findorfv3_17119	-	-	-	-	0	-	-	0	25146526	76.18	C_ele	Caenorhabditis elegans	Eukaryota_Metazoa	6239	;cellular organisms;Eukaryota;Opisthokonta;Metazoa;Eumetazoa;Bilateria;Protostomia;Ecdysozoa;Nematoda;Chromadorea;Rhabditida;Rhabditoidea;Rhabditidae;Peloderinae;Caenorhabditis;Caenorhabditis elegans;
0	250	df5050_findorfv3_17174	-	0	-	-	-	-	-	0	541047425	74.95	A_suu	Ascaris suum	Eukaryota_Metazoa	6253	;cellular organisms;Eukaryota;Opisthokonta;Metazoa;Eumetazoa;Bilateria;Protostomia;Ecdysozoa;Nematoda;Chromadorea;Ascaridida;Ascaridoidea;Ascarididae;Ascaris;Ascaris suum;
0	6	df5050_findorfv3_17444	-	-	-	-	-	-	0.0002	0.0002	301115706	29.37	Phyto	Phytophthora infestans T30-4	Eukaryota_NO_Metazoa	403677	;cellular organisms;Eukaryota;Stramenopiles;Oomycetes;Peronosporales;Phytophthora;Phytophthora infestans;Phytophthora infestans T30-4;
0	250	df5050_findorfv3_17500	-	-	-	-	-	-	0	0	17567831	76.02	C_ele	Caenorhabditis elegans	Eukaryota_Metazoa	6239	;cellular organisms;Eukaryota;Opisthokonta;Metazoa;Eumetazoa;Bilateria;Protostomia;Ecdysozoa;Nematoda;Chromadorea;Rhabditida;Rhabditoidea;Rhabditidae;Peloderinae;Caenorhabditis;Caenorhabditis elegans;
0	257	df5050_findorfv3_17503	-	-	-	-	-	-	0	0	393912084	69.9	L_loa	Loa loa	Eukaryota_Metazoa	7209	;cellular organisms;Eukaryota;Opisthokonta;Metazoa;Eumetazoa;Bilateria;Protostomia;Ecdysozoa;Nematoda;Chromadorea;Spirurida;Filarioidea;Onchocercidae;Loa;Loa loa;
0	250	df5050_findorfv3_17647	-	-	-	-	-	0	-	0	308511577	91.72	C_rem	Caenorhabditis remanei	Eukaryota_Metazoa	31234	;cellular organisms;Eukaryota;Opisthokonta;Metazoa;Eumetazoa;Bilateria;Protostomia;Ecdysozoa;Nematoda;Chromadorea;Rhabditida;Rhabditoidea;Rhabditidae;Peloderinae;Caenorhabditis;Caenorhabditis remanei;
0	250	df5050_findorfv3_17801	-	-	-	-	-	0	-	0	560120969	87.9	H_con	Haemonchus contortus	Eukaryota_Metazoa	6289	;cellular organisms;Eukaryota;Opisthokonta;Metazoa;Eumetazoa;Bilateria;Protostomia;Ecdysozoa;Nematoda;Chromadorea;Rhabditida;Strongylida;Trichostrongyloidea;Haemonchidae;Haemonchinae;Haemonchus;Haemonchus contortus;
0	250	df5050_findorfv3_17814	-	-	-	-	-	-	0	0	560119409	93.79	H_con	Haemonchus contortus	Eukaryota_Metazoa	6289	;cellular organisms;Eukaryota;Opisthokonta;Metazoa;Eumetazoa;Bilateria;Protostomia;Ecdysozoa;Nematoda;Chromadorea;Rhabditida;Strongylida;Trichostrongyloidea;Haemonchidae;Haemonchinae;Haemonchus;Haemonchus contortus;
0	250	df5050_findorfv3_17844	-	-	-	-	-	0	-	0	568298146	80	N_ame	Necator americanus	Eukaryota_Metazoa	51031	;cellular organisms;Eukaryota;Opisthokonta;Metazoa;Eumetazoa;Bilateria;Protostomia;Ecdysozoa;Nematoda;Chromadorea;Rhabditida;Strongylida;Ancylostomatoidea;Ancylostomatidae;Bunostominae;Necator;Necator americanus;
0	250	df5050_findorfv3_17845	-	-	-	-	-	0	-	0	568298146	80.26	N_ame	Necator americanus	Eukaryota_Metazoa	51031	;cellular organisms;Eukaryota;Opisthokonta;Metazoa;Eumetazoa;Bilateria;Protostomia;Ecdysozoa;Nematoda;Chromadorea;Rhabditida;Strongylida;Ancylostomatoidea;Ancylostomatidae;Bunostominae;Necator;Necator americanus;
0	250	df5050_findorfv3_17868	-	-	-	-	0	-	-	0	268577997	73.53	C_bri	Caenorhabditis briggsae	Eukaryota_Metazoa	6238	;cellular organisms;Eukaryota;Opisthokonta;Metazoa;Eumetazoa;Bilateria;Protostomia;Ecdysozoa;Nematoda;Chromadorea;Rhabditida;Rhabditoidea;Rhabditidae;Peloderinae;Caenorhabditis;Caenorhabditis briggsae;
0	250	df5050_findorfv3_17869	-	-	-	-	0	-	-	0	268577997	70.14	C_bri	Caenorhabditis briggsae	Eukaryota_Metazoa	6238	;cellular organisms;Eukaryota;Opisthokonta;Metazoa;Eumetazoa;Bilateria;Protostomia;Ecdysozoa;Nematoda;Chromadorea;Rhabditida;Rhabditoidea;Rhabditidae;Peloderinae;Caenorhabditis;Caenorhabditis briggsae;
0	250	df5050_findorfv3_1710	-	-	-	-	0	-	-	0	597841723	65.76	A_cey	Ancylostoma ceylanicum	Eukaryota_Metazoa	53326	;cellular organisms;Eukaryota;Opisthokonta;Metazoa;Eumetazoa;Bilateria;Protostomia;Ecdysozoa;Nematoda;Chromadorea;Rhabditida;Strongylida;Ancylostomatoidea;Ancylostomatidae;Ancylostomatinae;Ancylostoma;Ancylostoma ceylanicum;
0	250	df5050_findorfv3_17990	-	-	-	-	-	-	0	0	170571187	68.33	B_mal	Brugia malayi	Eukaryota_Metazoa	6279	;cellular organisms;Eukaryota;Opisthokonta;Metazoa;Eumetazoa;Bilateria;Protostomia;Ecdysozoa;Nematoda;Chromadorea;Spirurida;Filarioidea;Onchocercidae;Brugia;Brugia malayi;
0	250	df5050_findorfv3_18259	-	-	-	-	-	-	0	0	560134738	74.43	H_con	Haemonchus contortus	Eukaryota_Metazoa	6289	;cellular organisms;Eukaryota;Opisthokonta;Metazoa;Eumetazoa;Bilateria;Protostomia;Ecdysozoa;Nematoda;Chromadorea;Rhabditida;Strongylida;Trichostrongyloidea;Haemonchidae;Haemonchinae;Haemonchus;Haemonchus contortus;
0	250	df5050_findorfv3_18623	-	-	-	-	-	-	0	0	560133802	70.58	H_con	Haemonchus contortus	Eukaryota_Metazoa	6289	;cellular organisms;Eukaryota;Opisthokonta;Metazoa;Eumetazoa;Bilateria;Protostomia;Ecdysozoa;Nematoda;Chromadorea;Rhabditida;Strongylida;Trichostrongyloidea;Haemonchidae;Haemonchinae;Haemonchus;Haemonchus contortus;
0	250	df5050_findorfv3_18762	-	-	-	-	0	-	-	0	341898292	81.86	C_bre	Caenorhabditis brenneri	Eukaryota_Metazoa	135651	;cellular organisms;Eukaryota;Opisthokonta;Metazoa;Eumetazoa;Bilateria;Protostomia;Ecdysozoa;Nematoda;Chromadorea;Rhabditida;Rhabditoidea;Rhabditidae;Peloderinae;Caenorhabditis;Caenorhabditis brenneri;
0	250	df5050_findorfv3_18763	-	-	-	-	0	-	-	0	341898292	82.01	C_bre	Caenorhabditis brenneri	Eukaryota_Metazoa	135651	;cellular organisms;Eukaryota;Opisthokonta;Metazoa;Eumetazoa;Bilateria;Protostomia;Ecdysozoa;Nematoda;Chromadorea;Rhabditida;Rhabditoidea;Rhabditidae;Peloderinae;Caenorhabditis;Caenorhabditis brenneri;
0	250	df5050_findorfv3_18896	-	-	-	-	-	0	-	0	560141428	62.2	H_con	Haemonchus contortus	Eukaryota_Metazoa	6289	;cellular organisms;Eukaryota;Opisthokonta;Metazoa;Eumetazoa;Bilateria;Protostomia;Ecdysozoa;Nematoda;Chromadorea;Rhabditida;Strongylida;Trichostrongyloidea;Haemonchidae;Haemonchinae;Haemonchus;Haemonchus contortus;
0	250	df5050_findorfv3_18908	-	-	-	-	-	-	0	0	597879123	79.92	A_cey	Ancylostoma ceylanicum	Eukaryota_Metazoa	53326	;cellular organisms;Eukaryota;Opisthokonta;Metazoa;Eumetazoa;Bilateria;Protostomia;Ecdysozoa;Nematoda;Chromadorea;Rhabditida;Strongylida;Ancylostomatoidea;Ancylostomatidae;Ancylostomatinae;Ancylostoma;Ancylostoma ceylanicum;
0	250	df5050_findorfv3_19115	-	-	-	-	4e-08	-	-	4e-08	665789843	33.33	M_dem	Microplitis demolitor	Eukaryota_Metazoa	69319	;cellular organisms;Eukaryota;Opisthokonta;Metazoa;Eumetazoa;Bilateria;Protostomia;Ecdysozoa;Panarthropoda;Arthropoda;Mandibulata;Pancrustacea;Hexapoda;Insecta;Dicondylia;Pterygota;Neoptera;Endopterygota;Hymenoptera;Apocrita;Ichneumonoidea;Braconidae;Microgastrinae;Microplitis;Microplitis demolitor;
0	254	df5050_findorfv3_19320	-	-	-	-	0	-	-	0	308511303	69.3	C_rem	Caenorhabditis remanei	Eukaryota_Metazoa	31234	;cellular organisms;Eukaryota;Opisthokonta;Metazoa;Eumetazoa;Bilateria;Protostomia;Ecdysozoa;Nematoda;Chromadorea;Rhabditida;Rhabditoidea;Rhabditidae;Peloderinae;Caenorhabditis;Caenorhabditis remanei;
0	250	df5050_findorfv3_19497	-	-	-	-	0	-	-	0	393908216	88.73	L_loa	Loa loa	Eukaryota_Metazoa	7209	;cellular organisms;Eukaryota;Opisthokonta;Metazoa;Eumetazoa;Bilateria;Protostomia;Ecdysozoa;Nematoda;Chromadorea;Spirurida;Filarioidea;Onchocercidae;Loa;Loa loa;
0	250	df5050_findorfv3_19536	-	-	-	-	-	-	0	0	312069559	74.82	L_loa	Loa loa	Eukaryota_Metazoa	7209	;cellular organisms;Eukaryota;Opisthokonta;Metazoa;Eumetazoa;Bilateria;Protostomia;Ecdysozoa;Nematoda;Chromadorea;Spirurida;Filarioidea;Onchocercidae;Loa;Loa loa;
0	250	df5050_findorfv3_19561	-	-	-	-	-	-	0	0	560125103	70.24	H_con	Haemonchus contortus	Eukaryota_Metazoa	6289	;cellular organisms;Eukaryota;Opisthokonta;Metazoa;Eumetazoa;Bilateria;Protostomia;Ecdysozoa;Nematoda;Chromadorea;Rhabditida;Strongylida;Trichostrongyloidea;Haemonchidae;Haemonchinae;Haemonchus;Haemonchus contortus;
0	250	df5050_findorfv3_19607	-	-	-	-	0	-	-	0	541042726	67.07	A_suu	Ascaris suum	Eukaryota_Metazoa	6253	;cellular organisms;Eukaryota;Opisthokonta;Metazoa;Eumetazoa;Bilateria;Protostomia;Ecdysozoa;Nematoda;Chromadorea;Ascaridida;Ascaridoidea;Ascarididae;Ascaris;Ascaris suum;
0	233	df5050_findorfv3_19652	-	-	-	-	1e-11	-	-	1e-11	268573492	27.53	C_bri	Caenorhabditis briggsae	Eukaryota_Metazoa	6238	;cellular organisms;Eukaryota;Opisthokonta;Metazoa;Eumetazoa;Bilateria;Protostomia;Ecdysozoa;Nematoda;Chromadorea;Rhabditida;Rhabditoidea;Rhabditidae;Peloderinae;Caenorhabditis;Caenorhabditis briggsae;
0	3	df5050_findorfv3_19700	-	-	-	-	-	-	-	-	-	-	-	-	-	-	-
0	1	df5050_findorfv3_19701	-	-	-	-	-	-	-	-	-	-	-	-	-	-	-
0	1	df5050_findorfv3_19766	-	-	-	-	-	-	-	-	-	-	-	-	-	-	-
0	250	df5050_findorfv3_19797	-	-	-	-	-	-	0	0	597855128	74.57	A_cey	Ancylostoma ceylanicum	Eukaryota_Metazoa	53326	;cellular organisms;Eukaryota;Opisthokonta;Metazoa;Eumetazoa;Bilateria;Protostomia;Ecdysozoa;Nematoda;Chromadorea;Rhabditida;Strongylida;Ancylostomatoidea;Ancylostomatidae;Ancylostomatinae;Ancylostoma;Ancylostoma ceylanicum;
0	1	df5050_findorfv3_19844	-	-	-	-	-	-	-	-	-	-	-	-	-	-	-
0	250	df5050_findorfv3_173	-	-	-	-	-	-	0	0	402589454	74.15	W_ban	Wuchereria bancrofti	Eukaryota_Metazoa	6293	;cellular organisms;Eukaryota;Opisthokonta;Metazoa;Eumetazoa;Bilateria;Protostomia;Ecdysozoa;Nematoda;Chromadorea;Spirurida;Filarioidea;Onchocercidae;Wuchereria;Wuchereria bancrofti;
0	250	df5050_findorfv3_174	-	-	-	-	-	-	0	0	541042301	66.39	A_suu	Ascaris suum	Eukaryota_Metazoa	6253	;cellular organisms;Eukaryota;Opisthokonta;Metazoa;Eumetazoa;Bilateria;Protostomia;Ecdysozoa;Nematoda;Chromadorea;Ascaridida;Ascaridoidea;Ascarididae;Ascaris;Ascaris suum;
0	251	df5050_findorfv3_1980	-	-	-	-	-	-	0	0	560131985	75.36	H_con	Haemonchus contortus	Eukaryota_Metazoa	6289	;cellular organisms;Eukaryota;Opisthokonta;Metazoa;Eumetazoa;Bilateria;Protostomia;Ecdysozoa;Nematoda;Chromadorea;Rhabditida;Strongylida;Trichostrongyloidea;Haemonchidae;Haemonchinae;Haemonchus;Haemonchus contortus;
0	1	df5050_findorfv3_20098	-	-	-	-	-	-	-	-	-	-	-	-	-	-	-
0	251	df5050_findorfv3_20099	-	-	-	4e-05	-	-	-	4e-05	109255311	100	Chori	Choristoneura occidentalis granulovirus	Viruses	364745	;Viruses;dsDNA viruses, no RNA stage;Baculoviridae;Betabaculovirus;unclassified Betabaculovirus;Choristoneura occidentalis granulovirus;
0	304	df5050_findorfv3_20317	-	-	-	-	-	-	0	0	341889744	80.04	C_bre	Caenorhabditis brenneri	Eukaryota_Metazoa	135651	;cellular organisms;Eukaryota;Opisthokonta;Metazoa;Eumetazoa;Bilateria;Protostomia;Ecdysozoa;Nematoda;Chromadorea;Rhabditida;Rhabditoidea;Rhabditidae;Peloderinae;Caenorhabditis;Caenorhabditis brenneri;
0	250	df5050_findorfv3_20420	-	-	-	-	-	0	-	0	541048880	71.69	A_suu	Ascaris suum	Eukaryota_Metazoa	6253	;cellular organisms;Eukaryota;Opisthokonta;Metazoa;Eumetazoa;Bilateria;Protostomia;Ecdysozoa;Nematoda;Chromadorea;Ascaridida;Ascaridoidea;Ascarididae;Ascaris;Ascaris suum;
0	1	df5050_findorfv3_20480	-	-	-	-	-	-	-	-	-	-	-	-	-	-	-
0	250	df5050_findorfv3_20664	-	-	-	-	-	0	-	0	341886312	84.33	C_bre	Caenorhabditis brenneri	Eukaryota_Metazoa	135651	;cellular organisms;Eukaryota;Opisthokonta;Metazoa;Eumetazoa;Bilateria;Protostomia;Ecdysozoa;Nematoda;Chromadorea;Rhabditida;Rhabditoidea;Rhabditidae;Peloderinae;Caenorhabditis;Caenorhabditis brenneri;
0	1	df5050_findorfv3_20765	-	-	-	-	-	-	-	-	-	-	-	-	-	-	-
0	1	df5050_findorfv3_20865	-	-	-	-	-	-	-	-	-	-	-	-	-	-	-
0	250	df5050_findorfv3_2000	-	-	-	-	0	-	-	0	560135708	83.5	H_con	Haemonchus contortus	Eukaryota_Metazoa	6289	;cellular organisms;Eukaryota;Opisthokonta;Metazoa;Eumetazoa;Bilateria;Protostomia;Ecdysozoa;Nematoda;Chromadorea;Rhabditida;Strongylida;Trichostrongyloidea;Haemonchidae;Haemonchinae;Haemonchus;Haemonchus contortus;
0	250	df5050_findorfv3_20931	-	-	-	-	-	-	0	0	312084714	87.34	L_loa	Loa loa	Eukaryota_Metazoa	7209	;cellular organisms;Eukaryota;Opisthokonta;Metazoa;Eumetazoa;Bilateria;Protostomia;Ecdysozoa;Nematoda;Chromadorea;Spirurida;Filarioidea;Onchocercidae;Loa;Loa loa;
0	250	df5050_findorfv3_20932	-	-	-	-	-	-	0	0	312084714	86.21	L_loa	Loa loa	Eukaryota_Metazoa	7209	;cellular organisms;Eukaryota;Opisthokonta;Metazoa;Eumetazoa;Bilateria;Protostomia;Ecdysozoa;Nematoda;Chromadorea;Spirurida;Filarioidea;Onchocercidae;Loa;Loa loa;
0	250	df5050_findorfv3_21015	-	-	-	-	-	-	0	0	268581093	84.96	C_bri	Caenorhabditis briggsae	Eukaryota_Metazoa	6238	;cellular organisms;Eukaryota;Opisthokonta;Metazoa;Eumetazoa;Bilateria;Protostomia;Ecdysozoa;Nematoda;Chromadorea;Rhabditida;Rhabditoidea;Rhabditidae;Peloderinae;Caenorhabditis;Caenorhabditis briggsae;
0	250	df5050_findorfv3_21299	-	-	-	-	-	-	0	0	597878318	66.5	A_cey	Ancylostoma ceylanicum	Eukaryota_Metazoa	53326	;cellular organisms;Eukaryota;Opisthokonta;Metazoa;Eumetazoa;Bilateria;Protostomia;Ecdysozoa;Nematoda;Chromadorea;Rhabditida;Strongylida;Ancylostomatoidea;Ancylostomatidae;Ancylostomatinae;Ancylostoma;Ancylostoma ceylanicum;
0	251	df5050_findorfv3_2274	-	-	-	-	-	0	-	0	560118987	64.44	H_con	Haemonchus contortus	Eukaryota_Metazoa	6289	;cellular organisms;Eukaryota;Opisthokonta;Metazoa;Eumetazoa;Bilateria;Protostomia;Ecdysozoa;Nematoda;Chromadorea;Rhabditida;Strongylida;Trichostrongyloidea;Haemonchidae;Haemonchinae;Haemonchus;Haemonchus contortus;
0	250	df5050_findorfv3_3133	-	-	-	-	-	0	-	0	170577529	94.01	B_mal	Brugia malayi	Eukaryota_Metazoa	6279	;cellular organisms;Eukaryota;Opisthokonta;Metazoa;Eumetazoa;Bilateria;Protostomia;Ecdysozoa;Nematoda;Chromadorea;Spirurida;Filarioidea;Onchocercidae;Brugia;Brugia malayi;
0	251	df5050_findorfv3_3292	-	-	-	-	-	-	0	0	541046493	68.21	A_suu	Ascaris suum	Eukaryota_Metazoa	6253	;cellular organisms;Eukaryota;Opisthokonta;Metazoa;Eumetazoa;Bilateria;Protostomia;Ecdysozoa;Nematoda;Chromadorea;Ascaridida;Ascaridoidea;Ascarididae;Ascaris;Ascaris suum;
0	250	df5050_findorfv3_3447	-	-	-	-	-	-	0	0	345894103	71.45	H_con	Haemonchus contortus	Eukaryota_Metazoa	6289	;cellular organisms;Eukaryota;Opisthokonta;Metazoa;Eumetazoa;Bilateria;Protostomia;Ecdysozoa;Nematoda;Chromadorea;Rhabditida;Strongylida;Trichostrongyloidea;Haemonchidae;Haemonchinae;Haemonchus;Haemonchus contortus;
0	250	df5050_findorfv3_3634	-	-	-	-	-	0	-	0	671404055	61.24	B_mal	Brugia malayi	Eukaryota_Metazoa	6279	;cellular organisms;Eukaryota;Opisthokonta;Metazoa;Eumetazoa;Bilateria;Protostomia;Ecdysozoa;Nematoda;Chromadorea;Spirurida;Filarioidea;Onchocercidae;Brugia;Brugia malayi;
0	250	df5050_findorfv3_3739	-	-	-	-	-	-	0	0	268581941	79.92	C_bri	Caenorhabditis briggsae	Eukaryota_Metazoa	6238	;cellular organisms;Eukaryota;Opisthokonta;Metazoa;Eumetazoa;Bilateria;Protostomia;Ecdysozoa;Nematoda;Chromadorea;Rhabditida;Rhabditoidea;Rhabditidae;Peloderinae;Caenorhabditis;Caenorhabditis briggsae;
0	250	df5050_findorfv3_3860	-	-	-	-	-	-	0	0	597831007	82.8	A_cey	Ancylostoma ceylanicum	Eukaryota_Metazoa	53326	;cellular organisms;Eukaryota;Opisthokonta;Metazoa;Eumetazoa;Bilateria;Protostomia;Ecdysozoa;Nematoda;Chromadorea;Rhabditida;Strongylida;Ancylostomatoidea;Ancylostomatidae;Ancylostomatinae;Ancylostoma;Ancylostoma ceylanicum;
0	250	df5050_findorfv3_355	-	-	-	-	-	-	0	0	390098846	83.64	D_des	Ditylenchus destructor	Eukaryota_Metazoa	166010	;cellular organisms;Eukaryota;Opisthokonta;Metazoa;Eumetazoa;Bilateria;Protostomia;Ecdysozoa;Nematoda;Chromadorea;Tylenchida;Tylenchina;Tylenchoidea;Anguinidae;Anguininae;Ditylenchus;Ditylenchus destructor;
0	250	df5050_findorfv3_4301	-	-	-	-	-	-	0	0	541049132	62.35	A_suu	Ascaris suum	Eukaryota_Metazoa	6253	;cellular organisms;Eukaryota;Opisthokonta;Metazoa;Eumetazoa;Bilateria;Protostomia;Ecdysozoa;Nematoda;Chromadorea;Ascaridida;Ascaridoidea;Ascarididae;Ascaris;Ascaris suum;
0	251	df5050_findorfv3_4471	-	-	-	-	-	-	0	0	560131985	75.66	H_con	Haemonchus contortus	Eukaryota_Metazoa	6289	;cellular organisms;Eukaryota;Opisthokonta;Metazoa;Eumetazoa;Bilateria;Protostomia;Ecdysozoa;Nematoda;Chromadorea;Rhabditida;Strongylida;Trichostrongyloidea;Haemonchidae;Haemonchinae;Haemonchus;Haemonchus contortus;
0	250	df5050_findorfv3_4636	-	-	-	-	-	-	0	0	568281017	79.55	N_ame	Necator americanus	Eukaryota_Metazoa	51031	;cellular organisms;Eukaryota;Opisthokonta;Metazoa;Eumetazoa;Bilateria;Protostomia;Ecdysozoa;Nematoda;Chromadorea;Rhabditida;Strongylida;Ancylostomatoidea;Ancylostomatidae;Bunostominae;Necator;Necator americanus;
0	250	df5050_findorfv3_4637	-	-	-	-	-	-	0	0	71994529	68.82	C_ele	Caenorhabditis elegans	Eukaryota_Metazoa	6239	;cellular organisms;Eukaryota;Opisthokonta;Metazoa;Eumetazoa;Bilateria;Protostomia;Ecdysozoa;Nematoda;Chromadorea;Rhabditida;Rhabditoidea;Rhabditidae;Peloderinae;Caenorhabditis;Caenorhabditis elegans;
0	250	df5050_findorfv3_4740	-	-	-	-	-	-	0	0	560134738	69.34	H_con	Haemonchus contortus	Eukaryota_Metazoa	6289	;cellular organisms;Eukaryota;Opisthokonta;Metazoa;Eumetazoa;Bilateria;Protostomia;Ecdysozoa;Nematoda;Chromadorea;Rhabditida;Strongylida;Trichostrongyloidea;Haemonchidae;Haemonchinae;Haemonchus;Haemonchus contortus;
0	250	df5050_findorfv3_446	-	-	-	-	-	0	-	0	554577123	85.01	M_bra	Myotis brandtii	Eukaryota_Metazoa	109478	;cellular organisms;Eukaryota;Opisthokonta;Metazoa;Eumetazoa;Bilateria;Deuterostomia;Chordata;Craniata;Vertebrata;Gnathostomata;Teleostomi;Euteleostomi;Sarcopterygii;Dipnotetrapodomorpha;Tetrapoda;Amniota;Mammalia;Theria;Eutheria;Boreoeutheria;Laurasiatheria;Chiroptera;Microchiroptera;Vespertilionidae;Myotis;Myotis brandtii;
0	250	df5050_findorfv3_5110	-	-	-	-	0	-	-	0	560138144	87.32	H_con	Haemonchus contortus	Eukaryota_Metazoa	6289	;cellular organisms;Eukaryota;Opisthokonta;Metazoa;Eumetazoa;Bilateria;Protostomia;Ecdysozoa;Nematoda;Chromadorea;Rhabditida;Strongylida;Trichostrongyloidea;Haemonchidae;Haemonchinae;Haemonchus;Haemonchus contortus;
0	250	df5050_findorfv3_5136	-	-	-	-	-	0	-	0	568286823	69.4	N_ame	Necator americanus	Eukaryota_Metazoa	51031	;cellular organisms;Eukaryota;Opisthokonta;Metazoa;Eumetazoa;Bilateria;Protostomia;Ecdysozoa;Nematoda;Chromadorea;Rhabditida;Strongylida;Ancylostomatoidea;Ancylostomatidae;Bunostominae;Necator;Necator americanus;
0	483	df5050_findorfv3_5734	-	-	-	-	-	-	0	0	170590664	71.53	B_mal	Brugia malayi	Eukaryota_Metazoa	6279	;cellular organisms;Eukaryota;Opisthokonta;Metazoa;Eumetazoa;Bilateria;Protostomia;Ecdysozoa;Nematoda;Chromadorea;Spirurida;Filarioidea;Onchocercidae;Brugia;Brugia malayi;
0	250	df5050_findorfv3_5775	-	-	-	-	-	-	0	0	597882330	81.13	A_cey	Ancylostoma ceylanicum	Eukaryota_Metazoa	53326	;cellular organisms;Eukaryota;Opisthokonta;Metazoa;Eumetazoa;Bilateria;Protostomia;Ecdysozoa;Nematoda;Chromadorea;Rhabditida;Strongylida;Ancylostomatoidea;Ancylostomatidae;Ancylostomatinae;Ancylostoma;Ancylostoma ceylanicum;
0	251	df5050_findorfv3_6051	-	-	-	-	-	-	0	0	393907084	81.05	L_loa	Loa loa	Eukaryota_Metazoa	7209	;cellular organisms;Eukaryota;Opisthokonta;Metazoa;Eumetazoa;Bilateria;Protostomia;Ecdysozoa;Nematoda;Chromadorea;Spirurida;Filarioidea;Onchocercidae;Loa;Loa loa;
0	3	df5050_findorfv3_6149	-	-	-	-	-	-	-	-	-	-	-	-	-	-	-
0	251	df5050_findorfv3_6211	-	-	-	-	0	-	-	0	170589273	72.19	B_mal	Brugia malayi	Eukaryota_Metazoa	6279	;cellular organisms;Eukaryota;Opisthokonta;Metazoa;Eumetazoa;Bilateria;Protostomia;Ecdysozoa;Nematoda;Chromadorea;Spirurida;Filarioidea;Onchocercidae;Brugia;Brugia malayi;
0	250	df5050_findorfv3_6298	-	-	-	-	-	-	0	0	541041129	87.59	A_suu	Ascaris suum	Eukaryota_Metazoa	6253	;cellular organisms;Eukaryota;Opisthokonta;Metazoa;Eumetazoa;Bilateria;Protostomia;Ecdysozoa;Nematoda;Chromadorea;Ascaridida;Ascaridoidea;Ascarididae;Ascaris;Ascaris suum;
0	250	df5050_findorfv3_6447	-	-	-	-	-	-	0	0	347723362	91.64	D_des	Ditylenchus destructor	Eukaryota_Metazoa	166010	;cellular organisms;Eukaryota;Opisthokonta;Metazoa;Eumetazoa;Bilateria;Protostomia;Ecdysozoa;Nematoda;Chromadorea;Tylenchida;Tylenchina;Tylenchoidea;Anguinidae;Anguininae;Ditylenchus;Ditylenchus destructor;
0	250	df5050_findorfv3_6572	-	-	-	-	-	0	-	0	568299957	79.18	N_ame	Necator americanus	Eukaryota_Metazoa	51031	;cellular organisms;Eukaryota;Opisthokonta;Metazoa;Eumetazoa;Bilateria;Protostomia;Ecdysozoa;Nematoda;Chromadorea;Rhabditida;Strongylida;Ancylostomatoidea;Ancylostomatidae;Bunostominae;Necator;Necator americanus;
0	251	df5050_findorfv3_6632	-	-	-	-	-	-	0	0	170588967	95.63	B_mal	Brugia malayi	Eukaryota_Metazoa	6279	;cellular organisms;Eukaryota;Opisthokonta;Metazoa;Eumetazoa;Bilateria;Protostomia;Ecdysozoa;Nematoda;Chromadorea;Spirurida;Filarioidea;Onchocercidae;Brugia;Brugia malayi;
0	250	df5050_findorfv3_654	-	-	-	-	-	0	-	0	341889893	81.15	C_bre	Caenorhabditis brenneri	Eukaryota_Metazoa	135651	;cellular organisms;Eukaryota;Opisthokonta;Metazoa;Eumetazoa;Bilateria;Protostomia;Ecdysozoa;Nematoda;Chromadorea;Rhabditida;Rhabditoidea;Rhabditidae;Peloderinae;Caenorhabditis;Caenorhabditis brenneri;
0	250	df5050_findorfv3_7024	-	-	-	-	-	0	-	0	199600286	92.46	A_cey	Ancylostoma ceylanicum	Eukaryota_Metazoa	53326	;cellular organisms;Eukaryota;Opisthokonta;Metazoa;Eumetazoa;Bilateria;Protostomia;Ecdysozoa;Nematoda;Chromadorea;Rhabditida;Strongylida;Ancylostomatoidea;Ancylostomatidae;Ancylostomatinae;Ancylostoma;Ancylostoma ceylanicum;
0	250	df5050_findorfv3_7025	-	-	-	-	-	0	-	0	199600286	92.46	A_cey	Ancylostoma ceylanicum	Eukaryota_Metazoa	53326	;cellular organisms;Eukaryota;Opisthokonta;Metazoa;Eumetazoa;Bilateria;Protostomia;Ecdysozoa;Nematoda;Chromadorea;Rhabditida;Strongylida;Ancylostomatoidea;Ancylostomatidae;Ancylostomatinae;Ancylostoma;Ancylostoma ceylanicum;
0	250	df5050_findorfv3_7026	-	-	-	-	-	0	-	0	199600286	92.46	A_cey	Ancylostoma ceylanicum	Eukaryota_Metazoa	53326	;cellular organisms;Eukaryota;Opisthokonta;Metazoa;Eumetazoa;Bilateria;Protostomia;Ecdysozoa;Nematoda;Chromadorea;Rhabditida;Strongylida;Ancylostomatoidea;Ancylostomatidae;Ancylostomatinae;Ancylostoma;Ancylostoma ceylanicum;
0	250	df5050_findorfv3_7208	-	-	-	-	-	0	-	0	597832660	68.99	A_cey	Ancylostoma ceylanicum	Eukaryota_Metazoa	53326	;cellular organisms;Eukaryota;Opisthokonta;Metazoa;Eumetazoa;Bilateria;Protostomia;Ecdysozoa;Nematoda;Chromadorea;Rhabditida;Strongylida;Ancylostomatoidea;Ancylostomatidae;Ancylostomatinae;Ancylostoma;Ancylostoma ceylanicum;
0	250	df5050_findorfv3_7362	-	-	-	-	-	0	-	0	268576106	80.08	C_bri	Caenorhabditis briggsae	Eukaryota_Metazoa	6238	;cellular organisms;Eukaryota;Opisthokonta;Metazoa;Eumetazoa;Bilateria;Protostomia;Ecdysozoa;Nematoda;Chromadorea;Rhabditida;Rhabditoidea;Rhabditidae;Peloderinae;Caenorhabditis;Caenorhabditis briggsae;
0	250	df5050_findorfv3_7463	-	-	-	-	-	-	0	0	393904902	65.11	L_loa	Loa loa	Eukaryota_Metazoa	7209	;cellular organisms;Eukaryota;Opisthokonta;Metazoa;Eumetazoa;Bilateria;Protostomia;Ecdysozoa;Nematoda;Chromadorea;Spirurida;Filarioidea;Onchocercidae;Loa;Loa loa;
0	250	df5050_findorfv3_7464	-	-	-	-	-	0	-	0	541041188	70.8	A_suu	Ascaris suum	Eukaryota_Metazoa	6253	;cellular organisms;Eukaryota;Opisthokonta;Metazoa;Eumetazoa;Bilateria;Protostomia;Ecdysozoa;Nematoda;Chromadorea;Ascaridida;Ascaridoidea;Ascarididae;Ascaris;Ascaris suum;
0	250	df5050_findorfv3_7531	-	-	-	-	-	-	1e-22	1e-22	281202522	34.81	Polys	Polysphondylium pallidum PN500	Eukaryota_NO_Metazoa	670386	;cellular organisms;Eukaryota;Amoebozoa;Mycetozoa;Dictyosteliida;Polysphondylium;Polysphondylium pallidum;Polysphondylium pallidum PN500;
0	250	df5050_findorfv3_7719	-	-	-	-	-	0	-	0	268532488	87.07	C_bri	Caenorhabditis briggsae	Eukaryota_Metazoa	6238	;cellular organisms;Eukaryota;Opisthokonta;Metazoa;Eumetazoa;Bilateria;Protostomia;Ecdysozoa;Nematoda;Chromadorea;Rhabditida;Rhabditoidea;Rhabditidae;Peloderinae;Caenorhabditis;Caenorhabditis briggsae;
0	250	df5050_findorfv3_8281	-	-	-	-	-	-	0	0	308510360	85.65	C_rem	Caenorhabditis remanei	Eukaryota_Metazoa	31234	;cellular organisms;Eukaryota;Opisthokonta;Metazoa;Eumetazoa;Bilateria;Protostomia;Ecdysozoa;Nematoda;Chromadorea;Rhabditida;Rhabditoidea;Rhabditidae;Peloderinae;Caenorhabditis;Caenorhabditis remanei;
0	250	df5050_findorfv3_8284	-	-	-	-	-	-	0	0	390098846	82.61	D_des	Ditylenchus destructor	Eukaryota_Metazoa	166010	;cellular organisms;Eukaryota;Opisthokonta;Metazoa;Eumetazoa;Bilateria;Protostomia;Ecdysozoa;Nematoda;Chromadorea;Tylenchida;Tylenchina;Tylenchoidea;Anguinidae;Anguininae;Ditylenchus;Ditylenchus destructor;
0	252	df5050_findorfv3_8593	-	0	-	-	-	-	-	0	560126366	61.74	H_con	Haemonchus contortus	Eukaryota_Metazoa	6289	;cellular organisms;Eukaryota;Opisthokonta;Metazoa;Eumetazoa;Bilateria;Protostomia;Ecdysozoa;Nematoda;Chromadorea;Rhabditida;Strongylida;Trichostrongyloidea;Haemonchidae;Haemonchinae;Haemonchus;Haemonchus contortus;
0	252	df5050_findorfv3_8594	-	0	-	-	-	-	-	0	560126366	62.12	H_con	Haemonchus contortus	Eukaryota_Metazoa	6289	;cellular organisms;Eukaryota;Opisthokonta;Metazoa;Eumetazoa;Bilateria;Protostomia;Ecdysozoa;Nematoda;Chromadorea;Rhabditida;Strongylida;Trichostrongyloidea;Haemonchidae;Haemonchinae;Haemonchus;Haemonchus contortus;
0	250	df5050_findorfv3_8718	-	-	-	-	-	6e-11	-	6e-11	595438517	43.37	Rhizo	Rhizophagus irregularis DAOM 197198w	Eukaryota_NO_Metazoa	1432141	;cellular organisms;Eukaryota;Opisthokonta;Fungi;Glomeromycota;Glomeromycetes;Glomerales;Glomeraceae;Rhizophagus;Rhizophagus irregularis;Rhizophagus irregularis DAOM 197198w;
0	250	df5050_findorfv3_8805	-	-	-	-	-	0	-	0	541045983	76.11	A_suu	Ascaris suum	Eukaryota_Metazoa	6253	;cellular organisms;Eukaryota;Opisthokonta;Metazoa;Eumetazoa;Bilateria;Protostomia;Ecdysozoa;Nematoda;Chromadorea;Ascaridida;Ascaridoidea;Ascarididae;Ascaris;Ascaris suum;
0	250	df5050_findorfv3_9218	-	-	-	-	0	-	-	0	541046383	71.6	A_suu	Ascaris suum	Eukaryota_Metazoa	6253	;cellular organisms;Eukaryota;Opisthokonta;Metazoa;Eumetazoa;Bilateria;Protostomia;Ecdysozoa;Nematoda;Chromadorea;Ascaridida;Ascaridoidea;Ascarididae;Ascaris;Ascaris suum;
0	250	df5050_findorfv3_9601	-	-	-	-	-	0	-	0	560132337	74.34	H_con	Haemonchus contortus	Eukaryota_Metazoa	6289	;cellular organisms;Eukaryota;Opisthokonta;Metazoa;Eumetazoa;Bilateria;Protostomia;Ecdysozoa;Nematoda;Chromadorea;Rhabditida;Strongylida;Trichostrongyloidea;Haemonchidae;Haemonchinae;Haemonchus;Haemonchus contortus;
0	250	df5050_findorfv3_9877	-	-	-	-	0	-	-	0	170582951	53.5	B_mal	Brugia malayi	Eukaryota_Metazoa	6279	;cellular organisms;Eukaryota;Opisthokonta;Metazoa;Eumetazoa;Bilateria;Protostomia;Ecdysozoa;Nematoda;Chromadorea;Spirurida;Filarioidea;Onchocercidae;Brugia;Brugia malayi;
0	250	df5050_findorfv3_9878	-	-	-	-	0	-	-	0	560132239	76.06	H_con	Haemonchus contortus	Eukaryota_Metazoa	6289	;cellular organisms;Eukaryota;Opisthokonta;Metazoa;Eumetazoa;Bilateria;Protostomia;Ecdysozoa;Nematoda;Chromadorea;Rhabditida;Strongylida;Trichostrongyloidea;Haemonchidae;Haemonchinae;Haemonchus;Haemonchus contortus;
0	250	df5050_findorfv3_9887	-	-	-	-	-	-	0	0	541044080	79.04	A_suu	Ascaris suum	Eukaryota_Metazoa	6253	;cellular organisms;Eukaryota;Opisthokonta;Metazoa;Eumetazoa;Bilateria;Protostomia;Ecdysozoa;Nematoda;Chromadorea;Ascaridida;Ascaridoidea;Ascarididae;Ascaris;Ascaris suum;
-0.105361	250	df5050_findorfv3_266	-	-	-	-	-	-	1e-08	9e-09	662220708	28.08	D_cit	Diaphorina citri	Eukaryota_Metazoa	121845	;cellular organisms;Eukaryota;Opisthokonta;Metazoa;Eumetazoa;Bilateria;Protostomia;Ecdysozoa;Panarthropoda;Arthropoda;Mandibulata;Pancrustacea;Hexapoda;Insecta;Dicondylia;Pterygota;Neoptera;Paraneoptera;Hemiptera;Sternorrhyncha;Psylliformes;Psylloidea;Psyllidae;Diaphorina;Diaphorina citri;
-0.105361	14	df5050_findorfv3_765	-	1e-05	-	-	-	-	-	9e-06	586540666	27.59	P_ale	Pteropus alecto	Eukaryota_Metazoa	9402	;cellular organisms;Eukaryota;Opisthokonta;Metazoa;Eumetazoa;Bilateria;Deuterostomia;Chordata;Craniata;Vertebrata;Gnathostomata;Teleostomi;Euteleostomi;Sarcopterygii;Dipnotetrapodomorpha;Tetrapoda;Amniota;Mammalia;Theria;Eutheria;Boreoeutheria;Laurasiatheria;Chiroptera;Megachiroptera;Pteropodidae;Pteropodinae;Pteropus;Pteropus alecto;
-0.117783	250	df5050_findorfv3_11495	-	-	-	-	-	-	9e-14	8e-14	568299758	30.82	N_ame	Necator americanus	Eukaryota_Metazoa	51031	;cellular organisms;Eukaryota;Opisthokonta;Metazoa;Eumetazoa;Bilateria;Protostomia;Ecdysozoa;Nematoda;Chromadorea;Rhabditida;Strongylida;Ancylostomatoidea;Ancylostomatidae;Bunostominae;Necator;Necator americanus;
-0.133531	206	df5050_findorfv3_172	-	8e-07	-	-	-	-	-	7e-07	308500696	54.17	C_rem	Caenorhabditis remanei	Eukaryota_Metazoa	31234	;cellular organisms;Eukaryota;Opisthokonta;Metazoa;Eumetazoa;Bilateria;Protostomia;Ecdysozoa;Nematoda;Chromadorea;Rhabditida;Rhabditoidea;Rhabditidae;Peloderinae;Caenorhabditis;Caenorhabditis remanei;
-0.154151	2	df5050_findorfv3_3180	-	-	-	-	-	0.0007	-	0.0006	573909183	42.03	L_ocu	Lepisosteus oculatus	Eukaryota_Metazoa	7918	;cellular organisms;Eukaryota;Opisthokonta;Metazoa;Eumetazoa;Bilateria;Deuterostomia;Chordata;Craniata;Vertebrata;Gnathostomata;Teleostomi;Euteleostomi;Actinopterygii;Actinopteri;Neopterygii;Holostei;Semionotiformes;Lepisosteidae;Lepisosteus;Lepisosteus oculatus;
-0.182322	252	df5050_findorfv3_17677	-	-	-	-	-	-	6e-47	5e-47	109148993	76.04	M_mul	Macaca mulatta	Eukaryota_Metazoa	9544	;cellular organisms;Eukaryota;Opisthokonta;Metazoa;Eumetazoa;Bilateria;Deuterostomia;Chordata;Craniata;Vertebrata;Gnathostomata;Teleostomi;Euteleostomi;Sarcopterygii;Dipnotetrapodomorpha;Tetrapoda;Amniota;Mammalia;Theria;Eutheria;Boreoeutheria;Euarchontoglires;Primates;Haplorrhini;Simiiformes;Catarrhini;Cercopithecoidea;Cercopithecidae;Cercopithecinae;Macaca;Macaca mulatta;
-0.182322	250	df5050_findorfv3_17678	-	-	-	-	-	-	6e-47	5e-47	109148993	63.28	M_mul	Macaca mulatta	Eukaryota_Metazoa	9544	;cellular organisms;Eukaryota;Opisthokonta;Metazoa;Eumetazoa;Bilateria;Deuterostomia;Chordata;Craniata;Vertebrata;Gnathostomata;Teleostomi;Euteleostomi;Sarcopterygii;Dipnotetrapodomorpha;Tetrapoda;Amniota;Mammalia;Theria;Eutheria;Boreoeutheria;Euarchontoglires;Primates;Haplorrhini;Simiiformes;Catarrhini;Cercopithecoidea;Cercopithecidae;Cercopithecinae;Macaca;Macaca mulatta;
-0.223144	250	df5050_findorfv3_13546	-	-	-	-	1e-53	-	-	8e-54	560118279	69.92	H_con	Haemonchus contortus	Eukaryota_Metazoa	6289	;cellular organisms;Eukaryota;Opisthokonta;Metazoa;Eumetazoa;Bilateria;Protostomia;Ecdysozoa;Nematoda;Chromadorea;Rhabditida;Strongylida;Trichostrongyloidea;Haemonchidae;Haemonchinae;Haemonchus;Haemonchus contortus;
-0.223144	80	df5050_findorfv3_14151	-	-	-	-	-	1e-16	-	8e-17	642935225	27.63	T_cas	Tribolium castaneum	Eukaryota_Metazoa	7070	;cellular organisms;Eukaryota;Opisthokonta;Metazoa;Eumetazoa;Bilateria;Protostomia;Ecdysozoa;Panarthropoda;Arthropoda;Mandibulata;Pancrustacea;Hexapoda;Insecta;Dicondylia;Pterygota;Neoptera;Endopterygota;Coleoptera;Polyphaga;Cucujiformia;Tenebrionoidea;Tenebrionidae;Tenebrionidae incertae sedis;Tribolium;Tribolium castaneum;
-0.223144	226	df5050_findorfv3_21376	-	-	-	-	-	-	5e-06	4e-06	308457091	39.66	C_rem	Caenorhabditis remanei	Eukaryota_Metazoa	31234	;cellular organisms;Eukaryota;Opisthokonta;Metazoa;Eumetazoa;Bilateria;Protostomia;Ecdysozoa;Nematoda;Chromadorea;Rhabditida;Rhabditoidea;Rhabditidae;Peloderinae;Caenorhabditis;Caenorhabditis remanei;
-0.223144	125	df5050_findorfv3_493	-	-	-	-	-	-	1e-08	8e-09	665807660	27.81	M_dem	Microplitis demolitor	Eukaryota_Metazoa	69319	;cellular organisms;Eukaryota;Opisthokonta;Metazoa;Eumetazoa;Bilateria;Protostomia;Ecdysozoa;Panarthropoda;Arthropoda;Mandibulata;Pancrustacea;Hexapoda;Insecta;Dicondylia;Pterygota;Neoptera;Endopterygota;Hymenoptera;Apocrita;Ichneumonoidea;Braconidae;Microgastrinae;Microplitis;Microplitis demolitor;
-0.223144	431	df5050_findorfv3_7543	-	-	-	-	1e-22	-	-	8e-23	391337388	68.66	M_occ	Metaseiulus occidentalis	Eukaryota_Metazoa	34638	;cellular organisms;Eukaryota;Opisthokonta;Metazoa;Eumetazoa;Bilateria;Protostomia;Ecdysozoa;Panarthropoda;Arthropoda;Chelicerata;Arachnida;Acari;Parasitiformes;Mesostigmata;Monogynaspida;Dermanyssina;Phytoseioidea;Phytoseiidae;Typhlodrominae;Metaseiulus;Metaseiulus occidentalis;
-0.223144	14	df5050_findorfv3_766	-	1e-05	-	-	-	-	-	8e-06	308497348	31	C_rem	Caenorhabditis remanei	Eukaryota_Metazoa	31234	;cellular organisms;Eukaryota;Opisthokonta;Metazoa;Eumetazoa;Bilateria;Protostomia;Ecdysozoa;Nematoda;Chromadorea;Rhabditida;Rhabditoidea;Rhabditidae;Peloderinae;Caenorhabditis;Caenorhabditis remanei;
-0.223144	2	df5050_findorfv3_21317	-	-	-	0.001	-	-	-	0.0008	646708271	42.75	Z_nev	Zootermopsis nevadensis	Eukaryota_Metazoa	136037	;cellular organisms;Eukaryota;Opisthokonta;Metazoa;Eumetazoa;Bilateria;Protostomia;Ecdysozoa;Panarthropoda;Arthropoda;Mandibulata;Pancrustacea;Hexapoda;Insecta;Dicondylia;Pterygota;Neoptera;Orthopteroidea;Dictyoptera;Isoptera;Termopsidae;Termopsinae;Termopsini;Zootermopsis;Zootermopsis nevadensis;
-0.223144	250	df5050_findorfv3_3871	-	-	-	-	1e-06	-	-	8e-07	556728665	58.54	P_hod	Pantholops hodgsonii	Eukaryota_Metazoa	59538	;cellular organisms;Eukaryota;Opisthokonta;Metazoa;Eumetazoa;Bilateria;Deuterostomia;Chordata;Craniata;Vertebrata;Gnathostomata;Teleostomi;Euteleostomi;Sarcopterygii;Dipnotetrapodomorpha;Tetrapoda;Amniota;Mammalia;Theria;Eutheria;Boreoeutheria;Laurasiatheria;Cetartiodactyla;Ruminantia;Pecora;Bovidae;Antilopinae;Pantholops;Pantholops hodgsonii;
-0.287682	395	df5050_findorfv3_2087	4e-11	-	-	-	-	-	-	3e-11	597871138	31.16	A_cey	Ancylostoma ceylanicum	Eukaryota_Metazoa	53326	;cellular organisms;Eukaryota;Opisthokonta;Metazoa;Eumetazoa;Bilateria;Protostomia;Ecdysozoa;Nematoda;Chromadorea;Rhabditida;Strongylida;Ancylostomatoidea;Ancylostomatidae;Ancylostomatinae;Ancylostoma;Ancylostoma ceylanicum;
-0.287682	250	df5050_findorfv3_392	-	-	-	-	-	-	4e-06	3e-06	340376737	41.43	A_que	Amphimedon queenslandica	Eukaryota_Metazoa	400682	;cellular organisms;Eukaryota;Opisthokonta;Metazoa;Porifera;Demospongiae;Haplosclerida;Niphatidae;Amphimedon;Amphimedon queenslandica;
-0.287682	24	df5050_findorfv3_5079	-	-	-	-	8e-06	-	-	6e-06	321448470	26.51	D_pul	Daphnia pulex	Eukaryota_Metazoa	6669	;cellular organisms;Eukaryota;Opisthokonta;Metazoa;Eumetazoa;Bilateria;Protostomia;Ecdysozoa;Panarthropoda;Arthropoda;Mandibulata;Pancrustacea;Crustacea;Branchiopoda;Phyllopoda;Diplostraca;Cladocera;Anomopoda;Daphniidae;Daphnia;Daphnia pulex;
-0.336472	250	df5050_findorfv3_7064	-	-	-	-	-	-	7e-46	5e-46	541048805	86.59	A_suu	Ascaris suum	Eukaryota_Metazoa	6253	;cellular organisms;Eukaryota;Opisthokonta;Metazoa;Eumetazoa;Bilateria;Protostomia;Ecdysozoa;Nematoda;Chromadorea;Ascaridida;Ascaridoidea;Ascarididae;Ascaris;Ascaris suum;
-0.356675	251	df5050_findorfv3_13540	-	1e-31	-	-	-	-	-	7e-32	668448135	38.32	A_sin	Anopheles sinensis	Eukaryota_Metazoa	74873	;cellular organisms;Eukaryota;Opisthokonta;Metazoa;Eumetazoa;Bilateria;Protostomia;Ecdysozoa;Panarthropoda;Arthropoda;Mandibulata;Pancrustacea;Hexapoda;Insecta;Dicondylia;Pterygota;Neoptera;Endopterygota;Diptera;Nematocera;Culicomorpha;Culicoidea;Culicidae;Anophelinae;Anopheles;Anopheles;Laticorn;Myzorhynchus;hyrcanus group;Anopheles sinensis;
-0.356675	95	df5050_findorfv3_13394	-	1e-08	-	-	-	-	-	7e-09	312071822	28.68	L_loa	Loa loa	Eukaryota_Metazoa	7209	;cellular organisms;Eukaryota;Opisthokonta;Metazoa;Eumetazoa;Bilateria;Protostomia;Ecdysozoa;Nematoda;Chromadorea;Spirurida;Filarioidea;Onchocercidae;Loa;Loa loa;
-0.356675	250	df5050_findorfv3_17742	-	-	-	-	-	1e-13	-	7e-14	576691991	35.23	E_gra	Echinococcus granulosus	Eukaryota_Metazoa	6210	;cellular organisms;Eukaryota;Opisthokonta;Metazoa;Eumetazoa;Bilateria;Platyhelminthes;Cestoda;Eucestoda;Cyclophyllidea;Taeniidae;Echinococcus;Echinococcus granulosus;
-0.356675	251	df5050_findorfv3_18656	-	-	-	-	1e-08	-	-	7e-09	74140637	48.53	M_mus	Mus musculus	Eukaryota_Metazoa	10090	;cellular organisms;Eukaryota;Opisthokonta;Metazoa;Eumetazoa;Bilateria;Deuterostomia;Chordata;Craniata;Vertebrata;Gnathostomata;Teleostomi;Euteleostomi;Sarcopterygii;Dipnotetrapodomorpha;Tetrapoda;Amniota;Mammalia;Theria;Eutheria;Boreoeutheria;Euarchontoglires;Glires;Rodentia;Sciurognathi;Muroidea;Muridae;Murinae;Mus;Mus;Mus musculus;
-0.356675	251	df5050_findorfv3_5216	-	-	-	-	-	1e-13	-	7e-14	405961477	59.26	C_gig	Crassostrea gigas	Eukaryota_Metazoa	29159	;cellular organisms;Eukaryota;Opisthokonta;Metazoa;Eumetazoa;Bilateria;Protostomia;Lophotrochozoa;Mollusca;Bivalvia;Pteriomorphia;Ostreoida;Ostreoidea;Ostreidae;Crassostrea;Crassostrea gigas;
-0.405465	52	df5050_findorfv3_12648	-	-	-	-	-	6e-06	-	4e-06	642933889	38.81	T_cas	Tribolium castaneum	Eukaryota_Metazoa	7070	;cellular organisms;Eukaryota;Opisthokonta;Metazoa;Eumetazoa;Bilateria;Protostomia;Ecdysozoa;Panarthropoda;Arthropoda;Mandibulata;Pancrustacea;Hexapoda;Insecta;Dicondylia;Pterygota;Neoptera;Endopterygota;Coleoptera;Polyphaga;Cucujiformia;Tenebrionoidea;Tenebrionidae;Tenebrionidae incertae sedis;Tribolium;Tribolium castaneum;
-0.405465	52	df5050_findorfv3_12649	-	-	-	-	-	6e-06	-	4e-06	642933889	38.81	T_cas	Tribolium castaneum	Eukaryota_Metazoa	7070	;cellular organisms;Eukaryota;Opisthokonta;Metazoa;Eumetazoa;Bilateria;Protostomia;Ecdysozoa;Panarthropoda;Arthropoda;Mandibulata;Pancrustacea;Hexapoda;Insecta;Dicondylia;Pterygota;Neoptera;Endopterygota;Coleoptera;Polyphaga;Cucujiformia;Tenebrionoidea;Tenebrionidae;Tenebrionidae incertae sedis;Tribolium;Tribolium castaneum;
-0.405465	30	df5050_findorfv3_19916	-	-	-	-	-	-	3e-06	2e-06	26892108	25.52	C_gig	Crassostrea gigas	Eukaryota_Metazoa	29159	;cellular organisms;Eukaryota;Opisthokonta;Metazoa;Eumetazoa;Bilateria;Protostomia;Lophotrochozoa;Mollusca;Bivalvia;Pteriomorphia;Ostreoida;Ostreoidea;Ostreidae;Crassostrea;Crassostrea gigas;
-0.405465	250	df5050_findorfv3_20291	-	-	-	-	3e-25	-	-	2e-25	671411883	41.4	B_mal	Brugia malayi	Eukaryota_Metazoa	6279	;cellular organisms;Eukaryota;Opisthokonta;Metazoa;Eumetazoa;Bilateria;Protostomia;Ecdysozoa;Nematoda;Chromadorea;Spirurida;Filarioidea;Onchocercidae;Brugia;Brugia malayi;
-0.470004	36	df5050_findorfv3_13436	-	8e-05	-	-	-	-	-	5e-05	558229585	53.33	P_sin	Pelodiscus sinensis	Eukaryota_Metazoa	13735	;cellular organisms;Eukaryota;Opisthokonta;Metazoa;Eumetazoa;Bilateria;Deuterostomia;Chordata;Craniata;Vertebrata;Gnathostomata;Teleostomi;Euteleostomi;Sarcopterygii;Dipnotetrapodomorpha;Tetrapoda;Amniota;Sauropsida;Sauria;Testudines + Archosauria group;Testudines;Cryptodira;Trionychoidea;Trionychidae;Pelodiscus;Pelodiscus sinensis;
-0.510826	250	df5050_findorfv3_10514	-	-	-	-	-	1e-08	-	6e-09	166796649	25.48	Xenop	Xenopus (Silurana) tropicalis	Eukaryota_Metazoa	8364	;cellular organisms;Eukaryota;Opisthokonta;Metazoa;Eumetazoa;Bilateria;Deuterostomia;Chordata;Craniata;Vertebrata;Gnathostomata;Teleostomi;Euteleostomi;Sarcopterygii;Dipnotetrapodomorpha;Tetrapoda;Amphibia;Batrachia;Anura;Pipoidea;Pipidae;Xenopodinae;Xenopus;Silurana;Xenopus (Silurana) tropicalis;
-0.510826	400	df5050_findorfv3_15740	-	-	-	-	-	-	5e-22	3e-22	541049153	47.93	A_suu	Ascaris suum	Eukaryota_Metazoa	6253	;cellular organisms;Eukaryota;Opisthokonta;Metazoa;Eumetazoa;Bilateria;Protostomia;Ecdysozoa;Nematoda;Chromadorea;Ascaridida;Ascaridoidea;Ascarididae;Ascaris;Ascaris suum;
-0.510826	799	df5050_findorfv3_21175	-	-	-	-	-	1e-16	-	6e-17	594030728	35.46	B_bub	Bubalus bubalis	Eukaryota_Metazoa	89462	;cellular organisms;Eukaryota;Opisthokonta;Metazoa;Eumetazoa;Bilateria;Deuterostomia;Chordata;Craniata;Vertebrata;Gnathostomata;Teleostomi;Euteleostomi;Sarcopterygii;Dipnotetrapodomorpha;Tetrapoda;Amniota;Mammalia;Theria;Eutheria;Boreoeutheria;Laurasiatheria;Cetartiodactyla;Ruminantia;Pecora;Bovidae;Bovinae;Bubalus;Bubalus bubalis;
-0.510826	799	df5050_findorfv3_21176	-	-	-	-	-	1e-16	-	6e-17	594030728	35.46	B_bub	Bubalus bubalis	Eukaryota_Metazoa	89462	;cellular organisms;Eukaryota;Opisthokonta;Metazoa;Eumetazoa;Bilateria;Deuterostomia;Chordata;Craniata;Vertebrata;Gnathostomata;Teleostomi;Euteleostomi;Sarcopterygii;Dipnotetrapodomorpha;Tetrapoda;Amniota;Mammalia;Theria;Eutheria;Boreoeutheria;Laurasiatheria;Cetartiodactyla;Ruminantia;Pecora;Bovidae;Bovinae;Bubalus;Bubalus bubalis;
-0.510826	232	df5050_findorfv3_7955	-	-	-	-	-	-	5e-07	3e-07	57972622	43.75	Anoph	Anopheles gambiae str. PEST	Eukaryota_Metazoa	180454	;cellular organisms;Eukaryota;Opisthokonta;Metazoa;Eumetazoa;Bilateria;Protostomia;Ecdysozoa;Panarthropoda;Arthropoda;Mandibulata;Pancrustacea;Hexapoda;Insecta;Dicondylia;Pterygota;Neoptera;Endopterygota;Diptera;Nematocera;Culicomorpha;Culicoidea;Culicidae;Anophelinae;Anopheles;Cellia;Pyretophorus;gambiae species complex;Anopheles gambiae;Anopheles gambiae str. PEST;
-0.510826	156	df5050_findorfv3_3545	-	5e-08	-	-	-	-	-	3e-08	345486780	28.03	N_vit	Nasonia vitripennis	Eukaryota_Metazoa	7425	;cellular organisms;Eukaryota;Opisthokonta;Metazoa;Eumetazoa;Bilateria;Protostomia;Ecdysozoa;Panarthropoda;Arthropoda;Mandibulata;Pancrustacea;Hexapoda;Insecta;Dicondylia;Pterygota;Neoptera;Endopterygota;Hymenoptera;Apocrita;Chaldicoidea group;Chalcidoidea;Pteromalidae;Pteromalinae;Nasonia;Nasonia vitripennis;
-0.510826	250	df5050_findorfv3_1367	-	-	-	-	1e-37	-	-	6e-38	198438337	36.4	C_int	Ciona intestinalis	Eukaryota_Metazoa	7719	;cellular organisms;Eukaryota;Opisthokonta;Metazoa;Eumetazoa;Bilateria;Deuterostomia;Chordata;Tunicata;Ascidiacea;Enterogona;Phlebobranchia;Cionidae;Ciona;Ciona intestinalis;
-0.510826	250	df5050_findorfv3_7158	-	-	-	-	-	-	5e-31	3e-31	568295092	56.7	N_ame	Necator americanus	Eukaryota_Metazoa	51031	;cellular organisms;Eukaryota;Opisthokonta;Metazoa;Eumetazoa;Bilateria;Protostomia;Ecdysozoa;Nematoda;Chromadorea;Rhabditida;Strongylida;Ancylostomatoidea;Ancylostomatidae;Bunostominae;Necator;Necator americanus;
-0.693147	250	df5050_findorfv3_16022	-	-	-	-	-	8e-26	-	4e-26	675889930	58.02	H_rob	Helobdella robusta	Eukaryota_Metazoa	6412	;cellular organisms;Eukaryota;Opisthokonta;Metazoa;Eumetazoa;Bilateria;Protostomia;Lophotrochozoa;Annelida;Clitellata;Hirudinida;Hirudinea;Rhynchobdellida;Glossiphoniidae;Helobdella;Helobdella robusta;
-0.693147	250	df5050_findorfv3_10413	-	-	-	-	-	-	8e-13	4e-13	240972667	30.58	I_sca	Ixodes scapularis	Eukaryota_Metazoa	6945	;cellular organisms;Eukaryota;Opisthokonta;Metazoa;Eumetazoa;Bilateria;Protostomia;Ecdysozoa;Panarthropoda;Arthropoda;Chelicerata;Arachnida;Acari;Parasitiformes;Ixodida;Ixodoidea;Ixodidae;Ixodinae;Ixodes;Ixodes scapularis;
-0.693147	108	df5050_findorfv3_11743	-	-	-	-	-	4e-08	-	2e-08	17541094	32.16	C_ele	Caenorhabditis elegans	Eukaryota_Metazoa	6239	;cellular organisms;Eukaryota;Opisthokonta;Metazoa;Eumetazoa;Bilateria;Protostomia;Ecdysozoa;Nematoda;Chromadorea;Rhabditida;Rhabditoidea;Rhabditidae;Peloderinae;Caenorhabditis;Caenorhabditis elegans;
-0.693147	6	df5050_findorfv3_15001	-	-	-	-	-	-	0.0002	0.0001	312078734	26.58	L_loa	Loa loa	Eukaryota_Metazoa	7209	;cellular organisms;Eukaryota;Opisthokonta;Metazoa;Eumetazoa;Bilateria;Protostomia;Ecdysozoa;Nematoda;Chromadorea;Spirurida;Filarioidea;Onchocercidae;Loa;Loa loa;
-0.693147	250	df5050_findorfv3_16275	4e-13	-	-	-	-	-	-	2e-13	560134072	48.48	H_con	Haemonchus contortus	Eukaryota_Metazoa	6289	;cellular organisms;Eukaryota;Opisthokonta;Metazoa;Eumetazoa;Bilateria;Protostomia;Ecdysozoa;Nematoda;Chromadorea;Rhabditida;Strongylida;Trichostrongyloidea;Haemonchidae;Haemonchinae;Haemonchus;Haemonchus contortus;
-0.693147	250	df5050_findorfv3_3097	-	-	-	-	2e-12	-	-	1e-12	676458968	35.38	L_gig	Lottia gigantea	Eukaryota_Metazoa	225164	;cellular organisms;Eukaryota;Opisthokonta;Metazoa;Eumetazoa;Bilateria;Protostomia;Lophotrochozoa;Mollusca;Gastropoda;Patellogastropoda;Lottioidea;Lottiidae;Lottia;Lottia gigantea;
-0.693147	250	df5050_findorfv3_3099	-	-	-	-	2e-12	-	-	1e-12	676458968	35.38	L_gig	Lottia gigantea	Eukaryota_Metazoa	225164	;cellular organisms;Eukaryota;Opisthokonta;Metazoa;Eumetazoa;Bilateria;Protostomia;Lophotrochozoa;Mollusca;Gastropoda;Patellogastropoda;Lottioidea;Lottiidae;Lottia;Lottia gigantea;
-0.693147	251	df5050_findorfv3_6731	-	-	-	-	-	2e-09	-	1e-09	632983146	56.52	C_mil	Callorhinchus milii	Eukaryota_Metazoa	7868	;cellular organisms;Eukaryota;Opisthokonta;Metazoa;Eumetazoa;Bilateria;Deuterostomia;Chordata;Craniata;Vertebrata;Gnathostomata;Chondrichthyes;Holocephali;Chimaeriformes;Callorhinchidae;Callorhinchus;Callorhinchus milii;
-0.693147	254	df5050_findorfv3_7457	-	-	-	-	4e-10	-	-	2e-10	6686555	86.67	A_aqu	Asellus aquaticus	Eukaryota_Metazoa	92525	;cellular organisms;Eukaryota;Opisthokonta;Metazoa;Eumetazoa;Bilateria;Protostomia;Ecdysozoa;Panarthropoda;Arthropoda;Mandibulata;Pancrustacea;Crustacea;Malacostraca;Eumalacostraca;Peracarida;Isopoda;Asellota;Aselloidea;Asellidae;Asellus;Asellus aquaticus;
-0.693147	131	df5050_findorfv3_10057	-	-	-	-	-	-	2e-05	1e-05	156408029	57.89	N_vec	Nematostella vectensis	Eukaryota_Metazoa	45351	;cellular organisms;Eukaryota;Opisthokonta;Metazoa;Eumetazoa;Cnidaria;Anthozoa;Hexacorallia;Actiniaria;Edwardsiidae;Nematostella;Nematostella vectensis;
-0.693147	250	df5050_findorfv3_16300	-	-	-	-	4e-06	-	-	2e-06	198424281	90.91	C_int	Ciona intestinalis	Eukaryota_Metazoa	7719	;cellular organisms;Eukaryota;Opisthokonta;Metazoa;Eumetazoa;Bilateria;Deuterostomia;Chordata;Tunicata;Ascidiacea;Enterogona;Phlebobranchia;Cionidae;Ciona;Ciona intestinalis;
-0.693147	242	df5050_findorfv3_17911	-	-	-	-	-	-	8e-07	4e-07	198415420	32.5	C_int	Ciona intestinalis	Eukaryota_Metazoa	7719	;cellular organisms;Eukaryota;Opisthokonta;Metazoa;Eumetazoa;Bilateria;Deuterostomia;Chordata;Tunicata;Ascidiacea;Enterogona;Phlebobranchia;Cionidae;Ciona;Ciona intestinalis;
-0.693147	47	df5050_findorfv3_4185	-	-	-	-	-	2e-06	-	1e-06	308508313	32.87	C_rem	Caenorhabditis remanei	Eukaryota_Metazoa	31234	;cellular organisms;Eukaryota;Opisthokonta;Metazoa;Eumetazoa;Bilateria;Protostomia;Ecdysozoa;Nematoda;Chromadorea;Rhabditida;Rhabditoidea;Rhabditidae;Peloderinae;Caenorhabditis;Caenorhabditis remanei;
-0.693147	39	df5050_findorfv3_610	-	-	-	-	-	2e-05	-	1e-05	671401898	58.33	B_mal	Brugia malayi	Eukaryota_Metazoa	6279	;cellular organisms;Eukaryota;Opisthokonta;Metazoa;Eumetazoa;Bilateria;Protostomia;Ecdysozoa;Nematoda;Chromadorea;Spirurida;Filarioidea;Onchocercidae;Brugia;Brugia malayi;
-0.693147	250	df5050_findorfv3_8013	-	-	-	-	6e-07	-	-	3e-07	512841124	32.58	Xenop	Xenopus (Silurana) tropicalis	Eukaryota_Metazoa	8364	;cellular organisms;Eukaryota;Opisthokonta;Metazoa;Eumetazoa;Bilateria;Deuterostomia;Chordata;Craniata;Vertebrata;Gnathostomata;Teleostomi;Euteleostomi;Sarcopterygii;Dipnotetrapodomorpha;Tetrapoda;Amphibia;Batrachia;Anura;Pipoidea;Pipidae;Xenopodinae;Xenopus;Silurana;Xenopus (Silurana) tropicalis;
-0.693147	252	df5050_findorfv3_11536	-	-	-	-	4e-91	-	-	2e-91	308503529	99.26	C_rem	Caenorhabditis remanei	Eukaryota_Metazoa	31234	;cellular organisms;Eukaryota;Opisthokonta;Metazoa;Eumetazoa;Bilateria;Protostomia;Ecdysozoa;Nematoda;Chromadorea;Rhabditida;Rhabditoidea;Rhabditidae;Peloderinae;Caenorhabditis;Caenorhabditis remanei;
-0.693147	251	df5050_findorfv3_13383	-	-	-	-	-	-	6e-08	3e-08	34858183	26.89	R_nor	Rattus norvegicus	Eukaryota_Metazoa	10116	;cellular organisms;Eukaryota;Opisthokonta;Metazoa;Eumetazoa;Bilateria;Deuterostomia;Chordata;Craniata;Vertebrata;Gnathostomata;Teleostomi;Euteleostomi;Sarcopterygii;Dipnotetrapodomorpha;Tetrapoda;Amniota;Mammalia;Theria;Eutheria;Boreoeutheria;Euarchontoglires;Glires;Rodentia;Sciurognathi;Muroidea;Muridae;Murinae;Rattus;Rattus norvegicus;
-0.693147	80	df5050_findorfv3_13393	-	2e-08	-	-	-	-	-	1e-08	312071822	28.68	L_loa	Loa loa	Eukaryota_Metazoa	7209	;cellular organisms;Eukaryota;Opisthokonta;Metazoa;Eumetazoa;Bilateria;Protostomia;Ecdysozoa;Nematoda;Chromadorea;Spirurida;Filarioidea;Onchocercidae;Loa;Loa loa;
-0.693147	251	df5050_findorfv3_16391	-	-	-	-	-	-	1e-56	5e-57	312091196	75.21	L_loa	Loa loa	Eukaryota_Metazoa	7209	;cellular organisms;Eukaryota;Opisthokonta;Metazoa;Eumetazoa;Bilateria;Protostomia;Ecdysozoa;Nematoda;Chromadorea;Spirurida;Filarioidea;Onchocercidae;Loa;Loa loa;
-0.693147	250	df5050_findorfv3_19286	-	-	-	-	-	2e-14	-	1e-14	198436769	28.96	C_int	Ciona intestinalis	Eukaryota_Metazoa	7719	;cellular organisms;Eukaryota;Opisthokonta;Metazoa;Eumetazoa;Bilateria;Deuterostomia;Chordata;Tunicata;Ascidiacea;Enterogona;Phlebobranchia;Cionidae;Ciona;Ciona intestinalis;
-0.693147	250	df5050_findorfv3_19698	-	-	-	-	-	-	2e-23	1e-23	312081524	47.12	L_loa	Loa loa	Eukaryota_Metazoa	7209	;cellular organisms;Eukaryota;Opisthokonta;Metazoa;Eumetazoa;Bilateria;Protostomia;Ecdysozoa;Nematoda;Chromadorea;Spirurida;Filarioidea;Onchocercidae;Loa;Loa loa;
-0.693147	250	df5050_findorfv3_20108	-	-	-	-	-	-	2e-08	1e-08	597857847	28.89	A_cey	Ancylostoma ceylanicum	Eukaryota_Metazoa	53326	;cellular organisms;Eukaryota;Opisthokonta;Metazoa;Eumetazoa;Bilateria;Protostomia;Ecdysozoa;Nematoda;Chromadorea;Rhabditida;Strongylida;Ancylostomatoidea;Ancylostomatidae;Ancylostomatinae;Ancylostoma;Ancylostoma ceylanicum;
-0.693147	251	df5050_findorfv3_20718	-	-	-	-	4e-91	-	-	2e-91	308503529	99.26	C_rem	Caenorhabditis remanei	Eukaryota_Metazoa	31234	;cellular organisms;Eukaryota;Opisthokonta;Metazoa;Eumetazoa;Bilateria;Protostomia;Ecdysozoa;Nematoda;Chromadorea;Rhabditida;Rhabditoidea;Rhabditidae;Peloderinae;Caenorhabditis;Caenorhabditis remanei;
-0.693147	250	df5050_findorfv3_381	-	-	-	-	-	-	2e-17	1e-17	642093995	59.68	O_myk	Oncorhynchus mykiss	Eukaryota_Metazoa	8022	;cellular organisms;Eukaryota;Opisthokonta;Metazoa;Eumetazoa;Bilateria;Deuterostomia;Chordata;Craniata;Vertebrata;Gnathostomata;Teleostomi;Euteleostomi;Actinopterygii;Actinopteri;Neopterygii;Teleostei;Osteoglossocephalai;Clupeocephala;Euteleosteomorpha;Protacanthopterygii;Salmoniformes;Salmonidae;Salmoninae;Oncorhynchus;Oncorhynchus mykiss;
-0.693147	478	df5050_findorfv3_5035	-	-	-	-	-	-	2e-34	1e-34	332374202	60.78	D_pon	Dendroctonus ponderosae	Eukaryota_Metazoa	77166	;cellular organisms;Eukaryota;Opisthokonta;Metazoa;Eumetazoa;Bilateria;Protostomia;Ecdysozoa;Panarthropoda;Arthropoda;Mandibulata;Pancrustacea;Hexapoda;Insecta;Dicondylia;Pterygota;Neoptera;Endopterygota;Coleoptera;Polyphaga;Cucujiformia;Curculionoidea;Curculionidae;Scolytinae;Dendroctonus;Dendroctonus ponderosae;
-0.693147	478	df5050_findorfv3_5036	-	-	-	-	-	-	2e-34	1e-34	332374202	60.78	D_pon	Dendroctonus ponderosae	Eukaryota_Metazoa	77166	;cellular organisms;Eukaryota;Opisthokonta;Metazoa;Eumetazoa;Bilateria;Protostomia;Ecdysozoa;Panarthropoda;Arthropoda;Mandibulata;Pancrustacea;Hexapoda;Insecta;Dicondylia;Pterygota;Neoptera;Endopterygota;Coleoptera;Polyphaga;Cucujiformia;Curculionoidea;Curculionidae;Scolytinae;Dendroctonus;Dendroctonus ponderosae;
-0.693147	252	df5050_findorfv3_6102	-	-	-	-	4e-91	-	-	2e-91	308503529	99.26	C_rem	Caenorhabditis remanei	Eukaryota_Metazoa	31234	;cellular organisms;Eukaryota;Opisthokonta;Metazoa;Eumetazoa;Bilateria;Protostomia;Ecdysozoa;Nematoda;Chromadorea;Rhabditida;Rhabditoidea;Rhabditidae;Peloderinae;Caenorhabditis;Caenorhabditis remanei;
-0.693147	252	df5050_findorfv3_6103	-	-	-	-	4e-91	-	-	2e-91	308503529	99.26	C_rem	Caenorhabditis remanei	Eukaryota_Metazoa	31234	;cellular organisms;Eukaryota;Opisthokonta;Metazoa;Eumetazoa;Bilateria;Protostomia;Ecdysozoa;Nematoda;Chromadorea;Rhabditida;Rhabditoidea;Rhabditidae;Peloderinae;Caenorhabditis;Caenorhabditis remanei;
-0.693147	252	df5050_findorfv3_7088	-	-	-	-	4e-91	-	-	2e-91	308503529	99.26	C_rem	Caenorhabditis remanei	Eukaryota_Metazoa	31234	;cellular organisms;Eukaryota;Opisthokonta;Metazoa;Eumetazoa;Bilateria;Protostomia;Ecdysozoa;Nematoda;Chromadorea;Rhabditida;Rhabditoidea;Rhabditidae;Peloderinae;Caenorhabditis;Caenorhabditis remanei;
-0.693147	251	df5050_findorfv3_8991	-	-	-	-	2e-10	-	-	1e-10	449667289	31.21	H_vul	Hydra vulgaris	Eukaryota_Metazoa	6087	;cellular organisms;Eukaryota;Opisthokonta;Metazoa;Eumetazoa;Cnidaria;Hydrozoa;Hydroida;Anthomedusae;Hydridae;Hydra;Hydra vulgaris;
-0.693147	220	df5050_findorfv3_9183	-	-	-	-	2e-08	-	-	1e-08	308497460	34.29	C_rem	Caenorhabditis remanei	Eukaryota_Metazoa	31234	;cellular organisms;Eukaryota;Opisthokonta;Metazoa;Eumetazoa;Bilateria;Protostomia;Ecdysozoa;Nematoda;Chromadorea;Rhabditida;Rhabditoidea;Rhabditidae;Peloderinae;Caenorhabditis;Caenorhabditis remanei;
-0.798508	251	df5050_findorfv3_8703	-	-	-	-	-	-	2e-22	9e-23	597853894	39.13	A_cey	Ancylostoma ceylanicum	Eukaryota_Metazoa	53326	;cellular organisms;Eukaryota;Opisthokonta;Metazoa;Eumetazoa;Bilateria;Protostomia;Ecdysozoa;Nematoda;Chromadorea;Rhabditida;Strongylida;Ancylostomatoidea;Ancylostomatidae;Ancylostomatinae;Ancylostoma;Ancylostoma ceylanicum;
-0.798508	251	df5050_findorfv3_8704	-	-	-	-	-	-	2e-22	9e-23	597853894	39.13	A_cey	Ancylostoma ceylanicum	Eukaryota_Metazoa	53326	;cellular organisms;Eukaryota;Opisthokonta;Metazoa;Eumetazoa;Bilateria;Protostomia;Ecdysozoa;Nematoda;Chromadorea;Rhabditida;Strongylida;Ancylostomatoidea;Ancylostomatidae;Ancylostomatinae;Ancylostoma;Ancylostoma ceylanicum;
-0.798508	250	df5050_findorfv3_3096	-	-	-	-	2e-12	-	-	9e-13	676458968	35.38	L_gig	Lottia gigantea	Eukaryota_Metazoa	225164	;cellular organisms;Eukaryota;Opisthokonta;Metazoa;Eumetazoa;Bilateria;Protostomia;Lophotrochozoa;Mollusca;Gastropoda;Patellogastropoda;Lottioidea;Lottiidae;Lottia;Lottia gigantea;
-0.81093	11	df5050_findorfv3_18951	-	-	-	-	9e-06	-	-	4e-06	268534038	29.06	C_bri	Caenorhabditis briggsae	Eukaryota_Metazoa	6238	;cellular organisms;Eukaryota;Opisthokonta;Metazoa;Eumetazoa;Bilateria;Protostomia;Ecdysozoa;Nematoda;Chromadorea;Rhabditida;Rhabditoidea;Rhabditidae;Peloderinae;Caenorhabditis;Caenorhabditis briggsae;
-0.81093	250	df5050_findorfv3_8583	-	-	-	-	-	9e-15	-	4e-15	560116304	62.5	H_con	Haemonchus contortus	Eukaryota_Metazoa	6289	;cellular organisms;Eukaryota;Opisthokonta;Metazoa;Eumetazoa;Bilateria;Protostomia;Ecdysozoa;Nematoda;Chromadorea;Rhabditida;Strongylida;Trichostrongyloidea;Haemonchidae;Haemonchinae;Haemonchus;Haemonchus contortus;
-0.81093	250	df5050_findorfv3_973	-	-	-	-	9e-85	-	-	4e-85	676476946	85.21	L_gig	Lottia gigantea	Eukaryota_Metazoa	225164	;cellular organisms;Eukaryota;Opisthokonta;Metazoa;Eumetazoa;Bilateria;Protostomia;Lophotrochozoa;Mollusca;Gastropoda;Patellogastropoda;Lottioidea;Lottiidae;Lottia;Lottia gigantea;
-0.847298	2	df5050_findorfv3_19185	-	-	-	-	-	-	0.0007	0.0003	308465343	35.21	C_rem	Caenorhabditis remanei	Eukaryota_Metazoa	31234	;cellular organisms;Eukaryota;Opisthokonta;Metazoa;Eumetazoa;Bilateria;Protostomia;Ecdysozoa;Nematoda;Chromadorea;Rhabditida;Rhabditoidea;Rhabditidae;Peloderinae;Caenorhabditis;Caenorhabditis remanei;
-0.847298	6	df5050_findorfv3_8813	-	-	-	-	-	7e-05	-	3e-05	157105171	40	A_aeg	Aedes aegypti	Eukaryota_Metazoa	7159	;cellular organisms;Eukaryota;Opisthokonta;Metazoa;Eumetazoa;Bilateria;Protostomia;Ecdysozoa;Panarthropoda;Arthropoda;Mandibulata;Pancrustacea;Hexapoda;Insecta;Dicondylia;Pterygota;Neoptera;Endopterygota;Diptera;Nematocera;Culicomorpha;Culicoidea;Culicidae;Culicinae;Aedini;Aedes;Stegomyia;Aedes aegypti;
-0.847298	51	df5050_findorfv3_9576	-	7e-05	-	-	-	-	-	3e-05	170587662	40.51	B_mal	Brugia malayi	Eukaryota_Metazoa	6279	;cellular organisms;Eukaryota;Opisthokonta;Metazoa;Eumetazoa;Bilateria;Protostomia;Ecdysozoa;Nematoda;Chromadorea;Spirurida;Filarioidea;Onchocercidae;Brugia;Brugia malayi;
-0.916291	250	df5050_findorfv3_9131	-	1e-08	-	-	-	-	-	4e-09	597866166	63.64	A_cey	Ancylostoma ceylanicum	Eukaryota_Metazoa	53326	;cellular organisms;Eukaryota;Opisthokonta;Metazoa;Eumetazoa;Bilateria;Protostomia;Ecdysozoa;Nematoda;Chromadorea;Rhabditida;Strongylida;Ancylostomatoidea;Ancylostomatidae;Ancylostomatinae;Ancylostoma;Ancylostoma ceylanicum;
-0.916291	21	df5050_findorfv3_19706	-	-	-	-	-	2e-07	-	8e-08	541038640	45.45	A_suu	Ascaris suum	Eukaryota_Metazoa	6253	;cellular organisms;Eukaryota;Opisthokonta;Metazoa;Eumetazoa;Bilateria;Protostomia;Ecdysozoa;Nematoda;Chromadorea;Ascaridida;Ascaridoidea;Ascarididae;Ascaris;Ascaris suum;
-0.916291	250	df5050_findorfv3_10954	-	-	-	-	5e-12	-	-	2e-12	676458968	33.8	L_gig	Lottia gigantea	Eukaryota_Metazoa	225164	;cellular organisms;Eukaryota;Opisthokonta;Metazoa;Eumetazoa;Bilateria;Protostomia;Lophotrochozoa;Mollusca;Gastropoda;Patellogastropoda;Lottioidea;Lottiidae;Lottia;Lottia gigantea;
-0.916291	15	df5050_findorfv3_15189	-	-	-	-	-	-	5e-08	2e-08	541041308	71.05	A_suu	Ascaris suum	Eukaryota_Metazoa	6253	;cellular organisms;Eukaryota;Opisthokonta;Metazoa;Eumetazoa;Bilateria;Protostomia;Ecdysozoa;Nematoda;Chromadorea;Ascaridida;Ascaridoidea;Ascarididae;Ascaris;Ascaris suum;
-0.916291	253	df5050_findorfv3_17019	-	-	-	-	2e-10	-	-	8e-11	665801366	30.49	M_dem	Microplitis demolitor	Eukaryota_Metazoa	69319	;cellular organisms;Eukaryota;Opisthokonta;Metazoa;Eumetazoa;Bilateria;Protostomia;Ecdysozoa;Panarthropoda;Arthropoda;Mandibulata;Pancrustacea;Hexapoda;Insecta;Dicondylia;Pterygota;Neoptera;Endopterygota;Hymenoptera;Apocrita;Ichneumonoidea;Braconidae;Microgastrinae;Microplitis;Microplitis demolitor;
-0.916291	251	df5050_findorfv3_18300	-	-	-	-	-	-	1e-14	4e-15	560118329	91.43	H_con	Haemonchus contortus	Eukaryota_Metazoa	6289	;cellular organisms;Eukaryota;Opisthokonta;Metazoa;Eumetazoa;Bilateria;Protostomia;Ecdysozoa;Nematoda;Chromadorea;Rhabditida;Strongylida;Trichostrongyloidea;Haemonchidae;Haemonchinae;Haemonchus;Haemonchus contortus;
-0.916291	251	df5050_findorfv3_18966	-	-	-	-	-	5e-22	-	2e-22	541043166	60.26	A_suu	Ascaris suum	Eukaryota_Metazoa	6253	;cellular organisms;Eukaryota;Opisthokonta;Metazoa;Eumetazoa;Bilateria;Protostomia;Ecdysozoa;Nematoda;Chromadorea;Ascaridida;Ascaridoidea;Ascarididae;Ascaris;Ascaris suum;
-0.916291	250	df5050_findorfv3_3100	-	-	-	-	5e-12	-	-	2e-12	676458968	33.8	L_gig	Lottia gigantea	Eukaryota_Metazoa	225164	;cellular organisms;Eukaryota;Opisthokonta;Metazoa;Eumetazoa;Bilateria;Protostomia;Lophotrochozoa;Mollusca;Gastropoda;Patellogastropoda;Lottioidea;Lottiidae;Lottia;Lottia gigantea;
-0.916291	250	df5050_findorfv3_4024	-	-	-	-	2e-19	-	-	8e-20	556825626	42.28	Caras	Carassius auratus ssp. 'Pengze'	Eukaryota_Metazoa	564874	;cellular organisms;Eukaryota;Opisthokonta;Metazoa;Eumetazoa;Bilateria;Deuterostomia;Chordata;Craniata;Vertebrata;Gnathostomata;Teleostomi;Euteleostomi;Actinopterygii;Actinopteri;Neopterygii;Teleostei;Osteoglossocephalai;Clupeocephala;Otomorpha;Ostariophysi;Otophysa;Cypriniphysae;Cypriniformes;Cyprinoidea;Cyprinidae;Carassius;Carassius auratus;Carassius auratus ssp. 'Pengze';
-0.980829	250	df5050_findorfv3_1524	-	-	-	-	-	-	8e-87	3e-87	308450880	94.85	C_rem	Caenorhabditis remanei	Eukaryota_Metazoa	31234	;cellular organisms;Eukaryota;Opisthokonta;Metazoa;Eumetazoa;Bilateria;Protostomia;Ecdysozoa;Nematoda;Chromadorea;Rhabditida;Rhabditoidea;Rhabditidae;Peloderinae;Caenorhabditis;Caenorhabditis remanei;
-0.980829	250	df5050_findorfv3_1525	-	-	-	-	-	-	8e-87	3e-87	308450880	94.85	C_rem	Caenorhabditis remanei	Eukaryota_Metazoa	31234	;cellular organisms;Eukaryota;Opisthokonta;Metazoa;Eumetazoa;Bilateria;Protostomia;Ecdysozoa;Nematoda;Chromadorea;Rhabditida;Rhabditoidea;Rhabditidae;Peloderinae;Caenorhabditis;Caenorhabditis remanei;
-1.09861	754	df5050_findorfv3_11167	-	-	-	-	-	-	9e-40	3e-40	560995420	97.14	V_pac	Vicugna pacos	Eukaryota_Metazoa	30538	;cellular organisms;Eukaryota;Opisthokonta;Metazoa;Eumetazoa;Bilateria;Deuterostomia;Chordata;Craniata;Vertebrata;Gnathostomata;Teleostomi;Euteleostomi;Sarcopterygii;Dipnotetrapodomorpha;Tetrapoda;Amniota;Mammalia;Theria;Eutheria;Boreoeutheria;Laurasiatheria;Cetartiodactyla;Tylopoda;Camelidae;Vicugna;Vicugna pacos;
-1.09861	27	df5050_findorfv3_12217	-	-	-	-	-	6e-06	-	2e-06	597869184	30.22	A_cey	Ancylostoma ceylanicum	Eukaryota_Metazoa	53326	;cellular organisms;Eukaryota;Opisthokonta;Metazoa;Eumetazoa;Bilateria;Protostomia;Ecdysozoa;Nematoda;Chromadorea;Rhabditida;Strongylida;Ancylostomatoidea;Ancylostomatidae;Ancylostomatinae;Ancylostoma;Ancylostoma ceylanicum;
-1.09861	250	df5050_findorfv3_14784	-	-	-	-	3e-08	-	-	1e-08	348568524	26.14	C_por	Cavia porcellus	Eukaryota_Metazoa	10141	;cellular organisms;Eukaryota;Opisthokonta;Metazoa;Eumetazoa;Bilateria;Deuterostomia;Chordata;Craniata;Vertebrata;Gnathostomata;Teleostomi;Euteleostomi;Sarcopterygii;Dipnotetrapodomorpha;Tetrapoda;Amniota;Mammalia;Theria;Eutheria;Boreoeutheria;Euarchontoglires;Glires;Rodentia;Hystricognathi;Caviidae;Cavia;Cavia porcellus;
-1.09861	250	df5050_findorfv3_15712	-	-	-	-	-	3e-25	-	1e-25	226488054	34.55	S_jap	Schistosoma japonicum	Eukaryota_Metazoa	6182	;cellular organisms;Eukaryota;Opisthokonta;Metazoa;Eumetazoa;Bilateria;Platyhelminthes;Trematoda;Digenea;Strigeidida;Schistosomatoidea;Schistosomatidae;Schistosoma;Schistosoma japonicum;
-1.09861	34	df5050_findorfv3_18264	-	-	-	-	-	0.0003	-	0.0001	541967242	23.93	F_che	Falco cherrug	Eukaryota_Metazoa	345164	;cellular organisms;Eukaryota;Opisthokonta;Metazoa;Eumetazoa;Bilateria;Deuterostomia;Chordata;Craniata;Vertebrata;Gnathostomata;Teleostomi;Euteleostomi;Sarcopterygii;Dipnotetrapodomorpha;Tetrapoda;Amniota;Sauropsida;Sauria;Testudines + Archosauria group;Archosauria;Dinosauria;Saurischia;Theropoda;Coelurosauria;Aves;Neognathae;Falconiformes;Falconidae;Falco;Falco cherrug;
-1.09861	34	df5050_findorfv3_18266	-	-	-	-	-	0.0003	-	0.0001	541967242	23.93	F_che	Falco cherrug	Eukaryota_Metazoa	345164	;cellular organisms;Eukaryota;Opisthokonta;Metazoa;Eumetazoa;Bilateria;Deuterostomia;Chordata;Craniata;Vertebrata;Gnathostomata;Teleostomi;Euteleostomi;Sarcopterygii;Dipnotetrapodomorpha;Tetrapoda;Amniota;Sauropsida;Sauria;Testudines + Archosauria group;Archosauria;Dinosauria;Saurischia;Theropoda;Coelurosauria;Aves;Neognathae;Falconiformes;Falconidae;Falco;Falco cherrug;
-1.09861	34	df5050_findorfv3_1890	-	-	-	-	-	0.0003	-	0.0001	541967242	23.93	F_che	Falco cherrug	Eukaryota_Metazoa	345164	;cellular organisms;Eukaryota;Opisthokonta;Metazoa;Eumetazoa;Bilateria;Deuterostomia;Chordata;Craniata;Vertebrata;Gnathostomata;Teleostomi;Euteleostomi;Sarcopterygii;Dipnotetrapodomorpha;Tetrapoda;Amniota;Sauropsida;Sauria;Testudines + Archosauria group;Archosauria;Dinosauria;Saurischia;Theropoda;Coelurosauria;Aves;Neognathae;Falconiformes;Falconidae;Falco;Falco cherrug;
-1.09861	34	df5050_findorfv3_1891	-	-	-	-	-	0.0003	-	0.0001	541967242	23.93	F_che	Falco cherrug	Eukaryota_Metazoa	345164	;cellular organisms;Eukaryota;Opisthokonta;Metazoa;Eumetazoa;Bilateria;Deuterostomia;Chordata;Craniata;Vertebrata;Gnathostomata;Teleostomi;Euteleostomi;Sarcopterygii;Dipnotetrapodomorpha;Tetrapoda;Amniota;Sauropsida;Sauria;Testudines + Archosauria group;Archosauria;Dinosauria;Saurischia;Theropoda;Coelurosauria;Aves;Neognathae;Falconiformes;Falconidae;Falco;Falco cherrug;
-1.09861	211	df5050_findorfv3_20555	-	-	-	-	-	6e-07	-	2e-07	386783903	42.5	S_med	Schmidtea mediterranea	Eukaryota_Metazoa	79327	;cellular organisms;Eukaryota;Opisthokonta;Metazoa;Eumetazoa;Bilateria;Platyhelminthes;Rhabditophora;Seriata;Tricladida;Continenticola;Geoplanoidea;Dugesiidae;Schmidtea;Schmidtea mediterranea;
-1.09861	7	df5050_findorfv3_3748	-	0.0003	-	-	-	-	-	0.0001	308459359	40.91	C_rem	Caenorhabditis remanei	Eukaryota_Metazoa	31234	;cellular organisms;Eukaryota;Opisthokonta;Metazoa;Eumetazoa;Bilateria;Protostomia;Ecdysozoa;Nematoda;Chromadorea;Rhabditida;Rhabditoidea;Rhabditidae;Peloderinae;Caenorhabditis;Caenorhabditis remanei;
-1.09861	250	df5050_findorfv3_4084	-	-	-	-	-	-	3e-13	1e-13	524877000	27.22	A_cal	Aplysia californica	Eukaryota_Metazoa	6500	;cellular organisms;Eukaryota;Opisthokonta;Metazoa;Eumetazoa;Bilateria;Protostomia;Lophotrochozoa;Mollusca;Gastropoda;Heterobranchia;Euthyneura;Euopisthobranchia;Aplysiomorpha;Aplysioidea;Aplysiidae;Aplysia;Aplysia californica;
-1.09861	250	df5050_findorfv3_4085	-	-	-	-	-	-	3e-13	1e-13	524877000	27.22	A_cal	Aplysia californica	Eukaryota_Metazoa	6500	;cellular organisms;Eukaryota;Opisthokonta;Metazoa;Eumetazoa;Bilateria;Protostomia;Lophotrochozoa;Mollusca;Gastropoda;Heterobranchia;Euthyneura;Euopisthobranchia;Aplysiomorpha;Aplysioidea;Aplysiidae;Aplysia;Aplysia californica;
-1.09861	250	df5050_findorfv3_6803	-	-	-	-	-	3e-43	-	1e-43	217030891	43.32	D_sil	Drosophila silvestris	Eukaryota_Metazoa	47010	;cellular organisms;Eukaryota;Opisthokonta;Metazoa;Eumetazoa;Bilateria;Protostomia;Ecdysozoa;Panarthropoda;Arthropoda;Mandibulata;Pancrustacea;Hexapoda;Insecta;Dicondylia;Pterygota;Neoptera;Endopterygota;Diptera;Brachycera;Muscomorpha;Eremoneura;Cyclorrhapha;Schizophora;Acalyptratae;Ephydroidea;Drosophilidae;Drosophilinae;Drosophilini;Drosophilina;Drosophiliti;Drosophila;Hawaiian Drosophila;pictu…
-1.09861	251	df5050_findorfv3_9360	-	-	-	-	-	3e-44	-	1e-44	391347855	38.1	M_occ	Metaseiulus occidentalis	Eukaryota_Metazoa	34638	;cellular organisms;Eukaryota;Opisthokonta;Metazoa;Eumetazoa;Bilateria;Protostomia;Ecdysozoa;Panarthropoda;Arthropoda;Chelicerata;Arachnida;Acari;Parasitiformes;Mesostigmata;Monogynaspida;Dermanyssina;Phytoseioidea;Phytoseiidae;Typhlodrominae;Metaseiulus;Metaseiulus occidentalis;
-1.09861	251	df5050_findorfv3_9361	-	-	-	-	-	3e-44	-	1e-44	391347855	38.1	M_occ	Metaseiulus occidentalis	Eukaryota_Metazoa	34638	;cellular organisms;Eukaryota;Opisthokonta;Metazoa;Eumetazoa;Bilateria;Protostomia;Ecdysozoa;Panarthropoda;Arthropoda;Chelicerata;Arachnida;Acari;Parasitiformes;Mesostigmata;Monogynaspida;Dermanyssina;Phytoseioidea;Phytoseiidae;Typhlodrominae;Metaseiulus;Metaseiulus occidentalis;
-1.09861	251	df5050_findorfv3_9362	-	-	-	-	-	3e-44	-	1e-44	391347855	38.1	M_occ	Metaseiulus occidentalis	Eukaryota_Metazoa	34638	;cellular organisms;Eukaryota;Opisthokonta;Metazoa;Eumetazoa;Bilateria;Protostomia;Ecdysozoa;Panarthropoda;Arthropoda;Chelicerata;Arachnida;Acari;Parasitiformes;Mesostigmata;Monogynaspida;Dermanyssina;Phytoseioidea;Phytoseiidae;Typhlodrominae;Metaseiulus;Metaseiulus occidentalis;
-1.20397	250	df5050_findorfv3_15240	-	-	-	-	-	2e-53	-	6e-54	402591577	47.72	W_ban	Wuchereria bancrofti	Eukaryota_Metazoa	6293	;cellular organisms;Eukaryota;Opisthokonta;Metazoa;Eumetazoa;Bilateria;Protostomia;Ecdysozoa;Nematoda;Chromadorea;Spirurida;Filarioidea;Onchocercidae;Wuchereria;Wuchereria bancrofti;
-1.20397	250	df5050_findorfv3_3702	-	-	-	-	-	-	2e-32	6e-33	591356102	36.6	C_myd	Chelonia mydas	Eukaryota_Metazoa	8469	;cellular organisms;Eukaryota;Opisthokonta;Metazoa;Eumetazoa;Bilateria;Deuterostomia;Chordata;Craniata;Vertebrata;Gnathostomata;Teleostomi;Euteleostomi;Sarcopterygii;Dipnotetrapodomorpha;Tetrapoda;Amniota;Sauropsida;Sauria;Testudines + Archosauria group;Testudines;Cryptodira;Chelonioidea;Cheloniidae;Chelonia;Chelonia mydas;
-1.20397	252	df5050_findorfv3_10573	-	3e-16	-	-	-	-	-	9e-17	321463790	30.43	D_pul	Daphnia pulex	Eukaryota_Metazoa	6669	;cellular organisms;Eukaryota;Opisthokonta;Metazoa;Eumetazoa;Bilateria;Protostomia;Ecdysozoa;Panarthropoda;Arthropoda;Mandibulata;Pancrustacea;Crustacea;Branchiopoda;Phyllopoda;Diplostraca;Cladocera;Anomopoda;Daphniidae;Daphnia;Daphnia pulex;
-1.20397	42	df5050_findorfv3_11546	-	-	-	-	2e-05	-	-	6e-06	261411427	68.75	A_fra	Artemia franciscana	Eukaryota_Metazoa	6661	;cellular organisms;Eukaryota;Opisthokonta;Metazoa;Eumetazoa;Bilateria;Protostomia;Ecdysozoa;Panarthropoda;Arthropoda;Mandibulata;Pancrustacea;Crustacea;Branchiopoda;Sarsostraca;Anostraca;Artemiidae;Artemia;Artemia franciscana;
-1.25276	251	df5050_findorfv3_18887	-	-	-	-	-	-	7e-14	2e-14	308475653	33.58	C_rem	Caenorhabditis remanei	Eukaryota_Metazoa	31234	;cellular organisms;Eukaryota;Opisthokonta;Metazoa;Eumetazoa;Bilateria;Protostomia;Ecdysozoa;Nematoda;Chromadorea;Rhabditida;Rhabditoidea;Rhabditidae;Peloderinae;Caenorhabditis;Caenorhabditis remanei;
-1.25276	252	df5050_findorfv3_14107	-	-	-	-	7e-91	-	-	2e-91	156356095	100	N_vec	Nematostella vectensis	Eukaryota_Metazoa	45351	;cellular organisms;Eukaryota;Opisthokonta;Metazoa;Eumetazoa;Cnidaria;Anthozoa;Hexacorallia;Actiniaria;Edwardsiidae;Nematostella;Nematostella vectensis;
-1.38629	250	df5050_findorfv3_3165	-	-	-	-	-	8e-36	-	2e-36	45331057	36.2	M_rot	Megachile rotundata	Eukaryota_Metazoa	143995	;cellular organisms;Eukaryota;Opisthokonta;Metazoa;Eumetazoa;Bilateria;Protostomia;Ecdysozoa;Panarthropoda;Arthropoda;Mandibulata;Pancrustacea;Hexapoda;Insecta;Dicondylia;Pterygota;Neoptera;Endopterygota;Hymenoptera;Apocrita;Aculeata;Apoidea;Megachilidae;Megachilinae;Megachilini;Megachile;Megachile rotundata;
-1.38629	809	df5050_findorfv3_10607	-	-	-	-	-	-	2e-53	5e-54	313215765	95.65	O_dio	Oikopleura dioica	Eukaryota_Metazoa	34765	;cellular organisms;Eukaryota;Opisthokonta;Metazoa;Eumetazoa;Bilateria;Deuterostomia;Chordata;Tunicata;Appendicularia;Oikopleuridae;Oikopleura;Oikopleura dioica;
-1.38629	6	df5050_findorfv3_10788	-	-	-	-	-	0.0004	-	0.0001	541044520	63.33	A_suu	Ascaris suum	Eukaryota_Metazoa	6253	;cellular organisms;Eukaryota;Opisthokonta;Metazoa;Eumetazoa;Bilateria;Protostomia;Ecdysozoa;Nematoda;Chromadorea;Ascaridida;Ascaridoidea;Ascarididae;Ascaris;Ascaris suum;
-1.38629	250	df5050_findorfv3_10953	-	-	-	-	4e-12	-	-	1e-12	676458968	33.8	L_gig	Lottia gigantea	Eukaryota_Metazoa	225164	;cellular organisms;Eukaryota;Opisthokonta;Metazoa;Eumetazoa;Bilateria;Protostomia;Lophotrochozoa;Mollusca;Gastropoda;Patellogastropoda;Lottioidea;Lottiidae;Lottia;Lottia gigantea;
-1.38629	204	df5050_findorfv3_14677	-	-	-	-	8e-07	-	-	2e-07	195161888	26.38	D_per	Drosophila persimilis	Eukaryota_Metazoa	7234	;cellular organisms;Eukaryota;Opisthokonta;Metazoa;Eumetazoa;Bilateria;Protostomia;Ecdysozoa;Panarthropoda;Arthropoda;Mandibulata;Pancrustacea;Hexapoda;Insecta;Dicondylia;Pterygota;Neoptera;Endopterygota;Diptera;Brachycera;Muscomorpha;Eremoneura;Cyclorrhapha;Schizophora;Acalyptratae;Ephydroidea;Drosophilidae;Drosophilinae;Drosophilini;Drosophilina;Drosophiliti;Drosophila;Sophophora;obscura group;…
-1.38629	2	df5050_findorfv3_17373	-	-	-	-	-	0.0008	-	0.0002	268564857	37.66	C_bri	Caenorhabditis briggsae	Eukaryota_Metazoa	6238	;cellular organisms;Eukaryota;Opisthokonta;Metazoa;Eumetazoa;Bilateria;Protostomia;Ecdysozoa;Nematoda;Chromadorea;Rhabditida;Rhabditoidea;Rhabditidae;Peloderinae;Caenorhabditis;Caenorhabditis briggsae;
-1.38629	7	df5050_findorfv3_19421	-	-	-	-	-	4e-05	-	1e-05	17552718	56.52	C_ele	Caenorhabditis elegans	Eukaryota_Metazoa	6239	;cellular organisms;Eukaryota;Opisthokonta;Metazoa;Eumetazoa;Bilateria;Protostomia;Ecdysozoa;Nematoda;Chromadorea;Rhabditida;Rhabditoidea;Rhabditidae;Peloderinae;Caenorhabditis;Caenorhabditis elegans;
-1.38629	250	df5050_findorfv3_20709	-	-	-	-	-	2e-12	-	5e-13	443692501	30.28	C_tel	Capitella teleta	Eukaryota_Metazoa	283909	;cellular organisms;Eukaryota;Opisthokonta;Metazoa;Eumetazoa;Bilateria;Protostomia;Lophotrochozoa;Annelida;Polychaeta;Scolecida;Capitellida;Capitellidae;Capitella;Capitella teleta;
-1.38629	250	df5050_findorfv3_3101	-	-	-	-	4e-12	-	-	1e-12	676458968	33.8	L_gig	Lottia gigantea	Eukaryota_Metazoa	225164	;cellular organisms;Eukaryota;Opisthokonta;Metazoa;Eumetazoa;Bilateria;Protostomia;Lophotrochozoa;Mollusca;Gastropoda;Patellogastropoda;Lottioidea;Lottiidae;Lottia;Lottia gigantea;
-1.38629	7	df5050_findorfv3_5803	-	-	-	-	4e-05	-	-	1e-05	541038952	33.68	A_suu	Ascaris suum	Eukaryota_Metazoa	6253	;cellular organisms;Eukaryota;Opisthokonta;Metazoa;Eumetazoa;Bilateria;Protostomia;Ecdysozoa;Nematoda;Chromadorea;Ascaridida;Ascaridoidea;Ascarididae;Ascaris;Ascaris suum;
-1.38629	6	df5050_findorfv3_7846	-	-	-	-	8e-05	-	-	2e-05	541038952	39.73	A_suu	Ascaris suum	Eukaryota_Metazoa	6253	;cellular organisms;Eukaryota;Opisthokonta;Metazoa;Eumetazoa;Bilateria;Protostomia;Ecdysozoa;Nematoda;Chromadorea;Ascaridida;Ascaridoidea;Ascarididae;Ascaris;Ascaris suum;
-1.45529	250	df5050_findorfv3_3696	-	-	-	-	-	3e-26	-	7e-27	71988145	44.92	C_ele	Caenorhabditis elegans	Eukaryota_Metazoa	6239	;cellular organisms;Eukaryota;Opisthokonta;Metazoa;Eumetazoa;Bilateria;Protostomia;Ecdysozoa;Nematoda;Chromadorea;Rhabditida;Rhabditoidea;Rhabditidae;Peloderinae;Caenorhabditis;Caenorhabditis elegans;
-1.50408	250	df5050_findorfv3_1267	-	-	-	-	-	-	9e-72	2e-72	410902709	35.48	T_rub	Takifugu rubripes	Eukaryota_Metazoa	31033	;cellular organisms;Eukaryota;Opisthokonta;Metazoa;Eumetazoa;Bilateria;Deuterostomia;Chordata;Craniata;Vertebrata;Gnathostomata;Teleostomi;Euteleostomi;Actinopterygii;Actinopteri;Neopterygii;Teleostei;Osteoglossocephalai;Clupeocephala;Euteleosteomorpha;Neoteleostei;Eurypterygia;Ctenosquamata;Acanthomorphata;Euacanthomorphacea;Percomorphaceae;Eupercaria;Tetraodontiformes;Tetraodontoidei;Tetradonto…
-1.50408	250	df5050_findorfv3_19614	-	-	-	-	-	-	9e-33	2e-33	560121191	82.09	H_con	Haemonchus contortus	Eukaryota_Metazoa	6289	;cellular organisms;Eukaryota;Opisthokonta;Metazoa;Eumetazoa;Bilateria;Protostomia;Ecdysozoa;Nematoda;Chromadorea;Rhabditida;Strongylida;Trichostrongyloidea;Haemonchidae;Haemonchinae;Haemonchus;Haemonchus contortus;
-1.50408	250	df5050_findorfv3_9686	-	-	-	9e-33	-	-	-	2e-33	541043118	40.22	A_suu	Ascaris suum	Eukaryota_Metazoa	6253	;cellular organisms;Eukaryota;Opisthokonta;Metazoa;Eumetazoa;Bilateria;Protostomia;Ecdysozoa;Nematoda;Chromadorea;Ascaridida;Ascaridoidea;Ascarididae;Ascaris;Ascaris suum;
-1.50408	250	df5050_findorfv3_9687	-	-	-	9e-33	-	-	-	2e-33	541043118	40.22	A_suu	Ascaris suum	Eukaryota_Metazoa	6253	;cellular organisms;Eukaryota;Opisthokonta;Metazoa;Eumetazoa;Bilateria;Protostomia;Ecdysozoa;Nematoda;Chromadorea;Ascaridida;Ascaridoidea;Ascarididae;Ascaris;Ascaris suum;
-1.60944	250	df5050_findorfv3_810	-	-	-	-	-	-	1e-41	2e-42	541043485	40.61	A_suu	Ascaris suum	Eukaryota_Metazoa	6253	;cellular organisms;Eukaryota;Opisthokonta;Metazoa;Eumetazoa;Bilateria;Protostomia;Ecdysozoa;Nematoda;Chromadorea;Ascaridida;Ascaridoidea;Ascarididae;Ascaris;Ascaris suum;
-1.60944	250	df5050_findorfv3_10123	-	-	-	-	-	-	1e-06	2e-07	607366510	83.33	C_bir	Cerapachys biroi	Eukaryota_Metazoa	443821	;cellular organisms;Eukaryota;Opisthokonta;Metazoa;Eumetazoa;Bilateria;Protostomia;Ecdysozoa;Panarthropoda;Arthropoda;Mandibulata;Pancrustacea;Hexapoda;Insecta;Dicondylia;Pterygota;Neoptera;Endopterygota;Hymenoptera;Apocrita;Aculeata;Vespoidea;Formicidae;Cerapachyinae;Cerapachyini;Cerapachys;Cerapachys biroi;
-1.60944	250	df5050_findorfv3_10150	-	-	-	-	-	2e-31	-	4e-32	393907333	41.95	L_loa	Loa loa	Eukaryota_Metazoa	7209	;cellular organisms;Eukaryota;Opisthokonta;Metazoa;Eumetazoa;Bilateria;Protostomia;Ecdysozoa;Nematoda;Chromadorea;Spirurida;Filarioidea;Onchocercidae;Loa;Loa loa;
-1.60944	250	df5050_findorfv3_10949	-	-	-	-	5e-12	-	-	1e-12	676458968	33.8	L_gig	Lottia gigantea	Eukaryota_Metazoa	225164	;cellular organisms;Eukaryota;Opisthokonta;Metazoa;Eumetazoa;Bilateria;Protostomia;Lophotrochozoa;Mollusca;Gastropoda;Patellogastropoda;Lottioidea;Lottiidae;Lottia;Lottia gigantea;
-1.60944	250	df5050_findorfv3_10952	-	-	-	-	5e-12	-	-	1e-12	676458968	33.8	L_gig	Lottia gigantea	Eukaryota_Metazoa	225164	;cellular organisms;Eukaryota;Opisthokonta;Metazoa;Eumetazoa;Bilateria;Protostomia;Lophotrochozoa;Mollusca;Gastropoda;Patellogastropoda;Lottioidea;Lottiidae;Lottia;Lottia gigantea;
-1.60944	256	df5050_findorfv3_11793	-	3e-17	-	-	-	-	-	6e-18	238816979	31.21	M_bra	Mamestra brassicae	Eukaryota_Metazoa	55057	;cellular organisms;Eukaryota;Opisthokonta;Metazoa;Eumetazoa;Bilateria;Protostomia;Ecdysozoa;Panarthropoda;Arthropoda;Mandibulata;Pancrustacea;Hexapoda;Insecta;Dicondylia;Pterygota;Neoptera;Endopterygota;Amphiesmenoptera;Lepidoptera;Glossata;Neolepidoptera;Heteroneura;Ditrysia;Obtectomera;Noctuoidea;Noctuidae;Hadeninae;Mamestra;Mamestra brassicae;
-1.60944	252	df5050_findorfv3_11883	-	-	-	-	2e-13	-	-	4e-14	507632623	61.02	O_deg	Octodon degus	Eukaryota_Metazoa	10160	;cellular organisms;Eukaryota;Opisthokonta;Metazoa;Eumetazoa;Bilateria;Deuterostomia;Chordata;Craniata;Vertebrata;Gnathostomata;Teleostomi;Euteleostomi;Sarcopterygii;Dipnotetrapodomorpha;Tetrapoda;Amniota;Mammalia;Theria;Eutheria;Boreoeutheria;Euarchontoglires;Glires;Rodentia;Hystricognathi;Octodontidae;Octodon;Octodon degus;
-1.60944	250	df5050_findorfv3_12906	-	-	-	-	-	-	1e-10	2e-11	668459257	44.3	A_sin	Anopheles sinensis	Eukaryota_Metazoa	74873	;cellular organisms;Eukaryota;Opisthokonta;Metazoa;Eumetazoa;Bilateria;Protostomia;Ecdysozoa;Panarthropoda;Arthropoda;Mandibulata;Pancrustacea;Hexapoda;Insecta;Dicondylia;Pterygota;Neoptera;Endopterygota;Diptera;Nematocera;Culicomorpha;Culicoidea;Culicidae;Anophelinae;Anopheles;Anopheles;Laticorn;Myzorhynchus;hyrcanus group;Anopheles sinensis;
-1.60944	250	df5050_findorfv3_13116	-	-	-	-	-	-	1e-08	2e-09	671411397	41.38	B_mal	Brugia malayi	Eukaryota_Metazoa	6279	;cellular organisms;Eukaryota;Opisthokonta;Metazoa;Eumetazoa;Bilateria;Protostomia;Ecdysozoa;Nematoda;Chromadorea;Spirurida;Filarioidea;Onchocercidae;Brugia;Brugia malayi;
-1.60944	91	df5050_findorfv3_14627	-	-	-	-	-	5e-07	-	1e-07	341901123	28.81	C_bre	Caenorhabditis brenneri	Eukaryota_Metazoa	135651	;cellular organisms;Eukaryota;Opisthokonta;Metazoa;Eumetazoa;Bilateria;Protostomia;Ecdysozoa;Nematoda;Chromadorea;Rhabditida;Rhabditoidea;Rhabditidae;Peloderinae;Caenorhabditis;Caenorhabditis brenneri;
-1.60944	250	df5050_findorfv3_15675	-	-	-	-	-	2e-16	-	4e-17	597807288	69.39	A_mex	Astyanax mexicanus	Eukaryota_Metazoa	7994	;cellular organisms;Eukaryota;Opisthokonta;Metazoa;Eumetazoa;Bilateria;Deuterostomia;Chordata;Craniata;Vertebrata;Gnathostomata;Teleostomi;Euteleostomi;Actinopterygii;Actinopteri;Neopterygii;Teleostei;Osteoglossocephalai;Clupeocephala;Otomorpha;Ostariophysi;Otophysa;Characiphysae;Characiformes;Characoidei;Characidae;Characidae incertae sedis;Astyanax clade;Astyanax;Astyanax mexicanus;
-1.60944	250	df5050_findorfv3_17104	-	-	-	-	-	-	1e-07	2e-08	47195440	91.3	T_nig	Tetraodon nigroviridis	Eukaryota_Metazoa	99883	;cellular organisms;Eukaryota;Opisthokonta;Metazoa;Eumetazoa;Bilateria;Deuterostomia;Chordata;Craniata;Vertebrata;Gnathostomata;Teleostomi;Euteleostomi;Actinopterygii;Actinopteri;Neopterygii;Teleostei;Osteoglossocephalai;Clupeocephala;Euteleosteomorpha;Neoteleostei;Eurypterygia;Ctenosquamata;Acanthomorphata;Euacanthomorphacea;Percomorphaceae;Eupercaria;Tetraodontiformes;Tetraodontoidei;Tetradonto…
-1.60944	250	df5050_findorfv3_17223	-	-	-	-	-	-	1e-07	2e-08	47195440	91.3	T_nig	Tetraodon nigroviridis	Eukaryota_Metazoa	99883	;cellular organisms;Eukaryota;Opisthokonta;Metazoa;Eumetazoa;Bilateria;Deuterostomia;Chordata;Craniata;Vertebrata;Gnathostomata;Teleostomi;Euteleostomi;Actinopterygii;Actinopteri;Neopterygii;Teleostei;Osteoglossocephalai;Clupeocephala;Euteleosteomorpha;Neoteleostei;Eurypterygia;Ctenosquamata;Acanthomorphata;Euacanthomorphacea;Percomorphaceae;Eupercaria;Tetraodontiformes;Tetraodontoidei;Tetradonto…
-1.60944	24	df5050_findorfv3_17621	-	0.0001	-	-	-	-	-	2e-05	194750813	56.76	D_ana	Drosophila ananassae	Eukaryota_Metazoa	7217	;cellular organisms;Eukaryota;Opisthokonta;Metazoa;Eumetazoa;Bilateria;Protostomia;Ecdysozoa;Panarthropoda;Arthropoda;Mandibulata;Pancrustacea;Hexapoda;Insecta;Dicondylia;Pterygota;Neoptera;Endopterygota;Diptera;Brachycera;Muscomorpha;Eremoneura;Cyclorrhapha;Schizophora;Acalyptratae;Ephydroidea;Drosophilidae;Drosophilinae;Drosophilini;Drosophilina;Drosophiliti;Drosophila;Sophophora;melanogaster g…
-1.60944	250	df5050_findorfv3_19106	-	-	-	-	-	-	5e-07	1e-07	147907405	32.17	C_int	Ciona intestinalis	Eukaryota_Metazoa	7719	;cellular organisms;Eukaryota;Opisthokonta;Metazoa;Eumetazoa;Bilateria;Deuterostomia;Chordata;Tunicata;Ascidiacea;Enterogona;Phlebobranchia;Cionidae;Ciona;Ciona intestinalis;
-1.60944	250	df5050_findorfv3_20117	-	-	-	-	-	-	1e-33	2e-34	568256933	48.59	A_dar	Anopheles darlingi	Eukaryota_Metazoa	43151	;cellular organisms;Eukaryota;Opisthokonta;Metazoa;Eumetazoa;Bilateria;Protostomia;Ecdysozoa;Panarthropoda;Arthropoda;Mandibulata;Pancrustacea;Hexapoda;Insecta;Dicondylia;Pterygota;Neoptera;Endopterygota;Diptera;Nematocera;Culicomorpha;Culicoidea;Culicidae;Anophelinae;Anopheles;Nyssorhynchus;Argyritarsis;Argyritarsis;darlingi group;Anopheles darlingi;
-1.60944	91	df5050_findorfv3_2737	-	1e-05	-	-	-	-	-	2e-06	392506987	37.5	D_het	Drosophila heteroneura	Eukaryota_Metazoa	32382	;cellular organisms;Eukaryota;Opisthokonta;Metazoa;Eumetazoa;Bilateria;Protostomia;Ecdysozoa;Panarthropoda;Arthropoda;Mandibulata;Pancrustacea;Hexapoda;Insecta;Dicondylia;Pterygota;Neoptera;Endopterygota;Diptera;Brachycera;Muscomorpha;Eremoneura;Cyclorrhapha;Schizophora;Acalyptratae;Ephydroidea;Drosophilidae;Drosophilinae;Drosophilini;Drosophilina;Drosophiliti;Drosophila;Hawaiian Drosophila;pictu…
-1.60944	250	df5050_findorfv3_4532	-	-	-	-	-	-	1e-08	2e-09	425873541	71.43	D_des	Ditylenchus destructor	Eukaryota_Metazoa	166010	;cellular organisms;Eukaryota;Opisthokonta;Metazoa;Eumetazoa;Bilateria;Protostomia;Ecdysozoa;Nematoda;Chromadorea;Tylenchida;Tylenchina;Tylenchoidea;Anguinidae;Anguininae;Ditylenchus;Ditylenchus destructor;
-1.60944	250	df5050_findorfv3_5089	-	2e-19	-	-	-	-	-	4e-20	268580071	58.67	C_bri	Caenorhabditis briggsae	Eukaryota_Metazoa	6238	;cellular organisms;Eukaryota;Opisthokonta;Metazoa;Eumetazoa;Bilateria;Protostomia;Ecdysozoa;Nematoda;Chromadorea;Rhabditida;Rhabditoidea;Rhabditidae;Peloderinae;Caenorhabditis;Caenorhabditis briggsae;
-1.60944	250	df5050_findorfv3_6328	-	-	-	-	-	-	1e-07	2e-08	308483880	26.19	C_rem	Caenorhabditis remanei	Eukaryota_Metazoa	31234	;cellular organisms;Eukaryota;Opisthokonta;Metazoa;Eumetazoa;Bilateria;Protostomia;Ecdysozoa;Nematoda;Chromadorea;Rhabditida;Rhabditoidea;Rhabditidae;Peloderinae;Caenorhabditis;Caenorhabditis remanei;
-1.60944	250	df5050_findorfv3_6329	-	-	-	-	-	-	1e-07	2e-08	308483880	26.19	C_rem	Caenorhabditis remanei	Eukaryota_Metazoa	31234	;cellular organisms;Eukaryota;Opisthokonta;Metazoa;Eumetazoa;Bilateria;Protostomia;Ecdysozoa;Nematoda;Chromadorea;Rhabditida;Rhabditoidea;Rhabditidae;Peloderinae;Caenorhabditis;Caenorhabditis remanei;
-1.60944	250	df5050_findorfv3_749	-	-	-	-	-	2e-07	-	4e-08	674590583	40.51	H_mic	Hymenolepis microstoma	Eukaryota_Metazoa	85433	;cellular organisms;Eukaryota;Opisthokonta;Metazoa;Eumetazoa;Bilateria;Platyhelminthes;Cestoda;Eucestoda;Cyclophyllidea;Hymenolepididae;Hymenolepis;Hymenolepis microstoma;
-1.7148	250	df5050_findorfv3_4	-	-	-	-	5e-11	-	-	9e-12	675379098	36.84	S_mim	Stegodyphus mimosarum	Eukaryota_Metazoa	407821	;cellular organisms;Eukaryota;Opisthokonta;Metazoa;Eumetazoa;Bilateria;Protostomia;Ecdysozoa;Panarthropoda;Arthropoda;Chelicerata;Arachnida;Araneae;Araneomorphae;Entelegynae;Eresoidea;Eresidae;Stegodyphus;Stegodyphus mimosarum;
-1.7148	33	df5050_findorfv3_1236	-	-	-	-	-	-	5e-07	9e-08	304269308	29.06	M_jav	Meloidogyne javanica	Eukaryota_Metazoa	6303	;cellular organisms;Eukaryota;Opisthokonta;Metazoa;Eumetazoa;Bilateria;Protostomia;Ecdysozoa;Nematoda;Chromadorea;Tylenchida;Tylenchina;Tylenchoidea;Meloidogynidae;Meloidogyninae;Meloidogyne;Meloidogyne incognita group;Meloidogyne javanica;
-1.74297	250	df5050_findorfv3_14844	-	-	-	-	-	-	4e-11	7e-12	665810132	30.56	M_dem	Microplitis demolitor	Eukaryota_Metazoa	69319	;cellular organisms;Eukaryota;Opisthokonta;Metazoa;Eumetazoa;Bilateria;Protostomia;Ecdysozoa;Panarthropoda;Arthropoda;Mandibulata;Pancrustacea;Hexapoda;Insecta;Dicondylia;Pterygota;Neoptera;Endopterygota;Hymenoptera;Apocrita;Ichneumonoidea;Braconidae;Microgastrinae;Microplitis;Microplitis demolitor;
-1.79176	30	df5050_findorfv3_10543	-	-	-	-	6e-06	-	-	1e-06	341901268	34.91	C_bre	Caenorhabditis brenneri	Eukaryota_Metazoa	135651	;cellular organisms;Eukaryota;Opisthokonta;Metazoa;Eumetazoa;Bilateria;Protostomia;Ecdysozoa;Nematoda;Chromadorea;Rhabditida;Rhabditoidea;Rhabditidae;Peloderinae;Caenorhabditis;Caenorhabditis brenneri;
-1.79176	250	df5050_findorfv3_19362	-	-	-	-	-	-	3e-26	5e-27	560135596	50.85	H_con	Haemonchus contortus	Eukaryota_Metazoa	6289	;cellular organisms;Eukaryota;Opisthokonta;Metazoa;Eumetazoa;Bilateria;Protostomia;Ecdysozoa;Nematoda;Chromadorea;Rhabditida;Strongylida;Trichostrongyloidea;Haemonchidae;Haemonchinae;Haemonchus;Haemonchus contortus;
-1.79176	251	df5050_findorfv3_2173	-	-	-	-	-	3e-21	-	5e-22	357625869	71.88	D_ple	Danaus plexippus	Eukaryota_Metazoa	13037	;cellular organisms;Eukaryota;Opisthokonta;Metazoa;Eumetazoa;Bilateria;Protostomia;Ecdysozoa;Panarthropoda;Arthropoda;Mandibulata;Pancrustacea;Hexapoda;Insecta;Dicondylia;Pterygota;Neoptera;Endopterygota;Amphiesmenoptera;Lepidoptera;Glossata;Neolepidoptera;Heteroneura;Ditrysia;Obtectomera;Papilionoidea;Nymphalidae;Danainae;Danaini;Danaina;Danaus;Danaus;Danaus plexippus;
-1.79176	250	df5050_findorfv3_5752	-	-	-	-	-	3e-20	-	5e-21	568266598	34.52	N_ame	Necator americanus	Eukaryota_Metazoa	51031	;cellular organisms;Eukaryota;Opisthokonta;Metazoa;Eumetazoa;Bilateria;Protostomia;Ecdysozoa;Nematoda;Chromadorea;Rhabditida;Strongylida;Ancylostomatoidea;Ancylostomatidae;Bunostominae;Necator;Necator americanus;
-1.79176	250	df5050_findorfv3_7220	-	-	-	-	-	3e-22	-	5e-23	591361661	42.62	C_myd	Chelonia mydas	Eukaryota_Metazoa	8469	;cellular organisms;Eukaryota;Opisthokonta;Metazoa;Eumetazoa;Bilateria;Deuterostomia;Chordata;Craniata;Vertebrata;Gnathostomata;Teleostomi;Euteleostomi;Sarcopterygii;Dipnotetrapodomorpha;Tetrapoda;Amniota;Sauropsida;Sauria;Testudines + Archosauria group;Testudines;Cryptodira;Chelonioidea;Cheloniidae;Chelonia;Chelonia mydas;
-1.79176	564	df5050_findorfv3_11192	-	3e-14	-	-	-	-	-	5e-15	568286117	31.12	N_ame	Necator americanus	Eukaryota_Metazoa	51031	;cellular organisms;Eukaryota;Opisthokonta;Metazoa;Eumetazoa;Bilateria;Protostomia;Ecdysozoa;Nematoda;Chromadorea;Rhabditida;Strongylida;Ancylostomatoidea;Ancylostomatidae;Bunostominae;Necator;Necator americanus;
-1.79176	253	df5050_findorfv3_5516	-	-	-	-	-	-	6e-11	1e-11	676487770	47.62	L_gig	Lottia gigantea	Eukaryota_Metazoa	225164	;cellular organisms;Eukaryota;Opisthokonta;Metazoa;Eumetazoa;Bilateria;Protostomia;Lophotrochozoa;Mollusca;Gastropoda;Patellogastropoda;Lottioidea;Lottiidae;Lottia;Lottia gigantea;
-1.89712	199	df5050_findorfv3_11225	-	2e-08	-	-	-	-	-	3e-09	675388608	34.15	S_mim	Stegodyphus mimosarum	Eukaryota_Metazoa	407821	;cellular organisms;Eukaryota;Opisthokonta;Metazoa;Eumetazoa;Bilateria;Protostomia;Ecdysozoa;Panarthropoda;Arthropoda;Chelicerata;Arachnida;Araneae;Araneomorphae;Entelegynae;Eresoidea;Eresidae;Stegodyphus;Stegodyphus mimosarum;
-1.89712	15	df5050_findorfv3_121	-	-	-	-	-	2e-05	-	3e-06	268581177	45.28	C_bri	Caenorhabditis briggsae	Eukaryota_Metazoa	6238	;cellular organisms;Eukaryota;Opisthokonta;Metazoa;Eumetazoa;Bilateria;Protostomia;Ecdysozoa;Nematoda;Chromadorea;Rhabditida;Rhabditoidea;Rhabditidae;Peloderinae;Caenorhabditis;Caenorhabditis briggsae;
-1.89712	39	df5050_findorfv3_3902	-	4e-05	-	-	-	-	-	6e-06	568300206	60	N_ame	Necator americanus	Eukaryota_Metazoa	51031	;cellular organisms;Eukaryota;Opisthokonta;Metazoa;Eumetazoa;Bilateria;Protostomia;Ecdysozoa;Nematoda;Chromadorea;Rhabditida;Strongylida;Ancylostomatoidea;Ancylostomatidae;Bunostominae;Necator;Necator americanus;
-1.89712	12	df5050_findorfv3_3922	-	-	-	-	-	2e-05	-	3e-06	366984585	48.15	P_cav	Pandinus cavimanus	Eukaryota_Metazoa	217261	;cellular organisms;Eukaryota;Opisthokonta;Metazoa;Eumetazoa;Bilateria;Protostomia;Ecdysozoa;Panarthropoda;Arthropoda;Chelicerata;Arachnida;Scorpiones;Iurida;Scorpionoidea;Scorpionidae;Scorpioninae;Pandinus;Pandinus cavimanus;
-1.89712	12	df5050_findorfv3_3923	-	-	-	-	-	2e-05	-	3e-06	366984585	48.15	P_cav	Pandinus cavimanus	Eukaryota_Metazoa	217261	;cellular organisms;Eukaryota;Opisthokonta;Metazoa;Eumetazoa;Bilateria;Protostomia;Ecdysozoa;Panarthropoda;Arthropoda;Chelicerata;Arachnida;Scorpiones;Iurida;Scorpionoidea;Scorpionidae;Scorpioninae;Pandinus;Pandinus cavimanus;
-1.89712	655	df5050_findorfv3_4653	-	-	-	-	-	2e-60	-	3e-61	307174680	98.97	C_flo	Camponotus floridanus	Eukaryota_Metazoa	104421	;cellular organisms;Eukaryota;Opisthokonta;Metazoa;Eumetazoa;Bilateria;Protostomia;Ecdysozoa;Panarthropoda;Arthropoda;Mandibulata;Pancrustacea;Hexapoda;Insecta;Dicondylia;Pterygota;Neoptera;Endopterygota;Hymenoptera;Apocrita;Aculeata;Vespoidea;Formicidae;Formicinae;Camponotini;Camponotus;Camponotus floridanus;
-1.89712	453	df5050_findorfv3_606	-	-	-	-	-	-	4e-26	6e-27	568291216	53.54	N_ame	Necator americanus	Eukaryota_Metazoa	51031	;cellular organisms;Eukaryota;Opisthokonta;Metazoa;Eumetazoa;Bilateria;Protostomia;Ecdysozoa;Nematoda;Chromadorea;Rhabditida;Strongylida;Ancylostomatoidea;Ancylostomatidae;Bunostominae;Necator;Necator americanus;
-1.89712	257	df5050_findorfv3_6939	-	-	-	-	-	6e-14	-	9e-15	357628813	61.02	D_ple	Danaus plexippus	Eukaryota_Metazoa	13037	;cellular organisms;Eukaryota;Opisthokonta;Metazoa;Eumetazoa;Bilateria;Protostomia;Ecdysozoa;Panarthropoda;Arthropoda;Mandibulata;Pancrustacea;Hexapoda;Insecta;Dicondylia;Pterygota;Neoptera;Endopterygota;Amphiesmenoptera;Lepidoptera;Glossata;Neolepidoptera;Heteroneura;Ditrysia;Obtectomera;Papilionoidea;Nymphalidae;Danainae;Danaini;Danaina;Danaus;Danaus;Danaus plexippus;
-1.89712	250	df5050_findorfv3_9577	-	-	-	-	4e-08	-	-	6e-09	645023946	62	N_vit	Nasonia vitripennis	Eukaryota_Metazoa	7425	;cellular organisms;Eukaryota;Opisthokonta;Metazoa;Eumetazoa;Bilateria;Protostomia;Ecdysozoa;Panarthropoda;Arthropoda;Mandibulata;Pancrustacea;Hexapoda;Insecta;Dicondylia;Pterygota;Neoptera;Endopterygota;Hymenoptera;Apocrita;Chaldicoidea group;Chalcidoidea;Pteromalidae;Pteromalinae;Nasonia;Nasonia vitripennis;
-1.94591	250	df5050_findorfv3_14326	-	-	-	7e-09	-	-	-	1e-09	675368689	32.28	S_mim	Stegodyphus mimosarum	Eukaryota_Metazoa	407821	;cellular organisms;Eukaryota;Opisthokonta;Metazoa;Eumetazoa;Bilateria;Protostomia;Ecdysozoa;Panarthropoda;Arthropoda;Chelicerata;Arachnida;Araneae;Araneomorphae;Entelegynae;Eresoidea;Eresidae;Stegodyphus;Stegodyphus mimosarum;
-1.94591	80	df5050_findorfv3_2798	-	-	-	-	-	-	7e-07	1e-07	443722198	57.14	C_tel	Capitella teleta	Eukaryota_Metazoa	283909	;cellular organisms;Eukaryota;Opisthokonta;Metazoa;Eumetazoa;Bilateria;Protostomia;Lophotrochozoa;Annelida;Polychaeta;Scolecida;Capitellida;Capitellidae;Capitella;Capitella teleta;
-1.94591	250	df5050_findorfv3_5874	-	-	-	-	-	-	7e-10	1e-10	683899533	23.43	S_can	Serinus canaria	Eukaryota_Metazoa	9135	;cellular organisms;Eukaryota;Opisthokonta;Metazoa;Eumetazoa;Bilateria;Deuterostomia;Chordata;Craniata;Vertebrata;Gnathostomata;Teleostomi;Euteleostomi;Sarcopterygii;Dipnotetrapodomorpha;Tetrapoda;Amniota;Sauropsida;Sauria;Testudines + Archosauria group;Archosauria;Dinosauria;Saurischia;Theropoda;Coelurosauria;Aves;Neognathae;Passeriformes;Passeroidea;Fringillidae;Carduelinae;Serinus;Serinus cana…
-1.96611	250	df5050_findorfv3_2801	-	-	-	-	5e-16	-	-	7e-17	678220795	50	Strut	Struthio camelus australis	Eukaryota_Metazoa	441894	;cellular organisms;Eukaryota;Opisthokonta;Metazoa;Eumetazoa;Bilateria;Deuterostomia;Chordata;Craniata;Vertebrata;Gnathostomata;Teleostomi;Euteleostomi;Sarcopterygii;Dipnotetrapodomorpha;Tetrapoda;Amniota;Sauropsida;Sauria;Testudines + Archosauria group;Archosauria;Dinosauria;Saurischia;Theropoda;Coelurosauria;Aves;Palaeognathae;Struthioniformes;Struthionidae;Struthio;Struthio camelus;Struthio ca…
-2.0149	22	df5050_findorfv3_10038	-	-	-	-	-	-	3e-08	4e-09	541046698	25.38	A_suu	Ascaris suum	Eukaryota_Metazoa	6253	;cellular organisms;Eukaryota;Opisthokonta;Metazoa;Eumetazoa;Bilateria;Protostomia;Ecdysozoa;Nematoda;Chromadorea;Ascaridida;Ascaridoidea;Ascarididae;Ascaris;Ascaris suum;
-2.0149	19	df5050_findorfv3_3984	-	0.0006	-	-	-	-	-	8e-05	669324598	38.98	T_sui	Trichuris suis	Eukaryota_Metazoa	68888	;cellular organisms;Eukaryota;Opisthokonta;Metazoa;Eumetazoa;Bilateria;Protostomia;Ecdysozoa;Nematoda;Enoplea;Dorylaimia;Trichocephalida;Trichuridae;Trichuris;Trichuris suis;
-2.0149	250	df5050_findorfv3_635	-	-	-	-	3e-25	-	-	4e-26	260818781	48.7	B_flo	Branchiostoma floridae	Eukaryota_Metazoa	7739	;cellular organisms;Eukaryota;Opisthokonta;Metazoa;Eumetazoa;Bilateria;Deuterostomia;Chordata;Cephalochordata;Branchiostomidae;Branchiostoma;Branchiostoma floridae;
-2.0149	184	df5050_findorfv3_15098	-	-	-	-	-	3e-07	-	4e-08	671405120	71.43	B_mal	Brugia malayi	Eukaryota_Metazoa	6279	;cellular organisms;Eukaryota;Opisthokonta;Metazoa;Eumetazoa;Bilateria;Protostomia;Ecdysozoa;Nematoda;Chromadorea;Spirurida;Filarioidea;Onchocercidae;Brugia;Brugia malayi;
-2.07944	114	df5050_findorfv3_4278	-	-	-	-	-	4e-10	-	5e-11	562833114	33.53	T_chi	Tupaia chinensis	Eukaryota_Metazoa	246437	;cellular organisms;Eukaryota;Opisthokonta;Metazoa;Eumetazoa;Bilateria;Deuterostomia;Chordata;Craniata;Vertebrata;Gnathostomata;Teleostomi;Euteleostomi;Sarcopterygii;Dipnotetrapodomorpha;Tetrapoda;Amniota;Mammalia;Theria;Eutheria;Boreoeutheria;Euarchontoglires;Scandentia;Tupaiidae;Tupaia;Tupaia chinensis;
-2.07944	9	df5050_findorfv3_15506	-	-	-	-	-	-	8e-05	1e-05	558183961	45.04	P_sin	Pelodiscus sinensis	Eukaryota_Metazoa	13735	;cellular organisms;Eukaryota;Opisthokonta;Metazoa;Eumetazoa;Bilateria;Deuterostomia;Chordata;Craniata;Vertebrata;Gnathostomata;Teleostomi;Euteleostomi;Sarcopterygii;Dipnotetrapodomorpha;Tetrapoda;Amniota;Sauropsida;Sauria;Testudines + Archosauria group;Testudines;Cryptodira;Trionychoidea;Trionychidae;Pelodiscus;Pelodiscus sinensis;
-2.07944	37	df5050_findorfv3_18231	-	-	-	-	-	-	4e-05	5e-06	170578808	48.89	B_mal	Brugia malayi	Eukaryota_Metazoa	6279	;cellular organisms;Eukaryota;Opisthokonta;Metazoa;Eumetazoa;Bilateria;Protostomia;Ecdysozoa;Nematoda;Chromadorea;Spirurida;Filarioidea;Onchocercidae;Brugia;Brugia malayi;
-2.14843	132	df5050_findorfv3_15981	-	-	-	-	-	6e-08	-	7e-09	597833065	52.17	A_cey	Ancylostoma ceylanicum	Eukaryota_Metazoa	53326	;cellular organisms;Eukaryota;Opisthokonta;Metazoa;Eumetazoa;Bilateria;Protostomia;Ecdysozoa;Nematoda;Chromadorea;Rhabditida;Strongylida;Ancylostomatoidea;Ancylostomatidae;Ancylostomatinae;Ancylostoma;Ancylostoma ceylanicum;
-2.14843	59	df5050_findorfv3_7042	-	-	-	-	-	6e-07	-	7e-08	392899131	50.98	C_ele	Caenorhabditis elegans	Eukaryota_Metazoa	6239	;cellular organisms;Eukaryota;Opisthokonta;Metazoa;Eumetazoa;Bilateria;Protostomia;Ecdysozoa;Nematoda;Chromadorea;Rhabditida;Rhabditoidea;Rhabditidae;Peloderinae;Caenorhabditis;Caenorhabditis elegans;
-2.14843	251	df5050_findorfv3_13121	-	-	-	-	-	-	6e-42	7e-43	560118329	95.89	H_con	Haemonchus contortus	Eukaryota_Metazoa	6289	;cellular organisms;Eukaryota;Opisthokonta;Metazoa;Eumetazoa;Bilateria;Protostomia;Ecdysozoa;Nematoda;Chromadorea;Rhabditida;Strongylida;Trichostrongyloidea;Haemonchidae;Haemonchinae;Haemonchus;Haemonchus contortus;
-2.1848	12	df5050_findorfv3_11197	-	8e-05	-	-	-	-	-	9e-06	568300939	44.62	N_ame	Necator americanus	Eukaryota_Metazoa	51031	;cellular organisms;Eukaryota;Opisthokonta;Metazoa;Eumetazoa;Bilateria;Protostomia;Ecdysozoa;Nematoda;Chromadorea;Rhabditida;Strongylida;Ancylostomatoidea;Ancylostomatidae;Bunostominae;Necator;Necator americanus;
-2.1848	215	df5050_findorfv3_7341	-	-	-	-	-	-	8e-09	9e-10	242021854	56.25	Pedic	Pediculus humanus corporis	Eukaryota_Metazoa	121224	;cellular organisms;Eukaryota;Opisthokonta;Metazoa;Eumetazoa;Bilateria;Protostomia;Ecdysozoa;Panarthropoda;Arthropoda;Mandibulata;Pancrustacea;Hexapoda;Insecta;Dicondylia;Pterygota;Neoptera;Paraneoptera;Phthiraptera;Anoplura;Pediculidae;Pediculus;Pediculus humanus;Pediculus humanus corporis;
-2.19722	33	df5050_findorfv3_17802	-	-	-	-	-	-	9e-09	1e-09	671417913	23.75	B_mal	Brugia malayi	Eukaryota_Metazoa	6279	;cellular organisms;Eukaryota;Opisthokonta;Metazoa;Eumetazoa;Bilateria;Protostomia;Ecdysozoa;Nematoda;Chromadorea;Spirurida;Filarioidea;Onchocercidae;Brugia;Brugia malayi;
-2.19722	250	df5050_findorfv3_12637	-	-	-	-	-	9e-61	-	1e-61	548531101	57.99	P_nye	Pundamilia nyererei	Eukaryota_Metazoa	303518	;cellular organisms;Eukaryota;Opisthokonta;Metazoa;Eumetazoa;Bilateria;Deuterostomia;Chordata;Craniata;Vertebrata;Gnathostomata;Teleostomi;Euteleostomi;Actinopterygii;Actinopteri;Neopterygii;Teleostei;Osteoglossocephalai;Clupeocephala;Euteleosteomorpha;Neoteleostei;Eurypterygia;Ctenosquamata;Acanthomorphata;Euacanthomorphacea;Percomorphaceae;Ovalentaria;Cichlomorphae;Cichliformes;Cichlidae;Africa…
-2.30259	252	df5050_findorfv3_1062	-	-	-	-	-	2e-19	-	2e-20	674593582	50	H_mic	Hymenolepis microstoma	Eukaryota_Metazoa	85433	;cellular organisms;Eukaryota;Opisthokonta;Metazoa;Eumetazoa;Bilateria;Platyhelminthes;Cestoda;Eucestoda;Cyclophyllidea;Hymenolepididae;Hymenolepis;Hymenolepis microstoma;
-2.30259	251	df5050_findorfv3_11349	-	-	-	-	-	2e-22	-	2e-23	443685991	27.3	C_tel	Capitella teleta	Eukaryota_Metazoa	283909	;cellular organisms;Eukaryota;Opisthokonta;Metazoa;Eumetazoa;Bilateria;Protostomia;Lophotrochozoa;Annelida;Polychaeta;Scolecida;Capitellida;Capitellidae;Capitella;Capitella teleta;
-2.30259	250	df5050_findorfv3_11856	-	-	-	-	1e-23	-	-	1e-24	170049054	47	C_qui	Culex quinquefasciatus	Eukaryota_Metazoa	7176	;cellular organisms;Eukaryota;Opisthokonta;Metazoa;Eumetazoa;Bilateria;Protostomia;Ecdysozoa;Panarthropoda;Arthropoda;Mandibulata;Pancrustacea;Hexapoda;Insecta;Dicondylia;Pterygota;Neoptera;Endopterygota;Diptera;Nematocera;Culicomorpha;Culicoidea;Culicidae;Culicinae;Culicini;Culex;Culex;Culex pipiens complex;Culex quinquefasciatus;
-2.30259	250	df5050_findorfv3_12834	-	-	-	-	-	1e-28	-	1e-29	402691154	66.25	C_onc	Cooperia oncophora	Eukaryota_Metazoa	27828	;cellular organisms;Eukaryota;Opisthokonta;Metazoa;Eumetazoa;Bilateria;Protostomia;Ecdysozoa;Nematoda;Chromadorea;Rhabditida;Strongylida;Trichostrongyloidea;Cooperiidae;Cooperia;Cooperia oncophora;
-2.30259	257	df5050_findorfv3_1332	-	-	-	-	2e-14	-	-	2e-15	501299350	52.05	R_ped	Riptortus pedestris	Eukaryota_Metazoa	329032	;cellular organisms;Eukaryota;Opisthokonta;Metazoa;Eumetazoa;Bilateria;Protostomia;Ecdysozoa;Panarthropoda;Arthropoda;Mandibulata;Pancrustacea;Hexapoda;Insecta;Dicondylia;Pterygota;Neoptera;Paraneoptera;Hemiptera;Euhemiptera;Neohemiptera;Prosorrhyncha;Heteroptera;Euheteroptera;Neoheteroptera;Panheteroptera;Pentatomomorpha;Coreoidea;Alydidae;Riptortus;Riptortus pedestris;
-2.30259	259	df5050_findorfv3_15798	-	-	-	-	-	2e-17	-	2e-18	541043432	38.06	A_suu	Ascaris suum	Eukaryota_Metazoa	6253	;cellular organisms;Eukaryota;Opisthokonta;Metazoa;Eumetazoa;Bilateria;Protostomia;Ecdysozoa;Nematoda;Chromadorea;Ascaridida;Ascaridoidea;Ascarididae;Ascaris;Ascaris suum;
-2.30259	250	df5050_findorfv3_17633	-	-	-	-	-	7e-55	-	7e-56	336087612	72.5	R_com	Rhabdopleura compacta	Eukaryota_Metazoa	638968	;cellular organisms;Eukaryota;Opisthokonta;Metazoa;Eumetazoa;Bilateria;Deuterostomia;Hemichordata;Pterobranchia;Rhabdopleurida;Rhabdopleuridae;Rhabdopleura;Rhabdopleura compacta;
-2.30259	250	df5050_findorfv3_17681	-	-	-	-	-	2e-16	-	2e-17	147902982	57.35	X_lae	Xenopus laevis	Eukaryota_Metazoa	8355	;cellular organisms;Eukaryota;Opisthokonta;Metazoa;Eumetazoa;Bilateria;Deuterostomia;Chordata;Craniata;Vertebrata;Gnathostomata;Teleostomi;Euteleostomi;Sarcopterygii;Dipnotetrapodomorpha;Tetrapoda;Amphibia;Batrachia;Anura;Pipoidea;Pipidae;Xenopodinae;Xenopus;Xenopus;Xenopus laevis;
-2.30259	250	df5050_findorfv3_18893	-	2e-09	-	-	-	-	-	2e-10	168812255	24.17	G_spi	Gnathostoma spinigerum	Eukaryota_Metazoa	75299	;cellular organisms;Eukaryota;Opisthokonta;Metazoa;Eumetazoa;Bilateria;Protostomia;Ecdysozoa;Nematoda;Chromadorea;Spirurida;Gnathostomatoidea;Gnathostomatidae;Gnathostoma;Gnathostoma spinigerum;
-2.30259	250	df5050_findorfv3_3563	-	-	-	-	-	-	6e-10	6e-11	662196666	100	D_cit	Diaphorina citri	Eukaryota_Metazoa	121845	;cellular organisms;Eukaryota;Opisthokonta;Metazoa;Eumetazoa;Bilateria;Protostomia;Ecdysozoa;Panarthropoda;Arthropoda;Mandibulata;Pancrustacea;Hexapoda;Insecta;Dicondylia;Pterygota;Neoptera;Paraneoptera;Hemiptera;Sternorrhyncha;Psylliformes;Psylloidea;Psyllidae;Diaphorina;Diaphorina citri;
-2.30259	250	df5050_findorfv3_4288	-	-	-	-	-	-	7e-62	7e-63	597863363	52.58	A_cey	Ancylostoma ceylanicum	Eukaryota_Metazoa	53326	;cellular organisms;Eukaryota;Opisthokonta;Metazoa;Eumetazoa;Bilateria;Protostomia;Ecdysozoa;Nematoda;Chromadorea;Rhabditida;Strongylida;Ancylostomatoidea;Ancylostomatidae;Ancylostomatinae;Ancylostoma;Ancylostoma ceylanicum;
-2.30259	251	df5050_findorfv3_6326	-	-	-	-	-	-	6e-18	6e-19	339236865	70.18	T_spi	Trichinella spiralis	Eukaryota_Metazoa	6334	;cellular organisms;Eukaryota;Opisthokonta;Metazoa;Eumetazoa;Bilateria;Protostomia;Ecdysozoa;Nematoda;Enoplea;Dorylaimia;Trichocephalida;Trichinellidae;Trichinella;Trichinella spiralis;
-2.30259	250	df5050_findorfv3_10272	-	3e-08	-	-	-	-	-	3e-09	321461215	29.23	D_pul	Daphnia pulex	Eukaryota_Metazoa	6669	;cellular organisms;Eukaryota;Opisthokonta;Metazoa;Eumetazoa;Bilateria;Protostomia;Ecdysozoa;Panarthropoda;Arthropoda;Mandibulata;Pancrustacea;Crustacea;Branchiopoda;Phyllopoda;Diplostraca;Cladocera;Anomopoda;Daphniidae;Daphnia;Daphnia pulex;
-2.30259	250	df5050_findorfv3_11249	-	-	-	-	-	-	1e-09	1e-10	268581031	36.36	C_bri	Caenorhabditis briggsae	Eukaryota_Metazoa	6238	;cellular organisms;Eukaryota;Opisthokonta;Metazoa;Eumetazoa;Bilateria;Protostomia;Ecdysozoa;Nematoda;Chromadorea;Rhabditida;Rhabditoidea;Rhabditidae;Peloderinae;Caenorhabditis;Caenorhabditis briggsae;
-2.30259	250	df5050_findorfv3_11797	-	-	-	-	-	-	1e-10	1e-11	665809650	29.32	M_dem	Microplitis demolitor	Eukaryota_Metazoa	69319	;cellular organisms;Eukaryota;Opisthokonta;Metazoa;Eumetazoa;Bilateria;Protostomia;Ecdysozoa;Panarthropoda;Arthropoda;Mandibulata;Pancrustacea;Hexapoda;Insecta;Dicondylia;Pterygota;Neoptera;Endopterygota;Hymenoptera;Apocrita;Ichneumonoidea;Braconidae;Microgastrinae;Microplitis;Microplitis demolitor;
-2.30259	250	df5050_findorfv3_11798	-	-	-	-	-	-	1e-10	1e-11	665809650	29.32	M_dem	Microplitis demolitor	Eukaryota_Metazoa	69319	;cellular organisms;Eukaryota;Opisthokonta;Metazoa;Eumetazoa;Bilateria;Protostomia;Ecdysozoa;Panarthropoda;Arthropoda;Mandibulata;Pancrustacea;Hexapoda;Insecta;Dicondylia;Pterygota;Neoptera;Endopterygota;Hymenoptera;Apocrita;Ichneumonoidea;Braconidae;Microgastrinae;Microplitis;Microplitis demolitor;
-2.30259	250	df5050_findorfv3_1177	-	-	-	-	-	-	5e-34	5e-35	321478058	53.49	D_pul	Daphnia pulex	Eukaryota_Metazoa	6669	;cellular organisms;Eukaryota;Opisthokonta;Metazoa;Eumetazoa;Bilateria;Protostomia;Ecdysozoa;Panarthropoda;Arthropoda;Mandibulata;Pancrustacea;Crustacea;Branchiopoda;Phyllopoda;Diplostraca;Cladocera;Anomopoda;Daphniidae;Daphnia;Daphnia pulex;
-2.30259	250	df5050_findorfv3_1180	-	-	-	-	-	-	5e-34	5e-35	321478058	53.49	D_pul	Daphnia pulex	Eukaryota_Metazoa	6669	;cellular organisms;Eukaryota;Opisthokonta;Metazoa;Eumetazoa;Bilateria;Protostomia;Ecdysozoa;Panarthropoda;Arthropoda;Mandibulata;Pancrustacea;Crustacea;Branchiopoda;Phyllopoda;Diplostraca;Cladocera;Anomopoda;Daphniidae;Daphnia;Daphnia pulex;
-2.30259	13	df5050_findorfv3_1239	-	1e-05	-	-	-	-	-	1e-06	392920136	33.03	C_ele	Caenorhabditis elegans	Eukaryota_Metazoa	6239	;cellular organisms;Eukaryota;Opisthokonta;Metazoa;Eumetazoa;Bilateria;Protostomia;Ecdysozoa;Nematoda;Chromadorea;Rhabditida;Rhabditoidea;Rhabditidae;Peloderinae;Caenorhabditis;Caenorhabditis elegans;
-2.30259	3	df5050_findorfv3_1424	-	-	-	-	-	0.0005	-	5e-05	390368928	46.15	S_pur	Strongylocentrotus purpuratus	Eukaryota_Metazoa	7668	;cellular organisms;Eukaryota;Opisthokonta;Metazoa;Eumetazoa;Bilateria;Deuterostomia;Echinodermata;Eleutherozoa;Echinozoa;Echinoidea;Euechinoidea;Echinacea;Echinoida;Strongylocentrotidae;Strongylocentrotus;Strongylocentrotus purpuratus;
-2.30259	270	df5050_findorfv3_16978	-	-	-	-	-	2e-11	-	2e-12	307197983	40.7	H_sal	Harpegnathos saltator	Eukaryota_Metazoa	610380	;cellular organisms;Eukaryota;Opisthokonta;Metazoa;Eumetazoa;Bilateria;Protostomia;Ecdysozoa;Panarthropoda;Arthropoda;Mandibulata;Pancrustacea;Hexapoda;Insecta;Dicondylia;Pterygota;Neoptera;Endopterygota;Hymenoptera;Apocrita;Aculeata;Vespoidea;Formicidae;Ponerinae;Ponerini;Harpegnathos;Harpegnathos saltator;
-2.30259	22	df5050_findorfv3_17120	-	-	-	-	-	-	2e-05	2e-06	597894346	26.09	A_cey	Ancylostoma ceylanicum	Eukaryota_Metazoa	53326	;cellular organisms;Eukaryota;Opisthokonta;Metazoa;Eumetazoa;Bilateria;Protostomia;Ecdysozoa;Nematoda;Chromadorea;Rhabditida;Strongylida;Ancylostomatoidea;Ancylostomatidae;Ancylostomatinae;Ancylostoma;Ancylostoma ceylanicum;
-2.30259	68	df5050_findorfv3_17824	-	1e-05	-	-	-	-	-	1e-06	669311814	31.54	T_sui	Trichuris suis	Eukaryota_Metazoa	68888	;cellular organisms;Eukaryota;Opisthokonta;Metazoa;Eumetazoa;Bilateria;Protostomia;Ecdysozoa;Nematoda;Enoplea;Dorylaimia;Trichocephalida;Trichuridae;Trichuris;Trichuris suis;
-2.30259	250	df5050_findorfv3_20478	-	-	-	-	6e-07	-	-	6e-08	617605107	58	E_eur	Erinaceus europaeus	Eukaryota_Metazoa	9365	;cellular organisms;Eukaryota;Opisthokonta;Metazoa;Eumetazoa;Bilateria;Deuterostomia;Chordata;Craniata;Vertebrata;Gnathostomata;Teleostomi;Euteleostomi;Sarcopterygii;Dipnotetrapodomorpha;Tetrapoda;Amniota;Mammalia;Theria;Eutheria;Boreoeutheria;Laurasiatheria;Insectivora;Erinaceidae;Erinaceinae;Erinaceus;Erinaceus europaeus;
-2.30259	250	df5050_findorfv3_20708	-	-	-	-	-	1e-12	-	1e-13	443692501	31.22	C_tel	Capitella teleta	Eukaryota_Metazoa	283909	;cellular organisms;Eukaryota;Opisthokonta;Metazoa;Eumetazoa;Bilateria;Protostomia;Lophotrochozoa;Annelida;Polychaeta;Scolecida;Capitellida;Capitellidae;Capitella;Capitella teleta;
-2.30259	250	df5050_findorfv3_3609	-	-	-	-	3e-11	-	-	3e-12	641716031	28.91	E_fus	Eptesicus fuscus	Eukaryota_Metazoa	29078	;cellular organisms;Eukaryota;Opisthokonta;Metazoa;Eumetazoa;Bilateria;Deuterostomia;Chordata;Craniata;Vertebrata;Gnathostomata;Teleostomi;Euteleostomi;Sarcopterygii;Dipnotetrapodomorpha;Tetrapoda;Amniota;Mammalia;Theria;Eutheria;Boreoeutheria;Laurasiatheria;Chiroptera;Microchiroptera;Vespertilionidae;Eptesicus;Eptesicus fuscus;
-2.30259	250	df5050_findorfv3_443	-	-	-	-	-	-	6e-27	6e-28	312072864	52.68	L_loa	Loa loa	Eukaryota_Metazoa	7209	;cellular organisms;Eukaryota;Opisthokonta;Metazoa;Eumetazoa;Bilateria;Protostomia;Ecdysozoa;Nematoda;Chromadorea;Spirurida;Filarioidea;Onchocercidae;Loa;Loa loa;
-2.30259	57	df5050_findorfv3_6560	-	-	-	-	-	-	9e-06	9e-07	17540238	57.78	C_ele	Caenorhabditis elegans	Eukaryota_Metazoa	6239	;cellular organisms;Eukaryota;Opisthokonta;Metazoa;Eumetazoa;Bilateria;Protostomia;Ecdysozoa;Nematoda;Chromadorea;Rhabditida;Rhabditoidea;Rhabditidae;Peloderinae;Caenorhabditis;Caenorhabditis elegans;
-2.30259	57	df5050_findorfv3_6561	-	-	-	-	-	-	9e-06	9e-07	17540238	57.78	C_ele	Caenorhabditis elegans	Eukaryota_Metazoa	6239	;cellular organisms;Eukaryota;Opisthokonta;Metazoa;Eumetazoa;Bilateria;Protostomia;Ecdysozoa;Nematoda;Chromadorea;Rhabditida;Rhabditoidea;Rhabditidae;Peloderinae;Caenorhabditis;Caenorhabditis elegans;
-2.30259	398	df5050_findorfv3_808	-	1e-12	-	-	-	-	-	1e-13	402585690	33.76	W_ban	Wuchereria bancrofti	Eukaryota_Metazoa	6293	;cellular organisms;Eukaryota;Opisthokonta;Metazoa;Eumetazoa;Bilateria;Protostomia;Ecdysozoa;Nematoda;Chromadorea;Spirurida;Filarioidea;Onchocercidae;Wuchereria;Wuchereria bancrofti;
-2.30259	13	df5050_findorfv3_9201	-	6e-06	-	-	-	-	-	6e-07	392920156	33.03	C_ele	Caenorhabditis elegans	Eukaryota_Metazoa	6239	;cellular organisms;Eukaryota;Opisthokonta;Metazoa;Eumetazoa;Bilateria;Protostomia;Ecdysozoa;Nematoda;Chromadorea;Rhabditida;Rhabditoidea;Rhabditidae;Peloderinae;Caenorhabditis;Caenorhabditis elegans;
-2.30259	250	df5050_findorfv3_9585	-	-	-	-	3e-11	-	-	3e-12	195449756	20.86	D_wil	Drosophila willistoni	Eukaryota_Metazoa	7260	;cellular organisms;Eukaryota;Opisthokonta;Metazoa;Eumetazoa;Bilateria;Protostomia;Ecdysozoa;Panarthropoda;Arthropoda;Mandibulata;Pancrustacea;Hexapoda;Insecta;Dicondylia;Pterygota;Neoptera;Endopterygota;Diptera;Brachycera;Muscomorpha;Eremoneura;Cyclorrhapha;Schizophora;Acalyptratae;Ephydroidea;Drosophilidae;Drosophilinae;Drosophilini;Drosophilina;Drosophiliti;Drosophila;Sophophora;willistoni gro…
-2.30259	250	df5050_findorfv3_1266	-	-	-	-	-	-	1e-87	1e-88	410902709	38.06	T_rub	Takifugu rubripes	Eukaryota_Metazoa	31033	;cellular organisms;Eukaryota;Opisthokonta;Metazoa;Eumetazoa;Bilateria;Deuterostomia;Chordata;Craniata;Vertebrata;Gnathostomata;Teleostomi;Euteleostomi;Actinopterygii;Actinopteri;Neopterygii;Teleostei;Osteoglossocephalai;Clupeocephala;Euteleosteomorpha;Neoteleostei;Eurypterygia;Ctenosquamata;Acanthomorphata;Euacanthomorphacea;Percomorphaceae;Eupercaria;Tetraodontiformes;Tetraodontoidei;Tetradonto…
-2.30259	250	df5050_findorfv3_14232	-	-	-	-	-	2e-163	-	2e-164	157136797	69.3	A_aeg	Aedes aegypti	Eukaryota_Metazoa	7159	;cellular organisms;Eukaryota;Opisthokonta;Metazoa;Eumetazoa;Bilateria;Protostomia;Ecdysozoa;Panarthropoda;Arthropoda;Mandibulata;Pancrustacea;Hexapoda;Insecta;Dicondylia;Pterygota;Neoptera;Endopterygota;Diptera;Nematocera;Culicomorpha;Culicoidea;Culicidae;Culicinae;Aedini;Aedes;Stegomyia;Aedes aegypti;
-2.40795	870	df5050_findorfv3_13960	-	1e-11	-	-	-	-	-	9e-13	658917116	83.72	P_ret	Poecilia reticulata	Eukaryota_Metazoa	8081	;cellular organisms;Eukaryota;Opisthokonta;Metazoa;Eumetazoa;Bilateria;Deuterostomia;Chordata;Craniata;Vertebrata;Gnathostomata;Teleostomi;Euteleostomi;Actinopterygii;Actinopteri;Neopterygii;Teleostei;Osteoglossocephalai;Clupeocephala;Euteleosteomorpha;Neoteleostei;Eurypterygia;Ctenosquamata;Acanthomorphata;Euacanthomorphacea;Percomorphaceae;Ovalentaria;Atherinomorphae;Cyprinodontiformes;Cyprinod…
-2.40795	250	df5050_findorfv3_7730	-	1e-09	-	-	-	-	-	9e-11	169260671	42.03	A_gam	Anopheles gambiae	Eukaryota_Metazoa	7165	;cellular organisms;Eukaryota;Opisthokonta;Metazoa;Eumetazoa;Bilateria;Protostomia;Ecdysozoa;Panarthropoda;Arthropoda;Mandibulata;Pancrustacea;Hexapoda;Insecta;Dicondylia;Pterygota;Neoptera;Endopterygota;Diptera;Nematocera;Culicomorpha;Culicoidea;Culicidae;Anophelinae;Anopheles;Cellia;Pyretophorus;gambiae species complex;Anopheles gambiae;
-2.43612	250	df5050_findorfv3_13336	-	-	-	-	-	-	8e-08	7e-09	675866428	33.02	H_rob	Helobdella robusta	Eukaryota_Metazoa	6412	;cellular organisms;Eukaryota;Opisthokonta;Metazoa;Eumetazoa;Bilateria;Protostomia;Lophotrochozoa;Annelida;Clitellata;Hirudinida;Hirudinea;Rhynchobdellida;Glossiphoniidae;Helobdella;Helobdella robusta;
-2.43612	278	df5050_findorfv3_16598	-	-	-	-	-	-	8e-43	7e-44	560125068	45.36	H_con	Haemonchus contortus	Eukaryota_Metazoa	6289	;cellular organisms;Eukaryota;Opisthokonta;Metazoa;Eumetazoa;Bilateria;Protostomia;Ecdysozoa;Nematoda;Chromadorea;Rhabditida;Strongylida;Trichostrongyloidea;Haemonchidae;Haemonchinae;Haemonchus;Haemonchus contortus;
-2.48491	19	df5050_findorfv3_5511	-	-	-	-	-	-	6e-09	5e-10	512863111	50	Xenop	Xenopus (Silurana) tropicalis	Eukaryota_Metazoa	8364	;cellular organisms;Eukaryota;Opisthokonta;Metazoa;Eumetazoa;Bilateria;Deuterostomia;Chordata;Craniata;Vertebrata;Gnathostomata;Teleostomi;Euteleostomi;Sarcopterygii;Dipnotetrapodomorpha;Tetrapoda;Amphibia;Batrachia;Anura;Pipoidea;Pipidae;Xenopodinae;Xenopus;Silurana;Xenopus (Silurana) tropicalis;
-2.52573	250	df5050_findorfv3_3796	-	-	-	-	-	-	5e-29	4e-30	321467447	45.07	D_pul	Daphnia pulex	Eukaryota_Metazoa	6669	;cellular organisms;Eukaryota;Opisthokonta;Metazoa;Eumetazoa;Bilateria;Protostomia;Ecdysozoa;Panarthropoda;Arthropoda;Mandibulata;Pancrustacea;Crustacea;Branchiopoda;Phyllopoda;Diplostraca;Cladocera;Anomopoda;Daphniidae;Daphnia;Daphnia pulex;
-2.52573	251	df5050_findorfv3_11822	-	-	-	-	-	5e-31	-	4e-32	657594090	58.95	S_par	Stegastes partitus	Eukaryota_Metazoa	144197	;cellular organisms;Eukaryota;Opisthokonta;Metazoa;Eumetazoa;Bilateria;Deuterostomia;Chordata;Craniata;Vertebrata;Gnathostomata;Teleostomi;Euteleostomi;Actinopterygii;Actinopteri;Neopterygii;Teleostei;Osteoglossocephalai;Clupeocephala;Euteleosteomorpha;Neoteleostei;Eurypterygia;Ctenosquamata;Acanthomorphata;Euacanthomorphacea;Percomorphaceae;Ovalentaria;Ovalentaria incertae sedis;Pomacentridae;St…
-2.52573	250	df5050_findorfv3_14044	-	-	-	-	-	1e-21	-	8e-23	340378008	48.96	A_que	Amphimedon queenslandica	Eukaryota_Metazoa	400682	;cellular organisms;Eukaryota;Opisthokonta;Metazoa;Porifera;Demospongiae;Haplosclerida;Niphatidae;Amphimedon;Amphimedon queenslandica;
-2.52573	250	df5050_findorfv3_14045	-	-	-	-	-	1e-21	-	8e-23	340378008	48.96	A_que	Amphimedon queenslandica	Eukaryota_Metazoa	400682	;cellular organisms;Eukaryota;Opisthokonta;Metazoa;Porifera;Demospongiae;Haplosclerida;Niphatidae;Amphimedon;Amphimedon queenslandica;
-2.52573	6	df5050_findorfv3_15509	-	-	-	-	-	0.0005	-	4e-05	558183961	42.42	P_sin	Pelodiscus sinensis	Eukaryota_Metazoa	13735	;cellular organisms;Eukaryota;Opisthokonta;Metazoa;Eumetazoa;Bilateria;Deuterostomia;Chordata;Craniata;Vertebrata;Gnathostomata;Teleostomi;Euteleostomi;Sarcopterygii;Dipnotetrapodomorpha;Tetrapoda;Amniota;Sauropsida;Sauria;Testudines + Archosauria group;Testudines;Cryptodira;Trionychoidea;Trionychidae;Pelodiscus;Pelodiscus sinensis;
-2.5539	250	df5050_findorfv3_9215	-	-	-	-	-	9e-26	-	7e-27	268534940	88.14	C_bri	Caenorhabditis briggsae	Eukaryota_Metazoa	6238	;cellular organisms;Eukaryota;Opisthokonta;Metazoa;Eumetazoa;Bilateria;Protostomia;Ecdysozoa;Nematoda;Chromadorea;Rhabditida;Rhabditoidea;Rhabditidae;Peloderinae;Caenorhabditis;Caenorhabditis briggsae;
-2.59027	250	df5050_findorfv3_14501	-	-	-	-	-	8e-07	-	6e-08	568268138	75	N_ame	Necator americanus	Eukaryota_Metazoa	51031	;cellular organisms;Eukaryota;Opisthokonta;Metazoa;Eumetazoa;Bilateria;Protostomia;Ecdysozoa;Nematoda;Chromadorea;Rhabditida;Strongylida;Ancylostomatoidea;Ancylostomatidae;Bunostominae;Necator;Necator americanus;
-2.59027	250	df5050_findorfv3_8188	-	4e-113	-	-	-	-	-	3e-114	597852960	68.2	A_cey	Ancylostoma ceylanicum	Eukaryota_Metazoa	53326	;cellular organisms;Eukaryota;Opisthokonta;Metazoa;Eumetazoa;Bilateria;Protostomia;Ecdysozoa;Nematoda;Chromadorea;Rhabditida;Strongylida;Ancylostomatoidea;Ancylostomatidae;Ancylostomatinae;Ancylostoma;Ancylostoma ceylanicum;
-2.59027	250	df5050_findorfv3_13620	-	-	-	-	-	4e-17	-	3e-18	675862272	84.44	H_rob	Helobdella robusta	Eukaryota_Metazoa	6412	;cellular organisms;Eukaryota;Opisthokonta;Metazoa;Eumetazoa;Bilateria;Protostomia;Lophotrochozoa;Annelida;Clitellata;Hirudinida;Hirudinea;Rhynchobdellida;Glossiphoniidae;Helobdella;Helobdella robusta;
-2.59027	250	df5050_findorfv3_21011	-	-	-	-	-	-	4e-23	3e-24	226467528	26.15	S_jap	Schistosoma japonicum	Eukaryota_Metazoa	6182	;cellular organisms;Eukaryota;Opisthokonta;Metazoa;Eumetazoa;Bilateria;Platyhelminthes;Trematoda;Digenea;Strigeidida;Schistosomatoidea;Schistosomatidae;Schistosoma;Schistosoma japonicum;
-2.59027	250	df5050_findorfv3_4422	-	4e-19	-	-	-	-	-	3e-20	308449425	42.24	C_rem	Caenorhabditis remanei	Eukaryota_Metazoa	31234	;cellular organisms;Eukaryota;Opisthokonta;Metazoa;Eumetazoa;Bilateria;Protostomia;Ecdysozoa;Nematoda;Chromadorea;Rhabditida;Rhabditoidea;Rhabditidae;Peloderinae;Caenorhabditis;Caenorhabditis remanei;
-2.59027	250	df5050_findorfv3_7006	-	-	-	-	4e-17	-	-	3e-18	91091446	37.93	T_cas	Tribolium castaneum	Eukaryota_Metazoa	7070	;cellular organisms;Eukaryota;Opisthokonta;Metazoa;Eumetazoa;Bilateria;Protostomia;Ecdysozoa;Panarthropoda;Arthropoda;Mandibulata;Pancrustacea;Hexapoda;Insecta;Dicondylia;Pterygota;Neoptera;Endopterygota;Coleoptera;Polyphaga;Cucujiformia;Tenebrionoidea;Tenebrionidae;Tenebrionidae incertae sedis;Tribolium;Tribolium castaneum;
-2.63906	6	df5050_findorfv3_14300	-	-	-	-	-	7e-06	-	5e-07	308465650	22.53	C_rem	Caenorhabditis remanei	Eukaryota_Metazoa	31234	;cellular organisms;Eukaryota;Opisthokonta;Metazoa;Eumetazoa;Bilateria;Protostomia;Ecdysozoa;Nematoda;Chromadorea;Rhabditida;Rhabditoidea;Rhabditidae;Peloderinae;Caenorhabditis;Caenorhabditis remanei;
-2.65926	7	df5050_findorfv3_13899	-	-	-	-	0.0001	-	-	7e-06	17510815	30.93	C_ele	Caenorhabditis elegans	Eukaryota_Metazoa	6239	;cellular organisms;Eukaryota;Opisthokonta;Metazoa;Eumetazoa;Bilateria;Protostomia;Ecdysozoa;Nematoda;Chromadorea;Rhabditida;Rhabditoidea;Rhabditidae;Peloderinae;Caenorhabditis;Caenorhabditis elegans;
-2.65926	11	df5050_findorfv3_15878	-	-	-	-	-	-	0.0001	7e-06	260803069	45.1	B_flo	Branchiostoma floridae	Eukaryota_Metazoa	7739	;cellular organisms;Eukaryota;Opisthokonta;Metazoa;Eumetazoa;Bilateria;Deuterostomia;Chordata;Cephalochordata;Branchiostomidae;Branchiostoma;Branchiostoma floridae;
-2.65926	250	df5050_findorfv3_2578	-	-	-	-	-	1e-43	-	7e-45	669226763	48.26	T_tri	Trichuris trichiura	Eukaryota_Metazoa	36087	;cellular organisms;Eukaryota;Opisthokonta;Metazoa;Eumetazoa;Bilateria;Protostomia;Ecdysozoa;Nematoda;Enoplea;Dorylaimia;Trichocephalida;Trichuridae;Trichuris;Trichuris trichiura;
-2.70805	250	df5050_findorfv3_11547	-	-	-	-	3e-11	-	-	2e-12	402592844	25.4	W_ban	Wuchereria bancrofti	Eukaryota_Metazoa	6293	;cellular organisms;Eukaryota;Opisthokonta;Metazoa;Eumetazoa;Bilateria;Protostomia;Ecdysozoa;Nematoda;Chromadorea;Spirurida;Filarioidea;Onchocercidae;Wuchereria;Wuchereria bancrofti;
-2.70805	6	df5050_findorfv3_13980	-	-	-	-	-	-	0.0003	2e-05	568288269	28.57	N_ame	Necator americanus	Eukaryota_Metazoa	51031	;cellular organisms;Eukaryota;Opisthokonta;Metazoa;Eumetazoa;Bilateria;Protostomia;Ecdysozoa;Nematoda;Chromadorea;Rhabditida;Strongylida;Ancylostomatoidea;Ancylostomatidae;Bunostominae;Necator;Necator americanus;
-2.70805	251	df5050_findorfv3_14672	-	-	-	-	-	-	3e-07	2e-08	443686033	25.33	C_tel	Capitella teleta	Eukaryota_Metazoa	283909	;cellular organisms;Eukaryota;Opisthokonta;Metazoa;Eumetazoa;Bilateria;Protostomia;Lophotrochozoa;Annelida;Polychaeta;Scolecida;Capitellida;Capitellidae;Capitella;Capitella teleta;
-2.70805	250	df5050_findorfv3_17682	-	-	-	-	-	3e-21	-	2e-22	541039367	44.36	A_suu	Ascaris suum	Eukaryota_Metazoa	6253	;cellular organisms;Eukaryota;Opisthokonta;Metazoa;Eumetazoa;Bilateria;Protostomia;Ecdysozoa;Nematoda;Chromadorea;Ascaridida;Ascaridoidea;Ascarididae;Ascaris;Ascaris suum;
-2.70805	250	df5050_findorfv3_17683	-	-	-	-	-	3e-21	-	2e-22	541039367	44.36	A_suu	Ascaris suum	Eukaryota_Metazoa	6253	;cellular organisms;Eukaryota;Opisthokonta;Metazoa;Eumetazoa;Bilateria;Protostomia;Ecdysozoa;Nematoda;Chromadorea;Ascaridida;Ascaridoidea;Ascarididae;Ascaris;Ascaris suum;
-2.70805	101	df5050_findorfv3_19820	-	-	-	-	-	3e-09	-	2e-10	170581808	39.56	B_mal	Brugia malayi	Eukaryota_Metazoa	6279	;cellular organisms;Eukaryota;Opisthokonta;Metazoa;Eumetazoa;Bilateria;Protostomia;Ecdysozoa;Nematoda;Chromadorea;Spirurida;Filarioidea;Onchocercidae;Brugia;Brugia malayi;
-2.70805	261	df5050_findorfv3_21345	-	-	-	-	6e-09	-	-	4e-10	459180424	86.11	C_int	Ciona intestinalis	Eukaryota_Metazoa	7719	;cellular organisms;Eukaryota;Opisthokonta;Metazoa;Eumetazoa;Bilateria;Deuterostomia;Chordata;Tunicata;Ascidiacea;Enterogona;Phlebobranchia;Cionidae;Ciona;Ciona intestinalis;
-2.70805	250	df5050_findorfv3_5234	-	-	-	-	-	-	3e-10	2e-11	665809650	25.75	M_dem	Microplitis demolitor	Eukaryota_Metazoa	69319	;cellular organisms;Eukaryota;Opisthokonta;Metazoa;Eumetazoa;Bilateria;Protostomia;Ecdysozoa;Panarthropoda;Arthropoda;Mandibulata;Pancrustacea;Hexapoda;Insecta;Dicondylia;Pterygota;Neoptera;Endopterygota;Hymenoptera;Apocrita;Ichneumonoidea;Braconidae;Microgastrinae;Microplitis;Microplitis demolitor;
-2.77259	52	df5050_findorfv3_11182	-	-	-	-	-	8e-07	-	5e-08	541042376	40.24	A_suu	Ascaris suum	Eukaryota_Metazoa	6253	;cellular organisms;Eukaryota;Opisthokonta;Metazoa;Eumetazoa;Bilateria;Protostomia;Ecdysozoa;Nematoda;Chromadorea;Ascaridida;Ascaridoidea;Ascarididae;Ascaris;Ascaris suum;
-2.81341	250	df5050_findorfv3_20331	-	-	-	-	1e-82	-	-	6e-84	612340468	75.31	G_ros	Globodera rostochiensis	Eukaryota_Metazoa	31243	;cellular organisms;Eukaryota;Opisthokonta;Metazoa;Eumetazoa;Bilateria;Protostomia;Ecdysozoa;Nematoda;Chromadorea;Tylenchida;Tylenchina;Tylenchoidea;Heteroderidae;Heteroderinae;Globodera;Globodera rostochiensis;
-2.81341	250	df5050_findorfv3_20332	-	-	-	-	1e-82	-	-	6e-84	612340468	75.31	G_ros	Globodera rostochiensis	Eukaryota_Metazoa	31243	;cellular organisms;Eukaryota;Opisthokonta;Metazoa;Eumetazoa;Bilateria;Protostomia;Ecdysozoa;Nematoda;Chromadorea;Tylenchida;Tylenchina;Tylenchoidea;Heteroderidae;Heteroderinae;Globodera;Globodera rostochiensis;
-2.81341	250	df5050_findorfv3_10435	-	-	-	-	-	-	1e-22	6e-24	312076570	62.86	L_loa	Loa loa	Eukaryota_Metazoa	7209	;cellular organisms;Eukaryota;Opisthokonta;Metazoa;Eumetazoa;Bilateria;Protostomia;Ecdysozoa;Nematoda;Chromadorea;Spirurida;Filarioidea;Onchocercidae;Loa;Loa loa;
-2.81341	251	df5050_findorfv3_19472	-	-	-	-	-	-	1e-05	6e-07	348518335	32.93	O_nil	Oreochromis niloticus	Eukaryota_Metazoa	8128	;cellular organisms;Eukaryota;Opisthokonta;Metazoa;Eumetazoa;Bilateria;Deuterostomia;Chordata;Craniata;Vertebrata;Gnathostomata;Teleostomi;Euteleostomi;Actinopterygii;Actinopteri;Neopterygii;Teleostei;Osteoglossocephalai;Clupeocephala;Euteleosteomorpha;Neoteleostei;Eurypterygia;Ctenosquamata;Acanthomorphata;Euacanthomorphacea;Percomorphaceae;Ovalentaria;Cichlomorphae;Cichliformes;Cichlidae;Africa…
-2.81341	84	df5050_findorfv3_19522	-	-	-	-	-	-	5e-05	3e-06	573895336	41.79	L_ocu	Lepisosteus oculatus	Eukaryota_Metazoa	7918	;cellular organisms;Eukaryota;Opisthokonta;Metazoa;Eumetazoa;Bilateria;Deuterostomia;Chordata;Craniata;Vertebrata;Gnathostomata;Teleostomi;Euteleostomi;Actinopterygii;Actinopteri;Neopterygii;Holostei;Semionotiformes;Lepisosteidae;Lepisosteus;Lepisosteus oculatus;
-2.81341	250	df5050_findorfv3_4682	-	-	-	-	-	-	1e-08	6e-10	156401374	25.16	N_vec	Nematostella vectensis	Eukaryota_Metazoa	45351	;cellular organisms;Eukaryota;Opisthokonta;Metazoa;Eumetazoa;Cnidaria;Anthozoa;Hexacorallia;Actiniaria;Edwardsiidae;Nematostella;Nematostella vectensis;
-2.81341	250	df5050_findorfv3_6393	-	-	-	-	-	-	5e-06	3e-07	449692868	76	H_vul	Hydra vulgaris	Eukaryota_Metazoa	6087	;cellular organisms;Eukaryota;Opisthokonta;Metazoa;Eumetazoa;Cnidaria;Hydrozoa;Hydroida;Anthomedusae;Hydridae;Hydra;Hydra vulgaris;
-2.8622	250	df5050_findorfv3_11386	-	-	-	-	-	7e-12	-	4e-13	675364359	63.27	S_mim	Stegodyphus mimosarum	Eukaryota_Metazoa	407821	;cellular organisms;Eukaryota;Opisthokonta;Metazoa;Eumetazoa;Bilateria;Protostomia;Ecdysozoa;Panarthropoda;Arthropoda;Chelicerata;Arachnida;Araneae;Araneomorphae;Entelegynae;Eresoidea;Eresidae;Stegodyphus;Stegodyphus mimosarum;
-2.8622	250	df5050_findorfv3_8986	-	-	-	-	7e-07	-	-	4e-08	357627887	35.56	D_ple	Danaus plexippus	Eukaryota_Metazoa	13037	;cellular organisms;Eukaryota;Opisthokonta;Metazoa;Eumetazoa;Bilateria;Protostomia;Ecdysozoa;Panarthropoda;Arthropoda;Mandibulata;Pancrustacea;Hexapoda;Insecta;Dicondylia;Pterygota;Neoptera;Endopterygota;Amphiesmenoptera;Lepidoptera;Glossata;Neolepidoptera;Heteroneura;Ditrysia;Obtectomera;Papilionoidea;Nymphalidae;Danainae;Danaini;Danaina;Danaus;Danaus;Danaus plexippus;
-2.89037	250	df5050_findorfv3_13014	-	-	-	-	-	9e-15	-	5e-16	341887563	77.27	C_bre	Caenorhabditis brenneri	Eukaryota_Metazoa	135651	;cellular organisms;Eukaryota;Opisthokonta;Metazoa;Eumetazoa;Bilateria;Protostomia;Ecdysozoa;Nematoda;Chromadorea;Rhabditida;Rhabditoidea;Rhabditidae;Peloderinae;Caenorhabditis;Caenorhabditis brenneri;
-2.99573	250	df5050_findorfv3_15182	-	-	-	-	4e-53	-	-	2e-54	586450057	63.51	C_asi	Chrysochloris asiatica	Eukaryota_Metazoa	185453	;cellular organisms;Eukaryota;Opisthokonta;Metazoa;Eumetazoa;Bilateria;Deuterostomia;Chordata;Craniata;Vertebrata;Gnathostomata;Teleostomi;Euteleostomi;Sarcopterygii;Dipnotetrapodomorpha;Tetrapoda;Amniota;Mammalia;Theria;Eutheria;Afrotheria;Chrysochloridae;Chrysochlorinae;Chrysochloris;Chrysochloris asiatica;
-2.99573	256	df5050_findorfv3_18545	-	-	-	-	-	-	2e-28	1e-29	343455261	86.67	M_edu	Mytilus edulis	Eukaryota_Metazoa	6550	;cellular organisms;Eukaryota;Opisthokonta;Metazoa;Eumetazoa;Bilateria;Protostomia;Lophotrochozoa;Mollusca;Bivalvia;Pteriomorphia;Mytiloida;Mytiloidea;Mytilidae;Mytilinae;Mytilus;Mytilus edulis;
-2.99573	250	df5050_findorfv3_10506	-	-	-	-	-	2e-08	-	1e-09	402584008	44.29	W_ban	Wuchereria bancrofti	Eukaryota_Metazoa	6293	;cellular organisms;Eukaryota;Opisthokonta;Metazoa;Eumetazoa;Bilateria;Protostomia;Ecdysozoa;Nematoda;Chromadorea;Spirurida;Filarioidea;Onchocercidae;Wuchereria;Wuchereria bancrofti;
-2.99573	344	df5050_findorfv3_10559	-	-	-	-	-	-	1e-13	5e-15	322803220	31.76	S_inv	Solenopsis invicta	Eukaryota_Metazoa	13686	;cellular organisms;Eukaryota;Opisthokonta;Metazoa;Eumetazoa;Bilateria;Protostomia;Ecdysozoa;Panarthropoda;Arthropoda;Mandibulata;Pancrustacea;Hexapoda;Insecta;Dicondylia;Pterygota;Neoptera;Endopterygota;Hymenoptera;Apocrita;Aculeata;Vespoidea;Formicidae;Myrmicinae;Solenopsidini;Solenopsis;Solenopsis invicta;
-2.99573	20	df5050_findorfv3_11929	-	-	-	-	2e-06	-	-	1e-07	402578511	34.85	W_ban	Wuchereria bancrofti	Eukaryota_Metazoa	6293	;cellular organisms;Eukaryota;Opisthokonta;Metazoa;Eumetazoa;Bilateria;Protostomia;Ecdysozoa;Nematoda;Chromadorea;Spirurida;Filarioidea;Onchocercidae;Wuchereria;Wuchereria bancrofti;
-2.99573	124	df5050_findorfv3_12280	-	-	-	-	-	-	2e-08	1e-09	541039820	30.71	A_suu	Ascaris suum	Eukaryota_Metazoa	6253	;cellular organisms;Eukaryota;Opisthokonta;Metazoa;Eumetazoa;Bilateria;Protostomia;Ecdysozoa;Nematoda;Chromadorea;Ascaridida;Ascaridoidea;Ascarididae;Ascaris;Ascaris suum;
-2.99573	251	df5050_findorfv3_12591	-	-	-	-	-	2e-21	-	1e-22	74897547	62.32	L_tes	Lysiphlebus testaceipes	Eukaryota_Metazoa	77504	;cellular organisms;Eukaryota;Opisthokonta;Metazoa;Eumetazoa;Bilateria;Protostomia;Ecdysozoa;Panarthropoda;Arthropoda;Mandibulata;Pancrustacea;Hexapoda;Insecta;Dicondylia;Pterygota;Neoptera;Endopterygota;Hymenoptera;Apocrita;Ichneumonoidea;Braconidae;Aphidiinae;Lysiphlebus;Lysiphlebus testaceipes;
-2.99573	250	df5050_findorfv3_1325	-	4e-11	-	-	-	-	-	2e-12	321471001	31.88	D_pul	Daphnia pulex	Eukaryota_Metazoa	6669	;cellular organisms;Eukaryota;Opisthokonta;Metazoa;Eumetazoa;Bilateria;Protostomia;Ecdysozoa;Panarthropoda;Arthropoda;Mandibulata;Pancrustacea;Crustacea;Branchiopoda;Phyllopoda;Diplostraca;Cladocera;Anomopoda;Daphniidae;Daphnia;Daphnia pulex;
-2.99573	5	df5050_findorfv3_14193	-	-	-	-	0.0004	-	-	2e-05	557778463	28.36	M_dom	Musca domestica	Eukaryota_Metazoa	7370	;cellular organisms;Eukaryota;Opisthokonta;Metazoa;Eumetazoa;Bilateria;Protostomia;Ecdysozoa;Panarthropoda;Arthropoda;Mandibulata;Pancrustacea;Hexapoda;Insecta;Dicondylia;Pterygota;Neoptera;Endopterygota;Diptera;Brachycera;Muscomorpha;Eremoneura;Cyclorrhapha;Schizophora;Calyptratae;Muscoidea;Muscidae;Muscinae;Muscini;Musca;Musca;Musca domestica;
-2.99573	9	df5050_findorfv3_15505	-	-	-	-	-	-	0.0002	1e-05	558183961	45.04	P_sin	Pelodiscus sinensis	Eukaryota_Metazoa	13735	;cellular organisms;Eukaryota;Opisthokonta;Metazoa;Eumetazoa;Bilateria;Deuterostomia;Chordata;Craniata;Vertebrata;Gnathostomata;Teleostomi;Euteleostomi;Sarcopterygii;Dipnotetrapodomorpha;Tetrapoda;Amniota;Sauropsida;Sauria;Testudines + Archosauria group;Testudines;Cryptodira;Trionychoidea;Trionychidae;Pelodiscus;Pelodiscus sinensis;
-2.99573	250	df5050_findorfv3_16246	-	-	-	-	-	-	2e-19	1e-20	390351469	36.36	S_pur	Strongylocentrotus purpuratus	Eukaryota_Metazoa	7668	;cellular organisms;Eukaryota;Opisthokonta;Metazoa;Eumetazoa;Bilateria;Deuterostomia;Echinodermata;Eleutherozoa;Echinozoa;Echinoidea;Euechinoidea;Echinacea;Echinoida;Strongylocentrotidae;Strongylocentrotus;Strongylocentrotus purpuratus;
-2.99573	250	df5050_findorfv3_18733	-	-	-	-	-	-	2e-07	1e-08	675626465	29.27	M_nub	Merops nubicus	Eukaryota_Metazoa	57421	;cellular organisms;Eukaryota;Opisthokonta;Metazoa;Eumetazoa;Bilateria;Deuterostomia;Chordata;Craniata;Vertebrata;Gnathostomata;Teleostomi;Euteleostomi;Sarcopterygii;Dipnotetrapodomorpha;Tetrapoda;Amniota;Sauropsida;Sauria;Testudines + Archosauria group;Archosauria;Dinosauria;Saurischia;Theropoda;Coelurosauria;Aves;Neognathae;Coraciiformes;Meropidae;Merops;Merops nubicus;
-2.99573	250	df5050_findorfv3_18735	-	-	-	-	-	-	2e-07	1e-08	675626465	29.27	M_nub	Merops nubicus	Eukaryota_Metazoa	57421	;cellular organisms;Eukaryota;Opisthokonta;Metazoa;Eumetazoa;Bilateria;Deuterostomia;Chordata;Craniata;Vertebrata;Gnathostomata;Teleostomi;Euteleostomi;Sarcopterygii;Dipnotetrapodomorpha;Tetrapoda;Amniota;Sauropsida;Sauria;Testudines + Archosauria group;Archosauria;Dinosauria;Saurischia;Theropoda;Coelurosauria;Aves;Neognathae;Coraciiformes;Meropidae;Merops;Merops nubicus;
-2.99573	250	df5050_findorfv3_18900	-	2e-09	-	-	-	-	-	1e-10	168812255	25	G_spi	Gnathostoma spinigerum	Eukaryota_Metazoa	75299	;cellular organisms;Eukaryota;Opisthokonta;Metazoa;Eumetazoa;Bilateria;Protostomia;Ecdysozoa;Nematoda;Chromadorea;Spirurida;Gnathostomatoidea;Gnathostomatidae;Gnathostoma;Gnathostoma spinigerum;
-2.99573	251	df5050_findorfv3_19743	-	-	-	-	-	4e-12	-	2e-13	391337434	40.43	M_occ	Metaseiulus occidentalis	Eukaryota_Metazoa	34638	;cellular organisms;Eukaryota;Opisthokonta;Metazoa;Eumetazoa;Bilateria;Protostomia;Ecdysozoa;Panarthropoda;Arthropoda;Chelicerata;Arachnida;Acari;Parasitiformes;Mesostigmata;Monogynaspida;Dermanyssina;Phytoseioidea;Phytoseiidae;Typhlodrominae;Metaseiulus;Metaseiulus occidentalis;
-2.99573	14	df5050_findorfv3_3138	-	0.0002	-	-	-	-	-	1e-05	560131556	31.25	H_con	Haemonchus contortus	Eukaryota_Metazoa	6289	;cellular organisms;Eukaryota;Opisthokonta;Metazoa;Eumetazoa;Bilateria;Protostomia;Ecdysozoa;Nematoda;Chromadorea;Rhabditida;Strongylida;Trichostrongyloidea;Haemonchidae;Haemonchinae;Haemonchus;Haemonchus contortus;
-2.99573	250	df5050_findorfv3_4237	-	6e-07	-	-	-	-	-	3e-08	308509260	54.72	C_rem	Caenorhabditis remanei	Eukaryota_Metazoa	31234	;cellular organisms;Eukaryota;Opisthokonta;Metazoa;Eumetazoa;Bilateria;Protostomia;Ecdysozoa;Nematoda;Chromadorea;Rhabditida;Rhabditoidea;Rhabditidae;Peloderinae;Caenorhabditis;Caenorhabditis remanei;
-2.99573	18	df5050_findorfv3_4335	-	-	-	-	-	-	0.0002	1e-05	195479202	38.89	D_yak	Drosophila yakuba	Eukaryota_Metazoa	7245	;cellular organisms;Eukaryota;Opisthokonta;Metazoa;Eumetazoa;Bilateria;Protostomia;Ecdysozoa;Panarthropoda;Arthropoda;Mandibulata;Pancrustacea;Hexapoda;Insecta;Dicondylia;Pterygota;Neoptera;Endopterygota;Diptera;Brachycera;Muscomorpha;Eremoneura;Cyclorrhapha;Schizophora;Acalyptratae;Ephydroidea;Drosophilidae;Drosophilinae;Drosophilini;Drosophilina;Drosophiliti;Drosophila;Sophophora;melanogaster g…
-2.99573	15	df5050_findorfv3_4410	-	-	-	-	-	-	0.0001	5e-06	597835252	55.56	A_cey	Ancylostoma ceylanicum	Eukaryota_Metazoa	53326	;cellular organisms;Eukaryota;Opisthokonta;Metazoa;Eumetazoa;Bilateria;Protostomia;Ecdysozoa;Nematoda;Chromadorea;Rhabditida;Strongylida;Ancylostomatoidea;Ancylostomatidae;Ancylostomatinae;Ancylostoma;Ancylostoma ceylanicum;
-2.99573	104	df5050_findorfv3_5726	-	4e-14	-	-	-	-	-	2e-15	597857979	44.76	A_cey	Ancylostoma ceylanicum	Eukaryota_Metazoa	53326	;cellular organisms;Eukaryota;Opisthokonta;Metazoa;Eumetazoa;Bilateria;Protostomia;Ecdysozoa;Nematoda;Chromadorea;Rhabditida;Strongylida;Ancylostomatoidea;Ancylostomatidae;Ancylostomatinae;Ancylostoma;Ancylostoma ceylanicum;
-2.99573	250	df5050_findorfv3_9608	-	2e-19	-	-	-	-	-	1e-20	198426865	72.88	C_int	Ciona intestinalis	Eukaryota_Metazoa	7719	;cellular organisms;Eukaryota;Opisthokonta;Metazoa;Eumetazoa;Bilateria;Deuterostomia;Chordata;Tunicata;Ascidiacea;Enterogona;Phlebobranchia;Cionidae;Ciona;Ciona intestinalis;
-3.21888	220	df5050_findorfv3_13214	-	-	-	-	-	-	1e-08	4e-10	521026087	41.41	M_bra	Myotis brandtii	Eukaryota_Metazoa	109478	;cellular organisms;Eukaryota;Opisthokonta;Metazoa;Eumetazoa;Bilateria;Deuterostomia;Chordata;Craniata;Vertebrata;Gnathostomata;Teleostomi;Euteleostomi;Sarcopterygii;Dipnotetrapodomorpha;Tetrapoda;Amniota;Mammalia;Theria;Eutheria;Boreoeutheria;Laurasiatheria;Chiroptera;Microchiroptera;Vespertilionidae;Myotis;Myotis brandtii;
-3.21888	73	df5050_findorfv3_16726	-	-	-	-	2e-06	-	-	8e-08	321466443	32.04	D_pul	Daphnia pulex	Eukaryota_Metazoa	6669	;cellular organisms;Eukaryota;Opisthokonta;Metazoa;Eumetazoa;Bilateria;Protostomia;Ecdysozoa;Panarthropoda;Arthropoda;Mandibulata;Pancrustacea;Crustacea;Branchiopoda;Phyllopoda;Diplostraca;Cladocera;Anomopoda;Daphniidae;Daphnia;Daphnia pulex;
-3.21888	250	df5050_findorfv3_6490	-	-	-	-	-	-	1e-10	4e-12	617469238	90	P_for	Poecilia formosa	Eukaryota_Metazoa	48698	;cellular organisms;Eukaryota;Opisthokonta;Metazoa;Eumetazoa;Bilateria;Deuterostomia;Chordata;Craniata;Vertebrata;Gnathostomata;Teleostomi;Euteleostomi;Actinopterygii;Actinopteri;Neopterygii;Teleostei;Osteoglossocephalai;Clupeocephala;Euteleosteomorpha;Neoteleostei;Eurypterygia;Ctenosquamata;Acanthomorphata;Euacanthomorphacea;Percomorphaceae;Ovalentaria;Atherinomorphae;Cyprinodontiformes;Cyprinod…
-3.21888	50	df5050_findorfv3_6807	-	-	-	-	1e-05	-	-	4e-07	402592732	71.43	W_ban	Wuchereria bancrofti	Eukaryota_Metazoa	6293	;cellular organisms;Eukaryota;Opisthokonta;Metazoa;Eumetazoa;Bilateria;Protostomia;Ecdysozoa;Nematoda;Chromadorea;Spirurida;Filarioidea;Onchocercidae;Wuchereria;Wuchereria bancrofti;
-3.35241	49	df5050_findorfv3_18938	-	-	-	-	-	2e-05	-	7e-07	607360144	30.67	C_bir	Cerapachys biroi	Eukaryota_Metazoa	443821	;cellular organisms;Eukaryota;Opisthokonta;Metazoa;Eumetazoa;Bilateria;Protostomia;Ecdysozoa;Panarthropoda;Arthropoda;Mandibulata;Pancrustacea;Hexapoda;Insecta;Dicondylia;Pterygota;Neoptera;Endopterygota;Hymenoptera;Apocrita;Aculeata;Vespoidea;Formicidae;Cerapachyinae;Cerapachyini;Cerapachys;Cerapachys biroi;
-3.4012	250	df5050_findorfv3_11751	-	-	-	-	-	-	6e-70	2e-71	560117727	57.3	H_con	Haemonchus contortus	Eukaryota_Metazoa	6289	;cellular organisms;Eukaryota;Opisthokonta;Metazoa;Eumetazoa;Bilateria;Protostomia;Ecdysozoa;Nematoda;Chromadorea;Rhabditida;Strongylida;Trichostrongyloidea;Haemonchidae;Haemonchinae;Haemonchus;Haemonchus contortus;
-3.4012	250	df5050_findorfv3_2830	-	-	-	-	-	6e-09	-	2e-10	321460098	24.19	D_pul	Daphnia pulex	Eukaryota_Metazoa	6669	;cellular organisms;Eukaryota;Opisthokonta;Metazoa;Eumetazoa;Bilateria;Protostomia;Ecdysozoa;Panarthropoda;Arthropoda;Mandibulata;Pancrustacea;Crustacea;Branchiopoda;Phyllopoda;Diplostraca;Cladocera;Anomopoda;Daphniidae;Daphnia;Daphnia pulex;
-3.4012	250	df5050_findorfv3_15176	-	-	-	-	-	-	3e-32	1e-33	560995971	51.3	V_pac	Vicugna pacos	Eukaryota_Metazoa	30538	;cellular organisms;Eukaryota;Opisthokonta;Metazoa;Eumetazoa;Bilateria;Deuterostomia;Chordata;Craniata;Vertebrata;Gnathostomata;Teleostomi;Euteleostomi;Sarcopterygii;Dipnotetrapodomorpha;Tetrapoda;Amniota;Mammalia;Theria;Eutheria;Boreoeutheria;Laurasiatheria;Cetartiodactyla;Tylopoda;Camelidae;Vicugna;Vicugna pacos;
-3.4012	250	df5050_findorfv3_1507	-	-	-	-	-	3e-24	-	1e-25	669205834	61.73	P_mon	Penaeus monodon	Eukaryota_Metazoa	6687	;cellular organisms;Eukaryota;Opisthokonta;Metazoa;Eumetazoa;Bilateria;Protostomia;Ecdysozoa;Panarthropoda;Arthropoda;Mandibulata;Pancrustacea;Crustacea;Malacostraca;Eumalacostraca;Eucarida;Decapoda;Dendrobranchiata;Penaeoidea;Penaeidae;Penaeus;Penaeus monodon;
-3.4012	250	df5050_findorfv3_17179	-	-	-	-	-	-	9e-41	3e-42	307203099	29.63	H_sal	Harpegnathos saltator	Eukaryota_Metazoa	610380	;cellular organisms;Eukaryota;Opisthokonta;Metazoa;Eumetazoa;Bilateria;Protostomia;Ecdysozoa;Panarthropoda;Arthropoda;Mandibulata;Pancrustacea;Hexapoda;Insecta;Dicondylia;Pterygota;Neoptera;Endopterygota;Hymenoptera;Apocrita;Aculeata;Vespoidea;Formicidae;Ponerinae;Ponerini;Harpegnathos;Harpegnathos saltator;
-3.4012	250	df5050_findorfv3_17191	-	-	-	-	-	-	3e-22	1e-23	498954864	30.86	C_cap	Ceratitis capitata	Eukaryota_Metazoa	7213	;cellular organisms;Eukaryota;Opisthokonta;Metazoa;Eumetazoa;Bilateria;Protostomia;Ecdysozoa;Panarthropoda;Arthropoda;Mandibulata;Pancrustacea;Hexapoda;Insecta;Dicondylia;Pterygota;Neoptera;Endopterygota;Diptera;Brachycera;Muscomorpha;Eremoneura;Cyclorrhapha;Schizophora;Acalyptratae;Tephritoidea;Tephritidae;Dacinae;Ceratitidini;Ceratitis;Ceratitis;Ceratitis capitata;
-3.4012	250	df5050_findorfv3_9888	-	-	-	-	9e-25	-	-	3e-26	560124519	35.22	H_con	Haemonchus contortus	Eukaryota_Metazoa	6289	;cellular organisms;Eukaryota;Opisthokonta;Metazoa;Eumetazoa;Bilateria;Protostomia;Ecdysozoa;Nematoda;Chromadorea;Rhabditida;Strongylida;Trichostrongyloidea;Haemonchidae;Haemonchinae;Haemonchus;Haemonchus contortus;
-3.50656	250	df5050_findorfv3_10364	-	-	-	-	0.0001	-	-	3e-06	296531389	24.84	S_kow	Saccoglossus kowalevskii	Eukaryota_Metazoa	10224	;cellular organisms;Eukaryota;Opisthokonta;Metazoa;Eumetazoa;Bilateria;Deuterostomia;Hemichordata;Enteropneusta;Harrimaniidae;Saccoglossus;Saccoglossus kowalevskii;
-3.50656	250	df5050_findorfv3_12916	-	-	-	2e-35	-	-	-	6e-37	557025591	35.47	L_cha	Latimeria chalumnae	Eukaryota_Metazoa	7897	;cellular organisms;Eukaryota;Opisthokonta;Metazoa;Eumetazoa;Bilateria;Deuterostomia;Chordata;Craniata;Vertebrata;Gnathostomata;Teleostomi;Euteleostomi;Sarcopterygii;Coelacanthimorpha;Coelacanthiformes;Coelacanthidae;Latimeria;Latimeria chalumnae;
-3.50656	250	df5050_findorfv3_16401	-	-	-	-	-	-	1e-46	3e-48	390334566	89.53	S_pur	Strongylocentrotus purpuratus	Eukaryota_Metazoa	7668	;cellular organisms;Eukaryota;Opisthokonta;Metazoa;Eumetazoa;Bilateria;Deuterostomia;Echinodermata;Eleutherozoa;Echinozoa;Echinoidea;Euechinoidea;Echinacea;Echinoida;Strongylocentrotidae;Strongylocentrotus;Strongylocentrotus purpuratus;
-3.50656	250	df5050_findorfv3_18362	-	-	-	-	-	1e-32	-	3e-34	391329859	66.3	M_occ	Metaseiulus occidentalis	Eukaryota_Metazoa	34638	;cellular organisms;Eukaryota;Opisthokonta;Metazoa;Eumetazoa;Bilateria;Protostomia;Ecdysozoa;Panarthropoda;Arthropoda;Chelicerata;Arachnida;Acari;Parasitiformes;Mesostigmata;Monogynaspida;Dermanyssina;Phytoseioidea;Phytoseiidae;Typhlodrominae;Metaseiulus;Metaseiulus occidentalis;
-3.50656	251	df5050_findorfv3_2920	-	-	-	-	-	2e-09	-	6e-11	17531579	41.33	C_ele	Caenorhabditis elegans	Eukaryota_Metazoa	6239	;cellular organisms;Eukaryota;Opisthokonta;Metazoa;Eumetazoa;Bilateria;Protostomia;Ecdysozoa;Nematoda;Chromadorea;Rhabditida;Rhabditoidea;Rhabditidae;Peloderinae;Caenorhabditis;Caenorhabditis elegans;
-3.50656	250	df5050_findorfv3_3519	-	-	-	-	3e-12	-	-	9e-14	291230382	37.17	S_kow	Saccoglossus kowalevskii	Eukaryota_Metazoa	10224	;cellular organisms;Eukaryota;Opisthokonta;Metazoa;Eumetazoa;Bilateria;Deuterostomia;Hemichordata;Enteropneusta;Harrimaniidae;Saccoglossus;Saccoglossus kowalevskii;
-3.50656	250	df5050_findorfv3_4938	-	-	-	-	-	2e-11	-	6e-13	241566262	52.46	I_sca	Ixodes scapularis	Eukaryota_Metazoa	6945	;cellular organisms;Eukaryota;Opisthokonta;Metazoa;Eumetazoa;Bilateria;Protostomia;Ecdysozoa;Panarthropoda;Arthropoda;Chelicerata;Arachnida;Acari;Parasitiformes;Ixodida;Ixodoidea;Ixodidae;Ixodinae;Ixodes;Ixodes scapularis;
-3.50656	254	df5050_findorfv3_7176	-	-	-	-	-	2e-10	-	6e-12	499005316	45.83	C_cap	Ceratitis capitata	Eukaryota_Metazoa	7213	;cellular organisms;Eukaryota;Opisthokonta;Metazoa;Eumetazoa;Bilateria;Protostomia;Ecdysozoa;Panarthropoda;Arthropoda;Mandibulata;Pancrustacea;Hexapoda;Insecta;Dicondylia;Pterygota;Neoptera;Endopterygota;Diptera;Brachycera;Muscomorpha;Eremoneura;Cyclorrhapha;Schizophora;Acalyptratae;Tephritoidea;Tephritidae;Dacinae;Ceratitidini;Ceratitis;Ceratitis;Ceratitis capitata;
-3.50656	250	df5050_findorfv3_8629	-	-	-	-	-	1e-11	-	3e-13	597837094	38.74	A_cey	Ancylostoma ceylanicum	Eukaryota_Metazoa	53326	;cellular organisms;Eukaryota;Opisthokonta;Metazoa;Eumetazoa;Bilateria;Protostomia;Ecdysozoa;Nematoda;Chromadorea;Rhabditida;Strongylida;Ancylostomatoidea;Ancylostomatidae;Ancylostomatinae;Ancylostoma;Ancylostoma ceylanicum;
-3.50656	34	df5050_findorfv3_8826	-	3e-06	-	-	-	-	-	9e-08	390356286	54	S_pur	Strongylocentrotus purpuratus	Eukaryota_Metazoa	7668	;cellular organisms;Eukaryota;Opisthokonta;Metazoa;Eumetazoa;Bilateria;Deuterostomia;Echinodermata;Eleutherozoa;Echinozoa;Echinoidea;Euechinoidea;Echinacea;Echinoida;Strongylocentrotidae;Strongylocentrotus;Strongylocentrotus purpuratus;
-3.50656	252	df5050_findorfv3_871	-	2e-14	-	-	-	-	-	6e-16	564315644	33.33	R_nor	Rattus norvegicus	Eukaryota_Metazoa	10116	;cellular organisms;Eukaryota;Opisthokonta;Metazoa;Eumetazoa;Bilateria;Deuterostomia;Chordata;Craniata;Vertebrata;Gnathostomata;Teleostomi;Euteleostomi;Sarcopterygii;Dipnotetrapodomorpha;Tetrapoda;Amniota;Mammalia;Theria;Eutheria;Boreoeutheria;Euarchontoglires;Glires;Rodentia;Sciurognathi;Muroidea;Muridae;Murinae;Rattus;Rattus norvegicus;
-3.50656	250	df5050_findorfv3_5526	-	-	-	-	-	1e-18	-	3e-20	312069505	46.74	L_loa	Loa loa	Eukaryota_Metazoa	7209	;cellular organisms;Eukaryota;Opisthokonta;Metazoa;Eumetazoa;Bilateria;Protostomia;Ecdysozoa;Nematoda;Chromadorea;Spirurida;Filarioidea;Onchocercidae;Loa;Loa loa;
-3.55535	251	df5050_findorfv3_13653	-	-	-	-	7e-17	-	-	2e-18	644997345	29.64	N_vit	Nasonia vitripennis	Eukaryota_Metazoa	7425	;cellular organisms;Eukaryota;Opisthokonta;Metazoa;Eumetazoa;Bilateria;Protostomia;Ecdysozoa;Panarthropoda;Arthropoda;Mandibulata;Pancrustacea;Hexapoda;Insecta;Dicondylia;Pterygota;Neoptera;Endopterygota;Hymenoptera;Apocrita;Chaldicoidea group;Chalcidoidea;Pteromalidae;Pteromalinae;Nasonia;Nasonia vitripennis;
-3.55535	250	df5050_findorfv3_1638	-	-	-	-	-	7e-56	-	2e-57	657524789	37.2	S_par	Stegastes partitus	Eukaryota_Metazoa	144197	;cellular organisms;Eukaryota;Opisthokonta;Metazoa;Eumetazoa;Bilateria;Deuterostomia;Chordata;Craniata;Vertebrata;Gnathostomata;Teleostomi;Euteleostomi;Actinopterygii;Actinopteri;Neopterygii;Teleostei;Osteoglossocephalai;Clupeocephala;Euteleosteomorpha;Neoteleostei;Eurypterygia;Ctenosquamata;Acanthomorphata;Euacanthomorphacea;Percomorphaceae;Ovalentaria;Ovalentaria incertae sedis;Pomacentridae;St…
-3.55535	374	df5050_findorfv3_17000	-	7e-12	-	-	-	-	-	2e-13	451173902	75	D_mag	Daphnia magna	Eukaryota_Metazoa	35525	;cellular organisms;Eukaryota;Opisthokonta;Metazoa;Eumetazoa;Bilateria;Protostomia;Ecdysozoa;Panarthropoda;Arthropoda;Mandibulata;Pancrustacea;Crustacea;Branchiopoda;Phyllopoda;Diplostraca;Cladocera;Anomopoda;Daphniidae;Daphnia;Daphnia magna;
-3.55535	250	df5050_findorfv3_7329	-	-	-	-	-	-	7e-12	2e-13	392902146	25.11	C_ele	Caenorhabditis elegans	Eukaryota_Metazoa	6239	;cellular organisms;Eukaryota;Opisthokonta;Metazoa;Eumetazoa;Bilateria;Protostomia;Ecdysozoa;Nematoda;Chromadorea;Rhabditida;Rhabditoidea;Rhabditidae;Peloderinae;Caenorhabditis;Caenorhabditis elegans;
-3.62434	144	df5050_findorfv3_20487	-	-	-	3e-09	-	-	-	8e-11	597874896	36.14	A_cey	Ancylostoma ceylanicum	Eukaryota_Metazoa	53326	;cellular organisms;Eukaryota;Opisthokonta;Metazoa;Eumetazoa;Bilateria;Protostomia;Ecdysozoa;Nematoda;Chromadorea;Rhabditida;Strongylida;Ancylostomatoidea;Ancylostomatidae;Ancylostomatinae;Ancylostoma;Ancylostoma ceylanicum;
-3.62434	250	df5050_findorfv3_14158	-	-	-	-	-	-	3e-34	8e-36	340381091	50.38	A_que	Amphimedon queenslandica	Eukaryota_Metazoa	400682	;cellular organisms;Eukaryota;Opisthokonta;Metazoa;Porifera;Demospongiae;Haplosclerida;Niphatidae;Amphimedon;Amphimedon queenslandica;
-3.62434	250	df5050_findorfv3_20662	-	-	-	-	3e-15	-	-	8e-17	560138675	79.59	H_con	Haemonchus contortus	Eukaryota_Metazoa	6289	;cellular organisms;Eukaryota;Opisthokonta;Metazoa;Eumetazoa;Bilateria;Protostomia;Ecdysozoa;Nematoda;Chromadorea;Rhabditida;Strongylida;Trichostrongyloidea;Haemonchidae;Haemonchinae;Haemonchus;Haemonchus contortus;
-3.68888	256	df5050_findorfv3_11213	-	-	-	-	-	-	4e-56	1e-57	343455261	82.86	M_edu	Mytilus edulis	Eukaryota_Metazoa	6550	;cellular organisms;Eukaryota;Opisthokonta;Metazoa;Eumetazoa;Bilateria;Protostomia;Lophotrochozoa;Mollusca;Bivalvia;Pteriomorphia;Mytiloida;Mytiloidea;Mytilidae;Mytilinae;Mytilus;Mytilus edulis;
-3.68888	350	df5050_findorfv3_12599	-	2e-50	-	-	-	-	-	5e-52	676488591	50.91	L_gig	Lottia gigantea	Eukaryota_Metazoa	225164	;cellular organisms;Eukaryota;Opisthokonta;Metazoa;Eumetazoa;Bilateria;Protostomia;Lophotrochozoa;Mollusca;Gastropoda;Patellogastropoda;Lottioidea;Lottiidae;Lottia;Lottia gigantea;
-3.68888	250	df5050_findorfv3_13958	-	-	-	-	-	4e-35	-	1e-36	312094318	37.96	L_loa	Loa loa	Eukaryota_Metazoa	7209	;cellular organisms;Eukaryota;Opisthokonta;Metazoa;Eumetazoa;Bilateria;Protostomia;Ecdysozoa;Nematoda;Chromadorea;Spirurida;Filarioidea;Onchocercidae;Loa;Loa loa;
-3.68888	250	df5050_findorfv3_4389	-	-	-	-	2e-09	-	-	5e-11	645001062	31.9	N_vit	Nasonia vitripennis	Eukaryota_Metazoa	7425	;cellular organisms;Eukaryota;Opisthokonta;Metazoa;Eumetazoa;Bilateria;Protostomia;Ecdysozoa;Panarthropoda;Arthropoda;Mandibulata;Pancrustacea;Hexapoda;Insecta;Dicondylia;Pterygota;Neoptera;Endopterygota;Hymenoptera;Apocrita;Chaldicoidea group;Chalcidoidea;Pteromalidae;Pteromalinae;Nasonia;Nasonia vitripennis;
-3.68888	251	df5050_findorfv3_6998	-	-	-	-	2e-31	-	-	5e-33	560135320	56.86	H_con	Haemonchus contortus	Eukaryota_Metazoa	6289	;cellular organisms;Eukaryota;Opisthokonta;Metazoa;Eumetazoa;Bilateria;Protostomia;Ecdysozoa;Nematoda;Chromadorea;Rhabditida;Strongylida;Trichostrongyloidea;Haemonchidae;Haemonchinae;Haemonchus;Haemonchus contortus;
-3.68888	250	df5050_findorfv3_11905	-	-	-	-	-	8e-16	-	2e-17	597864834	62.07	A_cey	Ancylostoma ceylanicum	Eukaryota_Metazoa	53326	;cellular organisms;Eukaryota;Opisthokonta;Metazoa;Eumetazoa;Bilateria;Protostomia;Ecdysozoa;Nematoda;Chromadorea;Rhabditida;Strongylida;Ancylostomatoidea;Ancylostomatidae;Ancylostomatinae;Ancylostoma;Ancylostoma ceylanicum;
-3.68888	1015	df5050_findorfv3_12181	-	-	-	-	-	8e-11	-	2e-12	551508096	37.5	X_mac	Xiphophorus maculatus	Eukaryota_Metazoa	8083	;cellular organisms;Eukaryota;Opisthokonta;Metazoa;Eumetazoa;Bilateria;Deuterostomia;Chordata;Craniata;Vertebrata;Gnathostomata;Teleostomi;Euteleostomi;Actinopterygii;Actinopteri;Neopterygii;Teleostei;Osteoglossocephalai;Clupeocephala;Euteleosteomorpha;Neoteleostei;Eurypterygia;Ctenosquamata;Acanthomorphata;Euacanthomorphacea;Percomorphaceae;Ovalentaria;Atherinomorphae;Cyprinodontiformes;Cyprinod…
-3.68888	250	df5050_findorfv3_12806	-	-	-	-	-	4e-21	-	1e-22	527274455	52.78	M_und	Melopsittacus undulatus	Eukaryota_Metazoa	13146	;cellular organisms;Eukaryota;Opisthokonta;Metazoa;Eumetazoa;Bilateria;Deuterostomia;Chordata;Craniata;Vertebrata;Gnathostomata;Teleostomi;Euteleostomi;Sarcopterygii;Dipnotetrapodomorpha;Tetrapoda;Amniota;Sauropsida;Sauria;Testudines + Archosauria group;Archosauria;Dinosauria;Saurischia;Theropoda;Coelurosauria;Aves;Neognathae;Psittaciformes;Psittaculidae;Melopsittacus;Melopsittacus undulatus;
-3.68888	186	df5050_findorfv3_13876	-	2e-08	-	-	-	-	-	5e-10	572308235	28.49	A_dor	Apis dorsata	Eukaryota_Metazoa	7462	;cellular organisms;Eukaryota;Opisthokonta;Metazoa;Eumetazoa;Bilateria;Protostomia;Ecdysozoa;Panarthropoda;Arthropoda;Mandibulata;Pancrustacea;Hexapoda;Insecta;Dicondylia;Pterygota;Neoptera;Endopterygota;Hymenoptera;Apocrita;Aculeata;Apoidea;Apidae;Apinae;Apini;Apis;Apis dorsata;
-3.68888	251	df5050_findorfv3_14666	-	-	-	-	-	-	4e-07	1e-08	443686033	25.33	C_tel	Capitella teleta	Eukaryota_Metazoa	283909	;cellular organisms;Eukaryota;Opisthokonta;Metazoa;Eumetazoa;Bilateria;Protostomia;Lophotrochozoa;Annelida;Polychaeta;Scolecida;Capitellida;Capitellidae;Capitella;Capitella teleta;
-3.68888	250	df5050_findorfv3_17998	-	-	-	-	-	-	4e-13	1e-14	309356219	31.11	C_bri	Caenorhabditis briggsae	Eukaryota_Metazoa	6238	;cellular organisms;Eukaryota;Opisthokonta;Metazoa;Eumetazoa;Bilateria;Protostomia;Ecdysozoa;Nematoda;Chromadorea;Rhabditida;Rhabditoidea;Rhabditidae;Peloderinae;Caenorhabditis;Caenorhabditis briggsae;
-3.68888	303	df5050_findorfv3_19694	-	-	-	-	-	2e-17	-	5e-19	512881826	41.18	Xenop	Xenopus (Silurana) tropicalis	Eukaryota_Metazoa	8364	;cellular organisms;Eukaryota;Opisthokonta;Metazoa;Eumetazoa;Bilateria;Deuterostomia;Chordata;Craniata;Vertebrata;Gnathostomata;Teleostomi;Euteleostomi;Sarcopterygii;Dipnotetrapodomorpha;Tetrapoda;Amphibia;Batrachia;Anura;Pipoidea;Pipidae;Xenopodinae;Xenopus;Silurana;Xenopus (Silurana) tropicalis;
-3.68888	250	df5050_findorfv3_20754	-	-	-	-	-	4e-21	-	1e-22	527274455	52.78	M_und	Melopsittacus undulatus	Eukaryota_Metazoa	13146	;cellular organisms;Eukaryota;Opisthokonta;Metazoa;Eumetazoa;Bilateria;Deuterostomia;Chordata;Craniata;Vertebrata;Gnathostomata;Teleostomi;Euteleostomi;Sarcopterygii;Dipnotetrapodomorpha;Tetrapoda;Amniota;Sauropsida;Sauria;Testudines + Archosauria group;Archosauria;Dinosauria;Saurischia;Theropoda;Coelurosauria;Aves;Neognathae;Psittaciformes;Psittaculidae;Melopsittacus;Melopsittacus undulatus;
-3.68888	250	df5050_findorfv3_20901	-	-	-	-	-	-	2e-08	5e-10	658835536	29.66	P_ret	Poecilia reticulata	Eukaryota_Metazoa	8081	;cellular organisms;Eukaryota;Opisthokonta;Metazoa;Eumetazoa;Bilateria;Deuterostomia;Chordata;Craniata;Vertebrata;Gnathostomata;Teleostomi;Euteleostomi;Actinopterygii;Actinopteri;Neopterygii;Teleostei;Osteoglossocephalai;Clupeocephala;Euteleosteomorpha;Neoteleostei;Eurypterygia;Ctenosquamata;Acanthomorphata;Euacanthomorphacea;Percomorphaceae;Ovalentaria;Atherinomorphae;Cyprinodontiformes;Cyprinod…
-3.68888	251	df5050_findorfv3_3161	-	-	-	-	-	-	8e-23	2e-24	357623084	35.14	D_ple	Danaus plexippus	Eukaryota_Metazoa	13037	;cellular organisms;Eukaryota;Opisthokonta;Metazoa;Eumetazoa;Bilateria;Protostomia;Ecdysozoa;Panarthropoda;Arthropoda;Mandibulata;Pancrustacea;Hexapoda;Insecta;Dicondylia;Pterygota;Neoptera;Endopterygota;Amphiesmenoptera;Lepidoptera;Glossata;Neolepidoptera;Heteroneura;Ditrysia;Obtectomera;Papilionoidea;Nymphalidae;Danainae;Danaini;Danaina;Danaus;Danaus;Danaus plexippus;
-3.68888	250	df5050_findorfv3_4683	-	-	-	-	-	-	2e-08	5e-10	597837306	35.03	A_cey	Ancylostoma ceylanicum	Eukaryota_Metazoa	53326	;cellular organisms;Eukaryota;Opisthokonta;Metazoa;Eumetazoa;Bilateria;Protostomia;Ecdysozoa;Nematoda;Chromadorea;Rhabditida;Strongylida;Ancylostomatoidea;Ancylostomatidae;Ancylostomatinae;Ancylostoma;Ancylostoma ceylanicum;
-3.68888	250	df5050_findorfv3_5233	-	-	-	-	-	-	4e-10	1e-11	554818756	25.83	H_bur	Haplochromis burtoni	Eukaryota_Metazoa	8153	;cellular organisms;Eukaryota;Opisthokonta;Metazoa;Eumetazoa;Bilateria;Deuterostomia;Chordata;Craniata;Vertebrata;Gnathostomata;Teleostomi;Euteleostomi;Actinopterygii;Actinopteri;Neopterygii;Teleostei;Osteoglossocephalai;Clupeocephala;Euteleosteomorpha;Neoteleostei;Eurypterygia;Ctenosquamata;Acanthomorphata;Euacanthomorphacea;Percomorphaceae;Ovalentaria;Cichlomorphae;Cichliformes;Cichlidae;Africa…
-3.68888	250	df5050_findorfv3_7572	-	-	-	4e-09	-	-	-	1e-10	546683497	41.67	D_pon	Dendroctonus ponderosae	Eukaryota_Metazoa	77166	;cellular organisms;Eukaryota;Opisthokonta;Metazoa;Eumetazoa;Bilateria;Protostomia;Ecdysozoa;Panarthropoda;Arthropoda;Mandibulata;Pancrustacea;Hexapoda;Insecta;Dicondylia;Pterygota;Neoptera;Endopterygota;Coleoptera;Polyphaga;Cucujiformia;Curculionoidea;Curculionidae;Scolytinae;Dendroctonus;Dendroctonus ponderosae;
-3.68888	251	df5050_findorfv3_9357	-	-	-	-	-	2e-48	-	5e-50	350022752	39.75	C_sin	Clonorchis sinensis	Eukaryota_Metazoa	79923	;cellular organisms;Eukaryota;Opisthokonta;Metazoa;Eumetazoa;Bilateria;Platyhelminthes;Trematoda;Digenea;Opisthorchiida;Opisthorchiata;Opisthorchiidae;Clonorchis;Clonorchis sinensis;
-3.68888	251	df5050_findorfv3_9358	-	-	-	-	-	2e-48	-	5e-50	350022752	39.75	C_sin	Clonorchis sinensis	Eukaryota_Metazoa	79923	;cellular organisms;Eukaryota;Opisthokonta;Metazoa;Eumetazoa;Bilateria;Platyhelminthes;Trematoda;Digenea;Opisthorchiida;Opisthorchiata;Opisthorchiidae;Clonorchis;Clonorchis sinensis;
-3.68888	251	df5050_findorfv3_9359	-	-	-	-	-	2e-48	-	5e-50	350022752	39.75	C_sin	Clonorchis sinensis	Eukaryota_Metazoa	79923	;cellular organisms;Eukaryota;Opisthokonta;Metazoa;Eumetazoa;Bilateria;Platyhelminthes;Trematoda;Digenea;Opisthorchiida;Opisthorchiata;Opisthorchiidae;Clonorchis;Clonorchis sinensis;
-3.68888	253	df5050_findorfv3_2634	-	2e-108	-	-	-	-	-	5e-110	195392423	55.19	D_vir	Drosophila virilis	Eukaryota_Metazoa	7244	;cellular organisms;Eukaryota;Opisthokonta;Metazoa;Eumetazoa;Bilateria;Protostomia;Ecdysozoa;Panarthropoda;Arthropoda;Mandibulata;Pancrustacea;Hexapoda;Insecta;Dicondylia;Pterygota;Neoptera;Endopterygota;Diptera;Brachycera;Muscomorpha;Eremoneura;Cyclorrhapha;Schizophora;Acalyptratae;Ephydroidea;Drosophilidae;Drosophilinae;Drosophilini;Drosophilina;Drosophiliti;Drosophila;Drosophila;virilis group;…
-3.75787	250	df5050_findorfv3_12769	-	-	-	-	-	3e-27	-	7e-29	393911807	91.38	L_loa	Loa loa	Eukaryota_Metazoa	7209	;cellular organisms;Eukaryota;Opisthokonta;Metazoa;Eumetazoa;Bilateria;Protostomia;Ecdysozoa;Nematoda;Chromadorea;Spirurida;Filarioidea;Onchocercidae;Loa;Loa loa;
-3.75787	222	df5050_findorfv3_17241	-	-	-	-	-	-	3e-07	7e-09	597881447	92.86	A_cey	Ancylostoma ceylanicum	Eukaryota_Metazoa	53326	;cellular organisms;Eukaryota;Opisthokonta;Metazoa;Eumetazoa;Bilateria;Protostomia;Ecdysozoa;Nematoda;Chromadorea;Rhabditida;Strongylida;Ancylostomatoidea;Ancylostomatidae;Ancylostomatinae;Ancylostoma;Ancylostoma ceylanicum;
-3.80666	72	df5050_findorfv3_17121	-	-	-	-	-	-	9e-07	2e-08	597894346	28.37	A_cey	Ancylostoma ceylanicum	Eukaryota_Metazoa	53326	;cellular organisms;Eukaryota;Opisthokonta;Metazoa;Eumetazoa;Bilateria;Protostomia;Ecdysozoa;Nematoda;Chromadorea;Rhabditida;Strongylida;Ancylostomatoidea;Ancylostomatidae;Ancylostomatinae;Ancylostoma;Ancylostoma ceylanicum;
-3.91202	250	df5050_findorfv3_55	-	-	-	-	-	-	1e-16	2e-18	46576851	83.33	A_suu	Ascaris suum	Eukaryota_Metazoa	6253	;cellular organisms;Eukaryota;Opisthokonta;Metazoa;Eumetazoa;Bilateria;Protostomia;Ecdysozoa;Nematoda;Chromadorea;Ascaridida;Ascaridoidea;Ascarididae;Ascaris;Ascaris suum;
-3.91202	250	df5050_findorfv3_15441	-	-	-	-	1e-13	-	-	2e-15	668464331	43.96	A_sin	Anopheles sinensis	Eukaryota_Metazoa	74873	;cellular organisms;Eukaryota;Opisthokonta;Metazoa;Eumetazoa;Bilateria;Protostomia;Ecdysozoa;Panarthropoda;Arthropoda;Mandibulata;Pancrustacea;Hexapoda;Insecta;Dicondylia;Pterygota;Neoptera;Endopterygota;Diptera;Nematocera;Culicomorpha;Culicoidea;Culicidae;Anophelinae;Anopheles;Anopheles;Laticorn;Myzorhynchus;hyrcanus group;Anopheles sinensis;
-3.91202	250	df5050_findorfv3_19948	-	-	-	-	-	3e-14	-	6e-16	268570787	61.54	C_bri	Caenorhabditis briggsae	Eukaryota_Metazoa	6238	;cellular organisms;Eukaryota;Opisthokonta;Metazoa;Eumetazoa;Bilateria;Protostomia;Ecdysozoa;Nematoda;Chromadorea;Rhabditida;Rhabditoidea;Rhabditidae;Peloderinae;Caenorhabditis;Caenorhabditis briggsae;
-3.91202	250	df5050_findorfv3_2952	-	-	-	-	1e-16	-	-	2e-18	597862335	33.73	A_cey	Ancylostoma ceylanicum	Eukaryota_Metazoa	53326	;cellular organisms;Eukaryota;Opisthokonta;Metazoa;Eumetazoa;Bilateria;Protostomia;Ecdysozoa;Nematoda;Chromadorea;Rhabditida;Strongylida;Ancylostomatoidea;Ancylostomatidae;Ancylostomatinae;Ancylostoma;Ancylostoma ceylanicum;
-3.91202	250	df5050_findorfv3_926	-	-	-	-	-	-	3e-63	6e-65	597846962	46.03	A_cey	Ancylostoma ceylanicum	Eukaryota_Metazoa	53326	;cellular organisms;Eukaryota;Opisthokonta;Metazoa;Eumetazoa;Bilateria;Protostomia;Ecdysozoa;Nematoda;Chromadorea;Rhabditida;Strongylida;Ancylostomatoidea;Ancylostomatidae;Ancylostomatinae;Ancylostoma;Ancylostoma ceylanicum;
-3.91202	250	df5050_findorfv3_9995	-	1e-21	-	-	-	-	-	2e-23	402592245	39.84	W_ban	Wuchereria bancrofti	Eukaryota_Metazoa	6293	;cellular organisms;Eukaryota;Opisthokonta;Metazoa;Eumetazoa;Bilateria;Protostomia;Ecdysozoa;Nematoda;Chromadorea;Spirurida;Filarioidea;Onchocercidae;Wuchereria;Wuchereria bancrofti;
-3.91202	250	df5050_findorfv3_10895	-	-	-	-	-	-	1e-10	2e-12	393905460	58	L_loa	Loa loa	Eukaryota_Metazoa	7209	;cellular organisms;Eukaryota;Opisthokonta;Metazoa;Eumetazoa;Bilateria;Protostomia;Ecdysozoa;Nematoda;Chromadorea;Spirurida;Filarioidea;Onchocercidae;Loa;Loa loa;
-3.91202	250	df5050_findorfv3_12052	-	-	-	-	-	5e-17	-	1e-18	597784575	37.68	A_mex	Astyanax mexicanus	Eukaryota_Metazoa	7994	;cellular organisms;Eukaryota;Opisthokonta;Metazoa;Eumetazoa;Bilateria;Deuterostomia;Chordata;Craniata;Vertebrata;Gnathostomata;Teleostomi;Euteleostomi;Actinopterygii;Actinopteri;Neopterygii;Teleostei;Osteoglossocephalai;Clupeocephala;Otomorpha;Ostariophysi;Otophysa;Characiphysae;Characiformes;Characoidei;Characidae;Characidae incertae sedis;Astyanax clade;Astyanax;Astyanax mexicanus;
-3.91202	17	df5050_findorfv3_12205	-	-	-	-	-	1e-07	-	2e-09	528473972	46.03	D_rer	Danio rerio	Eukaryota_Metazoa	7955	;cellular organisms;Eukaryota;Opisthokonta;Metazoa;Eumetazoa;Bilateria;Deuterostomia;Chordata;Craniata;Vertebrata;Gnathostomata;Teleostomi;Euteleostomi;Actinopterygii;Actinopteri;Neopterygii;Teleostei;Osteoglossocephalai;Clupeocephala;Otomorpha;Ostariophysi;Otophysa;Cypriniphysae;Cypriniformes;Cyprinoidea;Cyprinidae;Danio;Danio rerio;
-3.91202	250	df5050_findorfv3_13990	-	-	-	-	4e-23	-	-	8e-25	195161026	36.26	D_per	Drosophila persimilis	Eukaryota_Metazoa	7234	;cellular organisms;Eukaryota;Opisthokonta;Metazoa;Eumetazoa;Bilateria;Protostomia;Ecdysozoa;Panarthropoda;Arthropoda;Mandibulata;Pancrustacea;Hexapoda;Insecta;Dicondylia;Pterygota;Neoptera;Endopterygota;Diptera;Brachycera;Muscomorpha;Eremoneura;Cyclorrhapha;Schizophora;Acalyptratae;Ephydroidea;Drosophilidae;Drosophilinae;Drosophilini;Drosophilina;Drosophiliti;Drosophila;Sophophora;obscura group;…
-3.91202	251	df5050_findorfv3_1443	-	-	-	-	1e-06	-	-	2e-08	71993143	50	C_ele	Caenorhabditis elegans	Eukaryota_Metazoa	6239	;cellular organisms;Eukaryota;Opisthokonta;Metazoa;Eumetazoa;Bilateria;Protostomia;Ecdysozoa;Nematoda;Chromadorea;Rhabditida;Rhabditoidea;Rhabditidae;Peloderinae;Caenorhabditis;Caenorhabditis elegans;
-3.91202	250	df5050_findorfv3_16756	-	-	-	-	-	-	1e-15	2e-17	449669651	50.57	H_vul	Hydra vulgaris	Eukaryota_Metazoa	6087	;cellular organisms;Eukaryota;Opisthokonta;Metazoa;Eumetazoa;Cnidaria;Hydrozoa;Hydroida;Anthomedusae;Hydridae;Hydra;Hydra vulgaris;
-3.91202	250	df5050_findorfv3_17061	-	-	-	-	3e-08	-	-	6e-10	676444242	41.57	L_gig	Lottia gigantea	Eukaryota_Metazoa	225164	;cellular organisms;Eukaryota;Opisthokonta;Metazoa;Eumetazoa;Bilateria;Protostomia;Lophotrochozoa;Mollusca;Gastropoda;Patellogastropoda;Lottioidea;Lottiidae;Lottia;Lottia gigantea;
-3.91202	250	df5050_findorfv3_18384	-	-	-	-	1e-09	-	-	2e-11	568269121	41	N_ame	Necator americanus	Eukaryota_Metazoa	51031	;cellular organisms;Eukaryota;Opisthokonta;Metazoa;Eumetazoa;Bilateria;Protostomia;Ecdysozoa;Nematoda;Chromadorea;Rhabditida;Strongylida;Ancylostomatoidea;Ancylostomatidae;Bunostominae;Necator;Necator americanus;
-3.91202	250	df5050_findorfv3_19032	-	2e-54	-	-	-	-	-	4e-56	560120855	77.05	H_con	Haemonchus contortus	Eukaryota_Metazoa	6289	;cellular organisms;Eukaryota;Opisthokonta;Metazoa;Eumetazoa;Bilateria;Protostomia;Ecdysozoa;Nematoda;Chromadorea;Rhabditida;Strongylida;Trichostrongyloidea;Haemonchidae;Haemonchinae;Haemonchus;Haemonchus contortus;
-3.91202	250	df5050_findorfv3_109	-	-	-	-	-	-	2e-26	4e-28	241815495	50.94	I_sca	Ixodes scapularis	Eukaryota_Metazoa	6945	;cellular organisms;Eukaryota;Opisthokonta;Metazoa;Eumetazoa;Bilateria;Protostomia;Ecdysozoa;Panarthropoda;Arthropoda;Chelicerata;Arachnida;Acari;Parasitiformes;Ixodida;Ixodoidea;Ixodidae;Ixodinae;Ixodes;Ixodes scapularis;
-3.91202	250	df5050_findorfv3_165	-	-	-	-	-	2e-33	-	4e-35	25146487	41.28	C_ele	Caenorhabditis elegans	Eukaryota_Metazoa	6239	;cellular organisms;Eukaryota;Opisthokonta;Metazoa;Eumetazoa;Bilateria;Protostomia;Ecdysozoa;Nematoda;Chromadorea;Rhabditida;Rhabditoidea;Rhabditidae;Peloderinae;Caenorhabditis;Caenorhabditis elegans;
-3.91202	250	df5050_findorfv3_20608	-	-	-	-	-	1e-21	-	2e-23	402585708	38.12	W_ban	Wuchereria bancrofti	Eukaryota_Metazoa	6293	;cellular organisms;Eukaryota;Opisthokonta;Metazoa;Eumetazoa;Bilateria;Protostomia;Ecdysozoa;Nematoda;Chromadorea;Spirurida;Filarioidea;Onchocercidae;Wuchereria;Wuchereria bancrofti;
-3.91202	250	df5050_findorfv3_2091	-	-	-	-	-	-	1e-05	2e-07	405950032	28.39	C_gig	Crassostrea gigas	Eukaryota_Metazoa	29159	;cellular organisms;Eukaryota;Opisthokonta;Metazoa;Eumetazoa;Bilateria;Protostomia;Lophotrochozoa;Mollusca;Bivalvia;Pteriomorphia;Ostreoida;Ostreoidea;Ostreidae;Crassostrea;Crassostrea gigas;
-3.91202	252	df5050_findorfv3_4876	-	-	-	1e-09	-	-	-	2e-11	530649737	31.9	Chrys	Chrysemys picta bellii	Eukaryota_Metazoa	8478	;cellular organisms;Eukaryota;Opisthokonta;Metazoa;Eumetazoa;Bilateria;Deuterostomia;Chordata;Craniata;Vertebrata;Gnathostomata;Teleostomi;Euteleostomi;Sarcopterygii;Dipnotetrapodomorpha;Tetrapoda;Amniota;Sauropsida;Sauria;Testudines + Archosauria group;Testudines;Cryptodira;Testudinoidea;Emydidae;Chrysemys;Chrysemys picta;Chrysemys picta bellii;
-3.91202	250	df5050_findorfv3_6397	-	1e-07	-	-	-	-	-	2e-09	597866165	66.67	A_cey	Ancylostoma ceylanicum	Eukaryota_Metazoa	53326	;cellular organisms;Eukaryota;Opisthokonta;Metazoa;Eumetazoa;Bilateria;Protostomia;Ecdysozoa;Nematoda;Chromadorea;Rhabditida;Strongylida;Ancylostomatoidea;Ancylostomatidae;Ancylostomatinae;Ancylostoma;Ancylostoma ceylanicum;
-3.91202	16	df5050_findorfv3_6739	-	-	-	-	-	-	2e-05	4e-07	597849930	26.92	A_cey	Ancylostoma ceylanicum	Eukaryota_Metazoa	53326	;cellular organisms;Eukaryota;Opisthokonta;Metazoa;Eumetazoa;Bilateria;Protostomia;Ecdysozoa;Nematoda;Chromadorea;Rhabditida;Strongylida;Ancylostomatoidea;Ancylostomatidae;Ancylostomatinae;Ancylostoma;Ancylostoma ceylanicum;
-3.91202	27	df5050_findorfv3_8217	-	-	-	0.0001	-	-	-	2e-06	392926792	25.93	C_ele	Caenorhabditis elegans	Eukaryota_Metazoa	6239	;cellular organisms;Eukaryota;Opisthokonta;Metazoa;Eumetazoa;Bilateria;Protostomia;Ecdysozoa;Nematoda;Chromadorea;Rhabditida;Rhabditoidea;Rhabditidae;Peloderinae;Caenorhabditis;Caenorhabditis elegans;
-3.91202	176	df5050_findorfv3_9566	-	-	-	-	-	-	5e-08	1e-09	146425171	52.38	H_con	Haemonchus contortus	Eukaryota_Metazoa	6289	;cellular organisms;Eukaryota;Opisthokonta;Metazoa;Eumetazoa;Bilateria;Protostomia;Ecdysozoa;Nematoda;Chromadorea;Rhabditida;Strongylida;Trichostrongyloidea;Haemonchidae;Haemonchinae;Haemonchus;Haemonchus contortus;
-4.04555	250	df5050_findorfv3_13522	-	-	-	-	-	4e-48	-	7e-50	568299357	49.7	N_ame	Necator americanus	Eukaryota_Metazoa	51031	;cellular organisms;Eukaryota;Opisthokonta;Metazoa;Eumetazoa;Bilateria;Protostomia;Ecdysozoa;Nematoda;Chromadorea;Rhabditida;Strongylida;Ancylostomatoidea;Ancylostomatidae;Bunostominae;Necator;Necator americanus;
-4.04555	250	df5050_findorfv3_10789	-	4e-09	-	-	-	-	-	7e-11	568266825	61.7	N_ame	Necator americanus	Eukaryota_Metazoa	51031	;cellular organisms;Eukaryota;Opisthokonta;Metazoa;Eumetazoa;Bilateria;Protostomia;Ecdysozoa;Nematoda;Chromadorea;Rhabditida;Strongylida;Ancylostomatoidea;Ancylostomatidae;Bunostominae;Necator;Necator americanus;
-4.04555	15	df5050_findorfv3_11191	-	-	-	-	4e-06	-	-	7e-08	196013890	21.22	T_adh	Trichoplax adhaerens	Eukaryota_Metazoa	10228	;cellular organisms;Eukaryota;Opisthokonta;Metazoa;Placozoa;Trichoplax;Trichoplax adhaerens;
-4.09434	251	df5050_findorfv3_15073	-	-	-	-	6e-11	-	-	1e-12	646710933	28.42	Z_nev	Zootermopsis nevadensis	Eukaryota_Metazoa	136037	;cellular organisms;Eukaryota;Opisthokonta;Metazoa;Eumetazoa;Bilateria;Protostomia;Ecdysozoa;Panarthropoda;Arthropoda;Mandibulata;Pancrustacea;Hexapoda;Insecta;Dicondylia;Pterygota;Neoptera;Orthopteroidea;Dictyoptera;Isoptera;Termopsidae;Termopsinae;Termopsini;Zootermopsis;Zootermopsis nevadensis;
-4.09434	80	df5050_findorfv3_16531	-	-	-	-	-	-	6e-07	1e-08	312081645	36.84	L_loa	Loa loa	Eukaryota_Metazoa	7209	;cellular organisms;Eukaryota;Opisthokonta;Metazoa;Eumetazoa;Bilateria;Protostomia;Ecdysozoa;Nematoda;Chromadorea;Spirurida;Filarioidea;Onchocercidae;Loa;Loa loa;
-4.09434	250	df5050_findorfv3_19356	-	-	-	-	-	-	3e-24	5e-26	585676190	37.59	S_kow	Saccoglossus kowalevskii	Eukaryota_Metazoa	10224	;cellular organisms;Eukaryota;Opisthokonta;Metazoa;Eumetazoa;Bilateria;Deuterostomia;Hemichordata;Enteropneusta;Harrimaniidae;Saccoglossus;Saccoglossus kowalevskii;
-4.09434	250	df5050_findorfv3_8681	-	-	-	-	3e-18	-	-	5e-20	658879763	50.94	P_ret	Poecilia reticulata	Eukaryota_Metazoa	8081	;cellular organisms;Eukaryota;Opisthokonta;Metazoa;Eumetazoa;Bilateria;Deuterostomia;Chordata;Craniata;Vertebrata;Gnathostomata;Teleostomi;Euteleostomi;Actinopterygii;Actinopteri;Neopterygii;Teleostei;Osteoglossocephalai;Clupeocephala;Euteleosteomorpha;Neoteleostei;Eurypterygia;Ctenosquamata;Acanthomorphata;Euacanthomorphacea;Percomorphaceae;Ovalentaria;Atherinomorphae;Cyprinodontiformes;Cyprinod…
-4.19971	250	df5050_findorfv3_19444	-	-	-	-	-	-	2e-12	3e-14	156400098	29.55	N_vec	Nematostella vectensis	Eukaryota_Metazoa	45351	;cellular organisms;Eukaryota;Opisthokonta;Metazoa;Eumetazoa;Cnidaria;Anthozoa;Hexacorallia;Actiniaria;Edwardsiidae;Nematostella;Nematostella vectensis;
-4.19971	35	df5050_findorfv3_19856	-	-	-	2e-06	-	-	-	3e-08	641664943	44	A_pis	Acyrthosiphon pisum	Eukaryota_Metazoa	7029	;cellular organisms;Eukaryota;Opisthokonta;Metazoa;Eumetazoa;Bilateria;Protostomia;Ecdysozoa;Panarthropoda;Arthropoda;Mandibulata;Pancrustacea;Hexapoda;Insecta;Dicondylia;Pterygota;Neoptera;Paraneoptera;Hemiptera;Sternorrhyncha;Aphidiformes;Aphidomorpha;Aphidoidea;Aphididae;Aphidinae;Macrosiphini;Acyrthosiphon;Acyrthosiphon pisum;
-4.19971	87	df5050_findorfv3_498	-	-	-	-	-	2e-22	-	3e-24	478249824	25.46	D_pon	Dendroctonus ponderosae	Eukaryota_Metazoa	77166	;cellular organisms;Eukaryota;Opisthokonta;Metazoa;Eumetazoa;Bilateria;Protostomia;Ecdysozoa;Panarthropoda;Arthropoda;Mandibulata;Pancrustacea;Hexapoda;Insecta;Dicondylia;Pterygota;Neoptera;Endopterygota;Coleoptera;Polyphaga;Cucujiformia;Curculionoidea;Curculionidae;Scolytinae;Dendroctonus;Dendroctonus ponderosae;
-4.19971	250	df5050_findorfv3_6169	-	-	-	-	-	2e-42	-	3e-44	560123125	49.69	H_con	Haemonchus contortus	Eukaryota_Metazoa	6289	;cellular organisms;Eukaryota;Opisthokonta;Metazoa;Eumetazoa;Bilateria;Protostomia;Ecdysozoa;Nematoda;Chromadorea;Rhabditida;Strongylida;Trichostrongyloidea;Haemonchidae;Haemonchinae;Haemonchus;Haemonchus contortus;
-4.31749	250	df5050_findorfv3_20536	-	-	-	-	-	-	3e-26	4e-28	47207078	74.6	T_nig	Tetraodon nigroviridis	Eukaryota_Metazoa	99883	;cellular organisms;Eukaryota;Opisthokonta;Metazoa;Eumetazoa;Bilateria;Deuterostomia;Chordata;Craniata;Vertebrata;Gnathostomata;Teleostomi;Euteleostomi;Actinopterygii;Actinopteri;Neopterygii;Teleostei;Osteoglossocephalai;Clupeocephala;Euteleosteomorpha;Neoteleostei;Eurypterygia;Ctenosquamata;Acanthomorphata;Euacanthomorphacea;Percomorphaceae;Eupercaria;Tetraodontiformes;Tetraodontoidei;Tetradonto…
-4.31749	250	df5050_findorfv3_3221	-	-	-	-	-	-	6e-09	8e-11	309356903	64.44	C_bri	Caenorhabditis briggsae	Eukaryota_Metazoa	6238	;cellular organisms;Eukaryota;Opisthokonta;Metazoa;Eumetazoa;Bilateria;Protostomia;Ecdysozoa;Nematoda;Chromadorea;Rhabditida;Rhabditoidea;Rhabditidae;Peloderinae;Caenorhabditis;Caenorhabditis briggsae;
-4.31749	250	df5050_findorfv3_4367	-	-	-	-	-	-	6e-83	8e-85	410902709	37.56	T_rub	Takifugu rubripes	Eukaryota_Metazoa	31033	;cellular organisms;Eukaryota;Opisthokonta;Metazoa;Eumetazoa;Bilateria;Deuterostomia;Chordata;Craniata;Vertebrata;Gnathostomata;Teleostomi;Euteleostomi;Actinopterygii;Actinopteri;Neopterygii;Teleostei;Osteoglossocephalai;Clupeocephala;Euteleosteomorpha;Neoteleostei;Eurypterygia;Ctenosquamata;Acanthomorphata;Euacanthomorphacea;Percomorphaceae;Eupercaria;Tetraodontiformes;Tetraodontoidei;Tetradonto…
-4.31749	132	df5050_findorfv3_7468	-	-	-	-	-	-	3e-05	4e-07	585669301	58.33	E_edw	Elephantulus edwardii	Eukaryota_Metazoa	28737	;cellular organisms;Eukaryota;Opisthokonta;Metazoa;Eumetazoa;Bilateria;Deuterostomia;Chordata;Craniata;Vertebrata;Gnathostomata;Teleostomi;Euteleostomi;Sarcopterygii;Dipnotetrapodomorpha;Tetrapoda;Amniota;Mammalia;Theria;Eutheria;Afrotheria;Macroscelidea;Macroscelididae;Elephantulus;Elephantulus edwardii;
-4.31749	251	df5050_findorfv3_9382	-	-	-	-	-	-	3e-13	4e-15	541043432	30.39	A_suu	Ascaris suum	Eukaryota_Metazoa	6253	;cellular organisms;Eukaryota;Opisthokonta;Metazoa;Eumetazoa;Bilateria;Protostomia;Ecdysozoa;Nematoda;Chromadorea;Ascaridida;Ascaridoidea;Ascarididae;Ascaris;Ascaris suum;
-4.38203	250	df5050_findorfv3_14159	-	-	-	-	-	4e-23	-	5e-25	568267111	54.02	N_ame	Necator americanus	Eukaryota_Metazoa	51031	;cellular organisms;Eukaryota;Opisthokonta;Metazoa;Eumetazoa;Bilateria;Protostomia;Ecdysozoa;Nematoda;Chromadorea;Rhabditida;Strongylida;Ancylostomatoidea;Ancylostomatidae;Bunostominae;Necator;Necator americanus;
-4.38203	250	df5050_findorfv3_20900	-	-	-	-	-	-	4e-07	5e-09	556992493	31.69	L_cha	Latimeria chalumnae	Eukaryota_Metazoa	7897	;cellular organisms;Eukaryota;Opisthokonta;Metazoa;Eumetazoa;Bilateria;Deuterostomia;Chordata;Craniata;Vertebrata;Gnathostomata;Teleostomi;Euteleostomi;Sarcopterygii;Coelacanthimorpha;Coelacanthiformes;Coelacanthidae;Latimeria;Latimeria chalumnae;
-4.38203	250	df5050_findorfv3_7677	-	-	-	-	8e-32	-	-	1e-33	241601186	91.04	I_sca	Ixodes scapularis	Eukaryota_Metazoa	6945	;cellular organisms;Eukaryota;Opisthokonta;Metazoa;Eumetazoa;Bilateria;Protostomia;Ecdysozoa;Panarthropoda;Arthropoda;Chelicerata;Arachnida;Acari;Parasitiformes;Ixodida;Ixodoidea;Ixodidae;Ixodinae;Ixodes;Ixodes scapularis;
-4.38203	9	df5050_findorfv3_889	-	-	-	-	-	8e-05	-	1e-06	341895481	58.33	C_bre	Caenorhabditis brenneri	Eukaryota_Metazoa	135651	;cellular organisms;Eukaryota;Opisthokonta;Metazoa;Eumetazoa;Bilateria;Protostomia;Ecdysozoa;Nematoda;Chromadorea;Rhabditida;Rhabditoidea;Rhabditidae;Peloderinae;Caenorhabditis;Caenorhabditis brenneri;
-4.38203	25	df5050_findorfv3_9720	-	-	-	-	-	8e-08	-	1e-09	260793386	36.49	B_flo	Branchiostoma floridae	Eukaryota_Metazoa	7739	;cellular organisms;Eukaryota;Opisthokonta;Metazoa;Eumetazoa;Bilateria;Deuterostomia;Chordata;Cephalochordata;Branchiostomidae;Branchiostoma;Branchiostoma floridae;
-4.38203	250	df5050_findorfv3_4368	-	-	-	-	-	-	4e-99	5e-101	410902709	40.27	T_rub	Takifugu rubripes	Eukaryota_Metazoa	31033	;cellular organisms;Eukaryota;Opisthokonta;Metazoa;Eumetazoa;Bilateria;Deuterostomia;Chordata;Craniata;Vertebrata;Gnathostomata;Teleostomi;Euteleostomi;Actinopterygii;Actinopteri;Neopterygii;Teleostei;Osteoglossocephalai;Clupeocephala;Euteleosteomorpha;Neoteleostei;Eurypterygia;Ctenosquamata;Acanthomorphata;Euacanthomorphacea;Percomorphaceae;Eupercaria;Tetraodontiformes;Tetraodontoidei;Tetradonto…
-4.45102	58	df5050_findorfv3_11224	-	6e-06	-	-	-	-	-	7e-08	675388608	34.65	S_mim	Stegodyphus mimosarum	Eukaryota_Metazoa	407821	;cellular organisms;Eukaryota;Opisthokonta;Metazoa;Eumetazoa;Bilateria;Protostomia;Ecdysozoa;Panarthropoda;Arthropoda;Chelicerata;Arachnida;Araneae;Araneomorphae;Entelegynae;Eresoidea;Eresidae;Stegodyphus;Stegodyphus mimosarum;
-4.45102	257	df5050_findorfv3_16552	-	-	-	-	-	-	6e-54	7e-56	147905215	41.73	X_lae	Xenopus laevis	Eukaryota_Metazoa	8355	;cellular organisms;Eukaryota;Opisthokonta;Metazoa;Eumetazoa;Bilateria;Deuterostomia;Chordata;Craniata;Vertebrata;Gnathostomata;Teleostomi;Euteleostomi;Sarcopterygii;Dipnotetrapodomorpha;Tetrapoda;Amphibia;Batrachia;Anura;Pipoidea;Pipidae;Xenopodinae;Xenopus;Xenopus;Xenopus laevis;
-4.45102	250	df5050_findorfv3_18239	-	-	-	-	6e-117	-	-	7e-119	291242137	92.74	S_kow	Saccoglossus kowalevskii	Eukaryota_Metazoa	10224	;cellular organisms;Eukaryota;Opisthokonta;Metazoa;Eumetazoa;Bilateria;Deuterostomia;Hemichordata;Enteropneusta;Harrimaniidae;Saccoglossus;Saccoglossus kowalevskii;
-4.47164	250	df5050_findorfv3_2947	-	-	-	-	-	-	7e-31	8e-33	675368682	43.59	S_mim	Stegodyphus mimosarum	Eukaryota_Metazoa	407821	;cellular organisms;Eukaryota;Opisthokonta;Metazoa;Eumetazoa;Bilateria;Protostomia;Ecdysozoa;Panarthropoda;Arthropoda;Chelicerata;Arachnida;Araneae;Araneomorphae;Entelegynae;Eresoidea;Eresidae;Stegodyphus;Stegodyphus mimosarum;
-4.49981	73	df5050_findorfv3_17113	-	-	-	-	-	-	9e-07	1e-08	597894346	28.37	A_cey	Ancylostoma ceylanicum	Eukaryota_Metazoa	53326	;cellular organisms;Eukaryota;Opisthokonta;Metazoa;Eumetazoa;Bilateria;Protostomia;Ecdysozoa;Nematoda;Chromadorea;Rhabditida;Strongylida;Ancylostomatoidea;Ancylostomatidae;Ancylostomatinae;Ancylostoma;Ancylostoma ceylanicum;
-4.49981	250	df5050_findorfv3_5972	-	-	-	-	9e-07	-	-	1e-08	597866166	69.23	A_cey	Ancylostoma ceylanicum	Eukaryota_Metazoa	53326	;cellular organisms;Eukaryota;Opisthokonta;Metazoa;Eumetazoa;Bilateria;Protostomia;Ecdysozoa;Nematoda;Chromadorea;Rhabditida;Strongylida;Ancylostomatoidea;Ancylostomatidae;Ancylostomatinae;Ancylostoma;Ancylostoma ceylanicum;
-4.60517	262	df5050_findorfv3_10032	-	-	-	-	-	2e-09	-	2e-11	665816205	42.68	M_dem	Microplitis demolitor	Eukaryota_Metazoa	69319	;cellular organisms;Eukaryota;Opisthokonta;Metazoa;Eumetazoa;Bilateria;Protostomia;Ecdysozoa;Panarthropoda;Arthropoda;Mandibulata;Pancrustacea;Hexapoda;Insecta;Dicondylia;Pterygota;Neoptera;Endopterygota;Hymenoptera;Apocrita;Ichneumonoidea;Braconidae;Microgastrinae;Microplitis;Microplitis demolitor;
-4.60517	185	df5050_findorfv3_11935	-	-	-	-	-	2e-23	-	2e-25	541044323	43.45	A_suu	Ascaris suum	Eukaryota_Metazoa	6253	;cellular organisms;Eukaryota;Opisthokonta;Metazoa;Eumetazoa;Bilateria;Protostomia;Ecdysozoa;Nematoda;Chromadorea;Ascaridida;Ascaridoidea;Ascarididae;Ascaris;Ascaris suum;
-4.60517	251	df5050_findorfv3_12742	-	-	-	-	2e-08	-	-	2e-10	556984733	67.44	L_cha	Latimeria chalumnae	Eukaryota_Metazoa	7897	;cellular organisms;Eukaryota;Opisthokonta;Metazoa;Eumetazoa;Bilateria;Deuterostomia;Chordata;Craniata;Vertebrata;Gnathostomata;Teleostomi;Euteleostomi;Sarcopterygii;Coelacanthimorpha;Coelacanthiformes;Coelacanthidae;Latimeria;Latimeria chalumnae;
-4.60517	250	df5050_findorfv3_13082	-	-	-	-	1e-25	-	-	1e-27	402579696	43.69	W_ban	Wuchereria bancrofti	Eukaryota_Metazoa	6293	;cellular organisms;Eukaryota;Opisthokonta;Metazoa;Eumetazoa;Bilateria;Protostomia;Ecdysozoa;Nematoda;Chromadorea;Spirurida;Filarioidea;Onchocercidae;Wuchereria;Wuchereria bancrofti;
-4.60517	250	df5050_findorfv3_1324	-	1e-10	-	-	-	-	-	1e-12	321471001	31.88	D_pul	Daphnia pulex	Eukaryota_Metazoa	6669	;cellular organisms;Eukaryota;Opisthokonta;Metazoa;Eumetazoa;Bilateria;Protostomia;Ecdysozoa;Panarthropoda;Arthropoda;Mandibulata;Pancrustacea;Crustacea;Branchiopoda;Phyllopoda;Diplostraca;Cladocera;Anomopoda;Daphniidae;Daphnia;Daphnia pulex;
-4.60517	248	df5050_findorfv3_14054	-	-	-	-	2e-07	-	-	2e-09	669302576	44.44	T_sui	Trichuris suis	Eukaryota_Metazoa	68888	;cellular organisms;Eukaryota;Opisthokonta;Metazoa;Eumetazoa;Bilateria;Protostomia;Ecdysozoa;Nematoda;Enoplea;Dorylaimia;Trichocephalida;Trichuridae;Trichuris;Trichuris suis;
-4.60517	251	df5050_findorfv3_14195	-	-	-	-	-	-	3e-25	3e-27	268581031	36.97	C_bri	Caenorhabditis briggsae	Eukaryota_Metazoa	6238	;cellular organisms;Eukaryota;Opisthokonta;Metazoa;Eumetazoa;Bilateria;Protostomia;Ecdysozoa;Nematoda;Chromadorea;Rhabditida;Rhabditoidea;Rhabditidae;Peloderinae;Caenorhabditis;Caenorhabditis briggsae;
-4.60517	250	df5050_findorfv3_14933	-	-	-	-	-	-	1e-09	1e-11	339243711	78.95	T_spi	Trichinella spiralis	Eukaryota_Metazoa	6334	;cellular organisms;Eukaryota;Opisthokonta;Metazoa;Eumetazoa;Bilateria;Protostomia;Ecdysozoa;Nematoda;Enoplea;Dorylaimia;Trichocephalida;Trichinellidae;Trichinella;Trichinella spiralis;
-4.60517	81	df5050_findorfv3_15091	-	-	-	-	-	3e-07	-	3e-09	541048999	55.56	A_suu	Ascaris suum	Eukaryota_Metazoa	6253	;cellular organisms;Eukaryota;Opisthokonta;Metazoa;Eumetazoa;Bilateria;Protostomia;Ecdysozoa;Nematoda;Chromadorea;Ascaridida;Ascaridoidea;Ascarididae;Ascaris;Ascaris suum;
-4.60517	250	df5050_findorfv3_16485	-	-	-	-	-	-	2e-13	2e-15	675886612	89.19	H_rob	Helobdella robusta	Eukaryota_Metazoa	6412	;cellular organisms;Eukaryota;Opisthokonta;Metazoa;Eumetazoa;Bilateria;Protostomia;Lophotrochozoa;Annelida;Clitellata;Hirudinida;Hirudinea;Rhynchobdellida;Glossiphoniidae;Helobdella;Helobdella robusta;
-4.60517	250	df5050_findorfv3_19718	-	-	-	-	5e-08	-	-	5e-10	532023293	66.04	M_och	Microtus ochrogaster	Eukaryota_Metazoa	79684	;cellular organisms;Eukaryota;Opisthokonta;Metazoa;Eumetazoa;Bilateria;Deuterostomia;Chordata;Craniata;Vertebrata;Gnathostomata;Teleostomi;Euteleostomi;Sarcopterygii;Dipnotetrapodomorpha;Tetrapoda;Amniota;Mammalia;Theria;Eutheria;Boreoeutheria;Euarchontoglires;Glires;Rodentia;Sciurognathi;Muroidea;Cricetidae;Arvicolinae;Microtus;Microtus ochrogaster;
-4.60517	382	df5050_findorfv3_20140	-	-	-	-	-	5e-13	-	5e-15	674266741	65.96	E_mul	Echinococcus multilocularis	Eukaryota_Metazoa	6211	;cellular organisms;Eukaryota;Opisthokonta;Metazoa;Eumetazoa;Bilateria;Platyhelminthes;Cestoda;Eucestoda;Cyclophyllidea;Taeniidae;Echinococcus;Echinococcus multilocularis;
-4.60517	250	df5050_findorfv3_20288	-	-	-	-	-	6e-06	-	6e-08	308471828	37.21	C_rem	Caenorhabditis remanei	Eukaryota_Metazoa	31234	;cellular organisms;Eukaryota;Opisthokonta;Metazoa;Eumetazoa;Bilateria;Protostomia;Ecdysozoa;Nematoda;Chromadorea;Rhabditida;Rhabditoidea;Rhabditidae;Peloderinae;Caenorhabditis;Caenorhabditis remanei;
-4.60517	3	df5050_findorfv3_20570	-	-	-	-	-	-	0.0009	9e-06	591314473	32.06	Panth	Panthera tigris altaica	Eukaryota_Metazoa	74533	;cellular organisms;Eukaryota;Opisthokonta;Metazoa;Eumetazoa;Bilateria;Deuterostomia;Chordata;Craniata;Vertebrata;Gnathostomata;Teleostomi;Euteleostomi;Sarcopterygii;Dipnotetrapodomorpha;Tetrapoda;Amniota;Mammalia;Theria;Eutheria;Boreoeutheria;Laurasiatheria;Carnivora;Feliformia;Felidae;Pantherinae;Panthera;Panthera tigris;Panthera tigris altaica;
-4.60517	250	df5050_findorfv3_20772	-	-	-	-	-	3e-20	-	3e-22	641681757	52.75	A_pis	Acyrthosiphon pisum	Eukaryota_Metazoa	7029	;cellular organisms;Eukaryota;Opisthokonta;Metazoa;Eumetazoa;Bilateria;Protostomia;Ecdysozoa;Panarthropoda;Arthropoda;Mandibulata;Pancrustacea;Hexapoda;Insecta;Dicondylia;Pterygota;Neoptera;Paraneoptera;Hemiptera;Sternorrhyncha;Aphidiformes;Aphidomorpha;Aphidoidea;Aphididae;Aphidinae;Macrosiphini;Acyrthosiphon;Acyrthosiphon pisum;
-4.60517	250	df5050_findorfv3_251	-	-	-	-	1e-08	-	-	1e-10	665789843	35.9	M_dem	Microplitis demolitor	Eukaryota_Metazoa	69319	;cellular organisms;Eukaryota;Opisthokonta;Metazoa;Eumetazoa;Bilateria;Protostomia;Ecdysozoa;Panarthropoda;Arthropoda;Mandibulata;Pancrustacea;Hexapoda;Insecta;Dicondylia;Pterygota;Neoptera;Endopterygota;Hymenoptera;Apocrita;Ichneumonoidea;Braconidae;Microgastrinae;Microplitis;Microplitis demolitor;
-4.60517	250	df5050_findorfv3_252	-	-	-	-	1e-08	-	-	1e-10	665789843	35.9	M_dem	Microplitis demolitor	Eukaryota_Metazoa	69319	;cellular organisms;Eukaryota;Opisthokonta;Metazoa;Eumetazoa;Bilateria;Protostomia;Ecdysozoa;Panarthropoda;Arthropoda;Mandibulata;Pancrustacea;Hexapoda;Insecta;Dicondylia;Pterygota;Neoptera;Endopterygota;Hymenoptera;Apocrita;Ichneumonoidea;Braconidae;Microgastrinae;Microplitis;Microplitis demolitor;
-4.60517	252	df5050_findorfv3_580	-	-	-	-	-	-	1e-13	1e-15	665801366	32.05	M_dem	Microplitis demolitor	Eukaryota_Metazoa	69319	;cellular organisms;Eukaryota;Opisthokonta;Metazoa;Eumetazoa;Bilateria;Protostomia;Ecdysozoa;Panarthropoda;Arthropoda;Mandibulata;Pancrustacea;Hexapoda;Insecta;Dicondylia;Pterygota;Neoptera;Endopterygota;Hymenoptera;Apocrita;Ichneumonoidea;Braconidae;Microgastrinae;Microplitis;Microplitis demolitor;
-4.60517	250	df5050_findorfv3_7535	-	-	-	-	-	2e-14	-	2e-16	157108002	51.43	A_aeg	Aedes aegypti	Eukaryota_Metazoa	7159	;cellular organisms;Eukaryota;Opisthokonta;Metazoa;Eumetazoa;Bilateria;Protostomia;Ecdysozoa;Panarthropoda;Arthropoda;Mandibulata;Pancrustacea;Hexapoda;Insecta;Dicondylia;Pterygota;Neoptera;Endopterygota;Diptera;Nematocera;Culicomorpha;Culicoidea;Culicidae;Culicinae;Aedini;Aedes;Stegomyia;Aedes aegypti;
-4.60517	250	df5050_findorfv3_7852	-	-	-	-	-	-	5e-12	5e-14	402589405	68.09	W_ban	Wuchereria bancrofti	Eukaryota_Metazoa	6293	;cellular organisms;Eukaryota;Opisthokonta;Metazoa;Eumetazoa;Bilateria;Protostomia;Ecdysozoa;Nematoda;Chromadorea;Spirurida;Filarioidea;Onchocercidae;Wuchereria;Wuchereria bancrofti;
-4.60517	428	df5050_findorfv3_8801	-	-	-	-	-	-	5e-22	5e-24	242023682	72.86	Pedic	Pediculus humanus corporis	Eukaryota_Metazoa	121224	;cellular organisms;Eukaryota;Opisthokonta;Metazoa;Eumetazoa;Bilateria;Protostomia;Ecdysozoa;Panarthropoda;Arthropoda;Mandibulata;Pancrustacea;Hexapoda;Insecta;Dicondylia;Pterygota;Neoptera;Paraneoptera;Phthiraptera;Anoplura;Pediculidae;Pediculus;Pediculus humanus;Pediculus humanus corporis;
-4.60517	14	df5050_findorfv3_8985	-	-	-	-	-	0.0002	-	2e-06	17535193	40.3	C_ele	Caenorhabditis elegans	Eukaryota_Metazoa	6239	;cellular organisms;Eukaryota;Opisthokonta;Metazoa;Eumetazoa;Bilateria;Protostomia;Ecdysozoa;Nematoda;Chromadorea;Rhabditida;Rhabditoidea;Rhabditidae;Peloderinae;Caenorhabditis;Caenorhabditis elegans;
-4.60517	250	df5050_findorfv3_9129	-	-	-	-	-	2e-10	-	2e-12	312066846	40.48	L_loa	Loa loa	Eukaryota_Metazoa	7209	;cellular organisms;Eukaryota;Opisthokonta;Metazoa;Eumetazoa;Bilateria;Protostomia;Ecdysozoa;Nematoda;Chromadorea;Spirurida;Filarioidea;Onchocercidae;Loa;Loa loa;
-4.60517	202	df5050_findorfv3_9428	-	-	-	-	-	7e-09	-	7e-11	308506643	41.33	C_rem	Caenorhabditis remanei	Eukaryota_Metazoa	31234	;cellular organisms;Eukaryota;Opisthokonta;Metazoa;Eumetazoa;Bilateria;Protostomia;Ecdysozoa;Nematoda;Chromadorea;Rhabditida;Rhabditoidea;Rhabditidae;Peloderinae;Caenorhabditis;Caenorhabditis remanei;
-4.60517	196	df5050_findorfv3_9429	-	-	-	-	-	2e-09	-	2e-11	308506643	42.67	C_rem	Caenorhabditis remanei	Eukaryota_Metazoa	31234	;cellular organisms;Eukaryota;Opisthokonta;Metazoa;Eumetazoa;Bilateria;Protostomia;Ecdysozoa;Nematoda;Chromadorea;Rhabditida;Rhabditoidea;Rhabditidae;Peloderinae;Caenorhabditis;Caenorhabditis remanei;
-4.60517	250	df5050_findorfv3_11505	-	-	-	-	1e-45	-	-	1e-47	402592403	89.53	W_ban	Wuchereria bancrofti	Eukaryota_Metazoa	6293	;cellular organisms;Eukaryota;Opisthokonta;Metazoa;Eumetazoa;Bilateria;Protostomia;Ecdysozoa;Nematoda;Chromadorea;Spirurida;Filarioidea;Onchocercidae;Wuchereria;Wuchereria bancrofti;
-4.60517	250	df5050_findorfv3_12905	-	-	-	-	1e-30	-	-	1e-32	576694615	27.91	E_gra	Echinococcus granulosus	Eukaryota_Metazoa	6210	;cellular organisms;Eukaryota;Opisthokonta;Metazoa;Eumetazoa;Bilateria;Platyhelminthes;Cestoda;Eucestoda;Cyclophyllidea;Taeniidae;Echinococcus;Echinococcus granulosus;
-4.60517	250	df5050_findorfv3_13258	-	-	-	-	-	-	2e-33	2e-35	240849179	36.07	A_pis	Acyrthosiphon pisum	Eukaryota_Metazoa	7029	;cellular organisms;Eukaryota;Opisthokonta;Metazoa;Eumetazoa;Bilateria;Protostomia;Ecdysozoa;Panarthropoda;Arthropoda;Mandibulata;Pancrustacea;Hexapoda;Insecta;Dicondylia;Pterygota;Neoptera;Paraneoptera;Hemiptera;Sternorrhyncha;Aphidiformes;Aphidomorpha;Aphidoidea;Aphididae;Aphidinae;Macrosiphini;Acyrthosiphon;Acyrthosiphon pisum;
-4.60517	250	df5050_findorfv3_13952	-	-	-	-	-	5e-39	-	5e-41	17555242	76.04	C_ele	Caenorhabditis elegans	Eukaryota_Metazoa	6239	;cellular organisms;Eukaryota;Opisthokonta;Metazoa;Eumetazoa;Bilateria;Protostomia;Ecdysozoa;Nematoda;Chromadorea;Rhabditida;Rhabditoidea;Rhabditidae;Peloderinae;Caenorhabditis;Caenorhabditis elegans;
-4.60517	250	df5050_findorfv3_15788	-	-	-	-	-	-	4e-43	4e-45	568266471	64.66	N_ame	Necator americanus	Eukaryota_Metazoa	51031	;cellular organisms;Eukaryota;Opisthokonta;Metazoa;Eumetazoa;Bilateria;Protostomia;Ecdysozoa;Nematoda;Chromadorea;Rhabditida;Strongylida;Ancylostomatoidea;Ancylostomatidae;Bunostominae;Necator;Necator americanus;
-4.7387	8	df5050_findorfv3_3745	-	-	-	-	0.0008	-	-	7e-06	541043484	24.77	A_suu	Ascaris suum	Eukaryota_Metazoa	6253	;cellular organisms;Eukaryota;Opisthokonta;Metazoa;Eumetazoa;Bilateria;Protostomia;Ecdysozoa;Nematoda;Chromadorea;Ascaridida;Ascaridoidea;Ascarididae;Ascaris;Ascaris suum;
-4.82831	9	df5050_findorfv3_6738	-	-	-	-	-	-	1e-05	8e-08	597849930	24.86	A_cey	Ancylostoma ceylanicum	Eukaryota_Metazoa	53326	;cellular organisms;Eukaryota;Opisthokonta;Metazoa;Eumetazoa;Bilateria;Protostomia;Ecdysozoa;Nematoda;Chromadorea;Rhabditida;Strongylida;Ancylostomatoidea;Ancylostomatidae;Ancylostomatinae;Ancylostoma;Ancylostoma ceylanicum;
-4.82831	250	df5050_findorfv3_628	-	-	-	-	-	-	1e-18	8e-21	71835919	52.75	C_rem	Caenorhabditis remanei	Eukaryota_Metazoa	31234	;cellular organisms;Eukaryota;Opisthokonta;Metazoa;Eumetazoa;Bilateria;Protostomia;Ecdysozoa;Nematoda;Chromadorea;Rhabditida;Rhabditoidea;Rhabditidae;Peloderinae;Caenorhabditis;Caenorhabditis remanei;
-4.89285	15	df5050_findorfv3_2012	-	-	-	-	-	-	4e-07	3e-09	32566766	35.14	C_ele	Caenorhabditis elegans	Eukaryota_Metazoa	6239	;cellular organisms;Eukaryota;Opisthokonta;Metazoa;Eumetazoa;Bilateria;Protostomia;Ecdysozoa;Nematoda;Chromadorea;Rhabditida;Rhabditoidea;Rhabditidae;Peloderinae;Caenorhabditis;Caenorhabditis elegans;
-4.89285	253	df5050_findorfv3_9439	-	-	-	-	-	-	4e-06	3e-08	541047246	30.49	A_suu	Ascaris suum	Eukaryota_Metazoa	6253	;cellular organisms;Eukaryota;Opisthokonta;Metazoa;Eumetazoa;Bilateria;Protostomia;Ecdysozoa;Nematoda;Chromadorea;Ascaridida;Ascaridoidea;Ascarididae;Ascaris;Ascaris suum;
-4.89285	253	df5050_findorfv3_9441	-	-	-	-	-	-	4e-06	3e-08	541047246	30.49	A_suu	Ascaris suum	Eukaryota_Metazoa	6253	;cellular organisms;Eukaryota;Opisthokonta;Metazoa;Eumetazoa;Bilateria;Protostomia;Ecdysozoa;Nematoda;Chromadorea;Ascaridida;Ascaridoidea;Ascarididae;Ascaris;Ascaris suum;
-4.89285	250	df5050_findorfv3_16953	-	-	-	-	-	4e-87	-	3e-89	543342416	49.83	P_hum	Pseudopodoces humilis	Eukaryota_Metazoa	181119	;cellular organisms;Eukaryota;Opisthokonta;Metazoa;Eumetazoa;Bilateria;Deuterostomia;Chordata;Craniata;Vertebrata;Gnathostomata;Teleostomi;Euteleostomi;Sarcopterygii;Dipnotetrapodomorpha;Tetrapoda;Amniota;Sauropsida;Sauria;Testudines + Archosauria group;Archosauria;Dinosauria;Saurischia;Theropoda;Coelurosauria;Aves;Neognathae;Passeriformes;Paridae;Pseudopodoces;Pseudopodoces humilis;
-4.89285	250	df5050_findorfv3_16955	-	-	-	-	-	4e-87	-	3e-89	543342416	49.83	P_hum	Pseudopodoces humilis	Eukaryota_Metazoa	181119	;cellular organisms;Eukaryota;Opisthokonta;Metazoa;Eumetazoa;Bilateria;Deuterostomia;Chordata;Craniata;Vertebrata;Gnathostomata;Teleostomi;Euteleostomi;Sarcopterygii;Dipnotetrapodomorpha;Tetrapoda;Amniota;Sauropsida;Sauria;Testudines + Archosauria group;Archosauria;Dinosauria;Saurischia;Theropoda;Coelurosauria;Aves;Neognathae;Passeriformes;Paridae;Pseudopodoces;Pseudopodoces humilis;
-4.96185	250	df5050_findorfv3_17871	-	1e-19	-	-	-	-	-	7e-22	309357791	66.67	C_bri	Caenorhabditis briggsae	Eukaryota_Metazoa	6238	;cellular organisms;Eukaryota;Opisthokonta;Metazoa;Eumetazoa;Bilateria;Protostomia;Ecdysozoa;Nematoda;Chromadorea;Rhabditida;Rhabditoidea;Rhabditidae;Peloderinae;Caenorhabditis;Caenorhabditis briggsae;
-4.96185	250	df5050_findorfv3_5402	-	1e-10	-	-	-	-	-	7e-13	340709111	28.29	B_ter	Bombus terrestris	Eukaryota_Metazoa	30195	;cellular organisms;Eukaryota;Opisthokonta;Metazoa;Eumetazoa;Bilateria;Protostomia;Ecdysozoa;Panarthropoda;Arthropoda;Mandibulata;Pancrustacea;Hexapoda;Insecta;Dicondylia;Pterygota;Neoptera;Endopterygota;Hymenoptera;Apocrita;Aculeata;Apoidea;Apidae;Bombinae;Bombini;Bombus;Bombus;Bombus terrestris;
-4.96185	250	df5050_findorfv3_5407	-	1e-10	-	-	-	-	-	7e-13	340709111	28.29	B_ter	Bombus terrestris	Eukaryota_Metazoa	30195	;cellular organisms;Eukaryota;Opisthokonta;Metazoa;Eumetazoa;Bilateria;Protostomia;Ecdysozoa;Panarthropoda;Arthropoda;Mandibulata;Pancrustacea;Hexapoda;Insecta;Dicondylia;Pterygota;Neoptera;Endopterygota;Hymenoptera;Apocrita;Aculeata;Apoidea;Apidae;Bombinae;Bombini;Bombus;Bombus;Bombus terrestris;
-4.96185	14	df5050_findorfv3_20720	-	-	-	-	0.0001	-	-	7e-07	345488224	26.58	N_vit	Nasonia vitripennis	Eukaryota_Metazoa	7425	;cellular organisms;Eukaryota;Opisthokonta;Metazoa;Eumetazoa;Bilateria;Protostomia;Ecdysozoa;Panarthropoda;Arthropoda;Mandibulata;Pancrustacea;Hexapoda;Insecta;Dicondylia;Pterygota;Neoptera;Endopterygota;Hymenoptera;Apocrita;Chaldicoidea group;Chalcidoidea;Pteromalidae;Pteromalinae;Nasonia;Nasonia vitripennis;
-5.01064	250	df5050_findorfv3_1171	-	-	-	-	6e-09	-	-	4e-11	645001062	29.61	N_vit	Nasonia vitripennis	Eukaryota_Metazoa	7425	;cellular organisms;Eukaryota;Opisthokonta;Metazoa;Eumetazoa;Bilateria;Protostomia;Ecdysozoa;Panarthropoda;Arthropoda;Mandibulata;Pancrustacea;Hexapoda;Insecta;Dicondylia;Pterygota;Neoptera;Endopterygota;Hymenoptera;Apocrita;Chaldicoidea group;Chalcidoidea;Pteromalidae;Pteromalinae;Nasonia;Nasonia vitripennis;
-5.01064	92	df5050_findorfv3_12060	-	-	-	-	-	-	6e-05	4e-07	170042001	38.78	C_qui	Culex quinquefasciatus	Eukaryota_Metazoa	7176	;cellular organisms;Eukaryota;Opisthokonta;Metazoa;Eumetazoa;Bilateria;Protostomia;Ecdysozoa;Panarthropoda;Arthropoda;Mandibulata;Pancrustacea;Hexapoda;Insecta;Dicondylia;Pterygota;Neoptera;Endopterygota;Diptera;Nematocera;Culicomorpha;Culicoidea;Culicidae;Culicinae;Culicini;Culex;Culex;Culex pipiens complex;Culex quinquefasciatus;
-5.01064	22	df5050_findorfv3_13993	-	-	-	-	-	3e-05	-	2e-07	677464837	30.36	P_cri	Pelecanus crispus	Eukaryota_Metazoa	36300	;cellular organisms;Eukaryota;Opisthokonta;Metazoa;Eumetazoa;Bilateria;Deuterostomia;Chordata;Craniata;Vertebrata;Gnathostomata;Teleostomi;Euteleostomi;Sarcopterygii;Dipnotetrapodomorpha;Tetrapoda;Amniota;Sauropsida;Sauria;Testudines + Archosauria group;Archosauria;Dinosauria;Saurischia;Theropoda;Coelurosauria;Aves;Neognathae;Pelecaniformes;Pelecanidae;Pelecanus;Pelecanus crispus;
-5.01064	131	df5050_findorfv3_15217	-	-	-	-	-	-	3e-07	2e-09	193210496	33.06	C_ele	Caenorhabditis elegans	Eukaryota_Metazoa	6239	;cellular organisms;Eukaryota;Opisthokonta;Metazoa;Eumetazoa;Bilateria;Protostomia;Ecdysozoa;Nematoda;Chromadorea;Rhabditida;Rhabditoidea;Rhabditidae;Peloderinae;Caenorhabditis;Caenorhabditis elegans;
-5.01064	10	df5050_findorfv3_16063	-	-	-	-	-	3e-06	-	2e-08	541045857	32.91	A_suu	Ascaris suum	Eukaryota_Metazoa	6253	;cellular organisms;Eukaryota;Opisthokonta;Metazoa;Eumetazoa;Bilateria;Protostomia;Ecdysozoa;Nematoda;Chromadorea;Ascaridida;Ascaridoidea;Ascarididae;Ascaris;Ascaris suum;
-5.01064	250	df5050_findorfv3_19779	-	-	-	-	-	3e-22	-	2e-24	158288103	27.33	Anoph	Anopheles gambiae str. PEST	Eukaryota_Metazoa	180454	;cellular organisms;Eukaryota;Opisthokonta;Metazoa;Eumetazoa;Bilateria;Protostomia;Ecdysozoa;Panarthropoda;Arthropoda;Mandibulata;Pancrustacea;Hexapoda;Insecta;Dicondylia;Pterygota;Neoptera;Endopterygota;Diptera;Nematocera;Culicomorpha;Culicoidea;Culicidae;Anophelinae;Anopheles;Cellia;Pyretophorus;gambiae species complex;Anopheles gambiae;Anopheles gambiae str. PEST;
-5.116	42	df5050_findorfv3_13992	-	-	-	-	-	5e-06	-	3e-08	677484229	30.33	Phoen	Phoenicopterus ruber ruber	Eukaryota_Metazoa	9218	;cellular organisms;Eukaryota;Opisthokonta;Metazoa;Eumetazoa;Bilateria;Deuterostomia;Chordata;Craniata;Vertebrata;Gnathostomata;Teleostomi;Euteleostomi;Sarcopterygii;Dipnotetrapodomorpha;Tetrapoda;Amniota;Sauropsida;Sauria;Testudines + Archosauria group;Archosauria;Dinosauria;Saurischia;Theropoda;Coelurosauria;Aves;Neognathae;Phoenicopteriformes;Phoenicopteridae;Phoenicopterus;Phoenicopterus rube…
-5.116	250	df5050_findorfv3_14514	-	-	-	-	-	5e-42	-	3e-44	675378936	46.45	S_mim	Stegodyphus mimosarum	Eukaryota_Metazoa	407821	;cellular organisms;Eukaryota;Opisthokonta;Metazoa;Eumetazoa;Bilateria;Protostomia;Ecdysozoa;Panarthropoda;Arthropoda;Chelicerata;Arachnida;Araneae;Araneomorphae;Entelegynae;Eresoidea;Eresidae;Stegodyphus;Stegodyphus mimosarum;
-5.116	250	df5050_findorfv3_16954	-	-	-	-	-	5e-42	-	3e-44	675378936	46.45	S_mim	Stegodyphus mimosarum	Eukaryota_Metazoa	407821	;cellular organisms;Eukaryota;Opisthokonta;Metazoa;Eumetazoa;Bilateria;Protostomia;Ecdysozoa;Panarthropoda;Arthropoda;Chelicerata;Arachnida;Araneae;Araneomorphae;Entelegynae;Eresoidea;Eresidae;Stegodyphus;Stegodyphus mimosarum;
-5.116	250	df5050_findorfv3_3023	-	-	-	-	1e-09	-	-	6e-12	645023946	40.19	N_vit	Nasonia vitripennis	Eukaryota_Metazoa	7425	;cellular organisms;Eukaryota;Opisthokonta;Metazoa;Eumetazoa;Bilateria;Protostomia;Ecdysozoa;Panarthropoda;Arthropoda;Mandibulata;Pancrustacea;Hexapoda;Insecta;Dicondylia;Pterygota;Neoptera;Endopterygota;Hymenoptera;Apocrita;Chaldicoidea group;Chalcidoidea;Pteromalidae;Pteromalinae;Nasonia;Nasonia vitripennis;
-5.16479	183	df5050_findorfv3_2811	-	0.0007	-	-	-	-	-	4e-06	676274727	71.43	F_dam	Fukomys damarensis	Eukaryota_Metazoa	885580	;cellular organisms;Eukaryota;Opisthokonta;Metazoa;Eumetazoa;Bilateria;Deuterostomia;Chordata;Craniata;Vertebrata;Gnathostomata;Teleostomi;Euteleostomi;Sarcopterygii;Dipnotetrapodomorpha;Tetrapoda;Amniota;Mammalia;Theria;Eutheria;Boreoeutheria;Euarchontoglires;Glires;Rodentia;Hystricognathi;Bathyergidae;Fukomys;Fukomys damarensis;
-5.19296	250	df5050_findorfv3_5174	-	-	-	-	-	-	9e-09	5e-11	675612403	25.67	M_nub	Merops nubicus	Eukaryota_Metazoa	57421	;cellular organisms;Eukaryota;Opisthokonta;Metazoa;Eumetazoa;Bilateria;Deuterostomia;Chordata;Craniata;Vertebrata;Gnathostomata;Teleostomi;Euteleostomi;Sarcopterygii;Dipnotetrapodomorpha;Tetrapoda;Amniota;Sauropsida;Sauria;Testudines + Archosauria group;Archosauria;Dinosauria;Saurischia;Theropoda;Coelurosauria;Aves;Neognathae;Coraciiformes;Meropidae;Merops;Merops nubicus;
-5.29832	250	df5050_findorfv3_13468	-	-	-	-	-	-	2e-38	1e-40	268531626	77.01	C_bri	Caenorhabditis briggsae	Eukaryota_Metazoa	6238	;cellular organisms;Eukaryota;Opisthokonta;Metazoa;Eumetazoa;Bilateria;Protostomia;Ecdysozoa;Nematoda;Chromadorea;Rhabditida;Rhabditoidea;Rhabditidae;Peloderinae;Caenorhabditis;Caenorhabditis briggsae;
-5.29832	250	df5050_findorfv3_13869	-	-	-	-	-	-	6e-14	3e-16	443730742	77.08	C_tel	Capitella teleta	Eukaryota_Metazoa	283909	;cellular organisms;Eukaryota;Opisthokonta;Metazoa;Eumetazoa;Bilateria;Protostomia;Lophotrochozoa;Annelida;Polychaeta;Scolecida;Capitellida;Capitellidae;Capitella;Capitella teleta;
-5.29832	252	df5050_findorfv3_16261	-	-	-	-	-	-	1e-36	5e-39	195380681	41.76	D_vir	Drosophila virilis	Eukaryota_Metazoa	7244	;cellular organisms;Eukaryota;Opisthokonta;Metazoa;Eumetazoa;Bilateria;Protostomia;Ecdysozoa;Panarthropoda;Arthropoda;Mandibulata;Pancrustacea;Hexapoda;Insecta;Dicondylia;Pterygota;Neoptera;Endopterygota;Diptera;Brachycera;Muscomorpha;Eremoneura;Cyclorrhapha;Schizophora;Acalyptratae;Ephydroidea;Drosophilidae;Drosophilinae;Drosophilini;Drosophilina;Drosophiliti;Drosophila;Drosophila;virilis group;…
-5.29832	34	df5050_findorfv3_5864	-	-	-	-	-	4e-08	-	2e-10	309356110	36.54	C_bri	Caenorhabditis briggsae	Eukaryota_Metazoa	6238	;cellular organisms;Eukaryota;Opisthokonta;Metazoa;Eumetazoa;Bilateria;Protostomia;Ecdysozoa;Nematoda;Chromadorea;Rhabditida;Rhabditoidea;Rhabditidae;Peloderinae;Caenorhabditis;Caenorhabditis briggsae;
-5.29832	250	df5050_findorfv3_7373	4e-08	-	-	-	-	-	-	2e-10	339896249	47.27	B_tab	Bemisia tabaci	Eukaryota_Metazoa	7038	;cellular organisms;Eukaryota;Opisthokonta;Metazoa;Eumetazoa;Bilateria;Protostomia;Ecdysozoa;Panarthropoda;Arthropoda;Mandibulata;Pancrustacea;Hexapoda;Insecta;Dicondylia;Pterygota;Neoptera;Paraneoptera;Hemiptera;Sternorrhyncha;Aleyrodiformes;Aleyrodoidea;Aleyrodidae;Aleyrodinae;Bemisia;Bemisia tabaci;
-5.29832	251	df5050_findorfv3_12201	-	-	-	-	-	2e-11	-	1e-13	307173500	81.82	C_flo	Camponotus floridanus	Eukaryota_Metazoa	104421	;cellular organisms;Eukaryota;Opisthokonta;Metazoa;Eumetazoa;Bilateria;Protostomia;Ecdysozoa;Panarthropoda;Arthropoda;Mandibulata;Pancrustacea;Hexapoda;Insecta;Dicondylia;Pterygota;Neoptera;Endopterygota;Hymenoptera;Apocrita;Aculeata;Vespoidea;Formicidae;Formicinae;Camponotini;Camponotus;Camponotus floridanus;
-5.29832	250	df5050_findorfv3_12972	-	-	-	-	-	2e-08	-	1e-10	393904554	31.58	L_loa	Loa loa	Eukaryota_Metazoa	7209	;cellular organisms;Eukaryota;Opisthokonta;Metazoa;Eumetazoa;Bilateria;Protostomia;Ecdysozoa;Nematoda;Chromadorea;Spirurida;Filarioidea;Onchocercidae;Loa;Loa loa;
-5.29832	250	df5050_findorfv3_13218	-	-	-	-	-	-	2e-10	1e-12	665810132	30.41	M_dem	Microplitis demolitor	Eukaryota_Metazoa	69319	;cellular organisms;Eukaryota;Opisthokonta;Metazoa;Eumetazoa;Bilateria;Protostomia;Ecdysozoa;Panarthropoda;Arthropoda;Mandibulata;Pancrustacea;Hexapoda;Insecta;Dicondylia;Pterygota;Neoptera;Endopterygota;Hymenoptera;Apocrita;Ichneumonoidea;Braconidae;Microgastrinae;Microplitis;Microplitis demolitor;
-5.29832	250	df5050_findorfv3_14772	-	2e-18	-	-	-	-	-	1e-20	402593683	60.94	W_ban	Wuchereria bancrofti	Eukaryota_Metazoa	6293	;cellular organisms;Eukaryota;Opisthokonta;Metazoa;Eumetazoa;Bilateria;Protostomia;Ecdysozoa;Nematoda;Chromadorea;Spirurida;Filarioidea;Onchocercidae;Wuchereria;Wuchereria bancrofti;
-5.29832	60	df5050_findorfv3_17258	-	-	-	-	-	0.0002	-	1e-06	157117452	30.66	A_aeg	Aedes aegypti	Eukaryota_Metazoa	7159	;cellular organisms;Eukaryota;Opisthokonta;Metazoa;Eumetazoa;Bilateria;Protostomia;Ecdysozoa;Panarthropoda;Arthropoda;Mandibulata;Pancrustacea;Hexapoda;Insecta;Dicondylia;Pterygota;Neoptera;Endopterygota;Diptera;Nematocera;Culicomorpha;Culicoidea;Culicidae;Culicinae;Aedini;Aedes;Stegomyia;Aedes aegypti;
-5.29832	250	df5050_findorfv3_17287	-	4e-07	-	-	-	-	-	2e-09	597866166	66.67	A_cey	Ancylostoma ceylanicum	Eukaryota_Metazoa	53326	;cellular organisms;Eukaryota;Opisthokonta;Metazoa;Eumetazoa;Bilateria;Protostomia;Ecdysozoa;Nematoda;Chromadorea;Rhabditida;Strongylida;Ancylostomatoidea;Ancylostomatidae;Ancylostomatinae;Ancylostoma;Ancylostoma ceylanicum;
-5.29832	252	df5050_findorfv3_18080	-	-	-	-	-	2e-06	-	1e-08	341896468	54.55	C_bre	Caenorhabditis brenneri	Eukaryota_Metazoa	135651	;cellular organisms;Eukaryota;Opisthokonta;Metazoa;Eumetazoa;Bilateria;Protostomia;Ecdysozoa;Nematoda;Chromadorea;Rhabditida;Rhabditoidea;Rhabditidae;Peloderinae;Caenorhabditis;Caenorhabditis brenneri;
-5.29832	250	df5050_findorfv3_18208	-	-	-	-	-	2e-11	-	1e-13	380004252	21.69	C_hem	Clytia hemisphaerica	Eukaryota_Metazoa	252671	;cellular organisms;Eukaryota;Opisthokonta;Metazoa;Eumetazoa;Cnidaria;Hydrozoa;Hydroida;Leptomedusae;Campanulariidae;Clytia;Clytia hemisphaerica;
-5.29832	250	df5050_findorfv3_1877	-	-	-	-	-	2e-14	-	1e-16	597871483	31.84	A_cey	Ancylostoma ceylanicum	Eukaryota_Metazoa	53326	;cellular organisms;Eukaryota;Opisthokonta;Metazoa;Eumetazoa;Bilateria;Protostomia;Ecdysozoa;Nematoda;Chromadorea;Rhabditida;Strongylida;Ancylostomatoidea;Ancylostomatidae;Ancylostomatinae;Ancylostoma;Ancylostoma ceylanicum;
-5.29832	178	df5050_findorfv3_20701	-	-	-	-	-	-	2e-05	1e-07	675386805	59.62	S_mim	Stegodyphus mimosarum	Eukaryota_Metazoa	407821	;cellular organisms;Eukaryota;Opisthokonta;Metazoa;Eumetazoa;Bilateria;Protostomia;Ecdysozoa;Panarthropoda;Arthropoda;Chelicerata;Arachnida;Araneae;Araneomorphae;Entelegynae;Eresoidea;Eresidae;Stegodyphus;Stegodyphus mimosarum;
-5.29832	36	df5050_findorfv3_4644	-	-	-	-	-	-	4e-06	2e-08	568288269	31.25	N_ame	Necator americanus	Eukaryota_Metazoa	51031	;cellular organisms;Eukaryota;Opisthokonta;Metazoa;Eumetazoa;Bilateria;Protostomia;Ecdysozoa;Nematoda;Chromadorea;Rhabditida;Strongylida;Ancylostomatoidea;Ancylostomatidae;Bunostominae;Necator;Necator americanus;
-5.29832	250	df5050_findorfv3_5171	-	-	-	-	-	-	2e-08	1e-10	675612403	25.67	M_nub	Merops nubicus	Eukaryota_Metazoa	57421	;cellular organisms;Eukaryota;Opisthokonta;Metazoa;Eumetazoa;Bilateria;Deuterostomia;Chordata;Craniata;Vertebrata;Gnathostomata;Teleostomi;Euteleostomi;Sarcopterygii;Dipnotetrapodomorpha;Tetrapoda;Amniota;Sauropsida;Sauria;Testudines + Archosauria group;Archosauria;Dinosauria;Saurischia;Theropoda;Coelurosauria;Aves;Neognathae;Coraciiformes;Meropidae;Merops;Merops nubicus;
-5.29832	250	df5050_findorfv3_5173	-	-	-	-	-	-	2e-08	1e-10	675612403	25.67	M_nub	Merops nubicus	Eukaryota_Metazoa	57421	;cellular organisms;Eukaryota;Opisthokonta;Metazoa;Eumetazoa;Bilateria;Deuterostomia;Chordata;Craniata;Vertebrata;Gnathostomata;Teleostomi;Euteleostomi;Sarcopterygii;Dipnotetrapodomorpha;Tetrapoda;Amniota;Sauropsida;Sauria;Testudines + Archosauria group;Archosauria;Dinosauria;Saurischia;Theropoda;Coelurosauria;Aves;Neognathae;Coraciiformes;Meropidae;Merops;Merops nubicus;
-5.29832	34	df5050_findorfv3_6690	-	-	-	-	-	-	4e-06	2e-08	568288269	31.25	N_ame	Necator americanus	Eukaryota_Metazoa	51031	;cellular organisms;Eukaryota;Opisthokonta;Metazoa;Eumetazoa;Bilateria;Protostomia;Ecdysozoa;Nematoda;Chromadorea;Rhabditida;Strongylida;Ancylostomatoidea;Ancylostomatidae;Bunostominae;Necator;Necator americanus;
-5.29832	511	df5050_findorfv3_15848	-	6e-29	-	-	-	-	-	3e-31	677531884	62.5	N_nip	Nipponia nippon	Eukaryota_Metazoa	128390	;cellular organisms;Eukaryota;Opisthokonta;Metazoa;Eumetazoa;Bilateria;Deuterostomia;Chordata;Craniata;Vertebrata;Gnathostomata;Teleostomi;Euteleostomi;Sarcopterygii;Dipnotetrapodomorpha;Tetrapoda;Amniota;Sauropsida;Sauria;Testudines + Archosauria group;Archosauria;Dinosauria;Saurischia;Theropoda;Coelurosauria;Aves;Neognathae;Ciconiiformes;Threskiornithidae;Nipponia;Nipponia nippon;
-5.29832	251	df5050_findorfv3_18275	-	-	-	-	-	-	2e-30	1e-32	149052783	96.36	R_nor	Rattus norvegicus	Eukaryota_Metazoa	10116	;cellular organisms;Eukaryota;Opisthokonta;Metazoa;Eumetazoa;Bilateria;Deuterostomia;Chordata;Craniata;Vertebrata;Gnathostomata;Teleostomi;Euteleostomi;Sarcopterygii;Dipnotetrapodomorpha;Tetrapoda;Amniota;Mammalia;Theria;Eutheria;Boreoeutheria;Euarchontoglires;Glires;Rodentia;Sciurognathi;Muroidea;Muridae;Murinae;Rattus;Rattus norvegicus;
-5.4161	65	df5050_findorfv3_12992	-	-	-	-	-	-	9e-06	4e-08	327358619	49.02	O_mel	Oryzias melastigma	Eukaryota_Metazoa	30732	;cellular organisms;Eukaryota;Opisthokonta;Metazoa;Eumetazoa;Bilateria;Deuterostomia;Chordata;Craniata;Vertebrata;Gnathostomata;Teleostomi;Euteleostomi;Actinopterygii;Actinopteri;Neopterygii;Teleostei;Osteoglossocephalai;Clupeocephala;Euteleosteomorpha;Neoteleostei;Eurypterygia;Ctenosquamata;Acanthomorphata;Euacanthomorphacea;Percomorphaceae;Ovalentaria;Atherinomorphae;Beloniformes;Adrianichthyoi…
-5.4161	251	df5050_findorfv3_16524	-	-	-	-	-	-	9e-23	4e-25	170571737	41.79	B_mal	Brugia malayi	Eukaryota_Metazoa	6279	;cellular organisms;Eukaryota;Opisthokonta;Metazoa;Eumetazoa;Bilateria;Protostomia;Ecdysozoa;Nematoda;Chromadorea;Spirurida;Filarioidea;Onchocercidae;Brugia;Brugia malayi;
-5.45247	252	df5050_findorfv3_20839	-	-	-	-	-	7e-08	-	3e-10	391325929	35.29	M_occ	Metaseiulus occidentalis	Eukaryota_Metazoa	34638	;cellular organisms;Eukaryota;Opisthokonta;Metazoa;Eumetazoa;Bilateria;Protostomia;Ecdysozoa;Panarthropoda;Arthropoda;Chelicerata;Arachnida;Acari;Parasitiformes;Mesostigmata;Monogynaspida;Dermanyssina;Phytoseioidea;Phytoseiidae;Typhlodrominae;Metaseiulus;Metaseiulus occidentalis;
-5.45247	251	df5050_findorfv3_3905	-	-	-	-	7e-88	-	-	3e-90	1480463	74.27	D_imm	Dirofilaria immitis	Eukaryota_Metazoa	6287	;cellular organisms;Eukaryota;Opisthokonta;Metazoa;Eumetazoa;Bilateria;Protostomia;Ecdysozoa;Nematoda;Chromadorea;Spirurida;Filarioidea;Onchocercidae;Dirofilaria;Dirofilaria immitis;
-5.52146	250	df5050_findorfv3_5569	-	-	-	-	5e-66	-	-	2e-68	268570603	94.5	C_bri	Caenorhabditis briggsae	Eukaryota_Metazoa	6238	;cellular organisms;Eukaryota;Opisthokonta;Metazoa;Eumetazoa;Bilateria;Protostomia;Ecdysozoa;Nematoda;Chromadorea;Rhabditida;Rhabditoidea;Rhabditidae;Peloderinae;Caenorhabditis;Caenorhabditis briggsae;
-5.52146	250	df5050_findorfv3_5571	-	-	-	-	5e-66	-	-	2e-68	268570603	94.5	C_bri	Caenorhabditis briggsae	Eukaryota_Metazoa	6238	;cellular organisms;Eukaryota;Opisthokonta;Metazoa;Eumetazoa;Bilateria;Protostomia;Ecdysozoa;Nematoda;Chromadorea;Rhabditida;Rhabditoidea;Rhabditidae;Peloderinae;Caenorhabditis;Caenorhabditis briggsae;
-5.52146	250	df5050_findorfv3_5572	-	-	-	-	5e-66	-	-	2e-68	268570603	94.5	C_bri	Caenorhabditis briggsae	Eukaryota_Metazoa	6238	;cellular organisms;Eukaryota;Opisthokonta;Metazoa;Eumetazoa;Bilateria;Protostomia;Ecdysozoa;Nematoda;Chromadorea;Rhabditida;Rhabditoidea;Rhabditidae;Peloderinae;Caenorhabditis;Caenorhabditis briggsae;
-5.52146	57	df5050_findorfv3_1289	-	-	-	-	-	5e-08	-	2e-10	156345443	32.14	N_vec	Nematostella vectensis	Eukaryota_Metazoa	45351	;cellular organisms;Eukaryota;Opisthokonta;Metazoa;Eumetazoa;Cnidaria;Anthozoa;Hexacorallia;Actiniaria;Edwardsiidae;Nematostella;Nematostella vectensis;
-5.52146	250	df5050_findorfv3_15900	-	-	-	-	-	-	2e-17	8e-20	312091190	64.62	L_loa	Loa loa	Eukaryota_Metazoa	7209	;cellular organisms;Eukaryota;Opisthokonta;Metazoa;Eumetazoa;Bilateria;Protostomia;Ecdysozoa;Nematoda;Chromadorea;Spirurida;Filarioidea;Onchocercidae;Loa;Loa loa;
-5.52146	34	df5050_findorfv3_1664	-	-	-	-	-	1e-07	-	4e-10	669219329	25.15	T_tri	Trichuris trichiura	Eukaryota_Metazoa	36087	;cellular organisms;Eukaryota;Opisthokonta;Metazoa;Eumetazoa;Bilateria;Protostomia;Ecdysozoa;Nematoda;Enoplea;Dorylaimia;Trichocephalida;Trichuridae;Trichuris;Trichuris trichiura;
-5.52146	240	df5050_findorfv3_17132	-	-	-	-	-	-	1e-07	4e-10	675378554	68.29	S_mim	Stegodyphus mimosarum	Eukaryota_Metazoa	407821	;cellular organisms;Eukaryota;Opisthokonta;Metazoa;Eumetazoa;Bilateria;Protostomia;Ecdysozoa;Panarthropoda;Arthropoda;Chelicerata;Arachnida;Araneae;Araneomorphae;Entelegynae;Eresoidea;Eresidae;Stegodyphus;Stegodyphus mimosarum;
-5.52146	238	df5050_findorfv3_20378	-	-	-	-	5e-06	-	-	2e-08	170584921	75.76	B_mal	Brugia malayi	Eukaryota_Metazoa	6279	;cellular organisms;Eukaryota;Opisthokonta;Metazoa;Eumetazoa;Bilateria;Protostomia;Ecdysozoa;Nematoda;Chromadorea;Spirurida;Filarioidea;Onchocercidae;Brugia;Brugia malayi;
-5.52146	250	df5050_findorfv3_20573	-	-	-	-	2e-12	-	-	8e-15	594670226	31.94	Balae	Balaenoptera acutorostrata scammoni	Eukaryota_Metazoa	310752	;cellular organisms;Eukaryota;Opisthokonta;Metazoa;Eumetazoa;Bilateria;Deuterostomia;Chordata;Craniata;Vertebrata;Gnathostomata;Teleostomi;Euteleostomi;Sarcopterygii;Dipnotetrapodomorpha;Tetrapoda;Amniota;Mammalia;Theria;Eutheria;Boreoeutheria;Laurasiatheria;Cetartiodactyla;Cetacea;Mysticeti;Balaenopteridae;Balaenoptera;Balaenoptera acutorostrata;Balaenoptera acutorostrata scammoni;
-5.52146	7	df5050_findorfv3_20992	-	-	-	-	-	0.0002	-	8e-07	170579297	40	B_mal	Brugia malayi	Eukaryota_Metazoa	6279	;cellular organisms;Eukaryota;Opisthokonta;Metazoa;Eumetazoa;Bilateria;Protostomia;Ecdysozoa;Nematoda;Chromadorea;Spirurida;Filarioidea;Onchocercidae;Brugia;Brugia malayi;
-5.52146	43	df5050_findorfv3_21225	-	-	-	-	-	5e-08	-	2e-10	560135040	32.17	H_con	Haemonchus contortus	Eukaryota_Metazoa	6289	;cellular organisms;Eukaryota;Opisthokonta;Metazoa;Eumetazoa;Bilateria;Protostomia;Ecdysozoa;Nematoda;Chromadorea;Rhabditida;Strongylida;Trichostrongyloidea;Haemonchidae;Haemonchinae;Haemonchus;Haemonchus contortus;
-5.52146	250	df5050_findorfv3_4747	-	-	-	-	-	-	2e-13	8e-16	443697640	37.62	C_tel	Capitella teleta	Eukaryota_Metazoa	283909	;cellular organisms;Eukaryota;Opisthokonta;Metazoa;Eumetazoa;Bilateria;Protostomia;Lophotrochozoa;Annelida;Polychaeta;Scolecida;Capitellida;Capitellidae;Capitella;Capitella teleta;
-5.52146	184	df5050_findorfv3_4900	-	-	-	-	-	-	1e-08	4e-11	554856362	55.36	H_bur	Haplochromis burtoni	Eukaryota_Metazoa	8153	;cellular organisms;Eukaryota;Opisthokonta;Metazoa;Eumetazoa;Bilateria;Deuterostomia;Chordata;Craniata;Vertebrata;Gnathostomata;Teleostomi;Euteleostomi;Actinopterygii;Actinopteri;Neopterygii;Teleostei;Osteoglossocephalai;Clupeocephala;Euteleosteomorpha;Neoteleostei;Eurypterygia;Ctenosquamata;Acanthomorphata;Euacanthomorphacea;Percomorphaceae;Ovalentaria;Cichlomorphae;Cichliformes;Cichlidae;Africa…
-5.52146	160	df5050_findorfv3_5195	-	-	-	-	5e-08	-	-	2e-10	402582377	71.43	W_ban	Wuchereria bancrofti	Eukaryota_Metazoa	6293	;cellular organisms;Eukaryota;Opisthokonta;Metazoa;Eumetazoa;Bilateria;Protostomia;Ecdysozoa;Nematoda;Chromadorea;Spirurida;Filarioidea;Onchocercidae;Wuchereria;Wuchereria bancrofti;
-5.52146	240	df5050_findorfv3_5663	-	-	-	-	-	-	1e-07	4e-10	675378554	68.29	S_mim	Stegodyphus mimosarum	Eukaryota_Metazoa	407821	;cellular organisms;Eukaryota;Opisthokonta;Metazoa;Eumetazoa;Bilateria;Protostomia;Ecdysozoa;Panarthropoda;Arthropoda;Chelicerata;Arachnida;Araneae;Araneomorphae;Entelegynae;Eresoidea;Eresidae;Stegodyphus;Stegodyphus mimosarum;
-5.52146	251	df5050_findorfv3_6837	-	-	-	-	-	-	2e-18	8e-21	541041830	56.76	A_suu	Ascaris suum	Eukaryota_Metazoa	6253	;cellular organisms;Eukaryota;Opisthokonta;Metazoa;Eumetazoa;Bilateria;Protostomia;Ecdysozoa;Nematoda;Chromadorea;Ascaridida;Ascaridoidea;Ascarididae;Ascaris;Ascaris suum;
-5.52146	250	df5050_findorfv3_7417	-	5e-08	-	-	-	-	-	2e-10	312076493	50	L_loa	Loa loa	Eukaryota_Metazoa	7209	;cellular organisms;Eukaryota;Opisthokonta;Metazoa;Eumetazoa;Bilateria;Protostomia;Ecdysozoa;Nematoda;Chromadorea;Spirurida;Filarioidea;Onchocercidae;Loa;Loa loa;
-5.52146	252	df5050_findorfv3_9768	-	-	-	-	-	1e-12	-	4e-15	597879049	45.21	A_cey	Ancylostoma ceylanicum	Eukaryota_Metazoa	53326	;cellular organisms;Eukaryota;Opisthokonta;Metazoa;Eumetazoa;Bilateria;Protostomia;Ecdysozoa;Nematoda;Chromadorea;Rhabditida;Strongylida;Ancylostomatoidea;Ancylostomatidae;Ancylostomatinae;Ancylostoma;Ancylostoma ceylanicum;
-5.52146	250	df5050_findorfv3_9894	-	-	-	-	2e-10	-	-	8e-13	665801366	28.75	M_dem	Microplitis demolitor	Eukaryota_Metazoa	69319	;cellular organisms;Eukaryota;Opisthokonta;Metazoa;Eumetazoa;Bilateria;Protostomia;Ecdysozoa;Panarthropoda;Arthropoda;Mandibulata;Pancrustacea;Hexapoda;Insecta;Dicondylia;Pterygota;Neoptera;Endopterygota;Hymenoptera;Apocrita;Ichneumonoidea;Braconidae;Microgastrinae;Microplitis;Microplitis demolitor;
-5.586	251	df5050_findorfv3_6352	-	-	-	8e-33	-	-	-	3e-35	6002413	43.9	E_bur	Eptatretus burgeri	Eukaryota_Metazoa	7764	;cellular organisms;Eukaryota;Opisthokonta;Metazoa;Eumetazoa;Bilateria;Deuterostomia;Chordata;Craniata;Vertebrata;Cyclostomata;Hyperotreti;Myxiniformes;Myxinidae;Eptatretinae;Eptatretus;Eptatretus burgeri;
[truncated: 11,146 more rows]

## Sheet: AI-sup-30
AI	query hits number	query name	best evalue Archaea	best evalue Bacteria	best evalue Viroids	best evalue Viruses	best evalue Viridiplantae	best evalue Fungi	best evalue Other	best evalue Metazoa	best hit gi	best hit prct ident	best hit org nickname	best hit org full name	best hit taxo group	best hit taxid	best hit lineage
[truncated: 88 more rows]

[truncated: 5 more sheets: Stat-AI-sup-30, AI-sup-0, stat-AI-0, AI-sup-0-sup70id, stat-conta]
