# Supplementary material for: Signatures of the Evolution of Parthenogenesis and Cryptobiosis in the Genomes of Panagrolaimid Nematodes
Source: iScience. 2019 Oct 24;21:587–602. doi: 10.1016/j.isci.2019.10.039 (PMC6889759; doi:10.1016/j.isci.2019.10.039)
Supplement: Data S3. HGT – Pfam, Related to Figures 4 and 5 — List of Pfam domains found for HGT candidates in panagrolaimid nematodes. [file mmc4.xlsx]

## Sheet: Sex determinatination
Internal Protein ID	Group	CEL	PS1159	PSU	DF5050	ES5	PDA	DL137	PS1579	JU765U	PRED	MHA	MFLO	BUX	ANAN	SRAE	ASU	WBG	CEL Gene
CEL|orthoprot10147	Oinsp	1	0	0	0	2	0	0	0	0	0	2	2	0	1	0	1
CEL|orthoprot10147	n/a	n/a	n/a	n/a	n/a	n/a	n/a	n/a	n/a	n/a	n/a	n/a	n/a	n/a	n/a	n/a	n/a	WBGene00004745	locus:sdc-1
CEL|orthoprot1095	Oinsp	1	2	2	0	2	2	2	2	2	2	2	2	1	1	2	1
CEL|orthoprot1095	Pana_OMCL46	5	6	5	6	7	8	7	7	7	5	5	7	4	7	5	6	WBGene00003392	locus:mog-4
CEL|orthoprot11593	Oinsp	1	2	2	2	2	2	2	2	2	2	2	0	1	1	2	2
CEL|orthoprot11593	Pana_OMCL1174	9	1	1	1	1	1	1	1	1	2	1	2	1	1	1	2	WBGene00001401	locus:fbf-1
CEL|orthoprot12099	Oinsp	1	2	2	0	0	2	2	0	2	2	2	2	1	1	2	1
CEL|orthoprot12099	Pana_OMCL46	5	6	5	6	7	8	7	7	7	5	5	7	4	7	5	6	WBGene00003389	locus:mog-1
CEL|orthoprot13047	Oinsp	1	2	2	0	2	2	2	2	2	2	2	2	1	1	2	1
CEL|orthoprot13047	Pana_OMCL2731	1	2	2	0	1	3	1	2	1	1	1	1	1	2	1	1	WBGene00006606	locus:tra-3
CEL|orthoprot14004	Oinsp	1	2	2	2	2	2	2	2	2	2	2	2	1	1	2	1
CEL|orthoprot14004	Pana_OMCL5301	1	1	1	1	1	1	1	1	1	1	1	2	1	1	1	1	WBGene00003123	locus:mag-1
CEL|orthoprot15227	Oinsp	1	0	0	0	0	0	0	0	0	0	0	0	0	2	2	1
CEL|orthoprot15227	Pana_OMCL24958	1	0	0	0	0	0	0	0	0	0	0	0	0	0	1	1	WBGene00001484	locus:fox-1
CEL|orthoprot16022	Oinsp	1	2	2	2	2	2	2	2	2	2	2	0	1	0	2	1
CEL|orthoprot16022	Pana_OMCL5882	1	2	1	1	1	1	1	1	1	1	1	0	1	1	1	1	WBGene00001412	locus:fem-2
CEL|orthoprot16493	Oinsp	1	0	2	0	2	2	0	0	2	0	2	0	1	0	0	0
CEL|orthoprot16493	Pana_OMCL10319	1	1	1	1	1	1	1	1	1	1	0	0	0	0	0	0	WBGene00001595	locus:gld-1
CEL|orthoprot19521	Oinsp	1	2	2	0	2	5	4	2	2	3	3	3	1	4	2	1
CEL|orthoprot19521	Pana_OMCL28593	2	0	0	0	0	0	0	0	0	0	0	0	0	0	0	0	WBGene00006604	locus:tra-1
CEL|orthoprot19522	Oinsp	1	0	2	0	2	0	4	2	2	3	1	0	1	4	2	1
CEL|orthoprot19522	Pana_OMCL28593	2	0	0	0	0	0	0	0	0	0	0	0	0	0	0	0	WBGene00006604	locus:tra-1
CEL|orthoprot20062	Oinsp	1	0	0	0	0	0	0	0	0	0	0	0	0	0	0	0
CEL|orthoprot20062	n/a	n/a	n/a	n/a	n/a	n/a	n/a	n/a	n/a	n/a	n/a	n/a	n/a	n/a	n/a	n/a	n/a	WBGene00003785	locus:nos-3
CEL|orthoprot20063	Oinsp	1	2	0	0	2	2	2	2	2	2	2	2	1	1	2	1
CEL|orthoprot20063	Pana_OMCL28604	2	0	0	0	0	0	0	0	0	0	0	0	0	0	0	0	WBGene00003100	locus:mab-3
CEL|orthoprot20064	Oinsp	1	0	0	0	0	0	0	0	0	0	0	0	0	0	0	0
CEL|orthoprot20064	Pana_OMCL28604	2	0	0	0	0	0	0	0	0	0	0	0	0	0	0	0	WBGene00003100	locus:mab-3
CEL|orthoprot20154	Oinsp	1	2	2	2	2	0	2	2	0	0	0	0	0	0	2	1
CEL|orthoprot20154	Pana_OMCL13432	1	1	1	1	1	0	1	1	0	0	0	0	0	0	0	0	WBGene00021834	locus:mab-31
CEL|orthoprot20158	Oinsp	1	0	4	0	0	0	0	0	0	0	0	0	0	0	0	0
CEL|orthoprot20158	n/a	n/a	n/a	n/a	n/a	n/a	n/a	n/a	n/a	n/a	n/a	n/a	n/a	n/a	n/a	n/a	n/a	WBGene00001481	locus:fog-1
CEL|orthoprot21148	Oinsp	1	2	2	3	2	2	2	3	2	2	2	3	1	6	2	1
CEL|orthoprot21148	Pana_OMCL1350	4	1	1	2	1	3	1	3	2	2	1	1	1	1	1	1	WBGene00002244	locus:laf-1
CEL|orthoprot21149	Oinsp	1	2	2	1	2	2	2	1	2	2	2	1	1	3	2	1
CEL|orthoprot21149	Pana_OMCL1350	4	1	1	2	1	3	1	3	2	2	1	1	1	1	1	1	WBGene00002244	locus:laf-1
CEL|orthoprot2123	Oinsp	1	0	0	0	0	0	0	0	0	0	0	0	0	0	0	0
CEL|orthoprot2123	Pana_OMCL28623	2	0	0	0	0	0	0	0	0	0	0	0	0	0	0	0	WBGene00006605	locus:tra-2
CEL|orthoprot2124	Oinsp	1	0	0	0	0	0	0	0	0	0	0	0	0	0	0	0
CEL|orthoprot2124	Pana_OMCL28623	2	0	0	0	0	0	0	0	0	0	0	0	0	0	0	0	WBGene00006605	locus:tra-2
CEL|orthoprot21476	Oinsp	1	2	2	0	2	2	2	2	2	2	0	2	2	1	2	0
CEL|orthoprot21476	Pana_OMCL5550	1	1	1	0	1	1	1	1	1	1	1	1	2	1	1	1	WBGene00013585	locus:cyp-42A1
CEL|orthoprot22275	Oinsp	1	2	2	2	2	2	2	2	2	2	0	0	0	0	0	1
CEL|orthoprot22275	Pana_OMCL7452	1	1	1	1	1	2	1	1	2	1	0	0	0	0	0	2	WBGene00000375	locus:cyp-44A1
CEL|orthoprot22361	Oinsp	1	0	0	0	0	0	0	0	2	2	0	0	0	1	0	1
CEL|orthoprot22361	Pana_OMCL13438	1	1	0	0	0	1	0	0	1	1	0	0	0	1	0	1	WBGene00001842	locus:her-1
CEL|orthoprot2401	Oinsp	1	0	0	0	0	0	0	0	0	0	0	0	0	0	0	0
CEL|orthoprot2401	Pana_OMCL23789	3	0	0	0	0	0	0	0	0	0	0	0	0	0	0	0	WBGene00006962	locus:xol-1
CEL|orthoprot2402	Oinsp	1	0	0	0	0	0	0	0	0	0	0	0	0	0	0	0
CEL|orthoprot2402	Pana_OMCL23789	3	0	0	0	0	0	0	0	0	0	0	0	0	0	0	0	WBGene00006962	locus:xol-1
CEL|orthoprot2403	Oinsp	1	0	0	0	0	0	0	0	0	0	0	0	0	0	0	0
CEL|orthoprot2403	Pana_OMCL23789	3	0	0	0	0	0	0	0	0	0	0	0	0	0	0	0	WBGene00006962	locus:xol-1
CEL|orthoprot2736	Oinsp	1	0	0	0	0	0	0	0	0	0	0	0	0	0	0	0
CEL|orthoprot2736	n/a	n/a	n/a	n/a	n/a	n/a	n/a	n/a	n/a	n/a	n/a	n/a	n/a	n/a	n/a	n/a	n/a	WBGene00004747	locus:sdc-3
CEL|orthoprot3608	Oinsp	1	0	0	0	0	0	0	0	0	0	0	0	0	0	0	0
CEL|orthoprot3608	n/a	n/a	n/a	n/a	n/a	n/a	n/a	n/a	n/a	n/a	n/a	n/a	n/a	n/a	n/a	n/a	n/a	WBGene00004746	locus:sdc-2
CEL|orthoprot5455	Oinsp	1	0	0	0	0	0	2	2	2	2	0	0	0	2	0	1
CEL|orthoprot5455	Pana_OMCL9598	1	1	1	0	1	1	1	1	1	1	0	0	0	1	0	1	WBGene00017108	locus:cyp-43A1
CEL|orthoprot5525	Oinsp	1	2	2	2	2	2	2	2	2	2	2	2	1	0	2	1
CEL|orthoprot5525	Pana_OMCL46	5	6	5	6	7	8	7	7	7	5	5	7	4	7	5	6	WBGene00003393	locus:mog-5
CEL|orthoprot7192	Oinsp	1	2	2	2	2	2	2	2	2	2	2	0	1	1	2	2
CEL|orthoprot7192	Pana_OMCL1174	9	1	1	1	1	1	1	1	1	2	1	2	1	1	1	2	WBGene00001402	locus:fbf-2
CEL|orthoprot719	Oinsp	1	0	0	0	0	0	0	0	0	0	0	0	0	0	0	0
CEL|orthoprot719	n/a	n/a	n/a	n/a	n/a	n/a	n/a	n/a	n/a	n/a	n/a	n/a	n/a	n/a	n/a	n/a	n/a	WBGene00001413	locus:fem-3
CEL|orthoprot8389	Oinsp	1	0	0	0	0	0	0	0	0	0	0	0	0	1	0	1
CEL|orthoprot8389	Pana_OMCL24735	1	0	0	0	0	0	0	0	0	0	0	0	0	1	0	1	WBGene00001411	locus:fem-1
CEL|orthoprot8390	Oinsp	1	0	0	0	0	0	0	0	0	0	0	0	0	1	0	0
CEL|orthoprot8390	n/a	n/a	n/a	n/a	n/a	n/a	n/a	n/a	n/a	n/a	n/a	n/a	n/a	n/a	n/a	n/a	n/a	WBGene00001411	locus:fem-1
CEL|orthoprot9359	Oinsp	1	3	0	0	0	0	0	0	0	0	0	0	0	3	0	1
CEL|orthoprot9359	Pana_OMCL5479	1	3	1	1	0	1	2	1	1	1	0	0	0	2	0	2	WBGene00004786	locus:sex-1
CEL|orthoprot937	Oinsp	1	0	0	0	0	0	0	0	0	2	2	2	0	1	0	1
CEL|orthoprot937	Pana_OMCL14941	1	0	0	0	0	0	0	0	0	0	1	1	1	1	0	1	WBGene00001483	locus:fog-3
>CEL|orthoprot15227	Pana_OMCL24958	1	0	0	0	0	0	0	0	0	0	0	0	0	0	1	1	WBGene00001484	fox-1
	Oinsp	0	0	0	0	0	0	0	0	0	0	0	0	0	2	1	1	WBGene00001484	fox-1
Protein	Group	CEL	PS1159	PSU	DF5050	ES5	PDA	DL137	PS1579	JU765U	PRED	MHA	MFLO	BUX	ANAN	SRAE	ASU	WBG	CEL Gene

## Sheet: Germline
Internal Protein ID	Group	CEL	PS1159	PSU	DF5050	ES5	PDA	DL137	PS1579	JU765U	PRED	MHA	MFLO	BUX	ANAN	SRAE	ASU	WBG	CEL Gene
CEL|orthoprot10132	Oinsp	1	3	2	2	3	3	3	7	2	2	2	2	1	2	2	2
CEL|orthoprot10132	Pana_OMCL8608	9	0	0	0	0	0	0	0	0	0	1	1	1	0	0	0	WBGene00004078	locus:pos-1
CEL|orthoprot10202	Oinsp	1	2	2	2	2	0	2	2	2	2	2	0	0	0	0	1
CEL|orthoprot10202	Pana_OMCL3936	3	1	1	1	1	2	1	1	1	1	1	1	1	0	1	1	WBGene00002059	locus:ife-1
CEL|orthoprot11990	Oinsp	1	2	2	2	2	2	2	2	2	2	2	2	1	0	2	1
CEL|orthoprot11990	Pana_OMCL7103	1	1	1	1	1	1	1	1	1	1	1	1	1	0	1	1	WBGene00019333	locus:moma-1
CEL|orthoprot1488	Oinsp	1	2	2	2	2	2	2	2	2	2	2	2	2	1	2	2
CEL|orthoprot1488	Pana_OMCL2851	1	1	1	1	1	1	1	1	1	3	1	1	2	1	1	2	WBGene00000479	locus:cgh-1
CEL|orthoprot15266	Oinsp	1	0	0	0	0	0	0	0	0	2	2	2	0	0	0	0
CEL|orthoprot15266	Pana_OMCL21610	2	0	0	0	0	0	0	0	0	1	0	0	0	0	0	0	WBGene00001597	locus:gld-3
CEL|orthoprot15267	Oinsp	1	0	0	0	0	0	0	0	0	2	2	2	0	0	0	0
CEL|orthoprot15267	Pana_OMCL21610	2	0	0	0	0	0	0	0	0	1	0	0	0	0	0	0	WBGene00001597	locus:gld-3
CEL|orthoprot15718	Oinsp	1	0	0	0	0	0	0	0	0	0	0	0	0	0	0	0
CEL|orthoprot15718	Pana_OMCL280	4	3	2	2	1	4	8	3	2	1	3	3	2	4	2	1	WBGene00001601	locus:glh-4
CEL|orthoprot16269	Oinsp	1	0	0	6	0	0	0	0	0	0	0	3	0	5	0	0
CEL|orthoprot16269	Pana_OMCL280	4	3	2	2	1	4	8	3	2	1	3	3	2	4	2	1	WBGene00001598	locus:glh-1
CEL|orthoprot16493	Oinsp	1	0	2	0	2	2	0	0	2	0	2	0	1	0	0	0
CEL|orthoprot16493	Pana_OMCL10319	1	1	1	1	1	1	1	1	1	1	0	0	0	0	0	0	WBGene00001595	locus:gld-1
CEL|orthoprot17261	Oinsp	1	3	2	2	3	3	3	7	2	2	2	2	1	2	2	2
CEL|orthoprot17261	Pana_OMCL3906	1	1	1	1	2	1	1	1	1	1	1	1	1	0	2	2	WBGene00003228	locus:mex-1
CEL|orthoprot1733	Oinsp	1	2	2	2	2	3	2	3	2	2	2	2	1	1	2	1
CEL|orthoprot1733	Pana_OMCL8623	3	1	0	0	0	2	2	1	0	0	0	1	0	0	1	1	WBGene00003864	locus:oma-1
CEL|orthoprot21818	Oinsp	1	2	2	2	2	2	6	6	2	2	2	2	1	1	2	2
CEL|orthoprot21818	Pana_OMCL460	3	2	2	1	4	3	6	6	1	2	1	1	1	1	2	2	WBGene00001596	locus:gld-2
CEL|orthoprot21819	Oinsp	1	2	2	2	2	2	6	6	2	2	2	2	1	1	2	2
CEL|orthoprot21819	Pana_OMCL460	3	2	2	1	4	3	6	6	1	2	1	1	1	1	2	2	WBGene00001596	locus:gld-2
CEL|orthoprot21820	Oinsp	1	2	2	2	2	2	6	6	2	2	2	2	1	1	2	2
CEL|orthoprot21820	Pana_OMCL460	3	2	2	1	4	3	6	6	1	2	1	1	1	1	2	2	WBGene00001596	locus:gld-2
CEL|orthoprot21886	Oinsp	1	0	0	0	0	0	0	0	0	0	0	0	0	0	0	0
CEL|orthoprot21886	n/a	n/a	n/a	n/a	n/a	n/a	n/a	n/a	n/a	n/a	n/a	n/a	n/a	n/a	n/a	n/a	n/a	WBGene00004984	locus:spn-4
CEL|orthoprot21996	Oinsp	1	2	2	2	2	3	2	3	2	2	2	2	1	1	2	1
CEL|orthoprot21996	Pana_OMCL8623	3	1	0	0	0	2	2	1	0	0	0	1	0	0	1	1	WBGene00003865	locus:oma-2
CEL|orthoprot22417	Oinsp	1	0	0	0	0	0	0	0	0	0	0	0	0	0	0	0
CEL|orthoprot22417	Pana_OMCL19339	4	0	0	0	0	0	0	0	0	0	0	0	0	0	0	0	WBGene00003992	locus:pgl-1
CEL|orthoprot2517	Oinsp	1	0	0	0	0	0	0	0	0	0	0	0	0	0	0	0
CEL|orthoprot2517	Pana_OMCL19339	4	0	0	0	0	0	0	0	0	0	0	0	0	0	0	0	WBGene00003994	locus:pgl-3
CEL|orthoprot2518	Oinsp	1	0	0	0	0	0	0	0	0	0	0	0	0	0	0	0
CEL|orthoprot2518	Pana_OMCL19339	4	0	0	0	0	0	0	0	0	0	0	0	0	0	0	0	WBGene00003994	locus:pgl-3
CEL|orthoprot461	Oinsp	1	0	0	6	0	0	0	6	0	0	0	3	0	6	0	0
CEL|orthoprot461	Pana_OMCL280	4	3	2	2	1	4	8	3	2	1	3	3	2	4	2	1	WBGene00001600	locus:glh-3
CEL|orthoprot4966	Oinsp	1	0	0	0	0	0	0	0	0	0	3	0	0	6	0	0
CEL|orthoprot4966	Pana_OMCL280	4	3	2	2	1	4	8	3	2	1	3	3	2	4	2	1	WBGene00001599	locus:glh-2
CEL|orthoprot596	Oinsp	1	0	0	0	0	0	0	0	0	0	0	0	0	0	0	0
CEL|orthoprot596	Pana_OMCL19339	4	0	0	0	0	0	0	0	0	0	0	0	0	0	0	0	WBGene00003993	locus:pgl-2
Protein	Group	CEL	PS1159	PSU	DF5050	ES5	PDA	DL137	PS1579	JU765U	PRED	MHA	MFLO	BUX	ANAN	SRAE	ASU	WBG	CEL Gene

## Sheet: Sperm
Internal Protein ID	Group	CEL	PS1159	PSU	DF5050	ES5	PDA	DL137	PS1579	JU765U	PRED	MHA	MFLO	BUX	ANAN	SRAE	ASU	WBG	CEL Gene
CEL|orthoprot10345	Oinsp	1	0	3	3	0	5	2	0	0	0	0	7	0	0	0	2
CEL|orthoprot10345	n/a	n/a	n/a	n/a	n/a	n/a	n/a	n/a	n/a	n/a	n/a	n/a	n/a	n/a	n/a	n/a	n/a	WBGene00004962	locus:spe-8
CEL|orthoprot10	Pana_OMCL6509	1	1	1	1	1	1	2	1	1	1	0	0	2	0	1	1	WBGene00004964	locus:spe-10
CEL|orthoprot11817	Oinsp	1	2	2	2	2	3	2	2	2	2	0	0	1	2	2	2
CEL|orthoprot11817	Pana_OMCL1899	1	2	1	1	2	3	1	2	2	1	0	0	2	2	1	2	WBGene00004976	locus:spe-41
CEL|orthoprot1345	Oinsp	1	0	0	0	0	0	0	0	0	0	0	0	0	0	0	0
CEL|orthoprot1345	n/a	n/a	n/a	n/a	n/a	n/a	n/a	n/a	n/a	n/a	n/a	n/a	n/a	n/a	n/a	n/a	n/a	WBGene00004973	locus:spe-27
CEL|orthoprot14167	Oinsp	1	0	0	0	0	0	0	0	0	0	0	0	1	0	2	0
CEL|orthoprot14167	Pana_OMCL953	1	4	2	2	2	4	4	3	2	1	0	0	1	0	1	2	WBGene00004972	locus:spe-26
CEL|orthoprot14666	Oinsp	1	0	0	0	0	0	0	0	0	0	0	0	0	0	0	0
CEL|orthoprot14666	n/a	n/a	n/a	n/a	n/a	n/a	n/a	n/a	n/a	n/a	n/a	n/a	n/a	n/a	n/a	n/a	n/a	WBGene00004966	locus:spe-12
CEL|orthoprot17986	Oinsp	1	2	0	0	0	2	0	0	0	0	2	2	0	1	0	0
CEL|orthoprot17986	Pana_OMCL1043	2	3	2	1	2	3	1	1	2	2	1	2	1	2	2	1	WBGene00004959	locus:spe-5
CEL|orthoprot18033	Oinsp	1	0	0	0	0	0	0	0	0	0	0	0	0	0	0	0
CEL|orthoprot18033	n/a	n/a	n/a	n/a	n/a	n/a	n/a	n/a	n/a	n/a	n/a	n/a	n/a	n/a	n/a	n/a	n/a	WBGene00013747	locus:spe-19
CEL|orthoprot18732	Oinsp	1	0	0	0	0	0	0	0	0	0	0	0	0	0	0	0
CEL|orthoprot18732	Pana_OMCL12102	8	0	0	0	0	0	0	0	0	0	0	0	0	0	0	0	WBGene00012589	locus:nspe-4
CEL|orthoprot18733	Oinsp	1	0	0	0	0	0	0	0	0	0	0	0	0	0	0	0
CEL|orthoprot18733	Pana_OMCL12102	8	0	0	0	0	0	0	0	0	0	0	0	0	0	0	0	WBGene00012590	locus:nspe-3
CEL|orthoprot18734	Oinsp	1	0	0	0	0	0	0	0	0	0	0	0	0	0	0	0
CEL|orthoprot18734	Pana_OMCL12102	8	0	0	0	0	0	0	0	0	0	0	0	0	0	0	0	WBGene00012591	locus:nspe-1
CEL|orthoprot18736	Oinsp	1	0	0	0	0	0	0	0	0	0	0	0	0	0	0	0
CEL|orthoprot18736	Pana_OMCL12102	8	0	0	0	0	0	0	0	0	0	0	0	0	0	0	0	WBGene00012593	locus:nspe-7
CEL|orthoprot18737	Oinsp	1	0	0	0	0	0	0	0	0	0	0	0	0	0	0	0
CEL|orthoprot18737	Pana_OMCL12102	8	0	0	0	0	0	0	0	0	0	0	0	0	0	0	0	WBGene00012594	locus:nspe-5
CEL|orthoprot18747	Oinsp	1	0	0	0	0	0	0	0	0	0	0	0	0	0	0	0
CEL|orthoprot18747	Pana_OMCL12102	8	0	0	0	0	0	0	0	0	0	0	0	0	0	0	0	WBGene00012603	locus:nspe-6
CEL|orthoprot18748	Oinsp	1	0	0	0	0	0	0	0	0	0	0	0	0	0	0	0
CEL|orthoprot18748	Pana_OMCL12102	8	0	0	0	0	0	0	0	0	0	0	0	0	0	0	0	WBGene00012604	locus:nspe-2
CEL|orthoprot18750	n/a	n/a	n/a	n/a	n/a	n/a	n/a	n/a	n/a	n/a	n/a	n/a	n/a	n/a	n/a	n/a	n/a	WBGene00175028	locus:nspe-8
CEL|orthoprot18750	Oinsp	1	0	0	0	0	0	0	0	0	0	0	0	0	0	0	0
CEL|orthoprot20016	n/a	n/a	n/a	n/a	n/a	n/a	n/a	n/a	n/a	n/a	n/a	n/a	n/a	n/a	n/a	n/a	n/a	WBGene00013121	locus:spe-38
CEL|orthoprot20016	Oinsp	1	0	0	0	0	0	0	0	0	0	0	0	0	0	0	0
CEL|orthoprot20051	Oinsp	1	2	2	2	2	2	2	2	2	3	0	2	2	2	2	1
CEL|orthoprot20051	Pana_OMCL4645	1	1	1	1	1	1	1	1	1	3	0	0	2	1	1	1	WBGene00006940	locus:wee-1.3
CEL|orthoprot20812	Oinsp	1	2	2	2	2	2	2	2	2	2	0	0	1	2	0	3
CEL|orthoprot20812	Pana_OMCL1037	2	2	2	2	2	2	2	2	2	2	0	0	2	2	1	3	WBGene00004960	locus:spe-6
CEL|orthoprot21882	Oinsp	1	2	2	2	2	2	2	2	2	3	2	2	1	1	2	1
CEL|orthoprot21882	Pana_OMCL3711	1	1	1	1	1	2	1	1	1	1	1	2	1	2	1	1	WBGene00004975	locus:spe-39
CEL|orthoprot21883	n/a	n/a	n/a	n/a	n/a	n/a	n/a	n/a	n/a	n/a	n/a	n/a	n/a	n/a	n/a	n/a	n/a	WBGene00004975	locus:spe-39
CEL|orthoprot21883	Oinsp	1	0	0	0	0	0	0	0	0	0	0	0	0	0	0	0
CEL|orthoprot219	Oinsp	1	2	2	2	2	2	2	2	2	2	2	2	1	1	2	1
CEL|orthoprot219	Pana_OMCL1656	1	1	1	1	1	3	2	3	1	1	1	2	1	3	1	1	WBGene00007117	locus:spe-42
CEL|orthoprot22514	Oinsp	1	2	2	2	2	2	2	2	2	2	2	4	0	0	2	1
CEL|orthoprot22514	Pana_OMCL2985	1	1	1	1	2	1	2	2	1	1	1	1	2	1	1	1	WBGene00004958	locus:spe-4
CEL|orthoprot22596	Oinsp	1	0	0	0	0	0	0	0	0	0	0	0	0	0	0	0
CEL|orthoprot22596	n/a	n/a	n/a	n/a	n/a	n/a	n/a	n/a	n/a	n/a	n/a	n/a	n/a	n/a	n/a	n/a	n/a	WBGene00004971	locus:spe-17
CEL|orthoprot2300	Oinsp	1	2	2	2	2	2	2	2	2	2	2	2	1	2	2	1
CEL|orthoprot2300	Pana_OMCL1857	1	1	1	2	1	3	3	2	1	1	1	2	1	2	0	1	WBGene00004963	locus:spe-9
CEL|orthoprot3173	Oinsp	1	0	0	0	0	0	0	0	0	0	0	2	0	0	0	0
CEL|orthoprot3173	n/a	n/a	n/a	n/a	n/a	n/a	n/a	n/a	n/a	n/a	n/a	n/a	n/a	n/a	n/a	n/a	n/a	WBGene00004244	locus:puf-8
CEL|orthoprot3916	Oinsp	1	4	4	2	4	2	2	2	3	2	2	2	1	1	0	2
CEL|orthoprot3916	Pana_OMCL1900	1	2	1	1	1	1	1	1	4	1	2	3	1	1	0	2	WBGene00000770	locus:cpb-1
CEL|orthoprot7544	Oinsp	1	0	0	0	0	0	0	0	0	0	0	0	0	0	0	0
CEL|orthoprot7544	n/a	n/a	n/a	n/a	n/a	n/a	n/a	n/a	n/a	n/a	n/a	n/a	n/a	n/a	n/a	n/a	n/a	WBGene00004974	locus:spe-29
CEL|orthoprot8479	Oinsp	1	2	2	2	2	2	2	2	2	3	0	0	2	2	2	0
CEL|orthoprot8479	n/a	n/a	n/a	n/a	n/a	n/a	n/a	n/a	n/a	n/a	n/a	n/a	n/a	n/a	n/a	n/a	n/a	WBGene00006938	locus:wee-1.1
CEL|orthoprot9341	Oinsp	1	2	3	2	5	6	2	2	2	3	0	0	2	4	3	2
CEL|orthoprot9341	Pana_OMCL3370	2	1	2	1	2	2	1	0	2	1	0	0	1	1	1	2	WBGene00001414	locus:fer-1
CEL|orthoprot9828	Oinsp	1	2	2	2	2	2	2	2	2	2	0	0	1	2	2	1
CEL|orthoprot9828	Pana_OMCL785	3	3	3	2	2	3	2	3	2	1	0	0	1	2	2	2	WBGene00004969	locus:spe-15
CEL|orthoprot9860	Oinsp	1	0	0	0	0	0	0	0	0	0	0	0	0	0	0	0
CEL|orthoprot9860	n/a	n/a	n/a	n/a	n/a	n/a	n/a	n/a	n/a	n/a	n/a	n/a	n/a	n/a	n/a	n/a	n/a	WBGene00004965	locus:spe-11
Protein	Group	CEL	PS1159	PSU	DF5050	ES5	PDA	DL137	PS1579	JU765U	PRED	MHA	MFLO	BUX	ANAN	SRAE	ASU	WBG	CEL Gene

## Sheet: Endo-mesoderm
Internal Protein ID	Group	CEL	PS1159	PSU	DF5050	ES5	PDA	DL137	PS1579	JU765U	PRED	MHA	MFLO	BUX	ANAN	SRAE	ASU	WBG	CEL Gene
CEL|orthoprot10132	Oinsp	1	3	2	2	3	3	3	7	2	2	2	2	1	2	2	2
CEL|orthoprot10132	Pana_OMCL8608	9	0	0	0	0	0	0	0	0	0	1	1	1	0	0	0	WBGene00004078	locus:pos-1
CEL|orthoprot10685	Oinsp	1	2	2	0	2	2	2	2	0	2	2	2	1	1	2	1
CEL|orthoprot10685	Pana_OMCL3706	1	1	1	1	2	3	1	1	0	1	1	2	1	1	1	1	WBGene00018878	locus:glit-1
CEL|orthoprot11025	Oinsp	1	0	0	0	0	0	0	0	0	0	0	0	0	0	0	0
CEL|orthoprot11025	n/a	n/a	n/a	n/a	n/a	n/a	n/a	n/a	n/a	n/a	n/a	n/a	n/a	n/a	n/a	n/a	n/a	WBGene00001962	locus:hlh-19
CEL|orthoprot11111	Oinsp	1	2	2	0	2	2	2	0	2	2	2	2	1	1	2	1
CEL|orthoprot11111	Pana_OMCL28421	2	0	0	0	0	0	0	0	0	0	0	0	0	0	0	0	WBGene00001955	locus:hlh-11
CEL|orthoprot11112	Oinsp	1	0	0	0	0	0	0	0	0	0	0	0	0	0	0	0
CEL|orthoprot11112	Pana_OMCL28421	2	0	0	0	0	0	0	0	0	0	0	0	0	0	0	0	WBGene00001955	locus:hlh-11
CEL|orthoprot1116	Oinsp	1	0	0	0	0	0	0	0	0	0	0	0	0	0	0	0
CEL|orthoprot1116	Pana_OMCL15860	5	0	0	0	0	0	0	0	0	0	0	0	0	0	0	0	WBGene00007328	locus:pho-10
CEL|orthoprot11177	Oinsp	1	0	0	0	0	4	0	0	0	2	0	0	0	1	0	0
CEL|orthoprot11177	n/a	n/a	n/a	n/a	n/a	n/a	n/a	n/a	n/a	n/a	n/a	n/a	n/a	n/a	n/a	n/a	n/a	WBGene00001310	locus:end-1
CEL|orthoprot11180	Oinsp	1	0	0	0	0	0	0	0	0	0	0	0	0	0	2	0
CEL|orthoprot11180	n/a	n/a	n/a	n/a	n/a	n/a	n/a	n/a	n/a	n/a	n/a	n/a	n/a	n/a	n/a	n/a	n/a	WBGene00001311	locus:end-3
CEL|orthoprot1119	Oinsp	1	0	0	0	0	0	0	0	0	0	0	0	0	0	0	0
CEL|orthoprot1119	Pana_OMCL15860	5	0	0	0	0	0	0	0	0	0	0	0	0	0	0	0	WBGene00007331	locus:pho-11
CEL|orthoprot12140	Oinsp	1	0	0	0	0	0	0	0	0	0	0	0	0	0	0	0
CEL|orthoprot12140	Pana_OMCL28442	2	0	0	0	0	0	0	0	0	0	0	0	0	0	0	0	WBGene00003181	locus:med-2
CEL|orthoprot12807	Oinsp	1	0	0	0	0	0	0	0	0	0	0	0	0	0	0	0
CEL|orthoprot12807	n/a	n/a	n/a	n/a	n/a	n/a	n/a	n/a	n/a	n/a	n/a	n/a	n/a	n/a	n/a	n/a	n/a	WBGene00019619	locus:asp-14
CEL|orthoprot14254	Oinsp	1	0	0	4	2	3	2	2	0	4	2	2	4	3	2	3
CEL|orthoprot14254	Pana_OMCL7413	1	1	0	1	1	2	1	1	1	4	1	0	0	0	0	0	WBGene00001578	locus:ges-1
CEL|orthoprot14625	Oinsp	1	2	2	2	0	2	4	4	2	2	2	0	1	1	2	0
CEL|orthoprot14625	Pana_OMCL976	4	3	2	1	3	3	2	3	2	2	1	0	1	1	1	0	WBGene00011352	locus:rskn-1
CEL|orthoprot14626	Oinsp	1	2	2	2	0	2	4	4	2	2	2	0	1	1	2	0
CEL|orthoprot14626	Pana_OMCL976	4	3	2	1	3	3	2	3	2	2	1	0	1	1	1	0	WBGene00011352	locus:rskn-1
CEL|orthoprot14627	Oinsp	1	2	2	2	0	2	4	4	2	2	2	0	1	1	2	0
CEL|orthoprot14627	Pana_OMCL976	4	3	2	1	3	3	2	3	2	2	1	0	1	1	1	0	WBGene00011352	locus:rskn-1
CEL|orthoprot14628	Oinsp	1	2	2	2	0	2	4	4	2	2	2	0	1	1	2	0
CEL|orthoprot14628	Pana_OMCL976	4	3	2	1	3	3	2	3	2	2	1	0	1	1	1	0	WBGene00011352	locus:rskn-1
CEL|orthoprot15383	Oinsp	1	0	0	0	0	0	0	0	0	0	0	0	0	0	0	0
CEL|orthoprot15383	Pana_OMCL32542	2	0	0	0	0	0	0	0	0	0	0	0	0	0	0	0	WBGene00003474	locus:mtl-2
CEL|orthoprot15743	Oinsp	1	2	4	3	2	2	2	2	2	2	2	2	2	8	4	1
CEL|orthoprot15743	Pana_OMCL1793	2	2	2	1	2	2	2	2	1	2	1	2	0	2	0	1	WBGene00020471	locus:pho-14
CEL|orthoprot15836	Oinsp	1	2	2	2	2	2	2	2	2	2	2	2	1	1	2	0
CEL|orthoprot15836	Pana_OMCL28517	2	0	0	0	0	0	0	0	0	0	0	0	0	0	0	0	WBGene00003968	locus:peb-1
CEL|orthoprot15837	Oinsp	1	2	2	2	0	2	2	2	2	2	2	2	1	1	2	0
CEL|orthoprot15837	Pana_OMCL28517	2	0	0	0	0	0	0	0	0	0	0	0	0	0	0	0	WBGene00003968	locus:peb-1
CEL|orthoprot15887	Oinsp	1	2	2	0	2	2	2	2	0	2	2	2	1	0	2	1
CEL|orthoprot15887	Pana_OMCL4971	1	1	2	1	1	1	1	1	0	1	1	2	1	1	1	1	WBGene00001952	locus:hlh-6
CEL|orthoprot16065	Oinsp	1	2	2	2	3	2	2	2	2	2	2	2	1	3	0	0
CEL|orthoprot16065	Pana_OMCL21619	3	0	0	0	0	0	0	0	0	0	0	0	0	0	0	0	WBGene00004804	locus:skn-1
CEL|orthoprot16066	Oinsp	1	2	2	2	3	2	2	2	2	2	2	2	1	3	0	0
CEL|orthoprot16066	Pana_OMCL21619	3	0	0	0	0	0	0	0	0	0	0	0	0	0	0	0	WBGene00004804	locus:skn-1
CEL|orthoprot16579	Oinsp	1	0	0	0	0	0	0	0	0	0	0	0	0	0	0	0
CEL|orthoprot16579	Pana_OMCL28442	2	0	0	0	0	0	0	0	0	0	0	0	0	0	0	0	WBGene00003180	locus:med-1
CEL|orthoprot17048	Oinsp	1	2	0	4	2	0	2	2	0	2	2	0	1	3	2	0
CEL|orthoprot17048	Pana_OMCL71	9	7	5	3	4	5	7	11	5	6	2	2	5	5	4	3	WBGene00006915	locus:vha-6
CEL|orthoprot17324	Oinsp	1	2	2	2	2	2	2	2	2	2	2	2	1	1	2	1
CEL|orthoprot17324	Pana_OMCL1925	2	2	1	2	1	2	1	1	2	1	1	1	1	3	1	1	WBGene00000155	locus:app-1
CEL|orthoprot1745	Oinsp	1	2	2	2	2	0	2	2	0	0	0	2	0	2	0	2
CEL|orthoprot1745	Pana_OMCL2116	2	1	1	1	1	1	1	1	2	2	1	1	1	4	0	2	WBGene00007500	locus:nasp-1
CEL|orthoprot17514	Oinsp	1	2	2	0	2	2	2	2	2	2	2	2	1	0	2	1
CEL|orthoprot17514	Pana_OMCL1928	4	2	1	0	1	1	1	2	2	1	1	2	1	1	2	1	WBGene00003048	locus:lit-1
CEL|orthoprot17515	Oinsp	1	2	2	0	2	2	2	2	2	2	2	2	1	0	2	1
CEL|orthoprot17515	Pana_OMCL1928	4	2	1	0	1	1	1	2	2	1	1	2	1	1	2	1	WBGene00003048	locus:lit-1
CEL|orthoprot17516	Oinsp	1	2	2	0	2	2	2	2	2	2	2	2	1	0	2	1
CEL|orthoprot17516	Pana_OMCL1928	4	2	1	0	1	1	1	2	2	1	1	2	1	1	2	1	WBGene00003048	locus:lit-1
CEL|orthoprot17517	Oinsp	1	2	2	0	2	2	2	2	2	2	2	2	1	0	2	1
CEL|orthoprot17517	Pana_OMCL1928	4	2	1	0	1	1	1	2	2	1	1	2	1	1	2	1	WBGene00003048	locus:lit-1
CEL|orthoprot17716	Oinsp	1	2	2	2	2	2	2	2	4	2	2	0	1	0	2	1
CEL|orthoprot17716	Pana_OMCL9397	1	1	1	0	1	2	1	1	2	0	0	0	1	0	0	0	WBGene00004077	locus:pop-1
CEL|orthoprot18902	Oinsp	1	2	2	4	3	3	2	2	2	2	2	2	0	4	2	0
CEL|orthoprot18902	Pana_OMCL1055	5	1	2	4	3	3	1	1	1	1	0	0	2	3	1	0	WBGene00000214	locus:asp-1
CEL|orthoprot18903	Oinsp	1	2	2	4	3	3	2	2	2	2	2	2	0	4	2	0
CEL|orthoprot18903	Pana_OMCL1055	5	1	2	4	3	3	1	1	1	1	0	0	2	3	1	0	WBGene00012681	locus:asp-15
CEL|orthoprot18904	Oinsp	1	2	2	4	3	3	2	2	2	2	2	2	1	4	2	0
CEL|orthoprot18904	Pana_OMCL1055	5	1	2	4	3	3	1	1	1	1	0	0	2	3	1	0	WBGene00012682	locus:asp-16
CEL|orthoprot18905	Oinsp	1	2	2	4	3	3	2	2	2	2	2	2	0	4	2	0
CEL|orthoprot18905	Pana_OMCL1055	5	1	2	4	3	3	1	1	1	1	0	0	2	3	1	0	WBGene00012683	locus:asp-17
CEL|orthoprot19785	Oinsp	1	0	0	0	0	0	0	0	0	0	0	0	0	0	0	0
CEL|orthoprot19785	n/a	n/a	n/a	n/a	n/a	n/a	n/a	n/a	n/a	n/a	n/a	n/a	n/a	n/a	n/a	n/a	n/a	WBGene00004027	locus:pie-1
CEL|orthoprot2115	Oinsp	1	0	0	0	0	2	0	0	0	0	2	2	1	0	0	0
CEL|orthoprot2115	Pana_OMCL627	5	2	1	1	1	2	1	2	1	1	1	1	5	3	6	1	WBGene00007605	locus:asp-10
CEL|orthoprot21886	Oinsp	1	0	0	0	0	0	0	0	0	0	0	0	0	0	0	0
CEL|orthoprot21886	n/a	n/a	n/a	n/a	n/a	n/a	n/a	n/a	n/a	n/a	n/a	n/a	n/a	n/a	n/a	n/a	n/a	WBGene00004984	locus:spn-4
CEL|orthoprot22270	Oinsp	1	0	0	0	0	0	0	0	0	0	0	0	0	0	0	0
CEL|orthoprot22270	n/a	n/a	n/a	n/a	n/a	n/a	n/a	n/a	n/a	n/a	n/a	n/a	n/a	n/a	n/a	n/a	n/a	WBGene00006554	locus:tbx-35
CEL|orthoprot22424	Oinsp	1	0	2	0	0	0	0	0	2	0	2	2	0	4	0	0
CEL|orthoprot22424	Pana_OMCL1055	5	1	2	4	3	3	1	1	1	1	0	0	2	3	1	0	WBGene00013973	locus:asp-18
CEL|orthoprot22425	Oinsp	1	0	0	0	0	0	0	0	0	0	0	0	0	0	0	0
CEL|orthoprot22425	n/a	n/a	n/a	n/a	n/a	n/a	n/a	n/a	n/a	n/a	n/a	n/a	n/a	n/a	n/a	n/a	n/a	WBGene00077655	locus:asp-19
CEL|orthoprot22707	Oinsp	1	0	0	0	0	0	0	0	0	0	0	0	0	0	0	1
CEL|orthoprot22707	n/a	n/a	n/a	n/a	n/a	n/a	n/a	n/a	n/a	n/a	n/a	n/a	n/a	n/a	n/a	n/a	n/a	WBGene00001954	locus:hlh-10
CEL|orthoprot2418	Oinsp	1	0	0	0	0	0	0	0	0	0	0	0	0	0	2	0
CEL|orthoprot2418	n/a	n/a	n/a	n/a	n/a	n/a	n/a	n/a	n/a	n/a	n/a	n/a	n/a	n/a	n/a	n/a	n/a	WBGene00001958	locus:hlh-14
CEL|orthoprot2514	Oinsp	1	0	0	0	0	0	0	0	0	0	0	0	0	0	0	0
CEL|orthoprot2514	n/a	n/a	n/a	n/a	n/a	n/a	n/a	n/a	n/a	n/a	n/a	n/a	n/a	n/a	n/a	n/a	n/a	WBGene00015981	locus:elt-7
CEL|orthoprot2897	Oinsp	1	0	0	0	0	0	0	0	0	0	0	0	0	4	0	0
CEL|orthoprot2897	Pana_OMCL15860	5	0	0	0	0	0	0	0	0	0	0	0	0	0	0	0	WBGene00016152	locus:pho-12
CEL|orthoprot2996	Oinsp	1	0	0	0	0	0	0	0	0	0	0	0	0	0	0	0
CEL|orthoprot2996	n/a	n/a	n/a	n/a	n/a	n/a	n/a	n/a	n/a	n/a	n/a	n/a	n/a	n/a	n/a	n/a	n/a	WBGene00001956	locus:hlh-12
CEL|orthoprot328	Oinsp	1	2	2	2	2	2	2	2	2	2	2	2	1	1	2	1
CEL|orthoprot328	Pana_OMCL4715	2	2	1	1	1	2	1	1	1	1	0	0	1	1	1	1	WBGene00001948	locus:hlh-1
CEL|orthoprot329	Oinsp	1	2	2	2	2	2	2	2	2	2	2	2	1	1	2	1
CEL|orthoprot329	Pana_OMCL4715	2	2	1	1	1	2	1	1	1	1	0	0	1	1	1	1	WBGene00001948	locus:hlh-1
CEL|orthoprot3386	Oinsp	1	4	2	0	0	4	4	2	2	2	0	0	0	0	2	1
CEL|orthoprot3386	n/a	n/a	n/a	n/a	n/a	n/a	n/a	n/a	n/a	n/a	n/a	n/a	n/a	n/a	n/a	n/a	n/a	WBGene00001250	locus:elt-2
CEL|orthoprot360	Oinsp	1	2	2	0	2	2	2	2	0	2	0	0	0	2	2	0
CEL|orthoprot360	Pana_OMCL14140	1	0	0	0	0	0	0	0	0	0	0	0	1	2	1	1	WBGene00006943	locus:wrm-1
CEL|orthoprot3841	Oinsp	1	0	0	0	0	0	4	2	2	0	0	0	0	0	0	0
CEL|orthoprot3841	n/a	n/a	n/a	n/a	n/a	n/a	n/a	n/a	n/a	n/a	n/a	n/a	n/a	n/a	n/a	n/a	n/a	WBGene00001252	locus:elt-4
CEL|orthoprot4036	Oinsp	1	2	2	2	2	3	3	2	2	2	4	3	2	3	0	1
CEL|orthoprot4036	Pana_OMCL295	7	3	2	2	2	6	1	1	1	4	6	3	2	3	0	1	WBGene00006926	locus:vit-2
CEL|orthoprot4037	Oinsp	1	2	2	2	2	3	3	2	2	2	4	3	2	3	0	1
CEL|orthoprot4037	Pana_OMCL295	7	3	2	2	2	6	1	1	1	4	6	3	2	3	0	1	WBGene00006926	locus:vit-2
CEL|orthoprot4093	Oinsp	1	2	0	0	2	2	2	0	0	2	2	2	1	1	2	1
CEL|orthoprot4093	Pana_OMCL8997	1	1	0	0	1	1	1	0	0	1	1	1	1	1	1	1	WBGene00001959	locus:hlh-15
CEL|orthoprot4146	Oinsp	1	2	2	0	0	2	0	2	0	0	2	2	0	0	2	1
CEL|orthoprot4146	Pana_OMCL9096	1	1	1	1	1	1	1	1	0	1	0	0	1	0	1	1	WBGene00001981	locus:hnd-1
CEL|orthoprot4747	Oinsp	1	0	2	0	0	2	0	0	0	0	6	6	2	0	0	0
CEL|orthoprot4747	Pana_OMCL9922	7	0	0	0	0	0	0	0	0	0	1	2	0	0	0	0	WBGene00000781	locus:cpr-1
CEL|orthoprot5192	Oinsp	1	2	2	0	2	2	3	2	2	2	0	2	1	0	2	2
CEL|orthoprot5192	Pana_OMCL1891	1	3	2	0	2	3	3	2	1	1	0	1	1	0	1	2	WBGene00006844	locus:unc-120
CEL|orthoprot5362	Oinsp	1	2	0	0	2	2	0	2	2	2	2	2	1	1	2	1
CEL|orthoprot5362	Pana_OMCL6825	1	1	0	0	1	1	3	1	1	1	0	1	1	1	1	1	WBGene00001960	locus:hlh-16
CEL|orthoprot5535	Oinsp	1	2	0	0	3	4	8	5	0	4	0	0	0	8	0	2
CEL|orthoprot5535	Pana_OMCL620	3	1	2	1	3	3	7	4	2	3	0	0	1	1	1	2	WBGene00004020	locus:pho-1
CEL|orthoprot5789	Oinsp	1	2	4	3	3	4	8	5	0	4	0	0	0	8	0	2
CEL|orthoprot5789	Pana_OMCL620	3	1	2	1	3	3	7	4	2	3	0	0	1	1	1	2	WBGene00008560	locus:pho-13
CEL|orthoprot6080	Oinsp	1	0	0	0	0	0	0	0	0	0	0	0	0	0	0	0
CEL|orthoprot6080	Pana_OMCL28695	2	0	0	0	0	0	0	0	0	0	0	0	0	0	0	0	WBGene00002054	locus:ifb-2
CEL|orthoprot6081	Oinsp	1	0	0	0	0	0	0	0	0	0	0	0	0	0	0	0
CEL|orthoprot6081	Pana_OMCL28695	2	0	0	0	0	0	0	0	0	0	0	0	0	0	0	0	WBGene00002054	locus:ifb-2
CEL|orthoprot7173	Oinsp	1	0	0	0	0	0	0	0	0	0	0	0	0	0	0	0
CEL|orthoprot7173	n/a	n/a	n/a	n/a	n/a	n/a	n/a	n/a	n/a	n/a	n/a	n/a	n/a	n/a	n/a	n/a	n/a	WBGene00017677	locus:asp-11
CEL|orthoprot7175	Oinsp	1	2	2	2	2	4	2	2	2	2	2	2	4	3	5	3
CEL|orthoprot7175	Pana_OMCL627	5	2	1	1	1	2	1	2	1	1	1	1	5	3	6	1	WBGene00017678	locus:asp-12
CEL|orthoprot7784	Oinsp	1	0	0	0	0	0	0	0	2	0	2	2	0	3	0	1
CEL|orthoprot7784	n/a	n/a	n/a	n/a	n/a	n/a	n/a	n/a	n/a	n/a	n/a	n/a	n/a	n/a	n/a	n/a	n/a	WBGene00017881	locus:asp-13
CEL|orthoprot7950	Oinsp	1	0	0	0	0	0	0	2	0	0	0	0	1	1	2	1
CEL|orthoprot7950	Pana_OMCL7260	2	1	0	0	1	3	1	1	1	0	0	0	1	1	1	1	WBGene00000445	locus:ceh-22
CEL|orthoprot7951	Oinsp	1	0	0	0	0	0	0	2	0	0	0	0	1	1	2	1
CEL|orthoprot7951	Pana_OMCL7260	2	1	0	0	1	3	1	1	1	0	0	0	1	1	1	1	WBGene00000445	locus:ceh-22
CEL|orthoprot8749	Oinsp	1	2	2	0	0	2	2	2	2	2	2	2	1	0	2	1
CEL|orthoprot8749	Pana_OMCL5640	1	1	1	0	1	1	2	1	2	1	0	0	1	1	2	1	WBGene00004013	locus:pha-4
CEL|orthoprot8782	Oinsp	1	2	0	0	2	2	2	2	2	2	0	2	1	1	2	1
CEL|orthoprot8782	Pana_OMCL6435	3	1	0	0	1	1	1	1	1	1	0	1	1	1	1	1	WBGene00001961	locus:hlh-17
CEL|orthoprot8794	Oinsp	1	2	2	0	2	0	2	2	2	2	2	0	1	0	0	1
CEL|orthoprot8794	Pana_OMCL7491	1	2	1	1	1	0	1	1	1	1	1	1	1	0	0	1	WBGene00003395	locus:mom-2
CEL|orthoprot9870	Oinsp	1	2	2	2	2	2	2	2	2	2	0	2	0	0	2	1
CEL|orthoprot9870	Pana_OMCL4946	1	2	1	1	1	1	1	2	1	1	1	2	0	0	1	1	WBGene00001957	locus:hlh-13
Protein	Group	CEL	PS1159	PSU	DF5050	ES5	PDA	DL137	PS1579	JU765U	PRED	MHA	MFLO	BUX	ANAN	SRAE	ASU	WBG	CEL Gene

## Sheet: DNA repair
Internal Protein ID	Group	CEL	PS1159	PSU	DF5050	ES5	PDA	DL137	PS1579	JU765U	PRED	MHA	MFLO	BUX	ANAN	SRAE	ASU	WBG	CEL Gene
CEL|orthoprot10083	Oinsp	1	0	0	0	0	0	0	0	0	0	0	0	0	0	0	0
CEL|orthoprot10083	n/a	n/a	n/a	n/a	n/a	n/a	n/a	n/a	n/a	n/a	n/a	n/a	n/a	n/a	n/a	n/a	n/a	WBGene00000467	locus:cep-1
CEL|orthoprot10366	Oinsp	1	5	2	2	2	2	2	2	2	2	2	2	1	2	2	1
CEL|orthoprot10366	Pana_OMCL1685	2	4	1	1	1	2	1	1	1	2	2	1	1	1	2	1	WBGene00000803	locus:csb-1
CEL|orthoprot10936	Oinsp	1	2	2	2	2	2	2	2	2	2	0	0	1	2	2	1
CEL|orthoprot10936	Pana_OMCL2133	1	2	2	2	1	3	2	2	1	1	0	0	1	2	1	1	WBGene00044305	locus:rad-8
CEL|orthoprot11571	Oinsp	1	2	2	2	2	2	2	3	2	2	2	2	1	2	2	1
CEL|orthoprot11571	Pana_OMCL3242	1	1	1	1	1	1	1	3	1	1	1	1	1	2	1	1	WBGene00004064	locus:pms-2
CEL|orthoprot11572	Oinsp	1	0	0	0	0	0	0	0	0	0	0	0	0	0	0	0
CEL|orthoprot11572	n/a	n/a	n/a	n/a	n/a	n/a	n/a	n/a	n/a	n/a	n/a	n/a	n/a	n/a	n/a	n/a	n/a	WBGene00004064	locus:pms-2
CEL|orthoprot11720	Oinsp	1	2	0	2	2	2	0	2	0	2	2	2	0	1	0	1
CEL|orthoprot11720	Pana_OMCL13399	1	1	1	1	1	1	0	1	0	0	0	0	0	0	0	0	WBGene00002042	locus:hus-1
CEL|orthoprot11721	Oinsp	1	2	2	2	2	2	2	2	2	2	2	2	1	0	2	2
CEL|orthoprot11721	Pana_OMCL1896	1	1	2	2	2	2	1	1	3	1	1	1	1	1	1	2	WBGene00003418	locus:msh-2
CEL|orthoprot12138	Oinsp	1	0	0	0	0	0	2	0	0	0	0	0	0	0	2	1
CEL|orthoprot12138	Pana_OMCL15141	1	1	1	0	1	0	2	0	0	0	0	0	0	0	0	0	WBGene00000265	locus:brd-1
CEL|orthoprot12453	Oinsp	1	2	2	2	2	2	2	2	0	2	2	2	1	0	2	1
CEL|orthoprot12453	Pana_OMCL7739	1	1	1	2	1	0	1	1	0	1	1	1	1	0	1	1	WBGene00006963	locus:xpa-1
CEL|orthoprot12453	Pana_OMCL7739	1	1	1	2	1	0	1	1	0	1	1	1	1	0	1	1	WBGene00006963	locus:xpa-1
CEL|orthoprot13455	Oinsp	1	2	2	0	2	2	2	2	2	2	2	2	1	2	2	1
CEL|orthoprot13455	Pana_OMCL2770	2	1	1	0	1	1	3	2	1	1	1	1	1	2	1	1	WBGene00000018	locus:abl-1
CEL|orthoprot13456	Oinsp	1	2	2	0	2	2	2	2	2	2	2	2	1	2	2	1
CEL|orthoprot13456	Pana_OMCL2770	2	1	1	0	1	1	3	2	1	1	1	1	1	2	1	1	WBGene00000018	locus:abl-1
CEL|orthoprot13906	Oinsp	1	2	2	2	0	2	2	2	2	2	2	2	1	2	0	1
CEL|orthoprot13906	Pana_OMCL3807	1	1	1	1	1	1	1	1	1	1	1	2	1	2	1	1	WBGene00000520	locus:cku-80
CEL|orthoprot14787	Oinsp	1	3	2	6	2	2	2	4	0	2	0	2	1	1	2	1
CEL|orthoprot14787	Pana_OMCL245	1	3	3	3	3	4	6	11	2	1	2	3	1	0	4	1	WBGene00001865	locus:him-6
CEL|orthoprot1484	Oinsp	1	2	2	2	2	2	2	2	2	2	2	2	1	1	2	1
CEL|orthoprot1484	Pana_OMCL2611	1	1	1	3	1	2	1	1	2	1	1	1	1	1	2	1	WBGene00002986	locus:lig-4
CEL|orthoprot14884	Oinsp	1	2	2	2	2	3	2	2	2	2	2	2	1	1	2	1
CEL|orthoprot14884	Pana_OMCL597	1	5	3	3	2	5	1	1	3	1	1	4	1	1	2	1	WBGene00004296	locus:rad-50
CEL|orthoprot1489	Oinsp	1	0	0	0	0	0	0	0	0	0	0	0	0	1	0	0
CEL|orthoprot1489	n/a	n/a	n/a	n/a	n/a	n/a	n/a	n/a	n/a	n/a	n/a	n/a	n/a	n/a	n/a	n/a	n/a	WBGene00000537	locus:clk-2
CEL|orthoprot148	Oinsp	1	3	2	4	3	3	2	2	2	2	2	2	1	1	2	1
CEL|orthoprot148	Pana_OMCL589	2	4	3	4	4	3	1	2	2	1	2	2	1	1	2	1	WBGene00000099	locus:air-2
CEL|orthoprot15123	Oinsp	1	3	2	0	0	2	2	2	2	2	0	0	0	0	2	0
CEL|orthoprot15123	Pana_OMCL1814	1	2	2	3	3	2	2	3	1	1	0	0	2	1	1	0	WBGene00000226	locus:atl-1
CEL|orthoprot15353	Oinsp	1	0	0	0	0	0	0	0	0	0	0	0	0	0	0	1
CEL|orthoprot16310	Oinsp	1	2	2	0	2	2	2	2	2	2	2	2	1	1	2	1
CEL|orthoprot16310	Pana_OMCL3373	2	1	1	1	1	1	2	2	1	1	1	1	1	1	1	1	WBGene00001182	locus:egl-13
CEL|orthoprot16311	Oinsp	1	2	2	0	2	2	2	2	2	2	2	2	1	1	2	1
CEL|orthoprot16311	Pana_OMCL3373	2	1	1	1	1	1	2	2	1	1	1	1	1	1	1	1	WBGene00001182	locus:egl-13
CEL|orthoprot16933	Oinsp	1	0	2	0	2	0	0	0	2	2	0	2	1	1	2	1
CEL|orthoprot16933	Pana_OMCL12172	1	0	0	0	0	0	0	0	0	0	1	1	1	2	1	1	WBGene00003373	locus:mlh-1
CEL|orthoprot17135	Oinsp	1	0	0	0	0	0	0	0	0	0	0	0	0	0	0	0
CEL|orthoprot17135	Pana_OMCL28548	2	0	0	0	0	0	0	0	0	0	0	0	0	0	0	0	WBGene00004333	locus:rec-8
CEL|orthoprot17508	Oinsp	1	2	2	2	0	2	2	2	2	2	2	2	1	2	2	1
CEL|orthoprot17508	Pana_OMCL3716	1	1	1	1	2	1	1	1	1	1	1	3	1	1	1	1	WBGene00004298	locus:rad-54
CEL|orthoprot18841	Oinsp	1	0	0	0	0	0	0	0	0	0	2	2	0	1	0	0
CEL|orthoprot18841	Pana_OMCL24746	1	0	0	0	0	0	0	0	0	0	1	1	0	0	0	0	WBGene00001997	locus:hpr-9
CEL|orthoprot19025	Oinsp	1	2	2	2	2	2	2	2	2	2	0	0	1	1	2	1
CEL|orthoprot19025	Pana_OMCL4904	1	1	1	1	2	1	2	1	2	1	0	0	1	1	1	1	WBGene00000498	locus:chk-1
CEL|orthoprot19090	Oinsp	1	0	0	0	2	0	0	0	2	2	2	2	0	2	0	1
CEL|orthoprot19090	Pana_OMCL7648	1	1	1	0	2	1	0	1	1	1	1	1	1	1	0	1	WBGene00003417	locus:mrt-2
CEL|orthoprot19205	Oinsp	1	2	2	2	2	2	2	2	2	2	2	2	1	1	2	1
CEL|orthoprot19205	Pana_OMCL3025	1	1	1	1	1	1	1	2	3	1	1	2	1	1	1	1	WBGene00004297	locus:rad-51
CEL|orthoprot19519	Oinsp	1	2	2	0	2	0	2	2	2	2	2	2	1	1	2	1
CEL|orthoprot19519	Pana_OMCL2676	1	1	2	1	2	4	1	1	1	1	1	1	1	1	1	1	WBGene00000519	locus:cku-70
CEL|orthoprot19562	Oinsp	1	3	2	2	2	2	4	2	3	3	2	2	1	1	2	1
CEL|orthoprot19562	Pana_OMCL331	1	3	1	2	3	2	10	2	5	4	1	5	1	1	1	1	WBGene00003422	locus:msh-6
CEL|orthoprot19563	Oinsp	1	2	2	2	3	2	2	3	0	2	2	2	1	2	2	1
CEL|orthoprot19563	Pana_OMCL365	2	4	4	3	3	7	3	5	0	1	1	2	1	3	1	1	WBGene00004775	locus:sep-1
CEL|orthoprot19716	Oinsp	1	2	2	2	2	3	2	2	2	2	0	0	1	2	0	0
CEL|orthoprot19716	Pana_OMCL3778	1	1	3	1	1	4	1	1	1	1	0	0	1	2	0	0	WBGene00000227	locus:atm-1
CEL|orthoprot20412	Oinsp	1	2	2	4	2	2	2	2	2	2	2	2	1	1	2	1
CEL|orthoprot20412	Pana_OMCL3175	1	1	1	2	1	1	1	1	1	1	2	1	1	2	1	2	WBGene00006596	locus:top-3
CEL|orthoprot20657	Oinsp	1	0	0	0	0	0	0	0	0	0	0	0	0	0	0	1
CEL|orthoprot20657	Pana_OMCL21613	2	0	0	0	0	0	0	0	0	0	0	0	0	0	0	1	WBGene00000499	locus:chk-2
CEL|orthoprot20929	Oinsp	1	2	2	2	2	2	2	2	2	2	2	4	1	0	2	0
CEL|orthoprot20929	Pana_OMCL7532	1	1	1	1	1	1	1	1	1	1	1	1	1	0	1	0	WBGene00003161	locus:mdf-2
CEL|orthoprot20930	Oinsp	1	2	2	2	2	2	2	2	2	2	0	4	1	0	2	0
CEL|orthoprot20930	Pana_OMCL36924	1	0	0	0	0	0	0	0	0	0	0	1	0	0	0	0	WBGene00003161	locus:mdf-2
CEL|orthoprot21815	Oinsp	1	2	2	2	2	2	2	2	2	2	2	2	1	1	2	1
CEL|orthoprot21815	Pana_OMCL3116	1	2	1	1	1	3	1	1	1	1	1	2	1	1	1	1	WBGene00003405	locus:mre-11
CEL|orthoprot21833	Oinsp	1	2	2	2	2	0	2	2	2	2	2	2	1	2	2	1
CEL|orthoprot21833	Pana_OMCL2408	1	2	1	1	1	2	1	1	1	1	1	3	1	2	1	1	WBGene00004721	locus:san-1
CEL|orthoprot22037	Oinsp	1	2	2	0	2	0	2	2	2	2	0	0	0	4	0	1
CEL|orthoprot22037	Pana_OMCL1286	2	1	2	1	2	5	1	2	4	1	0	0	0	4	0	1	WBGene00004053	locus:pme-5
CEL|orthoprot22038	Oinsp	1	2	2	0	2	2	2	2	2	2	0	0	0	4	0	1
CEL|orthoprot22038	Pana_OMCL1286	2	1	2	1	2	5	1	2	4	1	0	0	0	4	0	1	WBGene00004053	locus:pme-5
CEL|orthoprot22135	Oinsp	1	2	2	2	2	2	2	2	2	2	2	2	1	1	2	1
CEL|orthoprot22135	Pana_OMCL3599	1	1	1	1	1	2	1	1	1	1	1	3	1	1	1	1	WBGene00001872	locus:him-14
CEL|orthoprot22276	Oinsp	1	2	0	2	2	3	2	2	0	2	2	0	0	2	0	1
CEL|orthoprot22276	Pana_OMCL1651	1	1	2	1	2	3	1	1	5	1	1	0	1	2	1	1	WBGene00001511	locus:fzy-1
CEL|orthoprot22295	Oinsp	1	2	2	3	2	4	3	2	2	2	2	2	1	2	0	0
CEL|orthoprot22295	Pana_OMCL4492	1	1	1	2	1	1	1	1	1	1	1	2	1	2	0	0	WBGene00013924	locus:rad-23
CEL|orthoprot2896	Oinsp	1	0	0	0	0	0	0	0	0	0	0	0	0	0	0	0
CEL|orthoprot2896	n/a	n/a	n/a	n/a	n/a	n/a	n/a	n/a	n/a	n/a	n/a	n/a	n/a	n/a	n/a	n/a	n/a	WBGene00002068	locus:ify-1
CEL|orthoprot2915	Oinsp	1	2	2	2	2	3	2	2	2	2	0	0	1	1	0	1
CEL|orthoprot2915	Pana_OMCL5835	1	2	1	2	1	2	1	1	1	1	0	0	1	1	0	1	WBGene00007761	locus:rad-26
CEL|orthoprot3661	Oinsp	1	0	0	0	0	0	0	0	0	0	0	0	0	0	0	1
CEL|orthoprot3661	Pana_OMCL28667	2	0	0	0	0	0	0	0	0	0	0	0	0	0	0	0	WBGene00000264	locus:brc-1
CEL|orthoprot4640	Oinsp	1	0	2	2	2	0	0	2	2	2	2	2	0	1	0	0
CEL|orthoprot4640	Pana_OMCL3892	1	1	1	1	1	2	1	1	2	1	1	2	0	2	0	1	WBGene00003160	locus:mdf-1
CEL|orthoprot6880	Oinsp	1	0	0	6	0	0	0	0	0	0	2	2	0	2	0	1
CEL|orthoprot6880	Pana_OMCL12693	1	0	0	1	0	0	0	0	0	0	1	1	0	2	0	1	WBGene00006944	locus:wrn-1
CEL|orthoprot6890	Oinsp	1	2	2	2	2	3	2	2	2	2	0	2	1	1	2	1
CEL|orthoprot6890	Pana_OMCL3627	1	2	1	2	1	3	1	1	1	1	0	1	1	1	1	1	WBGene00004738	locus:scc-3
CEL|orthoprot8093	Oinsp	1	2	2	0	2	2	2	2	2	2	2	2	1	1	2	1
CEL|orthoprot8093	Pana_OMCL6802	1	1	1	0	1	1	1	1	1	1	1	1	1	1	1	1	WBGene00001998	locus:hpr-17
CEL|orthoprot8285	Oinsp	1	2	4	2	3	4	2	2	2	2	0	0	1	1	2	1
CEL|orthoprot8285	Pana_OMCL545	1	3	6	4	3	7	2	3	1	1	0	0	1	1	2	1	WBGene00001049	locus:dog-1
CEL|orthoprot9322	Oinsp	1	2	2	0	3	2	2	2	3	2	2	2	1	1	2	1
CEL|orthoprot9322	Pana_OMCL1958	2	3	2	0	2	1	2	1	3	1	1	1	1	1	1	1	WBGene00001016	locus:dna-2
CEL|orthoprot9323	Oinsp	1	2	2	0	3	2	2	2	3	2	2	2	1	1	2	1
CEL|orthoprot9323	Pana_OMCL1958	2	3	2	0	2	1	2	1	3	1	1	1	1	1	1	1	WBGene00001016	locus:dna-2
CEL|orthoprot9661	Oinsp	1	0	0	0	2	0	2	2	2	2	0	2	1	0	0	1
CEL|orthoprot9661	Pana_OMCL7985	3	1	0	0	1	0	1	1	1	1	1	1	1	0	0	1	WBGene00002203	locus:kin-20
CEL|orthoprot9662	Oinsp	1	0	0	0	2	0	2	2	2	2	0	2	1	0	0	1
CEL|orthoprot9662	Pana_OMCL7985	3	1	0	0	1	0	1	1	1	1	1	1	1	0	0	1	WBGene00002203	locus:kin-20
CEL|orthoprot9663	Oinsp	1	0	0	0	2	0	2	2	2	2	0	2	1	0	0	1
CEL|orthoprot9663	Pana_OMCL7985	3	1	0	0	1	0	1	1	1	1	1	1	1	0	0	1	WBGene00002203	locus:kin-20
CEL|orthoprot9671	Oinsp	1	2	0	2	2	2	2	2	2	2	0	2	1	1	2	1
CEL|orthoprot9671	Pana_OMCL5135	1	1	2	1	1	1	1	2	1	1	0	1	1	1	1	1	WBGene00000146	locus:ape-1
Protein	Group	CEL	PS1159	PSU	DF5050	ES5	PDA	DL137	PS1579	JU765U	PRED	MHA	MFLO	BUX	ANAN	SRAE	ASU	WBG	CEL Gene

## Sheet: Dauer
Internal Protein ID	Group	CEL	PS1159	PSU	DF5050	ES5	PDA	DL137	PS1579	JU765U	PRED	MHA	MFLO	BUX	ANAN	SRAE	ASU	WBG	CEL Gene
CEL|orthoprot10233	Oinsp	1	0	0	0	0	0	0	0	0	0	0	0	0	0	0	0
CEL|orthoprot10233	Pana_OMCL16737	5	0	0	0	0	0	0	0	0	0	0	0	0	0	0	0	WBGene00009955	locus:eak-4
CEL|orthoprot11027	Oinsp	1	0	0	2	2	4	4	0	2	3	2	2	0	0	2	0
CEL|orthoprot11027	Pana_OMCL23	10	9	10	5	10	16	10	10	17	10	3	5	5	15	5	4	WBGene00003407	locus:mrp-1
CEL|orthoprot11028	Oinsp	1	0	0	2	2	4	4	0	2	3	2	2	0	0	2	0
CEL|orthoprot11028	Pana_OMCL23	10	9	10	5	10	16	10	10	17	10	3	5	5	15	5	4	WBGene00003407	locus:mrp-1
CEL|orthoprot11029	Oinsp	1	0	0	2	2	4	4	0	2	3	2	2	0	0	2	0
CEL|orthoprot11029	Pana_OMCL23	10	9	10	5	10	16	10	10	17	10	3	5	5	15	5	4	WBGene00003407	locus:mrp-1
CEL|orthoprot11030	Oinsp	1	0	0	2	2	4	4	0	2	3	2	2	0	0	2	0
CEL|orthoprot11030	Pana_OMCL23	10	9	10	5	10	16	10	10	17	10	3	5	5	15	5	4	WBGene00003407	locus:mrp-1
CEL|orthoprot1171	Oinsp	1	2	2	2	2	2	2	3	2	2	2	0	1	1	0	1
CEL|orthoprot1171	Pana_OMCL1914	2	1	2	2	1	2	1	3	1	2	1	2	1	1	0	1	WBGene00000900	locus:daf-4
CEL|orthoprot1172	Oinsp	1	2	2	0	2	2	2	3	2	2	2	0	1	1	0	1
CEL|orthoprot1172	Pana_OMCL1914	2	1	2	2	1	2	1	3	1	2	1	2	1	1	0	1	WBGene00000900	locus:daf-4
CEL|orthoprot13678	Oinsp	1	0	0	0	0	0	0	0	0	0	0	0	1	0	2	1
CEL|orthoprot13678	Pana_OMCL3659	1	1	3	1	1	1	1	1	1	2	1	1	1	1	1	1	WBGene00000904	locus:daf-8
CEL|orthoprot14371	Oinsp	1	2	2	2	2	2	2	3	2	2	2	4	1	1	2	1
CEL|orthoprot14371	Pana_OMCL456	4	3	2	3	3	3	2	3	3	1	2	2	2	1	2	2	WBGene00000912	locus:daf-16
CEL|orthoprot14372	Oinsp	1	2	2	2	2	2	2	3	2	2	2	4	1	1	2	1
CEL|orthoprot14372	Pana_OMCL456	4	3	2	3	3	3	2	3	3	1	2	2	2	1	2	2	WBGene00000912	locus:daf-16
CEL|orthoprot14373	Oinsp	1	2	2	2	2	2	2	3	2	2	2	4	1	1	2	1
CEL|orthoprot14373	Pana_OMCL456	4	3	2	3	3	3	2	3	3	1	2	2	2	1	2	2	WBGene00000912	locus:daf-16
CEL|orthoprot14374	Oinsp	1	2	2	2	2	2	2	3	2	2	2	4	1	1	2	1
CEL|orthoprot14374	Pana_OMCL456	4	3	2	3	3	3	2	3	3	1	2	2	2	1	2	2	WBGene00000912	locus:daf-16
CEL|orthoprot15186	Oinsp	1	2	2	0	2	2	2	2	2	2	2	2	1	2	2	1
CEL|orthoprot15186	Pana_OMCL2435	1	1	1	1	1	2	1	1	1	1	2	2	1	2	2	1	WBGene00000913	locus:daf-18
CEL|orthoprot15757	Oinsp	1	2	0	0	2	0	2	2	2	2	0	0	1	1	2	1
CEL|orthoprot15757	Pana_OMCL2497	2	1	2	1	1	1	3	2	1	2	0	1	1	1	1	1	WBGene00000905	locus:daf-9
CEL|orthoprot15758	Oinsp	1	2	0	0	2	0	2	2	2	2	0	0	1	1	2	1
CEL|orthoprot15758	Pana_OMCL2497	2	1	2	1	1	1	3	2	1	2	0	1	1	1	1	1	WBGene00000905	locus:daf-9
CEL|orthoprot17119	Oinsp	1	0	0	0	0	0	0	0	0	0	0	0	0	0	0	0
CEL|orthoprot17119	n/a	n/a	n/a	n/a	n/a	n/a	n/a	n/a	n/a	n/a	n/a	n/a	n/a	n/a	n/a	n/a	n/a	WBGene00000901	locus:daf-5
CEL|orthoprot17820	Oinsp	1	2	4	2	2	0	2	2	2	2	2	2	1	2	2	1
CEL|orthoprot17820	Pana_OMCL2404	1	1	2	2	1	1	2	1	1	1	1	1	1	2	1	2	WBGene00013642	locus:daf-38
CEL|orthoprot1782	Oinsp	1	2	2	0	2	2	2	2	2	2	2	2	1	1	2	1
CEL|orthoprot1782	Pana_OMCL1146	1	1	2	1	1	2	1	1	1	3	1	5	1	4	1	1	WBGene00000911	locus:daf-15
CEL|orthoprot18135	Oinsp	1	0	0	0	0	0	0	0	0	0	0	0	0	0	0	0
CEL|orthoprot18135	Pana_OMCL7971	13	0	0	0	0	0	0	0	0	0	0	0	0	0	0	0	WBGene00000920	locus:daf-28
CEL|orthoprot1903	Oinsp	1	2	2	2	2	3	2	2	2	0	0	0	0	2	2	1
CEL|orthoprot1903	Pana_OMCL4523	1	1	2	1	1	4	1	1	1	0	0	0	0	2	1	1	WBGene00007536	locus:daf-36
CEL|orthoprot19310	Oinsp	1	0	0	0	0	0	0	0	0	0	0	0	0	0	0	0
CEL|orthoprot19310	Pana_OMCL21640	3	0	0	0	0	0	0	0	0	0	0	0	0	0	0	0	WBGene00004748	locus:sdf-9
CEL|orthoprot20467	Oinsp	1	2	2	2	2	2	2	2	2	2	2	2	3	1	2	1
CEL|orthoprot20467	Pana_OMCL2882	1	1	1	1	1	2	1	1	2	1	1	1	3	1	1	1	WBGene00013284	locus:daf-22
CEL|orthoprot20467	Pana_OMCL2882	1	1	1	1	1	2	1	1	2	1	1	1	3	1	1	1	WBGene00013284	locus:daf-22
CEL|orthoprot220	Oinsp	1	2	2	6	2	0	0	2	0	2	2	0	1	0	2	1
CEL|orthoprot220	Pana_OMCL2720	1	1	2	0	1	2	3	2	1	1	1	2	1	1	1	1	WBGene00000907	locus:daf-11
CEL|orthoprot22908	Oinsp	1	2	2	2	2	2	2	2	2	2	2	2	1	1	2	1
CEL|orthoprot22908	Pana_OMCL745	3	5	2	1	1	3	2	2	1	1	1	3	2	3	1	1	WBGene00006767	locus:unc-31
CEL|orthoprot22909	Oinsp	1	2	2	2	2	2	2	2	2	2	2	2	1	1	2	1
CEL|orthoprot22909	Pana_OMCL745	3	5	2	1	1	3	2	2	1	1	1	3	2	3	1	1	WBGene00006767	locus:unc-31
CEL|orthoprot22910	Oinsp	1	2	2	2	2	2	2	2	2	2	2	2	1	1	2	1
CEL|orthoprot22910	Pana_OMCL745	3	5	2	1	1	3	2	2	1	1	1	3	2	3	1	1	WBGene00006767	locus:unc-31
CEL|orthoprot359	Oinsp	1	2	2	0	2	2	2	2	4	2	2	0	1	1	2	1
CEL|orthoprot359	Pana_OMCL1243	1	2	2	2	1	2	1	1	4	1	1	4	2	1	1	1	WBGene00000090	locus:age-1
CEL|orthoprot4396	Oinsp	1	2	2	2	0	2	2	2	0	2	2	2	0	2	2	2
CEL|orthoprot4396	Pana_OMCL239	2	2	5	7	2	4	4	3	2	2	2	2	1	3	4	3	WBGene00000915	locus:daf-21
CEL|orthoprot454	Oinsp	1	2	2	2	2	2	2	2	2	2	2	0	1	1	3	1
CEL|orthoprot454	Pana_OMCL2993	1	3	1	0	1	1	2	1	1	1	1	2	1	1	2	1	WBGene00000903	locus:daf-7
CEL|orthoprot5599	Oinsp	1	0	0	0	0	0	0	0	0	0	0	0	0	0	0	0
CEL|orthoprot5599	n/a	n/a	n/a	n/a	n/a	n/a	n/a	n/a	n/a	n/a	n/a	n/a	n/a	n/a	n/a	n/a	n/a	WBGene00000910	locus:daf-14
CEL|orthoprot5659	Oinsp	1	2	2	2	2	2	2	2	2	2	2	2	1	3	2	1
CEL|orthoprot5659	Pana_OMCL1040	2	1	2	1	1	3	3	1	2	1	2	3	1	3	1	1	WBGene00003561	locus:ncr-1
CEL|orthoprot6046	Oinsp	1	0	2	2	0	2	2	0	0	2	2	2	1	3	0	0
CEL|orthoprot6046	Pana_OMCL1040	2	1	2	1	1	3	3	1	2	1	2	3	1	3	1	1	WBGene00003562	locus:ncr-2
CEL|orthoprot6180	Oinsp	1	2	2	2	2	3	2	2	2	2	0	2	1	2	2	1
CEL|orthoprot6180	Pana_OMCL5605	2	1	1	0	1	2	1	1	1	1	0	1	1	1	1	1	WBGene00000908	locus:daf-12
CEL|orthoprot6181	Oinsp	1	2	2	2	2	3	2	2	2	2	0	2	1	2	2	1
CEL|orthoprot6181	Pana_OMCL5605	2	1	1	0	1	2	1	1	1	1	0	1	1	1	1	1	WBGene00000908	locus:daf-12
CEL|orthoprot7342	Oinsp	1	2	2	2	2	2	2	2	2	2	2	2	1	1	2	1
CEL|orthoprot7342	Pana_OMCL1817	1	1	1	1	1	2	3	2	1	1	1	2	2	2	1	2	WBGene00000906	locus:daf-10
CEL|orthoprot8085	Oinsp	1	2	2	2	2	4	2	2	2	2	2	2	1	1	2	1
CEL|orthoprot8085	Pana_OMCL416	2	2	3	1	4	3	3	2	2	2	2	5	2	2	2	2	WBGene00000902	locus:daf-6
CEL|orthoprot8272	Oinsp	1	2	2	0	2	2	2	2	2	2	2	2	1	1	2	1
CEL|orthoprot8272	Pana_OMCL1359	3	1	2	0	3	3	2	2	2	2	1	1	1	1	1	1	WBGene00000914	locus:daf-19
CEL|orthoprot8273	Oinsp	1	2	2	0	2	2	2	2	2	2	2	2	1	1	2	1
CEL|orthoprot8273	Pana_OMCL1359	3	1	2	0	3	3	2	2	2	2	1	1	1	1	1	1	WBGene00000914	locus:daf-19
CEL|orthoprot8274	Oinsp	1	2	2	0	2	2	2	2	2	2	2	2	1	1	2	1
CEL|orthoprot8274	Pana_OMCL1359	3	1	2	0	3	3	2	2	2	2	1	1	1	1	1	1	WBGene00000914	locus:daf-19
Protein	Group	CEL	PS1159	PSU	DF5050	ES5	PDA	DL137	PS1579	JU765U	PRED	MHA	MFLO	BUX	ANAN	SRAE	ASU	WBG	CEL Gene

## Sheet: Body axis
Internal Protein ID	Group	CEL	PS1159	PSU	DF5050	ES5	PDA	DL137	PS1579	JU765U	PRED	MHA	MFLO	BUX	ANAN	SRAE	ASU	WBG	CEL Gene
CEL|orthoprot10132	Oinsp	1	3	2	2	3	3	3	7	2	2	2	2	1	2	2	2
CEL|orthoprot10132	Pana_OMCL8608	9	0	0	0	0	0	0	0	0	0	1	1	1	0	0	0	WBGene00004078	locus:pos-1
CEL|orthoprot10344	Oinsp	1	2	2	0	2	2	2	2	2	2	2	2	1	1	2	0
CEL|orthoprot10344	n/a	n/a	n/a	n/a	n/a	n/a	n/a	n/a	n/a	n/a	n/a	n/a	n/a	n/a	n/a	n/a	n/a	WBGene00003229	locus:mex-3
CEL|orthoprot10430	Oinsp	1	0	0	0	0	0	0	0	0	0	0	0	0	0	0	0
CEL|orthoprot10430	Pana_OMCL28409	2	0	0	0	0	0	0	0	0	0	0	0	0	0	0	0	WBGene00010036	locus:cpar-1
CEL|orthoprot10518	Oinsp	1	2	2	0	2	2	4	7	3	2	0	2	1	1	2	1
CEL|orthoprot10518	Pana_OMCL799	2	2	1	0	2	2	5	7	3	1	1	1	1	1	1	1	WBGene00003918	locus:par-3
CEL|orthoprot10519	Oinsp	1	2	2	0	2	2	4	7	3	2	0	2	1	1	2	1
CEL|orthoprot10519	Pana_OMCL799	2	2	1	0	2	2	5	7	3	1	1	1	1	1	1	1	WBGene00003918	locus:par-3
CEL|orthoprot10549	Oinsp	1	0	0	0	0	0	0	0	0	0	0	0	0	0	0	0
CEL|orthoprot10549	Pana_OMCL21557	3	0	0	0	0	0	0	0	0	0	0	0	0	0	0	0	WBGene00003219	locus:mes-1
CEL|orthoprot10808	Oinsp	1	2	2	2	2	2	2	4	2	2	2	2	1	1	2	1
CEL|orthoprot10808	Pana_OMCL9911	5	0	0	0	0	0	0	0	0	0	1	1	1	0	1	1	WBGene00004350	locus:rgs-7
CEL|orthoprot10809	Oinsp	1	2	2	2	2	2	2	4	2	2	2	2	1	1	2	1
CEL|orthoprot10809	Pana_OMCL9911	5	0	0	0	0	0	0	0	0	0	1	1	1	0	1	1	WBGene00004350	locus:rgs-7
CEL|orthoprot10810	Oinsp	1	2	2	2	2	2	2	4	2	2	2	2	1	1	2	0
CEL|orthoprot10810	Pana_OMCL9911	5	0	0	0	0	0	0	0	0	0	1	1	1	0	1	1	WBGene00004350	locus:rgs-7
CEL|orthoprot10811	Oinsp	1	2	2	2	2	2	2	4	2	2	2	2	1	1	2	1
CEL|orthoprot10811	Pana_OMCL9911	5	0	0	0	0	0	0	0	0	0	1	1	1	0	1	1	WBGene00004350	locus:rgs-7
CEL|orthoprot10812	Oinsp	1	2	2	2	2	2	2	4	2	2	2	2	1	1	2	1
CEL|orthoprot10812	Pana_OMCL9911	5	0	0	0	0	0	0	0	0	0	1	1	1	0	1	1	WBGene00004350	locus:rgs-7
CEL|orthoprot11142	Oinsp	1	0	0	0	0	0	0	0	0	0	0	2	0	0	0	0
CEL|orthoprot11142	Pana_OMCL28423	2	0	0	0	0	0	0	0	0	0	0	0	0	0	0	0	WBGene00003917	locus:par-2
CEL|orthoprot11143	Oinsp	1	0	0	0	0	0	0	0	0	0	0	0	0	0	0	0
CEL|orthoprot11143	Pana_OMCL28423	2	0	0	0	0	0	0	0	0	0	0	0	0	0	0	0	WBGene00003917	locus:par-2
CEL|orthoprot11783	Oinsp	1	2	3	4	2	2	2	2	2	2	0	2	1	1	4	1
CEL|orthoprot11783	Pana_OMCL1692	4	1	1	1	2	2	2	1	1	1	1	3	2	0	1	1	WBGene00003916	locus:par-1
CEL|orthoprot11784	Oinsp	1	2	1	4	2	2	2	2	2	2	0	2	1	1	4	1
CEL|orthoprot11784	Pana_OMCL1692	4	1	1	1	2	2	2	1	1	1	1	3	2	0	1	1	WBGene00003916	locus:par-1
CEL|orthoprot11785	Oinsp	1	2	3	4	2	2	2	2	2	2	0	2	1	1	4	1
CEL|orthoprot11785	Pana_OMCL1692	4	1	1	1	2	2	2	1	1	1	1	3	2	0	1	1	WBGene00003916	locus:par-1
CEL|orthoprot11786	Oinsp	1	2	1	4	2	2	2	2	2	2	0	2	1	1	4	1
CEL|orthoprot11786	Pana_OMCL1692	4	1	1	1	2	2	2	1	1	1	1	3	2	0	1	1	WBGene00003916	locus:par-1
CEL|orthoprot11810	Oinsp	1	2	2	2	2	2	2	2	2	2	2	2	1	2	2	1
CEL|orthoprot11810	Pana_OMCL1462	2	3	2	1	2	2	2	2	1	1	1	1	1	2	1	1	WBGene00003037	locus:lin-54
CEL|orthoprot11811	Oinsp	1	2	2	2	2	2	2	2	2	2	2	2	1	2	2	1
CEL|orthoprot11811	Pana_OMCL1462	2	3	2	1	2	2	2	2	1	1	1	1	1	2	1	1	WBGene00003037	locus:lin-54
CEL|orthoprot12336	Oinsp	1	2	2	2	2	2	2	2	2	2	2	2	1	1	2	1
CEL|orthoprot12336	Pana_OMCL4886	1	1	1	1	1	1	1	1	2	1	1	1	1	1	1	1	WBGene00003036	locus:lin-53
CEL|orthoprot12583	Oinsp	1	0	0	2	2	2	2	2	2	0	0	0	0	0	0	1
CEL|orthoprot12583	Pana_OMCL12722	1	0	0	0	0	0	0	0	0	0	0	1	0	0	2	3	WBGene00002368	locus:let-99
CEL|orthoprot13336	n/a	n/a	n/a	n/a	n/a	n/a	n/a	n/a	n/a	n/a	n/a	n/a	n/a	n/a	n/a	n/a	n/a	WBGene00003920	locus:par-5
CEL|orthoprot13336	Oinsp	1	0	0	0	0	2	0	0	0	0	2	0	0	3	0	2
CEL|orthoprot13907	Oinsp	1	2	2	2	2	2	2	2	2	2	2	0	1	1	2	1
CEL|orthoprot13907	Pana_OMCL5330	1	1	1	1	1	1	1	1	1	1	1	1	1	1	2	1	WBGene00000390	locus:cdc-42
CEL|orthoprot15403	Oinsp	1	0	0	0	0	0	0	0	0	0	0	0	0	0	0	0
CEL|orthoprot15403	Pana_OMCL28508	2	0	0	0	0	0	0	0	0	0	0	0	0	0	0	0	WBGene00002994	locus:lin-5
CEL|orthoprot15719	Oinsp	1	2	2	2	2	2	2	2	2	2	0	0	1	1	2	1
CEL|orthoprot15719	Pana_OMCL1128	1	2	4	4	2	4	1	4	1	1	0	0	1	1	1	1	WBGene00003040	locus:lin-59
CEL|orthoprot16253	Oinsp	1	2	2	2	2	2	2	2	2	2	2	2	1	1	2	0
CEL|orthoprot16253	Pana_OMCL55	2	4	9	8	9	11	4	6	4	2	2	16	4	7	2	2	WBGene00000962	locus:dhc-1
CEL|orthoprot16747	Oinsp	1	2	2	2	2	2	2	2	2	2	2	2	1	1	2	1
CEL|orthoprot16747	Pana_OMCL5198	1	1	1	1	2	1	1	1	1	1	1	1	1	1	1	1	WBGene00003921	locus:par-6
CEL|orthoprot17136	Oinsp	1	0	0	0	0	0	0	0	0	0	0	0	0	0	0	0
CEL|orthoprot17136	Pana_OMCL28549	2	0	0	0	0	0	0	0	0	0	0	0	0	0	0	0	WBGene00003230	locus:mex-5
CEL|orthoprot17166	Oinsp	1	4	4	0	4	4	2	4	2	4	2	2	3	3	2	1
CEL|orthoprot17166	Pana_OMCL130	3	4	5	0	6	10	3	4	3	6	1	3	3	8	1	5	WBGene00001980	locus:hmr-1
CEL|orthoprot17167	Oinsp	1	4	4	0	4	4	2	4	2	4	2	2	3	3	2	1
CEL|orthoprot17167	Pana_OMCL130	3	4	5	0	6	10	3	4	3	6	1	3	3	8	1	5	WBGene00001980	locus:hmr-1
CEL|orthoprot17168	Oinsp	1	4	4	0	4	4	2	4	2	4	2	2	3	3	2	1
CEL|orthoprot17168	Pana_OMCL130	3	4	5	0	6	10	3	4	3	6	1	3	3	8	1	5	WBGene00001980	locus:hmr-1
CEL|orthoprot17261	Oinsp	1	3	2	2	3	3	3	7	2	2	2	2	1	2	2	2
CEL|orthoprot17261	Pana_OMCL3906	1	1	1	1	2	1	1	1	1	1	1	1	1	0	2	2	WBGene00003228	locus:mex-1
CEL|orthoprot19785	Oinsp	1	0	0	0	0	0	0	0	0	0	0	0	0	0	0	0
CEL|orthoprot19785	n/a	n/a	n/a	n/a	n/a	n/a	n/a	n/a	n/a	n/a	n/a	n/a	n/a	n/a	n/a	n/a	n/a	WBGene00004027	locus:pie-1
CEL|orthoprot20594	Oinsp	1	2	2	2	2	2	2	2	3	2	2	2	1	1	2	1
CEL|orthoprot20594	Pana_OMCL4141	1	1	1	1	1	1	1	1	3	1	1	1	1	1	1	1	WBGene00003919	locus:par-4
CEL|orthoprot20926	Oinsp	1	2	2	0	2	2	2	2	2	2	2	2	1	1	2	1
CEL|orthoprot20926	Pana_OMCL3534	1	1	1	1	1	3	1	1	2	1	1	1	1	1	1	1	WBGene00004367	locus:ric-8
CEL|orthoprot20927	Oinsp	1	0	0	0	0	0	0	0	0	0	0	0	0	0	0	0
CEL|orthoprot20927	n/a	n/a	n/a	n/a	n/a	n/a	n/a	n/a	n/a	n/a	n/a	n/a	n/a	n/a	n/a	n/a	n/a	WBGene00004367	locus:ric-8
CEL|orthoprot21570	Oinsp	1	2	2	2	2	2	2	2	2	2	0	2	1	1	2	1
CEL|orthoprot21570	Pana_OMCL1068	1	2	2	1	3	2	2	2	2	2	0	1	3	2	1	2	WBGene00005077	locus:src-1
CEL|orthoprot21620	Oinsp	1	2	2	2	2	2	2	2	0	2	2	0	1	1	0	1
CEL|orthoprot21620	Pana_OMCL7654	1	2	1	0	1	1	1	1	0	1	1	1	1	1	0	1	WBGene00001678	locus:gpa-16
CEL|orthoprot22606	Oinsp	1	0	0	0	0	0	0	0	0	0	0	0	0	0	0	0
CEL|orthoprot22606	Pana_OMCL5870	1	2	1	0	1	1	1	0	1	2	1	1	1	1	1	1	WBGene00003035	locus:lin-52
CEL|orthoprot22689	Oinsp	1	0	0	0	0	0	0	0	0	0	0	0	0	0	0	0
CEL|orthoprot22689	Pana_OMCL32681	2	0	0	0	0	0	0	0	0	0	0	0	0	0	0	0	WBGene00003038	locus:lin-56
CEL|orthoprot2834	Oinsp	1	2	0	2	0	0	2	2	2	2	2	2	0	0	2	1
CEL|orthoprot2834	Pana_OMCL1728	1	0	1	1	0	3	9	3	1	1	1	1	0	0	1	1	WBGene00001648	locus:goa-1
CEL|orthoprot3820	Oinsp	1	2	2	0	2	0	2	2	2	2	2	2	0	0	2	1
CEL|orthoprot3820	Pana_OMCL8880	1	1	1	0	1	1	1	1	1	2	0	0	0	0	1	1	WBGene00003912	locus:pal-1
CEL|orthoprot40	Oinsp	1	0	0	0	0	0	0	0	0	0	0	0	0	0	0	0
CEL|orthoprot40	Pana_OMCL28549	2	0	0	0	0	0	0	0	0	0	0	0	0	0	0	0	WBGene00003231	locus:mex-6
CEL|orthoprot5049	Oinsp	1	2	2	2	2	2	0	2	2	2	2	2	1	1	2	1
CEL|orthoprot5049	Pana_OMCL6941	1	1	1	1	1	1	0	1	1	1	1	1	1	1	1	1	WBGene00003372	locus:mlc-4
CEL|orthoprot5980	Oinsp	1	2	2	2	2	2	2	0	2	2	2	2	1	0	2	1
CEL|orthoprot5980	Pana_OMCL1882	1	1	1	1	1	2	2	3	1	1	1	2	2	2	1	1	WBGene00004034	locus:pkc-3
CEL|orthoprot7092	Oinsp	1	0	0	6	2	2	0	2	0	0	2	0	1	0	0	0
CEL|orthoprot7092	Pana_OMCL9	9	14	9	11	14	21	15	12	12	16	6	9	11	19	9	14	WBGene00003777	locus:nmy-2
Protein	Group	CEL	PS1159	PSU	DF5050	ES5	PDA	DL137	PS1579	JU765U	PRED	MHA	MFLO	BUX	ANAN	SRAE	ASU	WBG	CEL Gene
