# Supplementary material for: Signatures of the Evolution of Parthenogenesis and Cryptobiosis in the Genomes of Panagrolaimid Nematodes
Source: iScience. 2019 Oct 24;21:587–602. doi: 10.1016/j.isci.2019.10.039 (PMC6889759; doi:10.1016/j.isci.2019.10.039)
Supplement: Data S4. HGT AI-PS1159, Related to Figures 4 and 5 — Detailed results of the AlienIndex-based primary HGT candidate screen per species in our analysis. [file mmc5.xlsx]

## Sheet: Cellular Component
DF5050						GO term	DF5050	ES5	JU765	PDA	PRED	PS1159	# species
GO:0005575	cellular_component	9				cellular_component	9	13	1	14	0	10	5
GO:0005622	intracellular	1				cell	1	6	1	0	0	0	3
GO:0005623	cell	1				cell wall	0	1	0	1	0	1	3
GO:0005634	nucleus	1				intracellular	1	6	1	0	0	0	3
GO:0005654	nucleoplasm	1				nucleoplasm	1	1	1	0	0	0	3
GO:0043226	organelle	1				nucleus	1	1	1	0	0	0	3
GO:0043234	protein complex	1				organelle	1	1	1	0	0	0	3
						protein complex	1	1	1	0	0	0	3
						chromosome	0	0	1	0	0	0	1
ES5						extracellular region	0	1	0	0	0	0	1
GO:0005575	cellular_component	13
GO:0005622	intracellular	6
GO:0005623	cell	6				PS1159	Panagrolaimus sp. PS1159
GO:0005576	extracellular region	1				PDA	Panagrolaimus davidi
GO:0005618	cell wall	1				ES5	Panagrolaimus sp. ES5
GO:0005634	nucleus	1				DF5050	Panagrolaimus superbus
GO:0005654	nucleoplasm	1				JU765	Propanagrolaimus sp. JU765
GO:0043226	organelle	1				PRED	Panagrellus redivivus
GO:0043234	protein complex	1
JU765
GO:0005575	cellular_component	1
GO:0005622	intracellular	1
GO:0005623	cell	1
GO:0005634	nucleus	1
GO:0005654	nucleoplasm	1
GO:0005694	chromosome	1
GO:0043226	organelle	1
GO:0043234	protein complex	1
PDA
GO:0005575	cellular_component	14
GO:0005618	cell wall	1
PRED
No data found
PS1159
GO:0005575	cellular_component	10
GO:0005618	cell wall	1

## Sheet: Biological Process
DF5050						GO term	DF5050	ES5	JU765	PDA	PRED	PS1159	# species
GO:0008150	biological_process	13				biological_process	13	34	5	51	3	26	6
GO:0005975	carbohydrate metabolic process	11				carbohydrate metabolic process	11	16	4	38	0	14	5
GO:0006810	transport	2				cellular nitrogen compound metabolic process	2	5	2	1	0	1	5
GO:0034641	cellular nitrogen compound metabolic process	2				biosynthetic process	1	6	2	1	0	0	4
GO:0055085	transmembrane transport	2				catabolic process	1	4	0	6	0	6	4
GO:0006259	DNA metabolic process	1				cell wall organization or biogenesis	1	1	0	1	0	1	4
GO:0006399	tRNA metabolic process	1				DNA metabolic process	1	3	0	3	0	1	4
GO:0006629	lipid metabolic process	1				lipid metabolic process	1	1	0	1	0	2	4
GO:0006950	response to stress	1				response to stress	1	1	0	2	0	1	4
GO:0009056	catabolic process	1				transmembrane transport	2	1	0	4	0	1	4
GO:0009058	biosynthetic process	1				transport	2	4	0	5	0	2	4
GO:0071554	cell wall organization or biogenesis	1				tRNA metabolic process	1	1	0	1	0	1	4
						homeostatic process	0	1	0	2	0	1	3
						chromosome organization	0	0	1	1	0	0	2
ES5						small molecule metabolic process	0	1	1	0	0	0	2
GO:0008150	biological_process	34				protein folding	0	1	0	0	0	0	1
GO:0005975	carbohydrate metabolic process	16				signal transduction	0	2	0	0	0	0	1
GO:0009058	biosynthetic process	6
GO:0034641	cellular nitrogen compound metabolic process	5
GO:0006810	transport	4				PS1159	Panagrolaimus sp. PS1159
GO:0009056	catabolic process	4				PDA	Panagrolaimus davidi
GO:0006259	DNA metabolic process	3				ES5	Panagrolaimus sp. ES5
GO:0007165	signal transduction	2				DF5050	Panagrolaimus superbus
GO:0006399	tRNA metabolic process	1				JU765	Propanagrolaimus sp. JU765
GO:0006457	protein folding	1				PRED	Panagrellus redivivus
GO:0006629	lipid metabolic process	1
GO:0006950	response to stress	1
GO:0042592	homeostatic process	1
GO:0044281	small molecule metabolic process	1
GO:0055085	transmembrane transport	1
GO:0071554	cell wall organization or biogenesis	1
JU765
GO:0008150	biological_process	5
GO:0005975	carbohydrate metabolic process	4
GO:0009058	biosynthetic process	2
GO:0034641	cellular nitrogen compound metabolic process	2
GO:0044281	small molecule metabolic process	1
GO:0051276	chromosome organization	1
PDA
GO:0008150	biological_process	51
GO:0005975	carbohydrate metabolic process	38
GO:0009056	catabolic process	6
GO:0006810	transport	5
GO:0055085	transmembrane transport	4
GO:0006259	DNA metabolic process	3
GO:0006950	response to stress	2
GO:0042592	homeostatic process	2
GO:0006399	tRNA metabolic process	1
GO:0006629	lipid metabolic process	1
GO:0009058	biosynthetic process	1
GO:0034641	cellular nitrogen compound metabolic process	1
GO:0051276	chromosome organization	1
GO:0071554	cell wall organization or biogenesis	1
PRED
GO:0008150	biological_process	3
PS1159
GO:0008150	biological_process	26
GO:0005975	carbohydrate metabolic process	14
GO:0009056	catabolic process	6
GO:0006629	lipid metabolic process	2
GO:0006810	transport	2
GO:0006259	DNA metabolic process	1
GO:0006399	tRNA metabolic process	1
GO:0006950	response to stress	1
GO:0034641	cellular nitrogen compound metabolic process	1
GO:0042592	homeostatic process	1
GO:0055085	transmembrane transport	1
GO:0071554	cell wall organization or biogenesis	1

## Sheet: Molecular Function
DF5050		Count	%			GO term	DF5050	ES5	JU765	PDA	PRED	PS1159	# species
GO:0003674	molecular_function	9				DNA binding	2	5	4	3	1	2	6
GO:0016798	hydrolase activity, acting on glycosyl bonds	9	36			ion binding	2	10	11	20	6	13	6
GO:0016491	oxidoreductase activity	6	24			oxidoreductase activity	6	14	2	23	3	9	6
GO:0003677	DNA binding	2	8			hydrolase activity, acting on glycosyl bonds	9	16	4	34	0	13	5
GO:0022857	transmembrane transporter activity	2	8			methyltransferase activity	1	4	1	7	0	4	5
GO:0043167	ion binding	2	8			molecular_function	9	0	16	61	3	27	5
GO:0008168	methyltransferase activity	1	4			hydrolase activity, acting on carbon-nitrogen (but not peptide) bonds	1	4	0	5	0	7	4
GO:0016810	hydrolase activity, acting on carbon-nitrogen (but not peptide) bonds	1	4			lyase activity	1	1	0	1	0	1	4
GO:0016829	lyase activity	1	4			transmembrane transporter activity	2	1	0	4	0	1	4
GO:0016874	ligase activity	1	4			ATPase activity	0	1	0	2	0	1	3
						cytoskeletal protein binding	0	1	0	2	0	1	3
						ligase activity	1	2	0	2	0	0	3
ES5						peptidase activity	0	1	0	1	0	1	3
GO:0003674	molecular_function	37				protein binding, bridging	0	1	0	2	0	1	3
GO:0016798	hydrolase activity, acting on glycosyl bonds	16	25			GTPase activity	0	1	0	0	0	1	2
GO:0016491	oxidoreductase activity	14	21.875			nucleotidyltransferase activity	0	1	0	1	0	0	2
GO:0043167	ion binding	10	15.625			transferase activity, transferring acyl groups	0	1	0	0	1	0	2
GO:0003677	DNA binding	5	7.8125			helicase activity	0	0	0	1	0	0	1
GO:0008168	methyltransferase activity	4	6.25			isomerase activity	0	0	0	2	0	0	1
GO:0016810	hydrolase activity, acting on carbon-nitrogen (but not peptide) bonds	4	6.25			phosphatase activity	0	0	0	0	0	1	1
GO:0016874	ligase activity	2	3.125
GO:0003924	GTPase activity	1	1.5625
GO:0008092	cytoskeletal protein binding	1	1.5625			PS1159	Panagrolaimus sp. PS1159
GO:0008233	peptidase activity	1	1.5625			PDA	Panagrolaimus davidi
GO:0016746	transferase activity, transferring acyl groups	1	1.5625			ES5	Panagrolaimus sp. ES5
GO:0016779	nucleotidyltransferase activity	1	1.5625			DF5050	Panagrolaimus superbus
GO:0016829	lyase activity	1	1.5625			JU765	Propanagrolaimus sp. JU765
GO:0016887	ATPase activity	1	1.5625			PRED	Panagrellus redivivus
GO:0022857	transmembrane transporter activity	1	1.5625
GO:0030674	protein binding, bridging	1	1.5625
JU765
GO:0003674	molecular_function	16
GO:0043167	ion binding	11	50
GO:0003677	DNA binding	4	18.1818
GO:0016798	hydrolase activity, acting on glycosyl bonds	4	18.1818
GO:0016491	oxidoreductase activity	2	9.09091
GO:0008168	methyltransferase activity	1	4.54545
PDA
GO:0003674	molecular_function	61
GO:0016798	hydrolase activity, acting on glycosyl bonds	34	30.9091
GO:0016491	oxidoreductase activity	23	20.9091
GO:0043167	ion binding	20	18.1818
GO:0008168	methyltransferase activity	7	6.36364
GO:0016810	hydrolase activity, acting on carbon-nitrogen (but not peptide) bonds	5	4.54545
GO:0022857	transmembrane transporter activity	4	3.63636
GO:0003677	DNA binding	3	2.72727
GO:0008092	cytoskeletal protein binding	2	1.81818
GO:0016853	isomerase activity	2	1.81818
GO:0016874	ligase activity	2	1.81818
GO:0016887	ATPase activity	2	1.81818
GO:0030674	protein binding, bridging	2	1.81818
GO:0004386	helicase activity	1	0.909091
GO:0008233	peptidase activity	1	0.909091
GO:0016779	nucleotidyltransferase activity	1	0.909091
GO:0016829	lyase activity	1	0.909091
PRED
GO:0003674	molecular_function	3
GO:0043167	ion binding	6	54.5455
GO:0016491	oxidoreductase activity	3	27.2727
GO:0003677	DNA binding	1	9.09091
GO:0016746	transferase activity, transferring acyl groups	1	9.09091
PS1159
GO:0003674	molecular_function	27
GO:0016798	hydrolase activity, acting on glycosyl bonds	13	23.2143
GO:0043167	ion binding	13	23.2143
GO:0016491	oxidoreductase activity	9	16.0714
GO:0016810	hydrolase activity, acting on carbon-nitrogen (but not peptide) bonds	7	12.5
GO:0008168	methyltransferase activity	4	7.14286
GO:0003677	DNA binding	2	3.57143
GO:0003924	GTPase activity	1	1.78571
GO:0008092	cytoskeletal protein binding	1	1.78571
GO:0008233	peptidase activity	1	1.78571
GO:0016791	phosphatase activity	1	1.78571
GO:0016829	lyase activity	1	1.78571
GO:0016887	ATPase activity	1	1.78571
GO:0022857	transmembrane transporter activity	1	1.78571
GO:0030674	protein binding, bridging	1	1.78571
