# Supplementary material for: Signatures of the Evolution of Parthenogenesis and Cryptobiosis in the Genomes of Panagrolaimid Nematodes
Source: iScience. 2019 Oct 24;21:587–602. doi: 10.1016/j.isci.2019.10.039 (PMC6889759; doi:10.1016/j.isci.2019.10.039)
Supplement: Data S5. HGT AI-JU765, Related to Figures 4 and 5 — Detailed results of the AlienIndex-based primary HGT candidate screen per species in our analysis. [file mmc6.xlsx]

## Sheet: AI-raw
AI	query hits number	query name	Pfam	Pfam-description	best evalue Archaea	best evalue Bacteria	best evalue Viroids	best evalue Viruses	best evalue Viridiplantae	best evalue Fungi	best evalue Other	best evalue Metazoa	best hit gi	best hit prct ident	best hit org nickname	best hit org full name	best hit taxo group	best hit taxid	best hit lineage
460.517	250	g13791.t1	PF00248	Aldo/keto reductase family	-	0	-	-	-	-	-	-	251783764	100	Esche	Escherichia coli BL21(DE3)	Bacteria	469008	;cellular organisms;Bacteria;Proteobacteria;Gammaproteobacteria;Enterobacteriales;Enterobacteriaceae;Escherichia;Escherichia coli;Escherichia coli BL21(DE3);
460.517	250	g13793.t1	PF08501	Shikimate dehydrogenase substrate binding domain	-	0	-	-	-	-	-	-	16131162	100	Esche	Escherichia coli str. K-12 substr. MG1655	Bacteria	511145	;cellular organisms;Bacteria;Proteobacteria;Gammaproteobacteria;Enterobacteriales;Enterobacteriaceae;Escherichia;Escherichia coli;Escherichia coli K-12;Escherichia coli str. K-12 substr. MG1655;
460.517	347	g13804.t1	PF02839	Carbohydrate binding domain	-	0	-	-	-	-	-	-	254163266	100	Esche	Escherichia coli B str. REL606	Bacteria	413997	;cellular organisms;Bacteria;Proteobacteria;Gammaproteobacteria;Enterobacteriales;Enterobacteriaceae;Escherichia;Escherichia coli;Escherichia coli B;Escherichia coli B str. REL606;
460.517	250	g13805.t1	PF03144	Elongation factor Tu domain 2	-	0	-	-	-	-	-	-	15803852	100	Esche	Escherichia coli O157:H7 str. EDL933	Bacteria	155864	;cellular organisms;Bacteria;Proteobacteria;Gammaproteobacteria;Enterobacteriales;Enterobacteriaceae;Escherichia;Escherichia coli;Escherichia coli O157:H7;Escherichia coli O157:H7 str. EDL933;
460.517	250	g16885.t1	PF13738	Pyridine nucleotide-disulphide oxidoreductase	-	-	-	-	-	0	-	-	407917277	55.74	Macro	Macrophomina phaseolina MS6	Eukaryota_NO_Metazoa	1126212	;cellular organisms;Eukaryota;Opisthokonta;Fungi;Dikarya;Ascomycota;saccharomyceta;Pezizomycotina;leotiomyceta;dothideomyceta;Dothideomycetes;Dothideomycetes incertae sedis;Botryosphaeriales;Botryosphaeriaceae;Macrophomina;Macrophomina phaseolina;Macrophomina phaseolina MS6;
460.517	250	g16885.t2	PF13738	Pyridine nucleotide-disulphide oxidoreductase	-	-	-	-	-	0	-	-	189204980	51.68	Pyren	Pyrenophora tritici-repentis Pt-1C-BFP	Eukaryota_NO_Metazoa	426418	;cellular organisms;Eukaryota;Opisthokonta;Fungi;Dikarya;Ascomycota;saccharomyceta;Pezizomycotina;leotiomyceta;dothideomyceta;Dothideomycetes;Pleosporomycetidae;Pleosporales;Pleosporineae;Pleosporaceae;Pyrenophora;Pyrenophora tritici-repentis;Pyrenophora tritici-repentis Pt-1C-BFP;
460.517	250	g5069.t1	PF02925	Bacteriophage scaffolding protein D	-	0	-	-	-	-	-	-	485849121	100	E_col	Escherichia coli	Bacteria	562	;cellular organisms;Bacteria;Proteobacteria;Gammaproteobacteria;Enterobacteriales;Enterobacteriaceae;Escherichia;Escherichia coli;
460.517	251	g5070.t1	PF02305	Capsid protein (F protein)	-	-	-	0	-	-	-	-	9626381	100	Enter	Enterobacteria phage phiX174 sensu lato	Viruses	374840	;Viruses;ssDNA viruses;Microviridae;Microvirus;Enterobacteria phage phiX174 sensu lato;
460.517	250	g5072.t1	PF04687	Microvirus H protein (pilot protein)	-	0	-	-	-	-	-	-	589847702	100	Vibri	Vibrio parahaemolyticus VP-48	Bacteria	1238204	;cellular organisms;Bacteria;Proteobacteria;Gammaproteobacteria;Vibrionales;Vibrionaceae;Vibrio;Vibrio harveyi group;Vibrio parahaemolyticus;Vibrio parahaemolyticus VP-48;
460.517	250	g5818.t1	PF04561	RNA polymerase Rpb2, domain 2	-	0	-	-	-	-	-	-	26250758	100	Esche	Escherichia coli CFT073	Bacteria	199310	;cellular organisms;Bacteria;Proteobacteria;Gammaproteobacteria;Enterobacteriales;Enterobacteriaceae;Escherichia;Escherichia coli;Escherichia coli CFT073;
460.517	250	g5819.t1	PF04997	RNA polymerase Rpb1, domain 1	-	0	-	-	-	-	-	-	485826107	100	E_col	Escherichia coli	Bacteria	562	;cellular organisms;Bacteria;Proteobacteria;Gammaproteobacteria;Enterobacteriales;Enterobacteriaceae;Escherichia;Escherichia coli;
460.517	250	g6840.t1	PF13145	PPIC-type PPIASE domain	-	0	-	-	-	-	-	-	251783950	100	Esche	Escherichia coli BL21(DE3)	Bacteria	469008	;cellular organisms;Bacteria;Proteobacteria;Gammaproteobacteria;Enterobacteriales;Enterobacteriaceae;Escherichia;Escherichia coli;Escherichia coli BL21(DE3);
336.283	250	g9323.t1	PF04055	Radical SAM superfamily	-	-	-	-	-	-	9e-147	-	470267880	47.15	D_fas	Dictyostelium fasciculatum	Eukaryota_NO_Metazoa	261658	;cellular organisms;Eukaryota;Amoebozoa;Mycetozoa;Dictyosteliida;Dictyostelium;Dictyostelium fasciculatum;
327.478	250	g961.t1	PF00665	Integrase core domain	-	6e-143	-	-	-	-	-	-	611110573	100	Esche	Escherichia coli 1-176-05_S1_C2	Bacteria	1444078	;cellular organisms;Bacteria;Proteobacteria;Gammaproteobacteria;Enterobacteriales;Enterobacteriaceae;Escherichia;Escherichia coli;Escherichia coli 1-176-05_S1_C2;
302.843	250	g1077.t1	#N/A	#N/A	-	-	-	-	-	3e-132	-	-	494827748	52.86	Conio	Coniosporium apollinis CBS 100218	Eukaryota_NO_Metazoa	1168221	;cellular organisms;Eukaryota;Opisthokonta;Fungi;Dikarya;Ascomycota;saccharomyceta;Pezizomycotina;leotiomyceta;Eurotiomycetes;Chaetothyriomycetidae;Chaetothyriales;Herpotrichiellaceae;Coniosporium;Coniosporium apollinis;Coniosporium apollinis CBS 100218;
287.13	154	g5071.t1	PF02306	Major spike protein (G protein)	-	2e-125	-	-	-	-	-	-	516361850	100	C_tyr	Clostridium tyrobutyricum	Bacteria	1519	;cellular organisms;Bacteria;Firmicutes;Clostridia;Clostridiales;Clostridiaceae;Clostridium;Clostridium tyrobutyricum;
279.306	250	g962.t1	PF13518	Helix-turn-helix domain	-	5e-122	-	-	-	-	-	-	10955441	100	E_col	Escherichia coli	Bacteria	562	;cellular organisms;Bacteria;Proteobacteria;Gammaproteobacteria;Enterobacteriales;Enterobacteriaceae;Escherichia;Escherichia coli;
264.104	250	g14963.t1	#N/A	#N/A	-	-	-	-	-	2e-115	-	-	189204980	50.94	Pyren	Pyrenophora tritici-repentis Pt-1C-BFP	Eukaryota_NO_Metazoa	426418	;cellular organisms;Eukaryota;Opisthokonta;Fungi;Dikarya;Ascomycota;saccharomyceta;Pezizomycotina;leotiomyceta;dothideomyceta;Dothideomycetes;Pleosporomycetidae;Pleosporales;Pleosporineae;Pleosporaceae;Pyrenophora;Pyrenophora tritici-repentis;Pyrenophora tritici-repentis Pt-1C-BFP;
255.944	250	g5816.t1	PF00466	Ribosomal protein L10	-	7e-112	-	-	-	-	-	-	15804575	100	Esche	Escherichia coli O157:H7 str. EDL933	Bacteria	155864	;cellular organisms;Bacteria;Proteobacteria;Gammaproteobacteria;Enterobacteriales;Enterobacteriaceae;Escherichia;Escherichia coli;Escherichia coli O157:H7;Escherichia coli O157:H7 str. EDL933;
250.982	251	g10593.t1	PF00107	Zinc-binding dehydrogenase	-	-	-	-	-	1e-109	-	-	403418458	54.22	F_rad	Fibroporia radiculosa	Eukaryota_NO_Metazoa	599839	;cellular organisms;Eukaryota;Opisthokonta;Fungi;Dikarya;Basidiomycota;Agaricomycotina;Agaricomycetes;Agaricomycetes incertae sedis;Polyporales;Polyporaceae;Fibroporia;Fibroporia radiculosa;
246.887	250	g5936.t1	PF00107	Zinc-binding dehydrogenase	-	-	-	-	-	6e-108	-	-	598014859	45.33	Auric	Auricularia delicata TFB-10046 SS5	Eukaryota_NO_Metazoa	717982	;cellular organisms;Eukaryota;Opisthokonta;Fungi;Dikarya;Basidiomycota;Agaricomycotina;Agaricomycetes;Agaricomycetes incertae sedis;Auriculariales;Auriculariaceae;Auricularia;Auricularia delicata;Auricularia delicata TFB-10046 SS5;
242.975	250	g7777.t1	PF00722	Glycosyl hydrolases family 16	-	-	-	-	-	-	3e-106	-	403372825	67.97	O_tri	Oxytricha trifallax	Eukaryota_NO_Metazoa	1172189	;cellular organisms;Eukaryota;Alveolata;Ciliophora;Intramacronucleata;Spirotrichea;Stichotrichia;Sporadotrichida;Oxytrichidae;Oxytrichinae;Oxytricha;Oxytricha trifallax;
240.673	250	g6561.t1	PF00722	Glycosyl hydrolases family 16	-	-	-	-	-	-	3e-105	-	403372825	66.81	O_tri	Oxytricha trifallax	Eukaryota_NO_Metazoa	1172189	;cellular organisms;Eukaryota;Alveolata;Ciliophora;Intramacronucleata;Spirotrichea;Stichotrichia;Sporadotrichida;Oxytrichidae;Oxytrichinae;Oxytricha;Oxytricha trifallax;
213.447	51	g15352.t1	#N/A	#N/A	-	-	-	-	-	-	2e-93	-	281204130	43.8	Polys	Polysphondylium pallidum PN500	Eukaryota_NO_Metazoa	670386	;cellular organisms;Eukaryota;Amoebozoa;Mycetozoa;Dictyosteliida;Polysphondylium;Polysphondylium pallidum;Polysphondylium pallidum PN500;
211.838	250	g13797.t1	PF00828	Ribosomal protein L18e/L15	-	1e-92	-	-	-	-	-	-	15803828	100	Esche	Escherichia coli O157:H7 str. EDL933	Bacteria	155864	;cellular organisms;Bacteria;Proteobacteria;Gammaproteobacteria;Enterobacteriales;Enterobacteriaceae;Escherichia;Escherichia coli;Escherichia coli O157:H7;Escherichia coli O157:H7 str. EDL933;
208.842	250	g5567.t1	PF00722	Glycosyl hydrolases family 16	-	-	-	-	-	-	2e-91	-	403372825	66.35	O_tri	Oxytricha trifallax	Eukaryota_NO_Metazoa	1172189	;cellular organisms;Eukaryota;Alveolata;Ciliophora;Intramacronucleata;Spirotrichea;Stichotrichia;Sporadotrichida;Oxytrichidae;Oxytrichinae;Oxytricha;Oxytricha trifallax;
189.323	250	g4249.t1	PF13738	Pyridine nucleotide-disulphide oxidoreductase	-	-	-	-	-	6e-83	-	-	407917277	61.93	Macro	Macrophomina phaseolina MS6	Eukaryota_NO_Metazoa	1126212	;cellular organisms;Eukaryota;Opisthokonta;Fungi;Dikarya;Ascomycota;saccharomyceta;Pezizomycotina;leotiomyceta;dothideomyceta;Dothideomycetes;Dothideomycetes incertae sedis;Botryosphaeriales;Botryosphaeriaceae;Macrophomina;Macrophomina phaseolina;Macrophomina phaseolina MS6;
170.391	250	g14010.t1	PF04041	Domain of unknown function (DUF377)	-	-	-	-	-	-	1e-74	-	514700846	39.43	S_ros	Salpingoeca rosetta	Eukaryota_NO_Metazoa	946362	;cellular organisms;Eukaryota;Opisthokonta;Choanoflagellida;Salpingoecidae;Salpingoeca;Salpingoeca rosetta;
162.097	250	g5817.t1	PF00542	Ribosomal protein L7/L12 C-terminal domain	-	4e-71	-	-	-	-	-	-	15804576	100	Esche	Escherichia coli O157:H7 str. EDL933	Bacteria	155864	;cellular organisms;Bacteria;Proteobacteria;Gammaproteobacteria;Enterobacteriales;Enterobacteriaceae;Escherichia;Escherichia coli;Escherichia coli O157:H7;Escherichia coli O157:H7 str. EDL933;
154.273	250	g958.t1	PF00886	Ribosomal protein S16	-	1e-67	-	-	-	-	-	-	110806723	100	Shige	Shigella flexneri 5 str. 8401	Bacteria	373384	;cellular organisms;Bacteria;Proteobacteria;Gammaproteobacteria;Enterobacteriales;Enterobacteriaceae;Shigella;Shigella flexneri;Shigella flexneri 5;Shigella flexneri 5 str. 8401;
135.958	250	g10109.t1	PF03167	Uracil DNA glycosylase superfamily	-	9e-60	-	-	-	-	-	-	551587288	47.93	Alcan	Alcanivorax sp. P2S70	Bacteria	1397527	;cellular organisms;Bacteria;Proteobacteria;Gammaproteobacteria;Oceanospirillales;Alcanivoracaceae;Alcanivorax;Alcanivorax sp. P2S70;
135.853	250	g7994.t1	PF00722	Glycosyl hydrolases family 16	-	-	-	-	-	-	1e-59	-	403372825	62.42	O_tri	Oxytricha trifallax	Eukaryota_NO_Metazoa	1172189	;cellular organisms;Eukaryota;Alveolata;Ciliophora;Intramacronucleata;Spirotrichea;Stichotrichia;Sporadotrichida;Oxytrichidae;Oxytrichinae;Oxytricha;Oxytricha trifallax;
111.623	250	g13803.t1	PF03947	Ribosomal Proteins L2, C-terminal domain	-	0	-	-	-	-	-	3e-152	446501985	83.28	S_ent	Salmonella enterica	Bacteria	28901	;cellular organisms;Bacteria;Proteobacteria;Gammaproteobacteria;Enterobacteriales;Enterobacteriaceae;Salmonella;Salmonella enterica;
101.537	184	g8266.t1	PF14832	Putative oxalocrotonate tautomerase enzyme	-	-	-	-	-	8e-45	-	-	471883500	50.35	Rhizo	Rhizoctonia solani AG-1 IB	Eukaryota_NO_Metazoa	1108050	;cellular organisms;Eukaryota;Opisthokonta;Fungi;Dikarya;Basidiomycota;Agaricomycotina;Agaricomycetes;Agaricomycetes incertae sedis;Cantharellales;Ceratobasidiaceae;mitosporic Ceratobasidiaceae;Rhizoctonia;Rhizoctonia solani;Rhizoctonia solani AG-1 IB;
101.314	186	g13453.t1	PF14832	Putative oxalocrotonate tautomerase enzyme	-	-	-	-	-	1e-44	-	-	471883500	48.94	Rhizo	Rhizoctonia solani AG-1 IB	Eukaryota_NO_Metazoa	1108050	;cellular organisms;Eukaryota;Opisthokonta;Fungi;Dikarya;Basidiomycota;Agaricomycotina;Agaricomycetes;Agaricomycetes incertae sedis;Cantharellales;Ceratobasidiaceae;mitosporic Ceratobasidiaceae;Rhizoctonia;Rhizoctonia solani;Rhizoctonia solani AG-1 IB;
81.6891	2887	g19648.t1	PF00514	Armadillo/beta-catenin-like repeat	-	-	-	-	-	-	2e-58	6e-23	551643271	26.42	Guill	Guillardia theta CCMP2712	Eukaryota_NO_Metazoa	905079	;cellular organisms;Eukaryota;Cryptophyta;Pyrenomonadales;Geminigeraceae;Guillardia;Guillardia theta;Guillardia theta CCMP2712;
73.1719	250	g13802.t1	PF07650	KH domain	-	5e-164	-	-	-	-	-	3e-132	33357880	100	E_col	Escherichia coli	Bacteria	562	;cellular organisms;Bacteria;Proteobacteria;Gammaproteobacteria;Enterobacteriales;Enterobacteriaceae;Escherichia;Escherichia coli;
66.775	250	g11368.t1	PF10282	Lactonase, 7-bladed beta-propeller	-	1e-29	-	-	-	-	-	-	573534514	30.7	Paeni	Paenibacillus sp. FSL R5-192	Bacteria	1226754	;cellular organisms;Bacteria;Firmicutes;Bacilli;Bacillales;Paenibacillaceae;Paenibacillus;Paenibacillus sp. FSL R5-192;
65.1655	250	g19395.t1	PF04851	Type III restriction enzyme, res subunit	-	5e-29	-	-	-	-	-	-	446143012	26.94	Enter	Enterobacteriaceae	Bacteria	543	;cellular organisms;Bacteria;Proteobacteria;Gammaproteobacteria;Enterobacteriales;Enterobacteriaceae;
60.5604	43	g6077.t1	#N/A	#N/A	-	5e-27	-	-	-	-	-	-	544918045	54	candi	candidate division ZIXI	Bacteria	1379697	;cellular organisms;Bacteria;unclassified Bacteria;candidate division ZIXI;
59.8672	483	g10963.t1	PF06470	SMC proteins Flexible Hinge Domain	-	-	-	-	-	4e-77	-	4e-51	512189405	26.6	Ophio	Ophiostoma piceae UAMH 11346	Eukaryota_NO_Metazoa	1262450	;cellular organisms;Eukaryota;Opisthokonta;Fungi;Dikarya;Ascomycota;saccharomyceta;Pezizomycotina;leotiomyceta;sordariomyceta;Sordariomycetes;Sordariomycetidae;Ophiostomatales;Ophiostomataceae;Ophiostoma;Ophiostoma piceae;Ophiostoma piceae UAMH 11346;
58.7686	250	g6801.t1	PF04851	Type III restriction enzyme, res subunit	-	3e-26	-	-	-	-	-	-	83816483	27.97	Salin	Salinibacter ruber DSM 13855	Bacteria	309807	;cellular organisms;Bacteria;Bacteroidetes/Chlorobi group;Bacteroidetes;Bacteroidetes Order II. Incertae sedis;Rhodothermaceae;Salinibacter;Salinibacter ruber;Salinibacter ruber DSM 13855;
58.4809	55	g4154.t1	PF01926	50S ribosome-binding GTPase	-	-	-	-	-	-	4e-26	-	290975678	37.2	Naegl	Naegleria gruberi strain NEG-M	Eukaryota_NO_Metazoa	744533	;cellular organisms;Eukaryota;Heterolobosea;Schizopyrenida;Vahlkampfiidae;Naegleria;Naegleria gruberi;Naegleria gruberi strain NEG-M;
58.0755	250	g7621.t1	PF10282	Lactonase, 7-bladed beta-propeller	-	6e-26	-	-	-	-	-	-	514895481	43.64	E_fae	Enterococcus faecalis	Bacteria	1351	;cellular organisms;Bacteria;Firmicutes;Bacilli;Lactobacillales;Enterococcaceae;Enterococcus;Enterococcus faecalis;
55.9552	471	g5928.t1	PF00289	Carbamoyl-phosphate synthase L chain, N-terminal domain	-	-	-	-	-	0	-	2e-176	258566632	49.3	Uncin	Uncinocarpus reesii 1704	Eukaryota_NO_Metazoa	336963	;cellular organisms;Eukaryota;Opisthokonta;Fungi;Dikarya;Ascomycota;saccharomyceta;Pezizomycotina;leotiomyceta;Eurotiomycetes;Eurotiomycetidae;Onygenales;Onygenaceae;Uncinocarpus;Uncinocarpus reesii;Uncinocarpus reesii 1704;
55.262	250	g959.t1	PF01025	GrpE	-	3e-137	-	-	-	-	-	3e-113	519075425	100	E_col	Escherichia coli	Bacteria	562	;cellular organisms;Bacteria;Proteobacteria;Gammaproteobacteria;Enterobacteriales;Enterobacteriaceae;Escherichia;Escherichia coli;
55.262	250	g5815.t1	PF00687	Ribosomal protein L1p/L10e family	-	2e-164	-	-	-	-	-	2e-140	15804574	100	Esche	Escherichia coli O157:H7 str. EDL933	Bacteria	155864	;cellular organisms;Bacteria;Proteobacteria;Gammaproteobacteria;Enterobacteriales;Enterobacteriaceae;Escherichia;Escherichia coli;Escherichia coli O157:H7;Escherichia coli O157:H7 str. EDL933;
49.9637	411	g866.t1	PF00303	Thymidylate synthase	-	-	-	-	-	1e-109	-	5e-88	588262213	54.95	Walle	Wallemia sebi CBS 633.66	Eukaryota_NO_Metazoa	671144	;cellular organisms;Eukaryota;Opisthokonta;Fungi;Dikarya;Basidiomycota;Basidiomycota incertae sedis;Wallemiomycetes;Wallemiales;Wallemiales incertae sedis;Wallemia;Wallemia sebi;Wallemia sebi CBS 633.66;
49.2706	1192	g14248.t1	PF00514	Armadillo/beta-catenin-like repeat	-	-	-	-	-	-	2e-67	5e-46	551646009	29.8	Guill	Guillardia theta CCMP2712	Eukaryota_NO_Metazoa	905079	;cellular organisms;Eukaryota;Cryptophyta;Pyrenomonadales;Geminigeraceae;Guillardia;Guillardia theta;Guillardia theta CCMP2712;
48.8651	1007	g8281.t1	PF00514	Armadillo/beta-catenin-like repeat	-	-	-	-	-	6e-41	-	1e-19	387766290	42.93	Schiz	Schizosaccharomyces japonicus yFS275	Eukaryota_NO_Metazoa	402676	;cellular organisms;Eukaryota;Opisthokonta;Fungi;Dikarya;Ascomycota;Taphrinomycotina;Schizosaccharomycetes;Schizosaccharomycetales;Schizosaccharomycetaceae;Schizosaccharomyces;Schizosaccharomyces japonicus;Schizosaccharomyces japonicus yFS275;
47.9976	243	g16243.t1	PF01926	50S ribosome-binding GTPase	-	1e-26	-	-	-	-	-	7e-06	217968751	30.69	Thaue	Thauera sp. MZ1T	Bacteria	85643	;cellular organisms;Bacteria;Proteobacteria;Betaproteobacteria;Rhodocyclales;Rhodocyclaceae;Thauera;Thauera sp. MZ1T;
47.2557	278	g12424.t1	PF01926	50S ribosome-binding GTPase	-	-	-	-	-	3e-113	-	1e-92	595479733	51.58	Rhizo	Rhizophagus irregularis DAOM 197198w	Eukaryota_NO_Metazoa	1432141	;cellular organisms;Eukaryota;Opisthokonta;Fungi;Glomeromycota;Glomeromycetes;Glomerales;Glomeraceae;Rhizophagus;Rhizophagus irregularis;Rhizophagus irregularis DAOM 197198w;
46.0517	250	g18921.t2	PF04851	Type III restriction enzyme, res subunit	-	1e-20	-	-	-	-	-	-	570734797	25.94	Desul	Desulfitobacterium metallireducens DSM 15288	Bacteria	871968	;cellular organisms;Bacteria;Firmicutes;Clostridia;Clostridiales;Peptococcaceae;Desulfitobacterium;Desulfitobacterium metallireducens;Desulfitobacterium metallireducens DSM 15288;
45.3586	1454	g4454.t1	PF00514	Armadillo/beta-catenin-like repeat	-	-	-	-	-	-	2e-54	1e-34	551646009	27.73	Guill	Guillardia theta CCMP2712	Eukaryota_NO_Metazoa	905079	;cellular organisms;Eukaryota;Cryptophyta;Pyrenomonadales;Geminigeraceae;Guillardia;Guillardia theta;Guillardia theta CCMP2712;
45.3586	212	g14677.t1	#N/A	#N/A	-	-	-	-	-	2e-137	-	1e-117	595479733	41.79	Rhizo	Rhizophagus irregularis DAOM 197198w	Eukaryota_NO_Metazoa	1432141	;cellular organisms;Eukaryota;Opisthokonta;Fungi;Glomeromycota;Glomeromycetes;Glomerales;Glomeraceae;Rhizophagus;Rhizophagus irregularis;Rhizophagus irregularis DAOM 197198w;
42.6505	12	g5596.t2	#N/A	#N/A	-	-	-	-	-	-	3e-19	-	389603539	27.4	Leish	Leishmania braziliensis MHOM/BR/75/M2904	Eukaryota_NO_Metazoa	420245	;cellular organisms;Eukaryota;Euglenozoa;Kinetoplastida;Trypanosomatidae;Leishmaniinae;Leishmania;Viannia;Leishmania braziliensis species complex;Leishmania braziliensis;Leishmania braziliensis MHOM/BR/75/M2904;
42.5451	398	g15661.t1	#N/A	#N/A	-	-	-	-	-	-	1e-58	3e-40	470245340	49.3	D_fas	Dictyostelium fasciculatum	Eukaryota_NO_Metazoa	261658	;cellular organisms;Eukaryota;Amoebozoa;Mycetozoa;Dictyosteliida;Dictyostelium;Dictyostelium fasciculatum;
42.1397	1384	g8683.t1	PF05001	RNA polymerase Rpb1 C-terminal repeat	-	-	-	-	2e-65	-	-	4e-47	302835796	61.64	Volvo	Volvox carteri f. nagariensis	Eukaryota_NO_Metazoa	3068	;cellular organisms;Eukaryota;Viridiplantae;Chlorophyta;Chlorophyceae;Chlamydomonadales;Volvocaceae;Volvox;Volvox carteri;Volvox carteri f. nagariensis;
39.8371	15	g5596.t1	#N/A	#N/A	-	-	-	-	-	-	1e-21	0.0002	389603539	27.4	Leish	Leishmania braziliensis MHOM/BR/75/M2904	Eukaryota_NO_Metazoa	420245	;cellular organisms;Eukaryota;Euglenozoa;Kinetoplastida;Trypanosomatidae;Leishmaniinae;Leishmania;Viannia;Leishmania braziliensis species complex;Leishmania braziliensis;Leishmania braziliensis MHOM/BR/75/M2904;
37.5345	1262	g2489.t1	PF00514	Armadillo/beta-catenin-like repeat	-	-	-	-	-	3e-37	-	6e-21	387766290	44.24	Schiz	Schizosaccharomyces japonicus yFS275	Eukaryota_NO_Metazoa	402676	;cellular organisms;Eukaryota;Opisthokonta;Fungi;Dikarya;Ascomycota;Taphrinomycotina;Schizosaccharomycetes;Schizosaccharomycetales;Schizosaccharomycetaceae;Schizosaccharomyces;Schizosaccharomyces japonicus;Schizosaccharomyces japonicus yFS275;
36.1482	83	g13792.t1	#N/A	#N/A	-	2e-16	-	-	-	-	-	-	566285700	100	Esche	Escherichia coli DORA_A_5_14_21	Bacteria	1403943	;cellular organisms;Bacteria;Proteobacteria;Gammaproteobacteria;Enterobacteriales;Enterobacteriaceae;Escherichia;Escherichia coli;Escherichia coli DORA_A_5_14_21;
36.1482	250	g13970.t1	PF01443	Viral (Superfamily 1) RNA helicase	-	-	-	2e-16	-	-	-	-	42733084	40	Tobac	Tobacco rattle virus	Viruses	12295	;Viruses;ssRNA viruses;ssRNA positive-strand viruses, no DNA stage;Virgaviridae;Tobravirus;Tobacco rattle virus;
34.5388	1578	g13760.t1	PF01391	Collagen triple helix repeat (20 copies)	-	2e-55	-	-	-	-	-	2e-40	497855188	48.48	Epulo	Epulopiscium sp. 'N.t. morphotype B'	Bacteria	420336	;cellular organisms;Bacteria;Firmicutes;Clostridia;Clostridiales;unclassified Clostridiales;Epulopiscium;Epulopiscium sp. 'N.t. morphotype B';
33.8456	22	g17934.t1	PF02171	Piwi domain	-	-	-	-	-	2e-15	-	-	539437236	45.51	Endoc	Endocarpon pusillum Z07020	Eukaryota_NO_Metazoa	1263415	;cellular organisms;Eukaryota;Opisthokonta;Fungi;Dikarya;Ascomycota;saccharomyceta;Pezizomycotina;leotiomyceta;Eurotiomycetes;Chaetothyriomycetidae;Verrucariales;Verrucariaceae;Endocarpon;Endocarpon pusillum;Endocarpon pusillum Z07020;
33.6915	250	g13795.t1	PF00163	Ribosomal protein S4/S9 N-terminal domain	-	7e-129	-	-	-	-	-	3e-114	447084833	73.74	Enter	Enterobacteriaceae	Bacteria	543	;cellular organisms;Bacteria;Proteobacteria;Gammaproteobacteria;Enterobacteriales;Enterobacteriaceae;
31.543	4	g18365.t1	#N/A	#N/A	-	-	-	-	-	-	2e-14	-	221055473	51.61	Plasm	Plasmodium knowlesi strain H	Eukaryota_NO_Metazoa	5851	;cellular organisms;Eukaryota;Alveolata;Apicomplexa;Aconoidasida;Haemosporida;Plasmodium;Plasmodium (Plasmodium);Plasmodium knowlesi;Plasmodium knowlesi strain H;
31.0322	67	g5450.t1	#N/A	#N/A	-	2e-51	-	-	-	-	-	6e-38	537956699	29.67	Strep	Streptococcus sp. 2_1_36FAA	Bacteria	469609	;cellular organisms;Bacteria;Firmicutes;Bacilli;Lactobacillales;Streptococcaceae;Streptococcus;Streptococcus sp. 2_1_36FAA;
29.5281	250	g13800.t1	PF00281	Ribosomal protein L5	-	3e-127	-	-	-	-	-	2e-114	15803835	100	Esche	Escherichia coli O157:H7 str. EDL933	Bacteria	155864	;cellular organisms;Bacteria;Proteobacteria;Gammaproteobacteria;Enterobacteriales;Enterobacteriaceae;Escherichia;Escherichia coli;Escherichia coli O157:H7;Escherichia coli O157:H7 str. EDL933;
29.4228	69	g9991.t1	PF13634	Nucleoporin FG repeat region	-	-	-	-	-	-	5e-30	3e-17	71416355	34.32	Trypa	Trypanosoma cruzi strain CL Brener	Eukaryota_NO_Metazoa	353153	;cellular organisms;Eukaryota;Euglenozoa;Kinetoplastida;Trypanosomatidae;Trypanosoma;Schizotrypanum;Trypanosoma cruzi;Trypanosoma cruzi strain CL Brener;
29.4228	69	g9991.t2	PF13634	Nucleoporin FG repeat region	-	-	-	-	-	-	5e-30	3e-17	71416355	34.32	Trypa	Trypanosoma cruzi strain CL Brener	Eukaryota_NO_Metazoa	353153	;cellular organisms;Eukaryota;Euglenozoa;Kinetoplastida;Trypanosomatidae;Trypanosoma;Schizotrypanum;Trypanosoma cruzi;Trypanosoma cruzi strain CL Brener;
28.835	4	g17231.t1	#N/A	#N/A	-	3e-13	-	-	-	-	-	-	217968751	26.29	Thaue	Thauera sp. MZ1T	Bacteria	85643	;cellular organisms;Bacteria;Proteobacteria;Betaproteobacteria;Rhodocyclales;Rhodocyclaceae;Thauera;Thauera sp. MZ1T;
27.9877	2	g11430.t1	#N/A	#N/A	-	-	-	-	-	7e-13	-	-	598043895	43.85	Auric	Auricularia delicata TFB-10046 SS5	Eukaryota_NO_Metazoa	717982	;cellular organisms;Eukaryota;Opisthokonta;Fungi;Dikarya;Basidiomycota;Agaricomycotina;Agaricomycetes;Agaricomycetes incertae sedis;Auriculariales;Auriculariaceae;Auricularia;Auricularia delicata;Auricularia delicata TFB-10046 SS5;
27.7488	250	g13801.t1	PF00252	Ribosomal protein L16p/L10e	-	8e-84	-	-	-	-	-	9e-72	485706010	100	Enter	Enterobacteriaceae	Bacteria	543	;cellular organisms;Bacteria;Proteobacteria;Gammaproteobacteria;Enterobacteriales;Enterobacteriaceae;
27.631	11	g20247.t1	#N/A	#N/A	-	-	-	-	-	4e-18	-	4e-06	575487906	31.88	Batra	Batrachochytrium dendrobatidis JAM81	Eukaryota_NO_Metazoa	684364	;cellular organisms;Eukaryota;Opisthokonta;Fungi;Chytridiomycota;Chytridiomycetes;Rhizophydiales;Rhizophydiales incertae sedis;Batrachochytrium;Batrachochytrium dendrobatidis;Batrachochytrium dendrobatidis JAM81;
27.631	129	g11739.t1	#N/A	#N/A	-	-	-	-	-	2e-76	-	2e-64	552918359	38.3	Rhizo	Rhizophagus irregularis DAOM 181602	Eukaryota_NO_Metazoa	747089	;cellular organisms;Eukaryota;Opisthokonta;Fungi;Glomeromycota;Glomeromycetes;Glomerales;Glomeraceae;Rhizophagus;Rhizophagus irregularis;Rhizophagus irregularis DAOM 181602;
27.631	75	g5450.t2	#N/A	#N/A	-	2e-50	-	-	-	-	-	2e-38	537956699	29.65	Strep	Streptococcus sp. 2_1_36FAA	Bacteria	469609	;cellular organisms;Bacteria;Firmicutes;Bacilli;Lactobacillales;Streptococcaceae;Streptococcus;Streptococcus sp. 2_1_36FAA;
27.4769	1228	g13508.t1	PF00514	Armadillo/beta-catenin-like repeat	-	-	-	-	7e-45	-	-	6e-33	302848631	32.66	Volvo	Volvox carteri f. nagariensis	Eukaryota_NO_Metazoa	3068	;cellular organisms;Eukaryota;Viridiplantae;Chlorophyta;Chlorophyceae;Chlamydomonadales;Volvocaceae;Volvox;Volvox carteri;Volvox carteri f. nagariensis;
25.3284	251	g6929.t1	PF00125	Core histone H2A/H2B/H3/H4	-	-	-	-	2e-92	-	-	2e-81	470105592	70	Fraga	Fragaria vesca subsp. vesca	Eukaryota_NO_Metazoa	101020	;cellular organisms;Eukaryota;Viridiplantae;Streptophyta;Streptophytina;Embryophyta;Tracheophyta;Euphyllophyta;Spermatophyta;Magnoliophyta;Mesangiospermae;eudicotyledons;Gunneridae;Pentapetalae;rosids;fabids;Rosales;Rosaceae;Rosoideae;Potentilleae;Fragariinae;Fragaria;Fragaria vesca;Fragaria vesca subsp. vesca;
24.9718	140	g6126.t1	#N/A	#N/A	-	-	-	-	-	1e-47	-	7e-37	595490490	30.67	Rhizo	Rhizophagus irregularis DAOM 197198w	Eukaryota_NO_Metazoa	1432141	;cellular organisms;Eukaryota;Opisthokonta;Fungi;Glomeromycota;Glomeromycetes;Glomerales;Glomeraceae;Rhizophagus;Rhizophagus irregularis;Rhizophagus irregularis DAOM 197198w;
24.6353	10	g5623.t1	#N/A	#N/A	-	2e-11	-	-	-	-	-	-	490073666	32.56	S_liv	Streptomyces lividans	Bacteria	1916	;cellular organisms;Bacteria;Actinobacteria;Actinobacteria;Actinobacteridae;Actinomycetales;Streptomycineae;Streptomycetaceae;Streptomyces;Streptomyces lividans;
24.6353	286	g6183.t1	PF09420	Ribosome biogenesis protein Nop16	-	-	-	-	-	-	4e-32	2e-21	183232740	58.01	Entam	Entamoeba histolytica HM-1:IMSS	Eukaryota_NO_Metazoa	294381	;cellular organisms;Eukaryota;Amoebozoa;Archamoebae;Entamoebidae;Entamoeba;Entamoeba histolytica;Entamoeba histolytica HM-1:IMSS;
24.2298	251	g15492.t1	PF05699	hAT family C-terminal dimerisation region	-	-	-	-	-	3e-44	-	1e-33	595491441	25.05	Rhizo	Rhizophagus irregularis DAOM 197198w	Eukaryota_NO_Metazoa	1432141	;cellular organisms;Eukaryota;Opisthokonta;Fungi;Glomeromycota;Glomeromycetes;Glomerales;Glomeraceae;Rhizophagus;Rhizophagus irregularis;Rhizophagus irregularis DAOM 197198w;
23.0259	32	g1042.t1	#N/A	#N/A	-	-	-	-	3e-14	-	-	0.0003	565370254	36.07	S_tub	Solanum tuberosum	Eukaryota_NO_Metazoa	4113	;cellular organisms;Eukaryota;Viridiplantae;Streptophyta;Streptophytina;Embryophyta;Tracheophyta;Euphyllophyta;Spermatophyta;Magnoliophyta;Mesangiospermae;eudicotyledons;Gunneridae;Pentapetalae;asterids;lamiids;Solanales;Solanaceae;Solanoideae;Solaneae;Solanum;Solanum tuberosum;
23.0259	250	g13798.t1	PF03719	Ribosomal protein S5, C-terminal domain	-	2e-114	-	-	-	-	-	2e-104	251786557	100	Esche	Escherichia coli BL21(DE3)	Bacteria	469008	;cellular organisms;Bacteria;Proteobacteria;Gammaproteobacteria;Enterobacteriales;Enterobacteriaceae;Escherichia;Escherichia coli;Escherichia coli BL21(DE3);
22.8027	250	g16707.t1	PF08240	Alcohol dehydrogenase GroES-like domain	-	-	-	-	-	1e-140	-	8e-131	512380586	57.79	C_jad	Cyberlindnera jadinii	Eukaryota_NO_Metazoa	4903	;cellular organisms;Eukaryota;Opisthokonta;Fungi;Dikarya;Ascomycota;saccharomyceta;Saccharomycotina;Saccharomycetes;Saccharomycetales;Phaffomycetaceae;Cyberlindnera;Cyberlindnera jadinii;
22.3327	569	g11669.t1	PF00514	Armadillo/beta-catenin-like repeat	-	-	-	-	-	2e-22	-	1e-12	387766290	37.75	Schiz	Schizosaccharomyces japonicus yFS275	Eukaryota_NO_Metazoa	402676	;cellular organisms;Eukaryota;Opisthokonta;Fungi;Dikarya;Ascomycota;Taphrinomycotina;Schizosaccharomycetes;Schizosaccharomycetales;Schizosaccharomycetaceae;Schizosaccharomyces;Schizosaccharomyces japonicus;Schizosaccharomyces japonicus yFS275;
22.3327	250	g18721.t1	PF00443	Ubiquitin carboxyl-terminal hydrolase	-	-	-	-	-	-	4e-18	2e-08	530735667	31.11	Sapro	Saprolegnia diclina VS20	Eukaryota_NO_Metazoa	1156394	;cellular organisms;Eukaryota;Stramenopiles;Oomycetes;Saprolegniales;Saprolegniaceae;Saprolegnia;Saprolegnia diclina;Saprolegnia diclina VS20;
22.3327	4	g2667.t1	#N/A	#N/A	-	-	-	-	-	2e-10	-	-	539434171	45.57	Endoc	Endocarpon pusillum Z07020	Eukaryota_NO_Metazoa	1263415	;cellular organisms;Eukaryota;Opisthokonta;Fungi;Dikarya;Ascomycota;saccharomyceta;Pezizomycotina;leotiomyceta;Eurotiomycetes;Chaetothyriomycetidae;Verrucariales;Verrucariaceae;Endocarpon;Endocarpon pusillum;Endocarpon pusillum Z07020;
22.3327	250	g3727.t1	PF00314	Thaumatin family	-	-	-	-	6e-69	-	-	3e-59	475568335	51.69	A_tau	Aegilops tauschii	Eukaryota_NO_Metazoa	37682	;cellular organisms;Eukaryota;Viridiplantae;Streptophyta;Streptophytina;Embryophyta;Tracheophyta;Euphyllophyta;Spermatophyta;Magnoliophyta;Mesangiospermae;Liliopsida;Petrosaviidae;commelinids;Poales;Poaceae;BEP clade;Pooideae;Triticeae;Aegilops;Aegilops tauschii;
22.1096	250	g8926.t1	PF08240	Alcohol dehydrogenase GroES-like domain	-	-	-	-	-	2e-108	-	8e-99	126133370	45.85	Schef	Scheffersomyces stipitis CBS 6054	Eukaryota_NO_Metazoa	322104	;cellular organisms;Eukaryota;Opisthokonta;Fungi;Dikarya;Ascomycota;saccharomyceta;Saccharomycotina;Saccharomycetes;Saccharomycetales;Debaryomycetaceae;Scheffersomyces;Scheffersomyces stipitis;Scheffersomyces stipitis CBS 6054;
21.976	250	g957.t1	PF01245	Ribosomal protein L19	-	2e-76	-	-	-	-	-	7e-67	15803128	100	Esche	Escherichia coli O157:H7 str. EDL933	Bacteria	155864	;cellular organisms;Bacteria;Proteobacteria;Gammaproteobacteria;Enterobacteriales;Enterobacteriaceae;Escherichia;Escherichia coli;Escherichia coli O157:H7;Escherichia coli O157:H7 str. EDL933;
21.976	253	g12429.t1	PF04548	AIG1 family	-	-	-	-	-	2e-44	-	7e-35	595500878	35.64	Rhizo	Rhizophagus irregularis DAOM 197198w	Eukaryota_NO_Metazoa	1432141	;cellular organisms;Eukaryota;Opisthokonta;Fungi;Glomeromycota;Glomeromycetes;Glomerales;Glomeraceae;Rhizophagus;Rhizophagus irregularis;Rhizophagus irregularis DAOM 197198w;
21.6396	250	g19955.t1	PF13535	ATP-grasp domain	-	4e-10	-	-	-	-	-	-	515407668	30.82	A_vir	Aerococcus viridans	Bacteria	1377	;cellular organisms;Bacteria;Firmicutes;Bacilli;Lactobacillales;Aerococcaceae;Aerococcus;Aerococcus viridans;
21.6396	1	g6761.t1	#N/A	#N/A	-	-	-	-	-	4e-10	-	-	618814010	24.79	Stere	Stereum hirsutum FP-91666 SS1	Eukaryota_NO_Metazoa	721885	;cellular organisms;Eukaryota;Opisthokonta;Fungi;Dikarya;Basidiomycota;Agaricomycotina;Agaricomycetes;Agaricomycetes incertae sedis;Russulales;Stereaceae;Stereum;Stereum hirsutum;Stereum hirsutum FP-91666 SS1;
20.2533	250	g3086.t1	PF00012	Hsp70 protein	-	8e-75	-	-	-	-	-	5e-66	320335121	31.55	Deino	Deinococcus maricopensis DSM 21211	Bacteria	709986	;cellular organisms;Bacteria;Deinococcus-Thermus;Deinococci;Deinococcales;Deinococcaceae;Deinococcus;Deinococcus maricopensis;Deinococcus maricopensis DSM 21211;
19.6247	532	g19646.t1	PF00514	Armadillo/beta-catenin-like repeat	-	-	-	-	-	6e-21	-	2e-12	387766290	37.85	Schiz	Schizosaccharomyces japonicus yFS275	Eukaryota_NO_Metazoa	402676	;cellular organisms;Eukaryota;Opisthokonta;Fungi;Dikarya;Ascomycota;Taphrinomycotina;Schizosaccharomycetes;Schizosaccharomycetales;Schizosaccharomycetaceae;Schizosaccharomyces;Schizosaccharomyces japonicus;Schizosaccharomyces japonicus yFS275;
19.1138	120	g1061.t1	PF10551	MULE transposase domain	-	-	-	-	-	-	1e-18	2e-10	294933605	29	Perki	Perkinsus marinus ATCC 50983	Eukaryota_NO_Metazoa	423536	;cellular organisms;Eukaryota;Alveolata;Perkinsea;Perkinsida;Perkinsidae;Perkinsus;Perkinsus marinus;Perkinsus marinus ATCC 50983;
19.1138	2	g11594.t1	#N/A	#N/A	-	5e-09	-	-	-	-	-	-	547448100	41.3	Blaut	Blautia sp. CAG:257	Bacteria	1262756	;cellular organisms;Bacteria;Firmicutes;Clostridia;Clostridiales;Lachnospiraceae;Blautia;environmental samples;Blautia sp. CAG:257;
19.1138	379	g17451.t1	PF01926	50S ribosome-binding GTPase	-	-	-	-	-	1e-43	-	2e-35	552940825	30.83	Rhizo	Rhizophagus irregularis DAOM 181602	Eukaryota_NO_Metazoa	747089	;cellular organisms;Eukaryota;Opisthokonta;Fungi;Glomeromycota;Glomeromycetes;Glomerales;Glomeraceae;Rhizophagus;Rhizophagus irregularis;Rhizophagus irregularis DAOM 181602;
18.7774	2	g4830.t1	#N/A	#N/A	-	-	-	-	-	7e-09	-	-	595784356	78.95	Fomit	Fomitiporia mediterranea MF3/22	Eukaryota_NO_Metazoa	694068	;cellular organisms;Eukaryota;Opisthokonta;Fungi;Dikarya;Basidiomycota;Agaricomycotina;Agaricomycetes;Agaricomycetes incertae sedis;Hymenochaetales;Hymenochaetaceae;Fomitiporia;Fomitiporia mediterranea;Fomitiporia mediterranea MF3/22;
18.526	2	g15355.t1	PF05712	MRG	-	-	-	9e-09	-	-	-	-	89515459	28.46	Human	Human coronavirus HKU1	Viruses	290028	;Viruses;ssRNA viruses;ssRNA positive-strand viruses, no DNA stage;Nidovirales;Coronaviridae;Coronavirinae;Betacoronavirus;Human coronavirus HKU1;
18.4207	2	g15311.t1	#N/A	#N/A	-	-	-	-	-	-	1e-08	-	145497979	19.3	Param	Paramecium tetraurelia strain d4-2	Eukaryota_NO_Metazoa	412030	;cellular organisms;Eukaryota;Alveolata;Ciliophora;Intramacronucleata;Oligohymenophorea;Peniculida;Parameciidae;Paramecium;Paramecium tetraurelia;Paramecium tetraurelia strain d4-2;
18.4207	1	g16234.t1	PF02520	Domain of unknown function DUF148	-	-	-	-	-	-	1e-08	-	530740120	63.64	Sapro	Saprolegnia diclina VS20	Eukaryota_NO_Metazoa	1156394	;cellular organisms;Eukaryota;Stramenopiles;Oomycetes;Saprolegniales;Saprolegniaceae;Saprolegnia;Saprolegnia diclina;Saprolegnia diclina VS20;
18.4207	250	g1855.t1	PF00271	Helicase conserved C-terminal domain	-	-	-	-	-	1e-34	-	1e-26	121715182	30.26	Asper	Aspergillus clavatus NRRL 1	Eukaryota_NO_Metazoa	344612	;cellular organisms;Eukaryota;Opisthokonta;Fungi;Dikarya;Ascomycota;saccharomyceta;Pezizomycotina;leotiomyceta;Eurotiomycetes;Eurotiomycetidae;Eurotiales;Aspergillaceae;Aspergillus;Aspergillus clavatus;Aspergillus clavatus NRRL 1;
18.4207	250	g454.t1	PF00314	Thaumatin family	-	-	-	-	1e-60	-	-	1e-52	475568335	49.79	A_tau	Aegilops tauschii	Eukaryota_NO_Metazoa	37682	;cellular organisms;Eukaryota;Viridiplantae;Streptophyta;Streptophytina;Embryophyta;Tracheophyta;Euphyllophyta;Spermatophyta;Magnoliophyta;Mesangiospermae;Liliopsida;Petrosaviidae;commelinids;Poales;Poaceae;BEP clade;Pooideae;Triticeae;Aegilops;Aegilops tauschii;
17.9099	41	g10652.t1	PF00112	Papain family cysteine protease	-	-	-	-	-	5e-72	-	3e-64	115390308	29.92	Asper	Aspergillus terreus NIH2624	Eukaryota_NO_Metazoa	341663	;cellular organisms;Eukaryota;Opisthokonta;Fungi;Dikarya;Ascomycota;saccharomyceta;Pezizomycotina;leotiomyceta;Eurotiomycetes;Eurotiomycetidae;Eurotiales;Aspergillaceae;Aspergillus;Aspergillus terreus;Aspergillus terreus NIH2624;
17.1679	81	g4096.t1	#N/A	#N/A	-	-	-	-	-	7e-12	-	0.0002	170107231	43.62	Lacca	Laccaria bicolor S238N-H82	Eukaryota_NO_Metazoa	486041	;cellular organisms;Eukaryota;Opisthokonta;Fungi;Dikarya;Basidiomycota;Agaricomycotina;Agaricomycetes;Agaricomycetidae;Agaricales;Tricholomataceae;Laccaria;Laccaria bicolor;Laccaria bicolor S238N-H82;
17.0344	250	g20403.t3	#N/A	#N/A	-	-	-	-	-	4e-19	-	1e-11	511000648	23.26	Mucor	Mucor circinelloides f. circinelloides 1006PhL	Eukaryota_NO_Metazoa	1220926	;cellular organisms;Eukaryota;Opisthokonta;Fungi;Fungi incertae sedis;Early diverging fungal lineages;Mucoromycotina;Mucorales;Mucorineae;Mucoraceae;Mucor;Mucor circinelloides;Mucor circinelloides f. circinelloides;Mucor circinelloides f. circinelloides 1006PhL;
16.8112	66	g4479.t1	PF11427	Tc3 transposase	-	-	-	-	-	-	2e-16	4e-09	546311738	52.56	C_cri	Chondrus crispus	Eukaryota_NO_Metazoa	2769	;cellular organisms;Eukaryota;Rhodophyta;Florideophyceae;Gigartinales;Gigartinaceae;Chondrus;Chondrus crispus;
16.5236	124	g14820.t1	#N/A	#N/A	-	-	-	-	-	2e-24	-	3e-17	595479733	35.62	Rhizo	Rhizophagus irregularis DAOM 197198w	Eukaryota_NO_Metazoa	1432141	;cellular organisms;Eukaryota;Opisthokonta;Fungi;Glomeromycota;Glomeromycetes;Glomerales;Glomeraceae;Rhizophagus;Rhizophagus irregularis;Rhizophagus irregularis DAOM 197198w;
16.3004	836	g1600.t1	PF00514	Armadillo/beta-catenin-like repeat	-	-	-	-	-	5e-24	-	6e-17	387766290	34.18	Schiz	Schizosaccharomyces japonicus yFS275	Eukaryota_NO_Metazoa	402676	;cellular organisms;Eukaryota;Opisthokonta;Fungi;Dikarya;Ascomycota;Taphrinomycotina;Schizosaccharomycetes;Schizosaccharomycetales;Schizosaccharomycetaceae;Schizosaccharomyces;Schizosaccharomyces japonicus;Schizosaccharomyces japonicus yFS275;
16.1181	9	g12242.t1	#N/A	#N/A	-	-	-	-	-	1e-07	-	-	363747800	46.1	Eremo	Eremothecium cymbalariae DBVPG#7215	Eukaryota_NO_Metazoa	931890	;cellular organisms;Eukaryota;Opisthokonta;Fungi;Dikarya;Ascomycota;saccharomyceta;Saccharomycotina;Saccharomycetes;Saccharomycetales;Saccharomycetaceae;Eremothecium;Eremothecium cymbalariae;Eremothecium cymbalariae DBVPG#7215;
16.1181	2	g6889.t1	#N/A	#N/A	-	-	-	-	-	-	1e-07	-	221055982	47.37	Plasm	Plasmodium knowlesi strain H	Eukaryota_NO_Metazoa	5851	;cellular organisms;Eukaryota;Alveolata;Apicomplexa;Aconoidasida;Haemosporida;Plasmodium;Plasmodium (Plasmodium);Plasmodium knowlesi;Plasmodium knowlesi strain H;
15.8304	13	g2773.t1	#N/A	#N/A	-	-	-	-	-	-	4e-11	0.0003	67478975	58.33	Entam	Entamoeba histolytica HM-1:IMSS	Eukaryota_NO_Metazoa	294381	;cellular organisms;Eukaryota;Amoebozoa;Archamoebae;Entamoebidae;Entamoeba;Entamoeba histolytica;Entamoeba histolytica HM-1:IMSS;
15.7614	250	g12206.t1	PF02770	Acyl-CoA dehydrogenase, middle domain	-	1e-150	-	-	-	-	-	7e-144	384133984	66.88	Alicy	Alicyclobacillus acidocaldarius subsp. acidocaldarius Tc-4-1	Bacteria	1048834	;cellular organisms;Bacteria;Firmicutes;Bacilli;Bacillales;Alicyclobacillaceae;Alicyclobacillus;Alicyclobacillus acidocaldarius;Alicyclobacillus acidocaldarius subsp. acidocaldarius;Alicyclobacillus acidocaldarius subsp. acidocaldarius Tc-4-1;
15.5585	149	g14816.t1	PF01926	50S ribosome-binding GTPase	-	-	-	-	-	-	7e-35	4e-28	559180907	33.61	G_int	Giardia intestinalis	Eukaryota_NO_Metazoa	5741	;cellular organisms;Eukaryota;Fornicata;Diplomonadida;Hexamitidae;Giardiinae;Giardia;Giardia intestinalis;
15.4249	30	g13030.t1	#N/A	#N/A	-	2e-07	-	-	-	-	-	-	225859273	30.18	Strep	Streptococcus pneumoniae 70585	Bacteria	488221	;cellular organisms;Bacteria;Firmicutes;Bacilli;Lactobacillales;Streptococcaceae;Streptococcus;Streptococcus pneumoniae;Streptococcus pneumoniae 70585;
15.4249	956	g13271.t1	PF12698	ABC-2 family transporter protein	-	-	-	-	-	-	4e-112	2e-105	146167652	29.34	T_the	Tetrahymena thermophila	Eukaryota_NO_Metazoa	5911	;cellular organisms;Eukaryota;Alveolata;Ciliophora;Intramacronucleata;Oligohymenophorea;Hymenostomatida;Tetrahymenina;Tetrahymenidae;Tetrahymena;Tetrahymena thermophila;
15.4249	142	g7579.t1	PF01926	50S ribosome-binding GTPase	-	-	-	-	-	-	4e-36	2e-29	559180907	30.47	G_int	Giardia intestinalis	Eukaryota_NO_Metazoa	5741	;cellular organisms;Eukaryota;Fornicata;Diplomonadida;Hexamitidae;Giardiinae;Giardia;Giardia intestinalis;
15.4249	262	g7581.t1	PF01926	50S ribosome-binding GTPase	-	-	-	-	-	8e-53	-	4e-46	350291796	27.46	Neuro	Neurospora tetrasperma FGSC 2509	Eukaryota_NO_Metazoa	510952	;cellular organisms;Eukaryota;Opisthokonta;Fungi;Dikarya;Ascomycota;saccharomyceta;Pezizomycotina;leotiomyceta;sordariomyceta;Sordariomycetes;Sordariomycetidae;Sordariales;Sordariaceae;Neurospora;Neurospora tetrasperma;Neurospora tetrasperma FGSC 2509;
15.4249	250	g7702.t1	PF00071	Ras family	-	-	-	-	-	-	1e-46	5e-40	294888433	50.3	Perki	Perkinsus marinus ATCC 50983	Eukaryota_NO_Metazoa	423536	;cellular organisms;Eukaryota;Alveolata;Perkinsea;Perkinsida;Perkinsidae;Perkinsus;Perkinsus marinus;Perkinsus marinus ATCC 50983;
15.2018	250	g3469.t1	PF00012	Hsp70 protein	-	5e-31	-	-	-	-	-	2e-24	493252359	37.19	A_pie	Achromobacter piechaudii	Bacteria	72556	;cellular organisms;Bacteria;Proteobacteria;Betaproteobacteria;Burkholderiales;Alcaligenaceae;Achromobacter;Achromobacter piechaudii;
15.0195	14	g13573.t1	#N/A	#N/A	-	-	-	-	-	-	3e-07	-	510948089	41.92	P_fie	Plasmodium fieldi	Eukaryota_NO_Metazoa	77518	;cellular organisms;Eukaryota;Alveolata;Apicomplexa;Aconoidasida;Haemosporida;Plasmodium;Plasmodium (Plasmodium);Plasmodium fieldi;
15.0195	2	g17516.t1	#N/A	#N/A	-	-	-	-	-	-	3e-07	-	470435674	22.58	Acant	Acanthamoeba castellanii str. Neff	Eukaryota_NO_Metazoa	1257118	;cellular organisms;Eukaryota;Amoebozoa;Discosea;Longamoebia;Centramoebida;Acanthamoebidae;Acanthamoeba;Acanthamoeba castellanii;Acanthamoeba castellanii str. Neff;
14.9141	90	g5100.t1	#N/A	#N/A	-	-	-	-	-	1e-31	-	3e-25	595490490	31.58	Rhizo	Rhizophagus irregularis DAOM 197198w	Eukaryota_NO_Metazoa	1432141	;cellular organisms;Eukaryota;Opisthokonta;Fungi;Glomeromycota;Glomeromycetes;Glomerales;Glomeraceae;Rhizophagus;Rhizophagus irregularis;Rhizophagus irregularis DAOM 197198w;
14.7318	5	g11782.t1	#N/A	#N/A	-	-	-	-	-	4e-07	-	-	539434171	51.61	Endoc	Endocarpon pusillum Z07020	Eukaryota_NO_Metazoa	1263415	;cellular organisms;Eukaryota;Opisthokonta;Fungi;Dikarya;Ascomycota;saccharomyceta;Pezizomycotina;leotiomyceta;Eurotiomycetes;Chaetothyriomycetidae;Verrucariales;Verrucariaceae;Endocarpon;Endocarpon pusillum;Endocarpon pusillum Z07020;
14.3263	250	g11525.t1	PF00380	Ribosomal protein S9/S16	-	-	-	-	-	6e-68	-	1e-61	578051742	56.32	Zygos	Zygosaccharomyces bailii ISA1307	Eukaryota_NO_Metazoa	1355161	;cellular organisms;Eukaryota;Opisthokonta;Fungi;Dikarya;Ascomycota;saccharomyceta;Saccharomycotina;Saccharomycetes;Saccharomycetales;Saccharomycetaceae;Zygosaccharomyces;Zygosaccharomyces bailii;Zygosaccharomyces bailii ISA1307;
14.3263	2	g12384.t1	#N/A	#N/A	-	-	-	-	-	-	6e-07	-	348665647	24.81	P_soj	Phytophthora sojae	Eukaryota_NO_Metazoa	67593	;cellular organisms;Eukaryota;Stramenopiles;Oomycetes;Peronosporales;Phytophthora;Phytophthora sojae;
14.1722	6	g6636.t1	#N/A	#N/A	-	7e-07	-	-	-	-	-	-	313667432	35.63	Neiss	Neisseria lactamica 020-06	Bacteria	489653	;cellular organisms;Bacteria;Proteobacteria;Betaproteobacteria;Neisseriales;Neisseriaceae;Neisseria;Neisseria lactamica;Neisseria lactamica 020-06;
13.8155	8	g10742.t1	#N/A	#N/A	-	-	-	-	1e-06	-	-	-	565370254	32.97	S_tub	Solanum tuberosum	Eukaryota_NO_Metazoa	4113	;cellular organisms;Eukaryota;Viridiplantae;Streptophyta;Streptophytina;Embryophyta;Tracheophyta;Euphyllophyta;Spermatophyta;Magnoliophyta;Mesangiospermae;eudicotyledons;Gunneridae;Pentapetalae;asterids;lamiids;Solanales;Solanaceae;Solanoideae;Solaneae;Solanum;Solanum tuberosum;
13.8155	9	g10875.t1	#N/A	#N/A	-	-	-	-	-	1e-06	-	-	85106823	29.41	Neuro	Neurospora crassa OR74A	Eukaryota_NO_Metazoa	367110	;cellular organisms;Eukaryota;Opisthokonta;Fungi;Dikarya;Ascomycota;saccharomyceta;Pezizomycotina;leotiomyceta;sordariomyceta;Sordariomycetes;Sordariomycetidae;Sordariales;Sordariaceae;Neurospora;Neurospora crassa;Neurospora crassa OR74A;
13.8155	6	g18624.t1	#N/A	#N/A	-	1e-06	-	-	-	-	-	-	493831222	36.99	C_hat	Clostridium hathewayi	Bacteria	154046	;cellular organisms;Bacteria;Firmicutes;Clostridia;Clostridiales;Clostridiaceae;Clostridium;Clostridium hathewayi;
13.8155	250	g20403.t1	#N/A	#N/A	-	-	-	-	-	3e-21	-	3e-15	511000648	24.02	Mucor	Mucor circinelloides f. circinelloides 1006PhL	Eukaryota_NO_Metazoa	1220926	;cellular organisms;Eukaryota;Opisthokonta;Fungi;Fungi incertae sedis;Early diverging fungal lineages;Mucoromycotina;Mucorales;Mucorineae;Mucoraceae;Mucor;Mucor circinelloides;Mucor circinelloides f. circinelloides;Mucor circinelloides f. circinelloides 1006PhL;
13.7102	150	g18721.t2	PF00443	Ubiquitin carboxyl-terminal hydrolase	-	-	-	-	-	-	1e-12	9e-07	530735667	31.03	Sapro	Saprolegnia diclina VS20	Eukaryota_NO_Metazoa	1156394	;cellular organisms;Eukaryota;Stramenopiles;Oomycetes;Saprolegniales;Saprolegniaceae;Saprolegnia;Saprolegnia diclina;Saprolegnia diclina VS20;
13.5924	150	g8935.t1	PF01926	50S ribosome-binding GTPase	-	-	-	-	-	-	1e-41	8e-36	559180907	33.46	G_int	Giardia intestinalis	Eukaryota_NO_Metazoa	5741	;cellular organisms;Eukaryota;Fornicata;Diplomonadida;Hexamitidae;Giardiinae;Giardia;Giardia intestinalis;
13.3455	7	g17220.t1	#N/A	#N/A	-	8e-12	-	-	-	-	-	5e-06	497865478	38.46	A_aga	Aquimarina agarilytica	Bacteria	1087449	;cellular organisms;Bacteria;Bacteroidetes/Chlorobi group;Bacteroidetes;Flavobacteriia;Flavobacteriales;Flavobacteriaceae;Aquimarina;Aquimarina agarilytica;
13.1224	771	g11343.t1	PF02469	Fasciclin domain	-	8e-27	-	-	-	-	-	4e-21	320161944	24.59	Anaer	Anaerolinea thermophila UNI-1	Bacteria	926569	;cellular organisms;Bacteria;Chloroflexi;Anaerolineae;Anaerolineales;Anaerolineaceae;Anaerolinea;Anaerolinea thermophila;Anaerolinea thermophila UNI-1;
13.1224	1	g96.t1	#N/A	#N/A	-	-	-	-	-	-	2e-06	-	281205371	24.4	Polys	Polysphondylium pallidum PN500	Eukaryota_NO_Metazoa	670386	;cellular organisms;Eukaryota;Amoebozoa;Mycetozoa;Dictyosteliida;Polysphondylium;Polysphondylium pallidum;Polysphondylium pallidum PN500;
13.1224	3	g20163.t1	#N/A	#N/A	-	2e-06	-	-	-	-	-	-	222825104	28.07	Wolba	Wolbachia endosymbiont of Cadra cautella	Bacteria	190193	;cellular organisms;Bacteria;Proteobacteria;Alphaproteobacteria;Rickettsiales;Anaplasmataceae;Wolbachieae;Wolbachia;Wolbachia endosymbiont of Cadra cautella;
13.1224	15	g7272.t1	#N/A	#N/A	-	1e-11	-	-	-	-	-	5e-06	406983069	40.44	u_bac	uncultured bacterium	Bacteria	77133	;cellular organisms;Bacteria;environmental samples;uncultured bacterium;
13.1224	5	g7489.t1	PF00012	Hsp70 protein	-	2e-06	-	-	-	-	-	-	497025013	23.42	Selen	Selenomonas sp. oral taxon 138	Bacteria	712532	;cellular organisms;Bacteria;Firmicutes;Negativicutes;Selenomonadales;Veillonellaceae;Selenomonas;Selenomonas sp. oral taxon 138;
13.1224	110	g7577.t1	#N/A	#N/A	-	-	-	-	-	4e-15	-	2e-09	595443802	30.84	Rhizo	Rhizophagus irregularis DAOM 197198w	Eukaryota_NO_Metazoa	1432141	;cellular organisms;Eukaryota;Opisthokonta;Fungi;Glomeromycota;Glomeromycetes;Glomerales;Glomeraceae;Rhizophagus;Rhizophagus irregularis;Rhizophagus irregularis DAOM 197198w;
13.1224	1	g7790.t1	PF00030	Beta/Gamma crystallin	-	-	-	-	-	2e-06	-	-	407916473	30	Macro	Macrophomina phaseolina MS6	Eukaryota_NO_Metazoa	1126212	;cellular organisms;Eukaryota;Opisthokonta;Fungi;Dikarya;Ascomycota;saccharomyceta;Pezizomycotina;leotiomyceta;dothideomyceta;Dothideomycetes;Dothideomycetes incertae sedis;Botryosphaeriales;Botryosphaeriaceae;Macrophomina;Macrophomina phaseolina;Macrophomina phaseolina MS6;
13.1224	1	g8441.t1	#N/A	#N/A	-	-	-	2e-06	-	-	-	-	495039718	27.72	Mogia	Mogiana tick virus	Viruses	1172985	;Viruses;ssRNA viruses;ssRNA positive-strand viruses, no DNA stage;Flaviviridae;unclassified Flaviviridae;Mogiana tick virus;
12.8347	1811	g9556.t1	PF00514	Armadillo/beta-catenin-like repeat	-	-	-	-	-	-	8e-37	3e-31	551646009	23.92	Guill	Guillardia theta CCMP2712	Eukaryota_NO_Metazoa	905079	;cellular organisms;Eukaryota;Cryptophyta;Pyrenomonadales;Geminigeraceae;Guillardia;Guillardia theta;Guillardia theta CCMP2712;
12.7169	5	g9609.t1	#N/A	#N/A	-	3e-09	-	-	-	-	-	0.001	547448100	41.24	Blaut	Blautia sp. CAG:257	Bacteria	1262756	;cellular organisms;Bacteria;Firmicutes;Clostridia;Clostridiales;Lachnospiraceae;Blautia;environmental samples;Blautia sp. CAG:257;
12.7169	4	g5608.t1	#N/A	#N/A	-	3e-06	-	-	-	-	-	-	517454991	34.74	K_aqu	Kangiella aquimarina	Bacteria	261965	;cellular organisms;Bacteria;Proteobacteria;Gammaproteobacteria;Oceanospirillales;Alcanivoracaceae;Kangiella;Kangiella aquimarina;
12.6115	1241	g1601.t1	PF00514	Armadillo/beta-catenin-like repeat	-	-	-	-	-	-	1e-32	3e-27	551643271	25.24	Guill	Guillardia theta CCMP2712	Eukaryota_NO_Metazoa	905079	;cellular organisms;Eukaryota;Cryptophyta;Pyrenomonadales;Geminigeraceae;Guillardia;Guillardia theta;Guillardia theta CCMP2712;
12.4938	250	g677.t1	PF00012	Hsp70 protein	-	-	-	-	-	3e-85	-	8e-80	595771142	34.13	Fomit	Fomitiporia mediterranea MF3/22	Eukaryota_NO_Metazoa	694068	;cellular organisms;Eukaryota;Opisthokonta;Fungi;Dikarya;Basidiomycota;Agaricomycotina;Agaricomycetes;Agaricomycetes incertae sedis;Hymenochaetales;Hymenochaetaceae;Fomitiporia;Fomitiporia mediterranea;Fomitiporia mediterranea MF3/22;
12.4938	244	g8338.t1	PF01926	50S ribosome-binding GTPase	-	-	-	-	-	3e-69	-	8e-64	595500878	40.83	Rhizo	Rhizophagus irregularis DAOM 197198w	Eukaryota_NO_Metazoa	1432141	;cellular organisms;Eukaryota;Opisthokonta;Fungi;Glomeromycota;Glomeromycetes;Glomerales;Glomeraceae;Rhizophagus;Rhizophagus irregularis;Rhizophagus irregularis DAOM 197198w;
12.4292	1	g8478.t1	#N/A	#N/A	-	-	-	-	-	-	4e-06	-	301118911	25.09	Phyto	Phytophthora infestans T30-4	Eukaryota_NO_Metazoa	403677	;cellular organisms;Eukaryota;Stramenopiles;Oomycetes;Peronosporales;Phytophthora;Phytophthora infestans;Phytophthora infestans T30-4;
12.4292	2	g11123.t1	#N/A	#N/A	-	4e-06	-	-	-	-	-	-	490492952	27.27	T_phe	Thauera phenylacetica	Bacteria	164400	;cellular organisms;Bacteria;Proteobacteria;Betaproteobacteria;Rhodocyclales;Rhodocyclaceae;Thauera;Thauera phenylacetica;
12.4292	257	g2172.t1	PF01926	50S ribosome-binding GTPase	-	-	-	-	-	4e-82	-	1e-76	589992259	32.63	Clado	Cladophialophora psammophila CBS 110553	Eukaryota_NO_Metazoa	1182543	;cellular organisms;Eukaryota;Opisthokonta;Fungi;Dikarya;Ascomycota;saccharomyceta;Pezizomycotina;leotiomyceta;Eurotiomycetes;Chaetothyriomycetidae;Chaetothyriales;Herpotrichiellaceae;Cladophialophora;Cladophialophora psammophila;Cladophialophora psammophila CBS 110553;
12.3114	250	g15767.t1	PF02770	Acyl-CoA dehydrogenase, middle domain	-	9e-178	-	-	-	-	-	2e-172	320333824	60.49	Deino	Deinococcus maricopensis DSM 21211	Bacteria	709986	;cellular organisms;Bacteria;Deinococcus-Thermus;Deinococci;Deinococcales;Deinococcaceae;Deinococcus;Deinococcus maricopensis;Deinococcus maricopensis DSM 21211;
12.2061	2	g11123.t2	#N/A	#N/A	-	5e-06	-	-	-	-	-	-	217968751	27.84	Thaue	Thauera sp. MZ1T	Bacteria	85643	;cellular organisms;Bacteria;Proteobacteria;Betaproteobacteria;Rhodocyclales;Rhodocyclaceae;Thauera;Thauera sp. MZ1T;
12.2061	260	g8067.t4	PF00069	Protein kinase domain	-	-	-	-	-	1e-45	-	2e-40	71042556	44.2	S_cer	Saccharomyces cerevisiae	Eukaryota_NO_Metazoa	4932	;cellular organisms;Eukaryota;Opisthokonta;Fungi;Dikarya;Ascomycota;saccharomyceta;Saccharomycotina;Saccharomycetes;Saccharomycetales;Saccharomycetaceae;Saccharomyces;Saccharomyces cerevisiae;
12.0725	250	g13711.t1	PF00314	Thaumatin family	-	-	-	-	4e-59	-	-	7e-54	475568335	50.23	A_tau	Aegilops tauschii	Eukaryota_NO_Metazoa	37682	;cellular organisms;Eukaryota;Viridiplantae;Streptophyta;Streptophytina;Embryophyta;Tracheophyta;Euphyllophyta;Spermatophyta;Magnoliophyta;Mesangiospermae;Liliopsida;Petrosaviidae;commelinids;Poales;Poaceae;BEP clade;Pooideae;Triticeae;Aegilops;Aegilops tauschii;
12.0238	250	g18088.t1	PF00501	AMP-binding enzyme	-	3e-48	-	-	-	-	-	5e-43	497289667	48.7	SAR11	SAR116 cluster alpha proteobacterium HIMB100	Bacteria	909943	;cellular organisms;Bacteria;Proteobacteria;Alphaproteobacteria;unclassified Alphaproteobacteria;SAR116 cluster;unclassified SAR116 cluster;SAR116 cluster alpha proteobacterium HIMB100;
12.0238	7	g20442.t1	#N/A	#N/A	-	6e-06	-	-	-	-	-	-	494684872	41.94	Actin	Actinoplanes sp. N902-109	Bacteria	649831	;cellular organisms;Bacteria;Actinobacteria;Actinobacteria;Actinobacteridae;Actinomycetales;Micromonosporineae;Micromonosporaceae;Actinoplanes;Actinoplanes sp. N902-109;
11.8696	2	g19577.t1	#N/A	#N/A	-	-	-	-	-	-	7e-06	-	323450255	33.88	A_ano	Aureococcus anophagefferens	Eukaryota_NO_Metazoa	44056	;cellular organisms;Eukaryota;Stramenopiles;Pelagophyceae;Pelagomonadales;Aureococcus;Aureococcus anophagefferens;
11.7361	250	g2173.t1	PF01926	50S ribosome-binding GTPase	-	-	-	-	-	4e-48	-	5e-43	595500878	34.9	Rhizo	Rhizophagus irregularis DAOM 197198w	Eukaryota_NO_Metazoa	1432141	;cellular organisms;Eukaryota;Opisthokonta;Fungi;Glomeromycota;Glomeromycetes;Glomerales;Glomeraceae;Rhizophagus;Rhizophagus irregularis;Rhizophagus irregularis DAOM 197198w;
11.6183	52	g10874.t1	#N/A	#N/A	-	-	-	-	-	-	9e-11	1e-05	66810239	26.64	Dicty	Dictyostelium discoideum AX4	Eukaryota_NO_Metazoa	352472	;cellular organisms;Eukaryota;Amoebozoa;Mycetozoa;Dictyosteliida;Dictyostelium;Dictyostelium discoideum;Dictyostelium discoideum AX4;
11.6183	1	g19459.t1	#N/A	#N/A	-	-	-	-	-	-	9e-06	-	457870213	44.68	Plasm	Plasmodium cynomolgi strain B	Eukaryota_NO_Metazoa	1120755	;cellular organisms;Eukaryota;Alveolata;Apicomplexa;Aconoidasida;Haemosporida;Plasmodium;Plasmodium (Plasmodium);Plasmodium cynomolgi;Plasmodium cynomolgi strain B;
11.5129	9	g10514.t1	#N/A	#N/A	-	-	-	-	-	-	1e-05	-	188988359	46.49	P_kno	Plasmodium knowlesi	Eukaryota_NO_Metazoa	5850	;cellular organisms;Eukaryota;Alveolata;Apicomplexa;Aconoidasida;Haemosporida;Plasmodium;Plasmodium (Plasmodium);Plasmodium knowlesi;
11.5129	4	g11978.t1	#N/A	#N/A	-	-	-	-	-	1e-05	-	-	557728746	31.62	Bysso	Byssochlamys spectabilis No. 5	Eukaryota_NO_Metazoa	1356009	;cellular organisms;Eukaryota;Opisthokonta;Fungi;Dikarya;Ascomycota;saccharomyceta;Pezizomycotina;leotiomyceta;Eurotiomycetes;Eurotiomycetidae;Eurotiales;Thermoascaceae;Byssochlamys;Byssochlamys spectabilis;Byssochlamys spectabilis No. 5;
11.5129	250	g13796.t1	PF00411	Ribosomal protein S11	-	6e-88	-	-	-	-	-	6e-83	15803824	100	Esche	Escherichia coli O157:H7 str. EDL933	Bacteria	155864	;cellular organisms;Bacteria;Proteobacteria;Gammaproteobacteria;Enterobacteriales;Enterobacteriaceae;Escherichia;Escherichia coli;Escherichia coli O157:H7;Escherichia coli O157:H7 str. EDL933;
11.5129	1	g7381.t1	#N/A	#N/A	-	-	-	-	-	-	1e-05	-	156095127	38.89	Plasm	Plasmodium vivax Sal-1	Eukaryota_NO_Metazoa	126793	;cellular organisms;Eukaryota;Alveolata;Apicomplexa;Aconoidasida;Haemosporida;Plasmodium;Plasmodium (Plasmodium);Plasmodium vivax;Plasmodium vivax Sal-1;
11.5129	1	g8216.t1	PF05733	Tenuivirus/Phlebovirus nucleocapsid protein	-	-	-	1e-05	-	-	-	-	578004425	26.74	Hunte	Hunter Island virus	Viruses	1457386	;Viruses;ssRNA viruses;ssRNA negative-strand viruses;Bunyaviridae;unclassified Bunyaviridae;Hunter Island virus;
11.5129	4	g8298.t1	PF00635	MSP (Major sperm protein) domain	-	-	-	-	1e-05	-	-	-	567160579	28.91	E_sal	Eutrema salsugineum	Eukaryota_NO_Metazoa	72664	;cellular organisms;Eukaryota;Viridiplantae;Streptophyta;Streptophytina;Embryophyta;Tracheophyta;Euphyllophyta;Spermatophyta;Magnoliophyta;Mesangiospermae;eudicotyledons;Gunneridae;Pentapetalae;rosids;malvids;Brassicales;Brassicaceae;Eutremeae;Eutrema;Eutrema salsugineum;
11.0021	250	g18227.t1	PF02597	ThiS family	-	-	-	-	1e-14	-	-	6e-10	552837910	43.9	C_var	Chlorella variabilis	Eukaryota_NO_Metazoa	554065	;cellular organisms;Eukaryota;Viridiplantae;Chlorophyta;Trebouxiophyceae;Chlorellales;Chlorellaceae;Chlorella;Chlorella variabilis;
10.8198	1506	g11169.t1	PF00514	Armadillo/beta-catenin-like repeat	-	-	-	-	-	-	6e-30	3e-25	551643271	26.32	Guill	Guillardia theta CCMP2712	Eukaryota_NO_Metazoa	905079	;cellular organisms;Eukaryota;Cryptophyta;Pyrenomonadales;Geminigeraceae;Guillardia;Guillardia theta;Guillardia theta CCMP2712;
10.8198	1	g18937.t1	PF00030	Beta/Gamma crystallin	-	-	-	-	-	2e-05	-	-	407916473	29.17	Macro	Macrophomina phaseolina MS6	Eukaryota_NO_Metazoa	1126212	;cellular organisms;Eukaryota;Opisthokonta;Fungi;Dikarya;Ascomycota;saccharomyceta;Pezizomycotina;leotiomyceta;dothideomyceta;Dothideomycetes;Dothideomycetes incertae sedis;Botryosphaeriales;Botryosphaeriaceae;Macrophomina;Macrophomina phaseolina;Macrophomina phaseolina MS6;
10.4143	7	g13404.t1	PF00651	BTB/POZ domain	-	-	-	-	3e-05	-	-	-	302756317	41.25	S_moe	Selaginella moellendorffii	Eukaryota_NO_Metazoa	88036	;cellular organisms;Eukaryota;Viridiplantae;Streptophyta;Streptophytina;Embryophyta;Tracheophyta;Lycopodiophyta;Isoetopsida;Selaginellales;Selaginellaceae;Selaginella;Selaginella moellendorffii;
10.4143	1	g14416.t1	#N/A	#N/A	-	-	-	-	-	3e-05	-	-	584412097	22.48	P_roq	Penicillium roqueforti	Eukaryota_NO_Metazoa	5082	;cellular organisms;Eukaryota;Opisthokonta;Fungi;Dikarya;Ascomycota;saccharomyceta;Pezizomycotina;leotiomyceta;Eurotiomycetes;Eurotiomycetidae;Eurotiales;Aspergillaceae;Penicillium;Penicillium roqueforti;
10.4143	250	g18088.t2	PF00501	AMP-binding enzyme	-	3e-53	-	-	-	-	-	1e-48	490718526	53.7	M_nan	Marinobacter nanhaiticus	Bacteria	1305740	;cellular organisms;Bacteria;Proteobacteria;Gammaproteobacteria;Alteromonadales;Alteromonadaceae;Marinobacter;Marinobacter nanhaiticus;
10.4143	3	g3125.t2	PF04970	Lecithin retinol acyltransferase	-	-	-	-	-	-	3e-05	-	523577589	27.34	Toxop	Toxoplasma gondii GT1	Eukaryota_NO_Metazoa	507601	;cellular organisms;Eukaryota;Alveolata;Apicomplexa;Conoidasida;Coccidia;Eucoccidiorida;Eimeriorina;Sarcocystidae;Toxoplasma;Toxoplasma gondii;Toxoplasma gondii GT1;
10.309	250	g232.t1	PF00071	Ras family	-	-	-	-	-	2e-40	-	6e-36	134079662	39.06	A_nig	Aspergillus niger	Eukaryota_NO_Metazoa	5061	;cellular organisms;Eukaryota;Opisthokonta;Fungi;Dikarya;Ascomycota;saccharomyceta;Pezizomycotina;leotiomyceta;Eurotiomycetes;Eurotiomycetidae;Eurotiales;Aspergillaceae;Aspergillus;Aspergillus niger;
10.309	183	g2570.t1	#N/A	#N/A	-	-	-	-	-	1e-12	-	3e-08	347838906	28.3	Botry	Botrytis cinerea T4	Eukaryota_NO_Metazoa	999810	;cellular organisms;Eukaryota;Opisthokonta;Fungi;Dikarya;Ascomycota;saccharomyceta;Pezizomycotina;leotiomyceta;sordariomyceta;Leotiomycetes;Helotiales;Sclerotiniaceae;Botrytis;Botrytis cinerea;Botrytis cinerea T4;
10.2602	250	g19925.t1	PF00149	Calcineurin-like phosphoesterase	-	-	-	-	7e-46	-	-	2e-41	357132091	50	B_dis	Brachypodium distachyon	Eukaryota_NO_Metazoa	15368	;cellular organisms;Eukaryota;Viridiplantae;Streptophyta;Streptophytina;Embryophyta;Tracheophyta;Euphyllophyta;Spermatophyta;Magnoliophyta;Mesangiospermae;Liliopsida;Petrosaviidae;commelinids;Poales;Poaceae;BEP clade;Pooideae;Brachypodieae;Brachypodium;Brachypodium distachyon;
10.2602	39	g8343.t1	#N/A	#N/A	-	-	-	-	-	-	7e-12	2e-07	551640148	28.36	Guill	Guillardia theta CCMP2712	Eukaryota_NO_Metazoa	905079	;cellular organisms;Eukaryota;Cryptophyta;Pyrenomonadales;Geminigeraceae;Guillardia;Guillardia theta;Guillardia theta CCMP2712;
10.1266	202	g8884.t1	PF02816	Alpha-kinase family	-	-	-	-	-	8e-19	-	2e-14	552935027	28.87	Rhizo	Rhizophagus irregularis DAOM 181602	Eukaryota_NO_Metazoa	747089	;cellular organisms;Eukaryota;Opisthokonta;Fungi;Glomeromycota;Glomeromycetes;Glomerales;Glomeraceae;Rhizophagus;Rhizophagus irregularis;Rhizophagus irregularis DAOM 181602;
10.1266	309	g19920.t2	PF00271	Helicase conserved C-terminal domain	-	2e-15	-	-	-	-	-	5e-11	28211624	31.71	Clost	Clostridium tetani E88	Bacteria	212717	;cellular organisms;Bacteria;Firmicutes;Clostridia;Clostridiales;Clostridiaceae;Clostridium;Clostridium tetani;Clostridium tetani E88;
10.1266	98	g3493.t1	#N/A	#N/A	-	-	-	-	-	2e-16	-	5e-12	595479733	37.5	Rhizo	Rhizophagus irregularis DAOM 197198w	Eukaryota_NO_Metazoa	1432141	;cellular organisms;Eukaryota;Opisthokonta;Fungi;Glomeromycota;Glomeromycetes;Glomerales;Glomeraceae;Rhizophagus;Rhizophagus irregularis;Rhizophagus irregularis DAOM 197198w;
10.1266	2	g6087.t2	#N/A	#N/A	-	-	-	-	4e-05	-	-	-	460395750	26.38	S_lyc	Solanum lycopersicum	Eukaryota_NO_Metazoa	4081	;cellular organisms;Eukaryota;Viridiplantae;Streptophyta;Streptophytina;Embryophyta;Tracheophyta;Euphyllophyta;Spermatophyta;Magnoliophyta;Mesangiospermae;eudicotyledons;Gunneridae;Pentapetalae;asterids;lamiids;Solanales;Solanaceae;Solanoideae;Solaneae;Solanum;Lycopersicon;Solanum lycopersicum;
10.1266	4	g6789.t1	#N/A	#N/A	-	4e-05	-	-	-	-	-	-	488886361	22.41	M_aer	Microcystis aeruginosa	Bacteria	1126	;cellular organisms;Bacteria;Cyanobacteria;Oscillatoriophycideae;Chroococcales;Microcystis;Microcystis aeruginosa;
10.1266	250	g6844.t1	PF01119	DNA mismatch repair protein, C-terminal domain	-	-	-	-	-	4e-35	-	1e-30	505755356	29.72	Walle	Wallemia ichthyophaga EXF-994	Eukaryota_NO_Metazoa	1299270	;cellular organisms;Eukaryota;Opisthokonta;Fungi;Dikarya;Basidiomycota;Basidiomycota incertae sedis;Wallemiomycetes;Wallemiales;Wallemiales incertae sedis;Wallemia;Wallemia ichthyophaga;Wallemia ichthyophaga EXF-994;
10.1266	1	g7015.t1	#N/A	#N/A	-	-	-	-	-	-	4e-05	-	118363547	21.45	T_the	Tetrahymena thermophila	Eukaryota_NO_Metazoa	5911	;cellular organisms;Eukaryota;Alveolata;Ciliophora;Intramacronucleata;Oligohymenophorea;Hymenostomatida;Tetrahymenina;Tetrahymenidae;Tetrahymena;Tetrahymena thermophila;
10.1266	23	g8339.t1	#N/A	#N/A	-	-	-	-	-	2e-08	-	0.0005	595479879	28.03	Rhizo	Rhizophagus irregularis DAOM 197198w	Eukaryota_NO_Metazoa	1432141	;cellular organisms;Eukaryota;Opisthokonta;Fungi;Glomeromycota;Glomeromycetes;Glomerales;Glomeraceae;Rhizophagus;Rhizophagus irregularis;Rhizophagus irregularis DAOM 197198w;
10.0576	1401	g9467.t1	PF00514	Armadillo/beta-catenin-like repeat	-	-	-	-	-	3e-40	-	7e-36	576043510	30.79	Chaet	Chaetomium thermophilum var. thermophilum DSM 1495	Eukaryota_NO_Metazoa	759272	;cellular organisms;Eukaryota;Opisthokonta;Fungi;Dikarya;Ascomycota;saccharomyceta;Pezizomycotina;leotiomyceta;sordariomyceta;Sordariomycetes;Sordariomycetidae;Sordariales;Chaetomiaceae;Chaetomium;Chaetomium thermophilum;Chaetomium thermophilum var. thermophilum;Chaetomium thermophilum var. thermophilum DSM 1495;
10.0088	251	g6839.t1	PF00406	Adenylate kinase	-	9e-153	-	-	-	-	-	2e-148	446183765	100	E_fer	Escherichia fergusonii	Bacteria	564	;cellular organisms;Bacteria;Proteobacteria;Gammaproteobacteria;Enterobacteriales;Enterobacteriaceae;Escherichia;Escherichia fergusonii;
9.90349	1	g10746.t1	#N/A	#N/A	-	-	-	-	-	-	5e-05	-	348664454	28.57	P_soj	Phytophthora sojae	Eukaryota_NO_Metazoa	67593	;cellular organisms;Eukaryota;Stramenopiles;Oomycetes;Peronosporales;Phytophthora;Phytophthora sojae;
9.90349	250	g13111.t1	PF00270	DEAD/DEAH box helicase	-	2e-37	-	-	-	-	-	4e-33	494810876	29.66	S_yel	Sulfurihydrogenibium yellowstonense	Bacteria	304736	;cellular organisms;Bacteria;Aquificae;Aquificae;Aquificales;Hydrogenothermaceae;Sulfurihydrogenibium;Sulfurihydrogenibium yellowstonense;
9.90349	1	g15448.t1	#N/A	#N/A	-	-	-	-	-	5e-05	-	-	539432340	76.19	Endoc	Endocarpon pusillum Z07020	Eukaryota_NO_Metazoa	1263415	;cellular organisms;Eukaryota;Opisthokonta;Fungi;Dikarya;Ascomycota;saccharomyceta;Pezizomycotina;leotiomyceta;Eurotiomycetes;Chaetothyriomycetidae;Verrucariales;Verrucariaceae;Endocarpon;Endocarpon pusillum;Endocarpon pusillum Z07020;
9.90349	3	g18921.t1	#N/A	#N/A	-	5e-05	-	-	-	-	-	-	399546888	31.48	Marin	Marinobacter sp. BSs20148	Bacteria	490759	;cellular organisms;Bacteria;Proteobacteria;Gammaproteobacteria;Alteromonadales;Alteromonadaceae;Marinobacter;Marinobacter sp. BSs20148;
9.90349	12	g5690.t1	#N/A	#N/A	-	-	-	-	-	-	5e-05	-	568036350	26.71	P_par	Phytophthora parasitica	Eukaryota_NO_Metazoa	4792	;cellular organisms;Eukaryota;Stramenopiles;Oomycetes;Peronosporales;Phytophthora;Phytophthora parasitica;
9.90349	250	g483.t1	PF08423	Rad51	-	-	-	-	-	1e-71	-	2e-67	595436330	67.28	Rhizo	Rhizophagus irregularis DAOM 197198w	Eukaryota_NO_Metazoa	1432141	;cellular organisms;Eukaryota;Opisthokonta;Fungi;Glomeromycota;Glomeromycetes;Glomerales;Glomeraceae;Rhizophagus;Rhizophagus irregularis;Rhizophagus irregularis DAOM 197198w;
9.61581	3	g10061.t1	#N/A	#N/A	-	2e-08	-	-	-	-	-	0.0003	134299804	30.04	Desul	Desulfotomaculum reducens MI-1	Bacteria	349161	;cellular organisms;Bacteria;Firmicutes;Clostridia;Clostridiales;Peptococcaceae;Desulfotomaculum;Desulfotomaculum reducens;Desulfotomaculum reducens MI-1;
9.61581	883	g10465.t1	#N/A	#N/A	-	2e-16	-	-	-	-	-	3e-12	496261670	36.59	Lachn	Lachnospiraceae bacterium 4_1_37FAA	Bacteria	552395	;cellular organisms;Bacteria;Firmicutes;Clostridia;Clostridiales;Lachnospiraceae;unclassified Lachnospiraceae;Lachnospiraceae bacterium 4_1_37FAA;
9.61581	295	g10663.t1	PF12796	Ankyrin repeats (3 copies)	-	-	-	-	2e-34	-	-	3e-30	604299819	36.1	M_gut	Mimulus guttatus	Eukaryota_NO_Metazoa	4155	;cellular organisms;Eukaryota;Viridiplantae;Streptophyta;Streptophytina;Embryophyta;Tracheophyta;Euphyllophyta;Spermatophyta;Magnoliophyta;Mesangiospermae;eudicotyledons;Gunneridae;Pentapetalae;asterids;lamiids;Lamiales;Phrymaceae;Mimulus;Mimulus guttatus;
9.56702	1	g15076.t1	#N/A	#N/A	-	-	-	-	7e-05	-	-	-	566192124	33.67	P_tri	Populus trichocarpa	Eukaryota_NO_Metazoa	3694	;cellular organisms;Eukaryota;Viridiplantae;Streptophyta;Streptophytina;Embryophyta;Tracheophyta;Euphyllophyta;Spermatophyta;Magnoliophyta;Mesangiospermae;eudicotyledons;Gunneridae;Pentapetalae;rosids;fabids;Malpighiales;Salicaceae;Saliceae;Populus;Populus trichocarpa;
9.56702	2	g8298.t2	PF00635	MSP (Major sperm protein) domain	-	-	-	-	7e-05	-	-	-	567160579	28.12	E_sal	Eutrema salsugineum	Eukaryota_NO_Metazoa	72664	;cellular organisms;Eukaryota;Viridiplantae;Streptophyta;Streptophytina;Embryophyta;Tracheophyta;Euphyllophyta;Spermatophyta;Magnoliophyta;Mesangiospermae;eudicotyledons;Gunneridae;Pentapetalae;rosids;malvids;Brassicales;Brassicaceae;Eutremeae;Eutrema;Eutrema salsugineum;
9.43348	40	g6131.t1	#N/A	#N/A	-	-	-	-	-	-	4e-41	5e-37	514696538	31.48	S_ros	Salpingoeca rosetta	Eukaryota_NO_Metazoa	946362	;cellular organisms;Eukaryota;Opisthokonta;Choanoflagellida;Salpingoecidae;Salpingoeca;Salpingoeca rosetta;
9.43348	250	g5863.t1	PF00443	Ubiquitin carboxyl-terminal hydrolase	-	-	-	-	8e-21	-	-	1e-16	242068361	38.58	S_bic	Sorghum bicolor	Eukaryota_NO_Metazoa	4558	;cellular organisms;Eukaryota;Viridiplantae;Streptophyta;Streptophytina;Embryophyta;Tracheophyta;Euphyllophyta;Spermatophyta;Magnoliophyta;Mesangiospermae;Liliopsida;Petrosaviidae;commelinids;Poales;Poaceae;PACMAD clade;Panicoideae;Andropogoneae;Sorghum;Sorghum bicolor;
9.3157	1	g9571.t1	#N/A	#N/A	-	-	-	-	-	-	9e-05	-	123469523	28.44	Trich	Trichomonas vaginalis G3	Eukaryota_NO_Metazoa	412133	;cellular organisms;Eukaryota;Parabasalia;Trichomonadida;Trichomonadidae;Trichomonas;Trichomonas vaginalis;Trichomonas vaginalis G3;
9.3157	1	g14312.t1	#N/A	#N/A	-	-	-	-	-	9e-05	-	-	557728746	35.42	Bysso	Byssochlamys spectabilis No. 5	Eukaryota_NO_Metazoa	1356009	;cellular organisms;Eukaryota;Opisthokonta;Fungi;Dikarya;Ascomycota;saccharomyceta;Pezizomycotina;leotiomyceta;Eurotiomycetes;Eurotiomycetidae;Eurotiales;Thermoascaceae;Byssochlamys;Byssochlamys spectabilis;Byssochlamys spectabilis No. 5;
9.3157	1	g19523.t1	#N/A	#N/A	-	-	-	-	-	-	9e-05	-	281205371	24.7	Polys	Polysphondylium pallidum PN500	Eukaryota_NO_Metazoa	670386	;cellular organisms;Eukaryota;Amoebozoa;Mycetozoa;Dictyosteliida;Polysphondylium;Polysphondylium pallidum;Polysphondylium pallidum PN500;
9.3157	1	g2126.t1	#N/A	#N/A	-	-	-	-	-	9e-05	-	-	331243721	24.35	Pucci	Puccinia graminis f. sp. tritici CRL 75-36-700-3	Eukaryota_NO_Metazoa	418459	;cellular organisms;Eukaryota;Opisthokonta;Fungi;Dikarya;Basidiomycota;Pucciniomycotina;Pucciniomycetes;Pucciniales;Pucciniaceae;Puccinia;Puccinia graminis;Puccinia graminis f. sp. tritici;Puccinia graminis f. sp. tritici CRL 75-36-700-3;
9.3157	8	g6148.t1	PF00651	BTB/POZ domain	-	-	-	-	-	9e-05	-	-	258565623	30.77	Uncin	Uncinocarpus reesii 1704	Eukaryota_NO_Metazoa	336963	;cellular organisms;Eukaryota;Opisthokonta;Fungi;Dikarya;Ascomycota;saccharomyceta;Pezizomycotina;leotiomyceta;Eurotiomycetes;Eurotiomycetidae;Onygenales;Onygenaceae;Uncinocarpus;Uncinocarpus reesii;Uncinocarpus reesii 1704;
9.21034	251	g2734.t1	PF00112	Papain family cysteine protease	-	-	-	-	-	-	5e-49	5e-45	157093355	37.97	N_sci	Noctiluca scintillans	Eukaryota_NO_Metazoa	2966	;cellular organisms;Eukaryota;Alveolata;Dinophyceae;Noctilucales;Noctilucaceae;Noctiluca;Noctiluca scintillans;
9.21034	4	g9541.t1	#N/A	#N/A	-	0.0001	-	-	-	-	-	-	490073666	34.45	S_liv	Streptomyces lividans	Bacteria	1916	;cellular organisms;Bacteria;Actinobacteria;Actinobacteria;Actinobacteridae;Actinomycetales;Streptomycineae;Streptomycetaceae;Streptomyces;Streptomyces lividans;
9.21034	1	g10031.t1	PF10961	Protein of unknown function (DUF2763)	-	-	-	-	-	-	0.0001	-	514486532	36.25	Capsa	Capsaspora owczarzaki ATCC 30864	Eukaryota_NO_Metazoa	595528	;cellular organisms;Eukaryota;Opisthokonta;Opisthokonta incertae sedis;Ichthyosporea;Capsaspora;Capsaspora owczarzaki;Capsaspora owczarzaki ATCC 30864;
9.21034	1	g996.t1	#N/A	#N/A	-	-	-	-	-	-	0.0001	-	167535601	40	Monos	Monosiga brevicollis MX1	Eukaryota_NO_Metazoa	431895	;cellular organisms;Eukaryota;Opisthokonta;Choanoflagellida;Codonosigidae;Monosiga;Monosiga brevicollis;Monosiga brevicollis MX1;
9.21034	250	g10730.t1	PF06479	Ribonuclease 2-5A	-	-	-	-	-	1e-13	-	1e-09	477526698	28.87	Colle	Colletotrichum orbiculare MAFF 240422	Eukaryota_NO_Metazoa	1213857	;cellular organisms;Eukaryota;Opisthokonta;Fungi;Dikarya;Ascomycota;saccharomyceta;Pezizomycotina;leotiomyceta;sordariomyceta;Sordariomycetes;Hypocreomycetidae;Glomerellales;Glomerellaceae;mitosporic Glomerellaceae;Colletotrichum;Colletotrichum orbiculare;Colletotrichum orbiculare MAFF 240422;
9.21034	250	g13625.t1	PF00012	Hsp70 protein	-	-	-	-	-	1e-09	-	1e-05	156844871	36.84	Vande	Vanderwaltozyma polyspora DSM 70294	Eukaryota_NO_Metazoa	436907	;cellular organisms;Eukaryota;Opisthokonta;Fungi;Dikarya;Ascomycota;saccharomyceta;Saccharomycotina;Saccharomycetes;Saccharomycetales;Saccharomycetaceae;Vanderwaltozyma;Vanderwaltozyma polyspora;Vanderwaltozyma polyspora DSM 70294;
9.21034	102	g16213.t2	#N/A	#N/A	-	-	-	-	-	-	1e-17	1e-13	530740366	22.43	Sapro	Saprolegnia diclina VS20	Eukaryota_NO_Metazoa	1156394	;cellular organisms;Eukaryota;Stramenopiles;Oomycetes;Saprolegniales;Saprolegniaceae;Saprolegnia;Saprolegnia diclina;Saprolegnia diclina VS20;
9.21034	4	g3118.t1	#N/A	#N/A	-	-	-	-	-	0.0001	-	-	452987308	26.21	Pseud	Pseudocercospora fijiensis CIRAD86	Eukaryota_NO_Metazoa	383855	;cellular organisms;Eukaryota;Opisthokonta;Fungi;Dikarya;Ascomycota;saccharomyceta;Pezizomycotina;leotiomyceta;dothideomyceta;Dothideomycetes;Dothideomycetidae;Capnodiales;Mycosphaerellaceae;Pseudocercospora;Pseudocercospora fijiensis;Pseudocercospora fijiensis CIRAD86;
9.21034	1	g5486.t1	#N/A	#N/A	-	-	-	-	-	-	0.0001	-	546306113	32.54	C_cri	Chondrus crispus	Eukaryota_NO_Metazoa	2769	;cellular organisms;Eukaryota;Rhodophyta;Florideophyceae;Gigartinales;Gigartinaceae;Chondrus;Chondrus crispus;
9.21034	1	g5506.t1	#N/A	#N/A	-	-	-	-	-	-	0.0001	-	118363547	29.05	T_the	Tetrahymena thermophila	Eukaryota_NO_Metazoa	5911	;cellular organisms;Eukaryota;Alveolata;Ciliophora;Intramacronucleata;Oligohymenophorea;Hymenostomatida;Tetrahymenina;Tetrahymenidae;Tetrahymena;Tetrahymena thermophila;
9.21034	1	g5524.t1	PF04970	Lecithin retinol acyltransferase	-	-	-	-	-	-	0.0001	-	523577589	31.03	Toxop	Toxoplasma gondii GT1	Eukaryota_NO_Metazoa	507601	;cellular organisms;Eukaryota;Alveolata;Apicomplexa;Conoidasida;Coccidia;Eucoccidiorida;Eimeriorina;Sarcocystidae;Toxoplasma;Toxoplasma gondii;Toxoplasma gondii GT1;
9.21034	49	g5634.t1	PF10551	MULE transposase domain	-	-	-	-	-	-	1e-09	1e-05	570936334	26.64	Phyto	Phytophthora parasitica CJ01A1	Eukaryota_NO_Metazoa	1317063	;cellular organisms;Eukaryota;Stramenopiles;Oomycetes;Peronosporales;Phytophthora;Phytophthora parasitica;Phytophthora parasitica CJ01A1;
9.21034	250	g5748.t1	PF00271	Helicase conserved C-terminal domain	-	-	-	-	-	4e-15	-	4e-11	365990195	27.34	Naumo	Naumovozyma dairenensis CBS 421	Eukaryota_NO_Metazoa	1071378	;cellular organisms;Eukaryota;Opisthokonta;Fungi;Dikarya;Ascomycota;saccharomyceta;Saccharomycotina;Saccharomycetes;Saccharomycetales;Saccharomycetaceae;Naumovozyma;Naumovozyma dairenensis;Naumovozyma dairenensis CBS 421;
9.21034	2	g7562.t1	PF08170	POPLD (NUC188) domain	-	-	-	-	-	-	0.0001	-	586739498	30.91	Tetra	Tetrahymena thermophila SB210	Eukaryota_NO_Metazoa	312017	;cellular organisms;Eukaryota;Alveolata;Ciliophora;Intramacronucleata;Oligohymenophorea;Hymenostomatida;Tetrahymenina;Tetrahymenidae;Tetrahymena;Tetrahymena thermophila;Tetrahymena thermophila SB210;
9.21034	5	g7875.t1	PF08969	USP8 dimerisation domain	-	-	-	-	-	0.0001	-	-	452986321	33	Pseud	Pseudocercospora fijiensis CIRAD86	Eukaryota_NO_Metazoa	383855	;cellular organisms;Eukaryota;Opisthokonta;Fungi;Dikarya;Ascomycota;saccharomyceta;Pezizomycotina;leotiomyceta;dothideomyceta;Dothideomycetes;Dothideomycetidae;Capnodiales;Mycosphaerellaceae;Pseudocercospora;Pseudocercospora fijiensis;Pseudocercospora fijiensis CIRAD86;
9.21034	5	g7875.t2	PF08969	USP8 dimerisation domain	-	-	-	-	-	0.0001	-	-	239607770	34.25	Ajell	Ajellomyces dermatitidis ER-3	Eukaryota_NO_Metazoa	559297	;cellular organisms;Eukaryota;Opisthokonta;Fungi;Dikarya;Ascomycota;saccharomyceta;Pezizomycotina;leotiomyceta;Eurotiomycetes;Eurotiomycetidae;Onygenales;Ajellomycetaceae;Ajellomyces;Ajellomyces dermatitidis;Ajellomyces dermatitidis ER-3;
9.21034	1	g8090.t1	#N/A	#N/A	-	-	-	-	-	-	0.0001	-	551558640	30.08	Emili	Emiliania huxleyi CCMP1516	Eukaryota_NO_Metazoa	280463	;cellular organisms;Eukaryota;Haptophyceae;Isochrysidales;Noelaerhabdaceae;Emiliania;Emiliania huxleyi;Emiliania huxleyi CCMP1516;
9.02802	250	g9775.t2	PF01466	Skp1 family, dimerisation domain	-	-	-	-	-	-	6e-25	5e-21	209879962	30.21	Crypt	Cryptosporidium muris RN66	Eukaryota_NO_Metazoa	441375	;cellular organisms;Eukaryota;Alveolata;Apicomplexa;Conoidasida;Coccidia;Eucoccidiorida;Eimeriorina;Cryptosporidiidae;Cryptosporidium;Cryptosporidium muris;Cryptosporidium muris RN66;
8.87387	250	g6577.t1	#N/A	#N/A	-	-	-	-	-	7e-19	-	5e-15	595507710	34.09	Rhizo	Rhizophagus irregularis DAOM 197198w	Eukaryota_NO_Metazoa	1432141	;cellular organisms;Eukaryota;Opisthokonta;Fungi;Glomeromycota;Glomeromycetes;Glomerales;Glomeraceae;Rhizophagus;Rhizophagus irregularis;Rhizophagus irregularis DAOM 197198w;
8.85367	222	g20064.t1	PF04078	Cell differentiation family, Rcd1-like	-	-	-	-	1e-08	-	-	7e-05	356553561	25.94	G_max	Glycine max	Eukaryota_NO_Metazoa	3847	;cellular organisms;Eukaryota;Viridiplantae;Streptophyta;Streptophytina;Embryophyta;Tracheophyta;Euphyllophyta;Spermatophyta;Magnoliophyta;Mesangiospermae;eudicotyledons;Gunneridae;Pentapetalae;rosids;fabids;Fabales;Fabaceae;Papilionoideae;Phaseoleae;Glycine;Soja;Glycine max;
8.85367	16	g8392.t1	#N/A	#N/A	-	-	-	-	-	-	1e-08	7e-05	123457415	38.02	Trich	Trichomonas vaginalis G3	Eukaryota_NO_Metazoa	412133	;cellular organisms;Eukaryota;Parabasalia;Trichomonadida;Trichomonadidae;Trichomonas;Trichomonas vaginalis;Trichomonas vaginalis G3;
8.80488	58	g11512.t1	#N/A	#N/A	-	-	-	-	-	6e-10	-	4e-06	260943129	28.26	Clavi	Clavispora lusitaniae ATCC 42720	Eukaryota_NO_Metazoa	306902	;cellular organisms;Eukaryota;Opisthokonta;Fungi;Dikarya;Ascomycota;saccharomyceta;Saccharomycotina;Saccharomycetes;Saccharomycetales;Metschnikowiaceae;Clavispora;Clavispora lusitaniae;Clavispora lusitaniae ATCC 42720;
8.80488	193	g19756.t1	PF04548	AIG1 family	-	-	-	-	-	3e-23	-	2e-19	595490490	29.82	Rhizo	Rhizophagus irregularis DAOM 197198w	Eukaryota_NO_Metazoa	1432141	;cellular organisms;Eukaryota;Opisthokonta;Fungi;Glomeromycota;Glomeromycetes;Glomerales;Glomeraceae;Rhizophagus;Rhizophagus irregularis;Rhizophagus irregularis DAOM 197198w;
8.80488	185	g6536.t1	PF10551	MULE transposase domain	-	-	-	-	-	-	3e-14	2e-10	294933605	28.25	Perki	Perkinsus marinus ATCC 50983	Eukaryota_NO_Metazoa	423536	;cellular organisms;Eukaryota;Alveolata;Perkinsea;Perkinsida;Perkinsidae;Perkinsus;Perkinsus marinus;Perkinsus marinus ATCC 50983;
8.65072	250	g17195.t1	PF00795	Carbon-nitrogen hydrolase	-	7e-135	-	-	-	-	-	4e-131	489555770	59.28	P_pse	Pseudomonas pseudoalcaligenes	Bacteria	330	;cellular organisms;Bacteria;Proteobacteria;Gammaproteobacteria;Pseudomonadales;Pseudomonadaceae;Pseudomonas;Pseudomonas aeruginosa group;Pseudomonas oleovorans/pseudoalcaligenes group;Pseudomonas pseudoalcaligenes;
8.51719	255	g9481.t1	PF01926	50S ribosome-binding GTPase	-	-	-	-	-	4e-52	-	2e-48	552910486	42.01	Rhizo	Rhizophagus irregularis DAOM 181602	Eukaryota_NO_Metazoa	747089	;cellular organisms;Eukaryota;Opisthokonta;Fungi;Glomeromycota;Glomeromycetes;Glomerales;Glomeraceae;Rhizophagus;Rhizophagus irregularis;Rhizophagus irregularis DAOM 181602;
8.51719	1	g15716.t1	PF00022	Actin	-	-	-	-	-	-	0.0002	-	145477751	47.06	Param	Paramecium tetraurelia strain d4-2	Eukaryota_NO_Metazoa	412030	;cellular organisms;Eukaryota;Alveolata;Ciliophora;Intramacronucleata;Oligohymenophorea;Peniculida;Parameciidae;Paramecium;Paramecium tetraurelia;Paramecium tetraurelia strain d4-2;
8.51719	1	g16569.t1	#N/A	#N/A	-	-	-	-	-	0.0002	-	-	320036654	46.55	Cocci	Coccidioides posadasii str. Silveira	Eukaryota_NO_Metazoa	443226	;cellular organisms;Eukaryota;Opisthokonta;Fungi;Dikarya;Ascomycota;saccharomyceta;Pezizomycotina;leotiomyceta;Eurotiomycetes;Eurotiomycetidae;Onygenales;mitosporic Onygenales;Coccidioides;Coccidioides posadasii;Coccidioides posadasii str. Silveira;
8.51719	1	g19986.t1	PF13202	EF hand	-	-	-	-	0.0002	-	-	-	565490577	29.06	C_rub	Capsella rubella	Eukaryota_NO_Metazoa	81985	;cellular organisms;Eukaryota;Viridiplantae;Streptophyta;Streptophytina;Embryophyta;Tracheophyta;Euphyllophyta;Spermatophyta;Magnoliophyta;Mesangiospermae;eudicotyledons;Gunneridae;Pentapetalae;rosids;malvids;Brassicales;Brassicaceae;Camelineae;Capsella;Capsella rubella;
8.51719	3	g5339.t1	#N/A	#N/A	-	-	-	-	-	0.0002	-	-	302918682	35.23	Nectr	Nectria haematococca mpVI 77-13-4	Eukaryota_NO_Metazoa	660122	;cellular organisms;Eukaryota;Opisthokonta;Fungi;Dikarya;Ascomycota;saccharomyceta;Pezizomycotina;leotiomyceta;sordariomyceta;Sordariomycetes;Hypocreomycetidae;Hypocreales;Nectriaceae;Fusarium;Fusarium solani species complex;Nectria haematococca;Nectria haematococca mpVI;Nectria haematococca mpVI 77-13-4;
8.36304	250	g5986.t1	PF10576	Iron-sulfur binding domain of endonuclease III	-	-	-	-	-	-	7e-29	3e-25	570954742	31.86	Phyto	Phytophthora parasitica CJ01A1	Eukaryota_NO_Metazoa	1317063	;cellular organisms;Eukaryota;Stramenopiles;Oomycetes;Peronosporales;Phytophthora;Phytophthora parasitica;Phytophthora parasitica CJ01A1;
8.29405	252	g9234.t1	PF00012	Hsp70 protein	-	-	-	-	1e-10	-	-	4e-07	356567220	29.01	G_max	Glycine max	Eukaryota_NO_Metazoa	3847	;cellular organisms;Eukaryota;Viridiplantae;Streptophyta;Streptophytina;Embryophyta;Tracheophyta;Euphyllophyta;Spermatophyta;Magnoliophyta;Mesangiospermae;eudicotyledons;Gunneridae;Pentapetalae;rosids;fabids;Fabales;Fabaceae;Papilionoideae;Phaseoleae;Glycine;Soja;Glycine max;
8.29405	242	g8210.t2	PF00385	Chromo (CHRromatin Organisation MOdifier) domain	-	-	-	-	-	2e-09	-	8e-06	471899260	45.61	Rhizo	Rhizoctonia solani AG-1 IB	Eukaryota_NO_Metazoa	1108050	;cellular organisms;Eukaryota;Opisthokonta;Fungi;Dikarya;Basidiomycota;Agaricomycotina;Agaricomycetes;Agaricomycetes incertae sedis;Cantharellales;Ceratobasidiaceae;mitosporic Ceratobasidiaceae;Rhizoctonia;Rhizoctonia solani;Rhizoctonia solani AG-1 IB;
8.29405	98	g8346.t1	#N/A	#N/A	-	-	-	-	-	1e-11	-	4e-08	552918359	34.1	Rhizo	Rhizophagus irregularis DAOM 181602	Eukaryota_NO_Metazoa	747089	;cellular organisms;Eukaryota;Opisthokonta;Fungi;Glomeromycota;Glomeromycetes;Glomerales;Glomeraceae;Rhizophagus;Rhizophagus irregularis;Rhizophagus irregularis DAOM 181602;
8.22951	250	g9775.t1	PF03931	Skp1 family, tetramerisation domain	-	-	-	-	-	8e-29	-	3e-25	378730565	36.42	Exoph	Exophiala dermatitidis NIH/UT8656	Eukaryota_NO_Metazoa	858893	;cellular organisms;Eukaryota;Opisthokonta;Fungi;Dikarya;Ascomycota;saccharomyceta;Pezizomycotina;leotiomyceta;Eurotiomycetes;Chaetothyriomycetidae;Chaetothyriales;Herpotrichiellaceae;Exophiala;Exophiala dermatitidis;Exophiala dermatitidis NIH/UT8656;
8.11173	1	g11797.t1	#N/A	#N/A	-	-	-	-	-	0.0003	-	-	470318934	24.34	Pneum	Pneumocystis murina B123	Eukaryota_NO_Metazoa	1069680	;cellular organisms;Eukaryota;Opisthokonta;Fungi;Dikarya;Ascomycota;Taphrinomycotina;Pneumocystidomycetes;Pneumocystidales;Pneumocystidaceae;Pneumocystis;Pneumocystis murina;Pneumocystis murina B123;
8.11173	3	g13852.t1	PF00092	von Willebrand factor type A domain	-	0.0003	-	-	-	-	-	-	407450863	28.33	Rieme	Riemerella anatipestifer RA-CH-1	Bacteria	1228997	;cellular organisms;Bacteria;Bacteroidetes/Chlorobi group;Bacteroidetes;Flavobacteriia;Flavobacteriales;Flavobacteriaceae;Riemerella;Riemerella anatipestifer;Riemerella anatipestifer RA-CH-1;
8.11173	253	g16236.t1	PF01926	50S ribosome-binding GTPase	-	-	-	-	-	6e-58	-	2e-54	552918359	34.04	Rhizo	Rhizophagus irregularis DAOM 181602	Eukaryota_NO_Metazoa	747089	;cellular organisms;Eukaryota;Opisthokonta;Fungi;Glomeromycota;Glomeromycetes;Glomerales;Glomeraceae;Rhizophagus;Rhizophagus irregularis;Rhizophagus irregularis DAOM 181602;
8.11173	2	g17403.t1	#N/A	#N/A	-	-	-	-	-	-	0.0003	-	530741203	33.6	Sapro	Saprolegnia diclina VS20	Eukaryota_NO_Metazoa	1156394	;cellular organisms;Eukaryota;Stramenopiles;Oomycetes;Saprolegniales;Saprolegniaceae;Saprolegnia;Saprolegnia diclina;Saprolegnia diclina VS20;
8.11173	1	g18348.t1	#N/A	#N/A	-	0.0003	-	-	-	-	-	-	219848222	28.62	Chlor	Chloroflexus aggregans DSM 9485	Bacteria	326427	;cellular organisms;Bacteria;Chloroflexi;Chloroflexi;Chloroflexales;Chloroflexaceae;Chloroflexus;Chloroflexus aggregans;Chloroflexus aggregans DSM 9485;
8.11173	1	g1867.t1	#N/A	#N/A	-	-	-	-	-	0.0003	-	-	552940825	34.67	Rhizo	Rhizophagus irregularis DAOM 181602	Eukaryota_NO_Metazoa	747089	;cellular organisms;Eukaryota;Opisthokonta;Fungi;Glomeromycota;Glomeromycetes;Glomerales;Glomeraceae;Rhizophagus;Rhizophagus irregularis;Rhizophagus irregularis DAOM 181602;
8.11173	251	g4886.t1	PF00012	Hsp70 protein	-	-	-	-	-	-	3e-23	1e-19	67474975	28.16	Entam	Entamoeba histolytica HM-1:IMSS	Eukaryota_NO_Metazoa	294381	;cellular organisms;Eukaryota;Amoebozoa;Archamoebae;Entamoebidae;Entamoeba;Entamoeba histolytica;Entamoeba histolytica HM-1:IMSS;
8.11173	1	g6602.t1	#N/A	#N/A	-	-	-	-	-	-	0.0003	-	261335747	27.11	Trypa	Trypanosoma brucei gambiense DAL972	Eukaryota_NO_Metazoa	679716	;cellular organisms;Eukaryota;Euglenozoa;Kinetoplastida;Trypanosomatidae;Trypanosoma;Trypanozoon;Trypanosoma brucei;Trypanosoma brucei gambiense;Trypanosoma brucei gambiense DAL972;
8.11173	1	g6977.t1	PF00439	Bromodomain	-	-	-	-	-	0.0003	-	-	599354441	26.82	Phane	Phanerochaete carnosa HHB-10118-sp	Eukaryota_NO_Metazoa	650164	;cellular organisms;Eukaryota;Opisthokonta;Fungi;Dikarya;Basidiomycota;Agaricomycotina;Agaricomycetes;Agaricomycetes incertae sedis;Corticiales;Corticiaceae;Phanerochaete;Phanerochaete carnosa;Phanerochaete carnosa HHB-10118-sp;
8.00637	250	g10692.t1	PF00012	Hsp70 protein	-	3e-09	-	-	-	-	-	9e-06	433654782	43	Therm	Thermoanaerobacterium thermosaccharolyticum M0795	Bacteria	698948	;cellular organisms;Bacteria;Firmicutes;Clostridia;Thermoanaerobacterales;Thermoanaerobacterales Family III. Incertae Sedis;Thermoanaerobacterium;Thermoanaerobacterium thermosaccharolyticum;Thermoanaerobacterium thermosaccharolyticum M0795;
7.88858	250	g8143.t1	#N/A	#N/A	-	-	-	-	-	3e-18	-	8e-15	595507710	34.9	Rhizo	Rhizophagus irregularis DAOM 197198w	Eukaryota_NO_Metazoa	1432141	;cellular organisms;Eukaryota;Opisthokonta;Fungi;Glomeromycota;Glomeromycetes;Glomerales;Glomeraceae;Rhizophagus;Rhizophagus irregularis;Rhizophagus irregularis DAOM 197198w;
7.82405	2	g8951.t1	#N/A	#N/A	-	-	-	-	-	-	0.0004	-	327408297	45.16	Neosp	Neospora caninum Liverpool	Eukaryota_NO_Metazoa	572307	;cellular organisms;Eukaryota;Alveolata;Apicomplexa;Conoidasida;Coccidia;Eucoccidiorida;Eimeriorina;Sarcocystidae;Neospora;Neospora caninum;Neospora caninum Liverpool;
7.82405	1	g10756.t1	PF00651	BTB/POZ domain	-	-	-	-	-	-	0.0004	-	123429793	33.75	Trich	Trichomonas vaginalis G3	Eukaryota_NO_Metazoa	412133	;cellular organisms;Eukaryota;Parabasalia;Trichomonadida;Trichomonadidae;Trichomonas;Trichomonas vaginalis;Trichomonas vaginalis G3;
7.82405	2	g17386.t1	#N/A	#N/A	-	0.0004	-	-	-	-	-	-	517425795	32.05	B_pro	Blautia producta	Bacteria	33035	;cellular organisms;Bacteria;Firmicutes;Clostridia;Clostridiales;Lachnospiraceae;Blautia;Blautia producta;
7.82405	10	g20092.t3	PF13540	Regulator of chromosome condensation (RCC1) repeat	-	4e-08	-	-	-	-	-	0.0001	337751269	24.81	Paeni	Paenibacillus mucilaginosus KNP414	Bacteria	1036673	;cellular organisms;Bacteria;Firmicutes;Bacilli;Bacillales;Paenibacillaceae;Paenibacillus;Paenibacillus mucilaginosus;Paenibacillus mucilaginosus KNP414;
7.82405	1	g20389.t1	#N/A	#N/A	-	0.0004	-	-	-	-	-	-	446458574	33.11	H_pyl	Helicobacter pylori	Bacteria	210	;cellular organisms;Bacteria;Proteobacteria;delta/epsilon subdivisions;Epsilonproteobacteria;Campylobacterales;Helicobacteraceae;Helicobacter;Helicobacter pylori;
7.82405	2	g6087.t1	#N/A	#N/A	-	-	-	-	0.0004	-	-	-	460395750	35.29	S_lyc	Solanum lycopersicum	Eukaryota_NO_Metazoa	4081	;cellular organisms;Eukaryota;Viridiplantae;Streptophyta;Streptophytina;Embryophyta;Tracheophyta;Euphyllophyta;Spermatophyta;Magnoliophyta;Mesangiospermae;eudicotyledons;Gunneridae;Pentapetalae;asterids;lamiids;Solanales;Solanaceae;Solanoideae;Solaneae;Solanum;Lycopersicon;Solanum lycopersicum;
7.82405	252	g7582.t1	PF04548	AIG1 family	-	-	-	-	-	8e-38	-	2e-34	358379766	35.19	Trich	Trichoderma virens Gv29-8	Eukaryota_NO_Metazoa	413071	;cellular organisms;Eukaryota;Opisthokonta;Fungi;Dikarya;Ascomycota;saccharomyceta;Pezizomycotina;leotiomyceta;sordariomyceta;Sordariomycetes;Hypocreomycetidae;Hypocreales;Hypocreaceae;Trichoderma;Trichoderma virens;Trichoderma virens Gv29-8;
7.82405	250	g992.t1	PF00795	Carbon-nitrogen hydrolase	-	8e-105	-	-	-	-	-	2e-101	489555770	71.84	P_pse	Pseudomonas pseudoalcaligenes	Bacteria	330	;cellular organisms;Bacteria;Proteobacteria;Gammaproteobacteria;Pseudomonadales;Pseudomonadaceae;Pseudomonas;Pseudomonas aeruginosa group;Pseudomonas oleovorans/pseudoalcaligenes group;Pseudomonas pseudoalcaligenes;
7.82405	250	g11529.t1	PF00795	Carbon-nitrogen hydrolase	-	8e-105	-	-	-	-	-	2e-101	489555770	71.84	P_pse	Pseudomonas pseudoalcaligenes	Bacteria	330	;cellular organisms;Bacteria;Proteobacteria;Gammaproteobacteria;Pseudomonadales;Pseudomonadaceae;Pseudomonas;Pseudomonas aeruginosa group;Pseudomonas oleovorans/pseudoalcaligenes group;Pseudomonas pseudoalcaligenes;
7.75505	88	g18837.t1	PF05699	hAT family C-terminal dimerisation region	-	-	-	-	-	3e-15	-	7e-12	331236993	20.92	Pucci	Puccinia graminis f. sp. tritici CRL 75-36-700-3	Eukaryota_NO_Metazoa	418459	;cellular organisms;Eukaryota;Opisthokonta;Fungi;Dikarya;Basidiomycota;Pucciniomycotina;Pucciniomycetes;Pucciniales;Pucciniaceae;Puccinia;Puccinia graminis;Puccinia graminis f. sp. tritici;Puccinia graminis f. sp. tritici CRL 75-36-700-3;
7.75505	250	g18854.t1	PF01466	Skp1 family, dimerisation domain	-	-	-	-	-	3e-16	-	7e-13	568117654	28.67	Cyphe	Cyphellophora europaea CBS 101466	Eukaryota_NO_Metazoa	1220924	;cellular organisms;Eukaryota;Opisthokonta;Fungi;Dikarya;Ascomycota;saccharomyceta;Pezizomycotina;leotiomyceta;Eurotiomycetes;Chaetothyriomycetidae;Chaetothyriales;Cyphellophoraceae;Cyphellophora;Cyphellophora europaea;Cyphellophora europaea CBS 101466;
7.6009	250	g11507.t1	PF00069	Protein kinase domain	-	-	-	-	-	-	1e-31	2e-28	403369741	30.67	O_tri	Oxytricha trifallax	Eukaryota_NO_Metazoa	1172189	;cellular organisms;Eukaryota;Alveolata;Ciliophora;Intramacronucleata;Spirotrichea;Stichotrichia;Sporadotrichida;Oxytrichidae;Oxytrichinae;Oxytricha;Oxytricha trifallax;
7.6009	1	g13546.t1	#N/A	#N/A	-	-	-	-	-	-	0.0005	-	118363547	24.06	T_the	Tetrahymena thermophila	Eukaryota_NO_Metazoa	5911	;cellular organisms;Eukaryota;Alveolata;Ciliophora;Intramacronucleata;Oligohymenophorea;Hymenostomatida;Tetrahymenina;Tetrahymenidae;Tetrahymena;Tetrahymena thermophila;
7.6009	1	g16694.t1	#N/A	#N/A	-	0.0005	-	-	-	-	-	-	547768601	34.09	Firmi	Firmicutes bacterium CAG:137	Bacteria	1263004	;cellular organisms;Bacteria;Firmicutes;environmental samples;Firmicutes bacterium CAG:137;
7.6009	252	g18942.t1	PF00089	Trypsin	-	3e-14	-	-	-	-	-	6e-11	256380276	28.74	Actin	Actinosynnema mirum DSM 43827	Bacteria	446462	;cellular organisms;Bacteria;Actinobacteria;Actinobacteria;Actinobacteridae;Actinomycetales;Pseudonocardineae;Pseudonocardiaceae;Actinosynnema;Actinosynnema mirum;Actinosynnema mirum DSM 43827;
7.6009	250	g19142.t1	PF00012	Hsp70 protein	-	1e-26	-	-	-	-	-	2e-23	517505719	28.99	R_col	Riemerella columbina	Bacteria	103810	;cellular organisms;Bacteria;Bacteroidetes/Chlorobi group;Bacteroidetes;Flavobacteriia;Flavobacteriales;Flavobacteriaceae;Riemerella;Riemerella columbina;
7.41858	200	g9910.t2	PF00651	BTB/POZ domain	-	-	-	-	3e-10	-	-	5e-07	475553522	26.37	A_tau	Aegilops tauschii	Eukaryota_NO_Metazoa	37682	;cellular organisms;Eukaryota;Viridiplantae;Streptophyta;Streptophytina;Embryophyta;Tracheophyta;Euphyllophyta;Spermatophyta;Magnoliophyta;Mesangiospermae;Liliopsida;Petrosaviidae;commelinids;Poales;Poaceae;BEP clade;Pooideae;Triticeae;Aegilops;Aegilops tauschii;
7.41858	2	g11353.t1	#N/A	#N/A	-	-	-	-	-	-	0.0006	-	118379597	30.34	T_the	Tetrahymena thermophila	Eukaryota_NO_Metazoa	5911	;cellular organisms;Eukaryota;Alveolata;Ciliophora;Intramacronucleata;Oligohymenophorea;Hymenostomatida;Tetrahymenina;Tetrahymenidae;Tetrahymena;Tetrahymena thermophila;
7.41858	1	g13658.t1	#N/A	#N/A	-	-	-	-	-	0.0006	-	-	320587676	35.48	Grosm	Grosmannia clavigera kw1407	Eukaryota_NO_Metazoa	655863	;cellular organisms;Eukaryota;Opisthokonta;Fungi;Dikarya;Ascomycota;saccharomyceta;Pezizomycotina;leotiomyceta;sordariomyceta;Sordariomycetes;Sordariomycetidae;Ophiostomatales;Ophiostomataceae;Grosmannia;Grosmannia clavigera;Grosmannia clavigera kw1407;
7.41858	1	g18141.t1	#N/A	#N/A	-	0.0006	-	-	-	-	-	-	15828996	21.73	Mycop	Mycoplasma pulmonis UAB CTIP	Bacteria	272635	;cellular organisms;Bacteria;Tenericutes;Mollicutes;Mycoplasmatales;Mycoplasmataceae;Mycoplasma;Mycoplasma pulmonis;Mycoplasma pulmonis UAB CTIP;
7.41858	1	g19440.t1	PF01221	Dynein light chain type 1	-	-	-	-	0.0006	-	-	-	388513039	30.95	L_jap	Lotus japonicus	Eukaryota_NO_Metazoa	34305	;cellular organisms;Eukaryota;Viridiplantae;Streptophyta;Streptophytina;Embryophyta;Tracheophyta;Euphyllophyta;Spermatophyta;Magnoliophyta;Mesangiospermae;eudicotyledons;Gunneridae;Pentapetalae;rosids;fabids;Fabales;Fabaceae;Papilionoideae;Loteae;Lotus;Lotus japonicus;
7.41858	1	g2992.t1	PF00012	Hsp70 protein	-	0.0006	-	-	-	-	-	-	573498076	35.53	Prevo	Prevotella sp. ICM33	Bacteria	1161412	;cellular organisms;Bacteria;Bacteroidetes/Chlorobi group;Bacteroidetes;Bacteroidia;Bacteroidales;Prevotellaceae;Prevotella;Prevotella sp. ICM33;
7.37776	250	g3593.t1	PF01757	Acyltransferase family	-	5e-23	-	-	-	-	-	8e-20	571918968	42.42	Afipi	Afipia sp. P52-10	Bacteria	1429916	;cellular organisms;Bacteria;Proteobacteria;Alphaproteobacteria;Rhizobiales;Bradyrhizobiaceae;Afipia;Afipia sp. P52-10;
7.31322	250	g12611.t1	PF00270	DEAD/DEAH box helicase	-	-	-	-	-	2e-15	-	3e-12	156844695	28.16	Vande	Vanderwaltozyma polyspora DSM 70294	Eukaryota_NO_Metazoa	436907	;cellular organisms;Eukaryota;Opisthokonta;Fungi;Dikarya;Ascomycota;saccharomyceta;Saccharomycotina;Saccharomycetes;Saccharomycetales;Saccharomycetaceae;Vanderwaltozyma;Vanderwaltozyma polyspora;Vanderwaltozyma polyspora DSM 70294;
7.31322	250	g12611.t2	PF00270	DEAD/DEAH box helicase	-	-	-	-	-	2e-15	-	3e-12	156844695	28.16	Vande	Vanderwaltozyma polyspora DSM 70294	Eukaryota_NO_Metazoa	436907	;cellular organisms;Eukaryota;Opisthokonta;Fungi;Dikarya;Ascomycota;saccharomyceta;Saccharomycotina;Saccharomycetes;Saccharomycetales;Saccharomycetaceae;Vanderwaltozyma;Vanderwaltozyma polyspora;Vanderwaltozyma polyspora DSM 70294;
7.31322	250	g15761.t1	PF00012	Hsp70 protein	-	2e-23	-	-	-	-	-	3e-20	517505719	28.44	R_col	Riemerella columbina	Bacteria	103810	;cellular organisms;Bacteria;Bacteroidetes/Chlorobi group;Bacteroidetes;Flavobacteriia;Flavobacteriales;Flavobacteriaceae;Riemerella;Riemerella columbina;
7.26443	1	g9855.t1	#N/A	#N/A	-	-	-	-	-	-	0.0007	-	300123208	29.44	B_hom	Blastocystis hominis	Eukaryota_NO_Metazoa	12968	;cellular organisms;Eukaryota;Stramenopiles;Blastocystis;Blastocystis hominis;
7.26443	1	g12388.t1	#N/A	#N/A	-	-	-	-	-	0.0007	-	-	310800966	55.56	Colle	Colletotrichum graminicola M1.001	Eukaryota_NO_Metazoa	645133	;cellular organisms;Eukaryota;Opisthokonta;Fungi;Dikarya;Ascomycota;saccharomyceta;Pezizomycotina;leotiomyceta;sordariomyceta;Sordariomycetes;Hypocreomycetidae;Glomerellales;Glomerellaceae;mitosporic Glomerellaceae;Colletotrichum;Colletotrichum graminicola;Colletotrichum graminicola M1.001;
7.26443	1	g2643.t1	PF07716	Basic region leucine zipper	-	-	-	-	-	-	0.0007	-	470307070	47.92	Capsa	Capsaspora owczarzaki ATCC 30864	Eukaryota_NO_Metazoa	595528	;cellular organisms;Eukaryota;Opisthokonta;Opisthokonta incertae sedis;Ichthyosporea;Capsaspora;Capsaspora owczarzaki;Capsaspora owczarzaki ATCC 30864;
7.26443	1	g5533.t1	#N/A	#N/A	-	-	-	-	0.0007	-	-	-	586717550	45.78	A_tri	Amborella trichopoda	Eukaryota_NO_Metazoa	13333	;cellular organisms;Eukaryota;Viridiplantae;Streptophyta;Streptophytina;Embryophyta;Tracheophyta;Euphyllophyta;Spermatophyta;Magnoliophyta;basal Magnoliophyta;Amborellales;Amborellaceae;Amborella;Amborella trichopoda;
7.24423	251	g5617.t1	PF02837	Glycosyl hydrolases family 2, sugar binding domain	5e-24	-	-	-	-	-	-	7e-21	493940744	46.03	H_car	Halosimplex carlsbadense	Archaea	171164	;cellular organisms;Archaea;Euryarchaeota;Halobacteria;Halobacteriales;Halobacteriaceae;Halosimplex;Halosimplex carlsbadense;
7.19544	250	g20403.t2	#N/A	#N/A	-	-	-	-	-	-	3e-18	4e-15	281211034	38.85	Polys	Polysphondylium pallidum PN500	Eukaryota_NO_Metazoa	670386	;cellular organisms;Eukaryota;Amoebozoa;Mycetozoa;Dictyosteliida;Polysphondylium;Polysphondylium pallidum;Polysphondylium pallidum PN500;
7.19544	1273	g10832.t1	PF12796	Ankyrin repeats (3 copies)	-	3e-38	-	-	-	-	-	4e-35	189502738	25.75	Candi	Candidatus Amoebophilus asiaticus 5a2	Bacteria	452471	;cellular organisms;Bacteria;Bacteroidetes/Chlorobi group;Bacteroidetes;Cytophagia;Cytophagales;Amoebophilaceae;Candidatus Amoebophilus;Candidatus Amoebophilus asiaticus;Candidatus Amoebophilus asiaticus 5a2;
7.15907	251	g7926.t1	PF00012	Hsp70 protein	-	-	-	-	-	-	7e-13	9e-10	407853094	27.92	T_cru	Trypanosoma cruzi	Eukaryota_NO_Metazoa	5693	;cellular organisms;Eukaryota;Euglenozoa;Kinetoplastida;Trypanosomatidae;Trypanosoma;Schizotrypanum;Trypanosoma cruzi;
7.04129	250	g9287.t1	PF03982	Diacylglycerol acyltransferase	-	-	-	-	-	-	7e-38	8e-35	330843071	51.68	D_pur	Dictyostelium purpureum	Eukaryota_NO_Metazoa	5786	;cellular organisms;Eukaryota;Amoebozoa;Mycetozoa;Dictyosteliida;Dictyostelium;Dictyostelium purpureum;
7.01312	1	g2314.t1	#N/A	#N/A	-	-	-	-	-	-	0.0009	-	66810239	34.94	Dicty	Dictyostelium discoideum AX4	Eukaryota_NO_Metazoa	352472	;cellular organisms;Eukaryota;Amoebozoa;Mycetozoa;Dictyosteliida;Dictyostelium;Dictyostelium discoideum;Dictyostelium discoideum AX4;
7.01312	559	g5545.t1	PF00098	Zinc knuckle	-	-	-	-	-	-	9e-17	1e-13	71747588	49.45	Trypa	Trypanosoma brucei brucei strain 927/4 GUTat10.1	Eukaryota_NO_Metazoa	999953	;cellular organisms;Eukaryota;Euglenozoa;Kinetoplastida;Trypanosomatidae;Trypanosoma;Trypanozoon;Trypanosoma brucei;Trypanosoma brucei brucei;Trypanosoma brucei brucei strain 927/4 GUTat10.1;
6.90776	73	g11971.t1	#N/A	#N/A	-	-	-	-	2e-09	-	-	2e-06	147835847	31.82	V_vin	Vitis vinifera	Eukaryota_NO_Metazoa	29760	;cellular organisms;Eukaryota;Viridiplantae;Streptophyta;Streptophytina;Embryophyta;Tracheophyta;Euphyllophyta;Spermatophyta;Magnoliophyta;Mesangiospermae;eudicotyledons;Gunneridae;Pentapetalae;rosids;rosids incertae sedis;Vitales;Vitaceae;Vitis;Vitis vinifera;
6.90776	251	g17551.t1	PF00106	short chain dehydrogenase	-	3e-41	-	-	-	-	-	3e-38	515385043	36.12	C_fri	Chlorogloeopsis fritschii	Bacteria	1124	;cellular organisms;Bacteria;Cyanobacteria;Stigonematales;Chlorogloeopsis;Chlorogloeopsis fritschii;
6.90776	254	g19696.t1	PF00125	Core histone H2A/H2B/H3/H4	-	-	-	-	1e-12	-	-	1e-09	565345204	39.19	S_tub	Solanum tuberosum	Eukaryota_NO_Metazoa	4113	;cellular organisms;Eukaryota;Viridiplantae;Streptophyta;Streptophytina;Embryophyta;Tracheophyta;Euphyllophyta;Spermatophyta;Magnoliophyta;Mesangiospermae;eudicotyledons;Gunneridae;Pentapetalae;asterids;lamiids;Solanales;Solanaceae;Solanoideae;Solaneae;Solanum;Solanum tuberosum;
6.90776	250	g4966.t1	PF00326	Prolyl oligopeptidase family	-	-	-	-	-	5e-24	-	5e-21	595781746	25.55	Fomit	Fomitiporia mediterranea MF3/22	Eukaryota_NO_Metazoa	694068	;cellular organisms;Eukaryota;Opisthokonta;Fungi;Dikarya;Basidiomycota;Agaricomycotina;Agaricomycetes;Agaricomycetes incertae sedis;Hymenochaetales;Hymenochaetaceae;Fomitiporia;Fomitiporia mediterranea;Fomitiporia mediterranea MF3/22;
6.90776	2	g426.t1	#N/A	#N/A	-	-	-	-	-	2e-08	-	2e-05	575487906	32.5	Batra	Batrachochytrium dendrobatidis JAM81	Eukaryota_NO_Metazoa	684364	;cellular organisms;Eukaryota;Opisthokonta;Fungi;Chytridiomycota;Chytridiomycetes;Rhizophydiales;Rhizophydiales incertae sedis;Batrachochytrium;Batrachochytrium dendrobatidis;Batrachochytrium dendrobatidis JAM81;
6.90776	117	g7191.t1	#N/A	#N/A	-	-	-	-	-	2e-26	-	2e-23	68482880	45.95	Candi	Candida albicans SC5314	Eukaryota_NO_Metazoa	237561	;cellular organisms;Eukaryota;Opisthokonta;Fungi;Dikarya;Ascomycota;saccharomyceta;Saccharomycotina;Saccharomycetes;Saccharomycetales;mitosporic Saccharomycetales;Candida;Candida albicans;Candida albicans SC5314;
6.78997	62	g4858.t1	#N/A	#N/A	-	-	-	-	9e-07	-	-	0.0008	328688389	29.55	H_pet	Helianthus petiolaris	Eukaryota_NO_Metazoa	4234	;cellular organisms;Eukaryota;Viridiplantae;Streptophyta;Streptophytina;Embryophyta;Tracheophyta;Euphyllophyta;Spermatophyta;Magnoliophyta;Mesangiospermae;eudicotyledons;Gunneridae;Pentapetalae;asterids;campanulids;Asterales;Asteraceae;Asteroideae;Heliantheae alliance;Heliantheae;Helianthus;Helianthus petiolaris;
6.62007	4	g6933.t1	PF13499	EF-hand domain pair	-	-	-	-	-	8e-08	-	6e-05	389644940	26.47	Magna	Magnaporthe oryzae 70-15	Eukaryota_NO_Metazoa	242507	;cellular organisms;Eukaryota;Opisthokonta;Fungi;Dikarya;Ascomycota;saccharomyceta;Pezizomycotina;leotiomyceta;sordariomyceta;Sordariomycetes;Sordariomycetidae;Magnaporthales;Magnaporthaceae;Magnaporthe;Magnaporthe oryzae;Magnaporthe oryzae 70-15;
6.57128	49	g14733.t1	#N/A	#N/A	-	-	-	-	-	-	7e-10	5e-07	577143229	63.46	Plasm	Plasmodium inui San Antonio 1	Eukaryota_NO_Metazoa	1237626	;cellular organisms;Eukaryota;Alveolata;Apicomplexa;Aconoidasida;Haemosporida;Plasmodium;Plasmodium (Plasmodium);Plasmodium inui;Plasmodium inui San Antonio 1;
6.55108	1715	g1520.t1	PF12796	Ankyrin repeats (3 copies)	-	1e-30	-	-	-	-	-	7e-28	189502738	32.74	Candi	Candidatus Amoebophilus asiaticus 5a2	Bacteria	452471	;cellular organisms;Bacteria;Bacteroidetes/Chlorobi group;Bacteroidetes;Cytophagia;Cytophagales;Amoebophilaceae;Candidatus Amoebophilus;Candidatus Amoebophilus asiaticus;Candidatus Amoebophilus asiaticus 5a2;
6.39693	3	g6435.t1	#N/A	#N/A	-	1e-06	-	-	-	-	-	0.0006	547248387	35.71	Clost	Clostridium sp. CAG:127	Bacteria	1262774	;cellular organisms;Bacteria;Firmicutes;Clostridia;Clostridiales;Clostridiaceae;Clostridium;environmental samples;Clostridium sp. CAG:127;
6.31997	46	g14733.t2	#N/A	#N/A	-	-	-	-	-	-	9e-10	5e-07	577143229	63.46	Plasm	Plasmodium inui San Antonio 1	Eukaryota_NO_Metazoa	1237626	;cellular organisms;Eukaryota;Alveolata;Apicomplexa;Aconoidasida;Haemosporida;Plasmodium;Plasmodium (Plasmodium);Plasmodium inui;Plasmodium inui San Antonio 1;
6.31997	18	g17559.t1	PF00012	Hsp70 protein	-	-	-	-	9e-07	-	-	0.0005	168030747	27.22	P_pat	Physcomitrella patens	Eukaryota_NO_Metazoa	3218	;cellular organisms;Eukaryota;Viridiplantae;Streptophyta;Streptophytina;Embryophyta;Bryophyta;Bryophytina;Bryopsida;Funariidae;Funariales;Funariaceae;Physcomitrella;Physcomitrella patens;
6.21461	351	g10680.t1	PF13857	Ankyrin repeats (many copies)	-	1e-14	-	-	-	-	-	5e-12	339483087	28.28	Nitro	Nitrosomonas sp. Is79A3	Bacteria	261292	;cellular organisms;Bacteria;Proteobacteria;Betaproteobacteria;Nitrosomonadales;Nitrosomonadaceae;Nitrosomonas;Nitrosomonas sp. Is79A3;
6.21461	127	g19757.t2	#N/A	#N/A	-	-	-	-	-	4e-25	-	2e-22	595479733	35.88	Rhizo	Rhizophagus irregularis DAOM 197198w	Eukaryota_NO_Metazoa	1432141	;cellular organisms;Eukaryota;Opisthokonta;Fungi;Glomeromycota;Glomeromycetes;Glomerales;Glomeraceae;Rhizophagus;Rhizophagus irregularis;Rhizophagus irregularis DAOM 197198w;
6.21461	250	g3192.t1	PF00012	Hsp70 protein	-	-	-	-	-	2e-17	-	1e-14	618807278	32.66	Stere	Stereum hirsutum FP-91666 SS1	Eukaryota_NO_Metazoa	721885	;cellular organisms;Eukaryota;Opisthokonta;Fungi;Dikarya;Basidiomycota;Agaricomycotina;Agaricomycetes;Agaricomycetes incertae sedis;Russulales;Stereaceae;Stereum;Stereum hirsutum;Stereum hirsutum FP-91666 SS1;
6.21461	250	g6306.t1	PF13589	Histidine kinase-, DNA gyrase B-, and HSP90-like ATPase	-	-	-	-	-	2e-36	-	1e-33	505755356	30.19	Walle	Wallemia ichthyophaga EXF-994	Eukaryota_NO_Metazoa	1299270	;cellular organisms;Eukaryota;Opisthokonta;Fungi;Dikarya;Basidiomycota;Basidiomycota incertae sedis;Wallemiomycetes;Wallemiales;Wallemiales incertae sedis;Wallemia;Wallemia ichthyophaga;Wallemia ichthyophaga EXF-994;
6.21461	256	g647.t1	PF00125	Core histone H2A/H2B/H3/H4	-	-	-	-	8e-13	-	-	4e-10	565345204	38.51	S_tub	Solanum tuberosum	Eukaryota_NO_Metazoa	4113	;cellular organisms;Eukaryota;Viridiplantae;Streptophyta;Streptophytina;Embryophyta;Tracheophyta;Euphyllophyta;Spermatophyta;Magnoliophyta;Mesangiospermae;eudicotyledons;Gunneridae;Pentapetalae;asterids;lamiids;Solanales;Solanaceae;Solanoideae;Solaneae;Solanum;Solanum tuberosum;
6.21461	250	g8434.t1	PF03931	Skp1 family, tetramerisation domain	-	-	-	-	-	6e-23	-	3e-20	552913203	38.04	Rhizo	Rhizophagus irregularis DAOM 181602	Eukaryota_NO_Metazoa	747089	;cellular organisms;Eukaryota;Opisthokonta;Fungi;Glomeromycota;Glomeromycetes;Glomerales;Glomeraceae;Rhizophagus;Rhizophagus irregularis;Rhizophagus irregularis DAOM 181602;
5.99146	251	g11030.t1	PF04548	AIG1 family	-	-	-	-	-	1e-38	-	4e-36	552918359	31.21	Rhizo	Rhizophagus irregularis DAOM 181602	Eukaryota_NO_Metazoa	747089	;cellular organisms;Eukaryota;Opisthokonta;Fungi;Glomeromycota;Glomeromycetes;Glomerales;Glomeraceae;Rhizophagus;Rhizophagus irregularis;Rhizophagus irregularis DAOM 181602;
5.99146	427	g9725.t1	PF04548	AIG1 family	-	-	-	-	-	1e-53	-	4e-51	500259470	28.02	Togni	Togninia minima UCRPA7	Eukaryota_NO_Metazoa	1286976	;cellular organisms;Eukaryota;Opisthokonta;Fungi;Dikarya;Ascomycota;saccharomyceta;Pezizomycotina;leotiomyceta;sordariomyceta;Sordariomycetes;Sordariomycetidae;Calosphaeriales;Calosphaeriaceae;Togninia;Togninia minima;Togninia minima UCRPA7;
5.99146	250	g18222.t1	PF00270	DEAD/DEAH box helicase	-	5e-10	-	-	-	-	-	2e-07	516995149	26.67	Atrib	Atribacteria bacterium SCGC AAA252-M02	Bacteria	913317	;cellular organisms;Bacteria;unclassified Bacteria;Atribacteria;unclassified Atribacteria;Atribacteria bacterium SCGC AAA252-M02;
5.80914	250	g10093.t1	PF01221	Dynein light chain type 1	-	-	-	-	-	3e-36	-	1e-33	568124271	66.67	Cyphe	Cyphellophora europaea CBS 101466	Eukaryota_NO_Metazoa	1220924	;cellular organisms;Eukaryota;Opisthokonta;Fungi;Dikarya;Ascomycota;saccharomyceta;Pezizomycotina;leotiomyceta;Eurotiomycetes;Chaetothyriomycetidae;Chaetothyriales;Cyphellophoraceae;Cyphellophora;Cyphellophora europaea;Cyphellophora europaea CBS 101466;
5.80914	250	g11075.t2	#N/A	#N/A	-	-	-	-	3e-13	-	-	1e-10	590661609	24.6	T_cac	Theobroma cacao	Eukaryota_NO_Metazoa	3641	;cellular organisms;Eukaryota;Viridiplantae;Streptophyta;Streptophytina;Embryophyta;Tracheophyta;Euphyllophyta;Spermatophyta;Magnoliophyta;Mesangiospermae;eudicotyledons;Gunneridae;Pentapetalae;rosids;malvids;Malvales;Malvaceae;Byttnerioideae;Theobroma;Theobroma cacao;
5.80914	252	g2592.t1	PF01926	50S ribosome-binding GTPase	-	-	-	-	-	3e-63	-	1e-60	595500878	37.37	Rhizo	Rhizophagus irregularis DAOM 197198w	Eukaryota_NO_Metazoa	1432141	;cellular organisms;Eukaryota;Opisthokonta;Fungi;Glomeromycota;Glomeromycetes;Glomerales;Glomeraceae;Rhizophagus;Rhizophagus irregularis;Rhizophagus irregularis DAOM 197198w;
5.80914	22	g2619.t1	PF04970	Lecithin retinol acyltransferase	-	6e-07	-	-	-	-	-	0.0002	491053740	30.68	A_jun	Acinetobacter junii	Bacteria	40215	;cellular organisms;Bacteria;Proteobacteria;Gammaproteobacteria;Pseudomonadales;Moraxellaceae;Acinetobacter;Acinetobacter junii;
5.80914	250	g14783.t1	PF13086	AAA domain	-	-	-	-	-	3e-56	-	1e-53	618812444	39.04	Stere	Stereum hirsutum FP-91666 SS1	Eukaryota_NO_Metazoa	721885	;cellular organisms;Eukaryota;Opisthokonta;Fungi;Dikarya;Basidiomycota;Agaricomycotina;Agaricomycetes;Agaricomycetes incertae sedis;Russulales;Stereaceae;Stereum;Stereum hirsutum;Stereum hirsutum FP-91666 SS1;
5.70378	250	g19473.t1	PF04042	DNA polymerase alpha/epsilon subunit B	-	-	-	-	1e-43	-	-	3e-41	573923487	28.04	O_bra	Oryza brachyantha	Eukaryota_NO_Metazoa	4533	;cellular organisms;Eukaryota;Viridiplantae;Streptophyta;Streptophytina;Embryophyta;Tracheophyta;Euphyllophyta;Spermatophyta;Magnoliophyta;Mesangiospermae;Liliopsida;Petrosaviidae;commelinids;Poales;Poaceae;BEP clade;Ehrhartoideae;Oryzeae;Oryza;Oryza brachyantha;
5.70378	153	g18918.t1	PF05699	hAT family C-terminal dimerisation region	-	-	-	-	1e-09	-	-	3e-07	297721709	33.33	Oryza	Oryza sativa Japonica Group	Eukaryota_NO_Metazoa	39947	;cellular organisms;Eukaryota;Viridiplantae;Streptophyta;Streptophytina;Embryophyta;Tracheophyta;Euphyllophyta;Spermatophyta;Magnoliophyta;Mesangiospermae;Liliopsida;Petrosaviidae;commelinids;Poales;Poaceae;BEP clade;Ehrhartoideae;Oryzeae;Oryza;Oryza sativa;Oryza sativa Japonica Group;
5.70378	38	g4077.t1	PF00514	Armadillo/beta-catenin-like repeat	-	-	-	-	-	1e-08	-	3e-06	387766290	38.52	Schiz	Schizosaccharomyces japonicus yFS275	Eukaryota_NO_Metazoa	402676	;cellular organisms;Eukaryota;Opisthokonta;Fungi;Dikarya;Ascomycota;Taphrinomycotina;Schizosaccharomycetes;Schizosaccharomycetales;Schizosaccharomycetaceae;Schizosaccharomyces;Schizosaccharomyces japonicus;Schizosaccharomyces japonicus yFS275;
5.70378	1396	g4093.t1	PF00514	Armadillo/beta-catenin-like repeat	-	-	-	-	-	-	2e-42	6e-40	551646009	27.59	Guill	Guillardia theta CCMP2712	Eukaryota_NO_Metazoa	905079	;cellular organisms;Eukaryota;Cryptophyta;Pyrenomonadales;Geminigeraceae;Guillardia;Guillardia theta;Guillardia theta CCMP2712;
5.52146	30	g15147.t1	#N/A	#N/A	-	-	-	-	-	-	4e-11	1e-08	281212353	48.82	Polys	Polysphondylium pallidum PN500	Eukaryota_NO_Metazoa	670386	;cellular organisms;Eukaryota;Amoebozoa;Mycetozoa;Dictyosteliida;Polysphondylium;Polysphondylium pallidum;Polysphondylium pallidum PN500;
5.52146	1689	g552.t1	PF00514	Armadillo/beta-catenin-like repeat	-	-	-	-	-	-	8e-21	2e-18	551643271	24.94	Guill	Guillardia theta CCMP2712	Eukaryota_NO_Metazoa	905079	;cellular organisms;Eukaryota;Cryptophyta;Pyrenomonadales;Geminigeraceae;Guillardia;Guillardia theta;Guillardia theta CCMP2712;
5.52146	91	g8179.t1	#N/A	#N/A	-	-	-	-	-	4e-09	-	1e-06	595491299	34.71	Rhizo	Rhizophagus irregularis DAOM 197198w	Eukaryota_NO_Metazoa	1432141	;cellular organisms;Eukaryota;Opisthokonta;Fungi;Glomeromycota;Glomeromycetes;Glomerales;Glomeraceae;Rhizophagus;Rhizophagus irregularis;Rhizophagus irregularis DAOM 197198w;
5.52146	250	g12093.t1	PF02574	Homocysteine S-methyltransferase	-	2e-33	-	-	-	-	-	5e-31	522204112	26.62	Acido	Acidobacteriaceae bacterium KBS 83	Bacteria	1267533	;cellular organisms;Bacteria;Fibrobacteres/Acidobacteria group;Acidobacteria;Acidobacteriia;Acidobacteriales;Acidobacteriaceae;unclassified Acidobacteriaceae;Acidobacteriaceae bacterium KBS 83;
5.52146	116	g19757.t1	#N/A	#N/A	-	-	-	-	-	4e-22	-	1e-19	595479733	36	Rhizo	Rhizophagus irregularis DAOM 197198w	Eukaryota_NO_Metazoa	1432141	;cellular organisms;Eukaryota;Opisthokonta;Fungi;Glomeromycota;Glomeromycetes;Glomerales;Glomeraceae;Rhizophagus;Rhizophagus irregularis;Rhizophagus irregularis DAOM 197198w;
5.52146	250	g19920.t1	PF00271	Helicase conserved C-terminal domain	-	8e-24	-	-	-	-	-	2e-21	516747246	26.56	A_ben	Asticcacaulis benevestitus	Bacteria	347481	;cellular organisms;Bacteria;Proteobacteria;Alphaproteobacteria;Caulobacterales;Caulobacteraceae;Asticcacaulis;Asticcacaulis benevestitus;
5.40368	250	g13623.t1	PF00012	Hsp70 protein	-	9e-20	-	-	-	-	-	2e-17	430744323	31.99	Singu	Singulisphaera acidiphila DSM 18658	Bacteria	886293	;cellular organisms;Bacteria;Planctomycetes;Planctomycetia;Planctomycetales;Planctomycetaceae;Singulisphaera;Singulisphaera acidiphila;Singulisphaera acidiphila DSM 18658;
5.29832	979	g20378.t1	PF00271	Helicase conserved C-terminal domain	-	-	-	-	-	1e-152	-	2e-150	241951878	38.32	Candi	Candida dubliniensis CD36	Eukaryota_NO_Metazoa	573826	;cellular organisms;Eukaryota;Opisthokonta;Fungi;Dikarya;Ascomycota;saccharomyceta;Saccharomycotina;Saccharomycetes;Saccharomycetales;mitosporic Saccharomycetales;Candida;Candida dubliniensis;Candida dubliniensis CD36;
5.29832	66	g11043.t1	PF05699	hAT family C-terminal dimerisation region	-	-	-	-	4e-07	-	-	8e-05	77555964	35	Oryza	Oryza sativa Japonica Group	Eukaryota_NO_Metazoa	39947	;cellular organisms;Eukaryota;Viridiplantae;Streptophyta;Streptophytina;Embryophyta;Tracheophyta;Euphyllophyta;Spermatophyta;Magnoliophyta;Mesangiospermae;Liliopsida;Petrosaviidae;commelinids;Poales;Poaceae;BEP clade;Ehrhartoideae;Oryzeae;Oryza;Oryza sativa;Oryza sativa Japonica Group;
5.29832	8	g11870.t1	PF02373	JmjC domain, hydroxylase	-	-	-	-	1e-08	-	-	2e-06	255083144	31.13	Micro	Micromonas sp. RCC299	Eukaryota_NO_Metazoa	296587	;cellular organisms;Eukaryota;Viridiplantae;Chlorophyta;Mamiellophyceae;Mamiellales;Micromonas;Micromonas sp. RCC299;
5.29832	32	g19176.t1	PF00012	Hsp70 protein	-	-	-	-	-	4e-08	-	8e-06	501754711	26.89	Taphr	Taphrina deformans PYCC 5710	Eukaryota_NO_Metazoa	1097556	;cellular organisms;Eukaryota;Opisthokonta;Fungi;Dikarya;Ascomycota;Taphrinomycotina;Taphrinomycetes;Taphrinales;Taphrinaceae;Taphrina;Taphrina deformans;Taphrina deformans PYCC 5710;
5.29832	103	g1911.t1	PF00651	BTB/POZ domain	-	-	-	-	2e-07	-	-	4e-05	357166072	40.51	B_dis	Brachypodium distachyon	Eukaryota_NO_Metazoa	15368	;cellular organisms;Eukaryota;Viridiplantae;Streptophyta;Streptophytina;Embryophyta;Tracheophyta;Euphyllophyta;Spermatophyta;Magnoliophyta;Mesangiospermae;Liliopsida;Petrosaviidae;commelinids;Poales;Poaceae;BEP clade;Pooideae;Brachypodieae;Brachypodium;Brachypodium distachyon;
5.29832	250	g7317.t1	PF01221	Dynein light chain type 1	-	-	-	-	-	1e-20	-	2e-18	330935681	43.82	Pyren	Pyrenophora teres f. teres 0-1	Eukaryota_NO_Metazoa	861557	;cellular organisms;Eukaryota;Opisthokonta;Fungi;Dikarya;Ascomycota;saccharomyceta;Pezizomycotina;leotiomyceta;dothideomyceta;Dothideomycetes;Pleosporomycetidae;Pleosporales;Pleosporineae;Pleosporaceae;Pyrenophora;Pyrenophora teres;Pyrenophora teres f. teres;Pyrenophora teres f. teres 0-1;
5.29832	251	g9454.t1	PF01214	Casein kinase II regulatory subunit	-	-	-	-	-	-	2e-18	4e-16	348690064	40.17	P_soj	Phytophthora sojae	Eukaryota_NO_Metazoa	67593	;cellular organisms;Eukaryota;Stramenopiles;Oomycetes;Peronosporales;Phytophthora;Phytophthora sojae;
5.29832	260	g5798.t1	PF01926	50S ribosome-binding GTPase	-	-	-	-	-	1e-55	-	2e-53	350291796	28.13	Neuro	Neurospora tetrasperma FGSC 2509	Eukaryota_NO_Metazoa	510952	;cellular organisms;Eukaryota;Opisthokonta;Fungi;Dikarya;Ascomycota;saccharomyceta;Pezizomycotina;leotiomyceta;sordariomyceta;Sordariomycetes;Sordariomycetidae;Sordariales;Sordariaceae;Neurospora;Neurospora tetrasperma;Neurospora tetrasperma FGSC 2509;
5.19296	250	g10156.t1	PF00107	Zinc-binding dehydrogenase	-	-	-	-	-	5e-102	-	9e-100	459366273	45.85	Candi	Candida maltosa Xu316	Eukaryota_NO_Metazoa	1245528	;cellular organisms;Eukaryota;Opisthokonta;Fungi;Dikarya;Ascomycota;saccharomyceta;Saccharomycotina;Saccharomycetes;Saccharomycetales;mitosporic Saccharomycetales;Candida;Candida maltosa;Candida maltosa Xu316;
5.19296	232	g4492.t1	PF00400	WD domain, G-beta repeat	-	-	-	-	-	5e-12	-	9e-10	384488555	43.24	Rhizo	Rhizopus delemar RA 99-880	Eukaryota_NO_Metazoa	246409	;cellular organisms;Eukaryota;Opisthokonta;Fungi;Fungi incertae sedis;Early diverging fungal lineages;Mucoromycotina;Mucorales;Mucorineae;Rhizopodaceae;Rhizopus;Rhizopus delemar;Rhizopus delemar RA 99-880;
5.16479	250	g18462.t2	PF00012	Hsp70 protein	-	-	-	-	-	4e-23	-	7e-21	568440122	31.16	Agari	Agaricus bisporus var. bisporus H97	Eukaryota_NO_Metazoa	936046	;cellular organisms;Eukaryota;Opisthokonta;Fungi;Dikarya;Basidiomycota;Agaricomycotina;Agaricomycetes;Agaricomycetidae;Agaricales;Agaricaceae;Agaricus;Agaricus bisporus;Agaricus bisporus var. bisporus;Agaricus bisporus var. bisporus H97;
5.16479	250	g13799.t1	PF00347	Ribosomal protein L6	-	-	-	-	-	-	4e-108	7e-106	459657650	58.01	Entam	Entamoeba histolytica HM-1:IMSS-B	Eukaryota_NO_Metazoa	885319	;cellular organisms;Eukaryota;Amoebozoa;Archamoebae;Entamoebidae;Entamoeba;Entamoeba histolytica;Entamoeba histolytica HM-1:IMSS;Entamoeba histolytica HM-1:IMSS-B;
5.116	472	g572.t1	PF01926	50S ribosome-binding GTPase	-	-	-	-	-	3e-54	-	5e-52	512207749	27.72	Glare	Glarea lozoyensis ATCC 20868	Eukaryota_NO_Metazoa	1116229	;cellular organisms;Eukaryota;Opisthokonta;Fungi;Dikarya;Ascomycota;saccharomyceta;Pezizomycotina;leotiomyceta;sordariomyceta;Leotiomycetes;Helotiales;Helotiaceae;Glarea;Glarea lozoyensis;Glarea lozoyensis ATCC 20868;
5.116	89	g8179.t2	#N/A	#N/A	-	-	-	-	-	6e-09	-	1e-06	595491299	34.71	Rhizo	Rhizophagus irregularis DAOM 197198w	Eukaryota_NO_Metazoa	1432141	;cellular organisms;Eukaryota;Opisthokonta;Fungi;Glomeromycota;Glomeromycetes;Glomerales;Glomeraceae;Rhizophagus;Rhizophagus irregularis;Rhizophagus irregularis DAOM 197198w;
5.01064	500	g12892.t1	PF00240	Ubiquitin family	-	-	-	-	-	-	2e-73	3e-71	330805887	58.61	D_pur	Dictyostelium purpureum	Eukaryota_NO_Metazoa	5786	;cellular organisms;Eukaryota;Amoebozoa;Mycetozoa;Dictyosteliida;Dictyostelium;Dictyostelium purpureum;
5.01064	250	g14695.t1	PF00012	Hsp70 protein	-	-	-	-	-	2e-14	-	3e-12	403415408	32.26	F_rad	Fibroporia radiculosa	Eukaryota_NO_Metazoa	599839	;cellular organisms;Eukaryota;Opisthokonta;Fungi;Dikarya;Basidiomycota;Agaricomycotina;Agaricomycetes;Agaricomycetes incertae sedis;Polyporales;Polyporaceae;Fibroporia;Fibroporia radiculosa;
4.96185	14	g823.t1	#N/A	#N/A	-	7e-14	-	-	-	-	-	1e-11	518066761	30.43	W_pip	Wolbachia pipientis	Bacteria	955	;cellular organisms;Bacteria;Proteobacteria;Alphaproteobacteria;Rickettsiales;Anaplasmataceae;Wolbachieae;Wolbachia;Wolbachia pipientis;
4.94164	250	g3465.t1	PF00012	Hsp70 protein	-	5e-08	-	-	-	-	-	7e-06	487604740	48.39	S_ent	Salmonella enterica	Bacteria	28901	;cellular organisms;Bacteria;Proteobacteria;Gammaproteobacteria;Enterobacteriales;Enterobacteriaceae;Salmonella;Salmonella enterica;
4.89285	57	g9893.t1	#N/A	#N/A	-	3e-08	-	-	-	-	-	4e-06	495545109	34.78	Flavo	Flavobacteriales bacterium ALC-1	Bacteria	391603	;cellular organisms;Bacteria;Bacteroidetes/Chlorobi group;Bacteroidetes;Flavobacteriia;Flavobacteriales;unclassified Flavobacteriales;unclassified Flavobacteriales (miscellaneous);Flavobacteriales bacterium ALC-1;
4.89285	250	g11189.t1	PF02373	JmjC domain, hydroxylase	-	-	-	-	3e-16	-	-	4e-14	303281052	33.33	Micro	Micromonas pusilla CCMP1545	Eukaryota_NO_Metazoa	564608	;cellular organisms;Eukaryota;Viridiplantae;Chlorophyta;Mamiellophyceae;Mamiellales;Micromonas;Micromonas pusilla;Micromonas pusilla CCMP1545;
4.89285	609	g2348.t1	PF00514	Armadillo/beta-catenin-like repeat	-	-	-	-	-	3e-34	-	4e-32	387766290	40.1	Schiz	Schizosaccharomyces japonicus yFS275	Eukaryota_NO_Metazoa	402676	;cellular organisms;Eukaryota;Opisthokonta;Fungi;Dikarya;Ascomycota;Taphrinomycotina;Schizosaccharomycetes;Schizosaccharomycetales;Schizosaccharomycetaceae;Schizosaccharomyces;Schizosaccharomyces japonicus;Schizosaccharomyces japonicus yFS275;
4.89285	250	g7320.t2	PF08433	Chromatin associated protein KTI12	-	-	-	-	-	-	3e-19	4e-17	167516646	33.77	Monos	Monosiga brevicollis MX1	Eukaryota_NO_Metazoa	431895	;cellular organisms;Eukaryota;Opisthokonta;Choanoflagellida;Codonosigidae;Monosiga;Monosiga brevicollis;Monosiga brevicollis MX1;
4.78749	61	g4764.t1	PF00702	haloacid dehalogenase-like hydrolase	-	5e-07	-	-	-	-	-	6e-05	206896255	45.16	Copro	Coprothermobacter proteolyticus DSM 5265	Bacteria	309798	;cellular organisms;Bacteria;Firmicutes;Clostridia;Thermoanaerobacterales;Thermodesulfobiaceae;Coprothermobacter;Coprothermobacter proteolyticus;Coprothermobacter proteolyticus DSM 5265;
4.71053	251	g12742.t1	PF02373	JmjC domain, hydroxylase	-	-	-	-	9e-15	-	-	1e-12	159466700	32.26	C_rei	Chlamydomonas reinhardtii	Eukaryota_NO_Metazoa	3055	;cellular organisms;Eukaryota;Viridiplantae;Chlorophyta;Chlorophyceae;Chlamydomonadales;Chlamydomonadaceae;Chlamydomonas;Chlamydomonas reinhardtii;
4.60517	250	g1073.t2	PF00025	ADP-ribosylation factor family	-	-	-	-	-	-	3e-92	3e-90	294880759	71.11	Perki	Perkinsus marinus ATCC 50983	Eukaryota_NO_Metazoa	423536	;cellular organisms;Eukaryota;Alveolata;Perkinsea;Perkinsida;Perkinsidae;Perkinsus;Perkinsus marinus;Perkinsus marinus ATCC 50983;
4.60517	264	g8067.t1	PF00069	Protein kinase domain	-	-	-	-	-	9e-46	-	9e-44	71042556	44.2	S_cer	Saccharomyces cerevisiae	Eukaryota_NO_Metazoa	4932	;cellular organisms;Eukaryota;Opisthokonta;Fungi;Dikarya;Ascomycota;saccharomyceta;Saccharomycotina;Saccharomycetes;Saccharomycetales;Saccharomycetaceae;Saccharomyces;Saccharomyces cerevisiae;
4.60517	38	g10129.t2	PF11799	impB/mucB/samB family C-terminal domain	-	-	-	-	-	1e-07	-	1e-05	384497743	24.19	Rhizo	Rhizopus delemar RA 99-880	Eukaryota_NO_Metazoa	246409	;cellular organisms;Eukaryota;Opisthokonta;Fungi;Fungi incertae sedis;Early diverging fungal lineages;Mucoromycotina;Mucorales;Mucorineae;Rhizopodaceae;Rhizopus;Rhizopus delemar;Rhizopus delemar RA 99-880;
4.60517	251	g13624.t1	PF00012	Hsp70 protein	-	-	-	-	-	-	1e-17	1e-15	20198944	30.91	C_coh	Crypthecodinium cohnii	Eukaryota_NO_Metazoa	2866	;cellular organisms;Eukaryota;Alveolata;Dinophyceae;Gonyaulacales;Crypthecodiniaceae;Crypthecodinium;Crypthecodinium cohnii;
4.60517	250	g18462.t1	PF00012	Hsp70 protein	-	-	-	-	-	3e-16	-	3e-14	568440122	32.97	Agari	Agaricus bisporus var. bisporus H97	Eukaryota_NO_Metazoa	936046	;cellular organisms;Eukaryota;Opisthokonta;Fungi;Dikarya;Basidiomycota;Agaricomycotina;Agaricomycetes;Agaricomycetidae;Agaricales;Agaricaceae;Agaricus;Agaricus bisporus;Agaricus bisporus var. bisporus;Agaricus bisporus var. bisporus H97;
4.60517	19	g19702.t1	PF05699	hAT family C-terminal dimerisation region	-	-	-	-	-	8e-10	-	8e-08	595490366	25.09	Rhizo	Rhizophagus irregularis DAOM 197198w	Eukaryota_NO_Metazoa	1432141	;cellular organisms;Eukaryota;Opisthokonta;Fungi;Glomeromycota;Glomeromycetes;Glomerales;Glomeraceae;Rhizophagus;Rhizophagus irregularis;Rhizophagus irregularis DAOM 197198w;
4.60517	131	g20598.t1	#N/A	#N/A	-	-	-	-	-	-	1e-24	1e-22	300123006	30.43	B_hom	Blastocystis hominis	Eukaryota_NO_Metazoa	12968	;cellular organisms;Eukaryota;Stramenopiles;Blastocystis;Blastocystis hominis;
4.60517	250	g2386.t1	PF00012	Hsp70 protein	-	-	-	-	-	1e-11	-	1e-09	527293734	29.46	Fomit	Fomitopsis pinicola FP-58527 SS1	Eukaryota_NO_Metazoa	743788	;cellular organisms;Eukaryota;Opisthokonta;Fungi;Dikarya;Basidiomycota;Agaricomycotina;Agaricomycetes;Agaricomycetes incertae sedis;Polyporales;Coriolaceae;Fomitopsis;Fomitopsis pinicola;Fomitopsis pinicola FP-58527 SS1;
4.60517	250	g2993.t1	PF00012	Hsp70 protein	-	-	-	-	-	-	1e-10	1e-08	51012459	30.19	N_fow	Naegleria fowleri	Eukaryota_NO_Metazoa	5763	;cellular organisms;Eukaryota;Heterolobosea;Schizopyrenida;Vahlkampfiidae;Naegleria;Naegleria fowleri;
4.60517	250	g3456.t1	PF00012	Hsp70 protein	-	-	-	-	-	-	2e-10	2e-08	528255509	26.34	S_cul	Strigomonas culicis	Eukaryota_NO_Metazoa	28005	;cellular organisms;Eukaryota;Euglenozoa;Kinetoplastida;Trypanosomatidae;Strigomonas;Strigomonas culicis;
4.60517	74	g5485.t1	#N/A	#N/A	-	-	-	-	-	5e-08	-	5e-06	526201070	51.47	Dacty	Dactylellina haptotyla CBS 200.50	Eukaryota_NO_Metazoa	1284197	;cellular organisms;Eukaryota;Opisthokonta;Fungi;Dikarya;Ascomycota;saccharomyceta;Pezizomycotina;Orbiliomycetes;Orbiliales;Orbiliaceae;mitosporic Orbiliaceae;Dactylellina;Dactylellina haptotyla;Dactylellina haptotyla CBS 200.50;
4.60517	250	g7664.t1	PF00012	Hsp70 protein	-	-	-	-	-	5e-13	-	5e-11	50420953	30.43	Debar	Debaryomyces hansenii CBS767	Eukaryota_NO_Metazoa	284592	;cellular organisms;Eukaryota;Opisthokonta;Fungi;Dikarya;Ascomycota;saccharomyceta;Saccharomycotina;Saccharomycetes;Saccharomycetales;Debaryomycetaceae;Debaryomyces;Debaryomyces hansenii;Debaryomyces hansenii var. hansenii;Debaryomyces hansenii CBS767;
4.60517	250	g8210.t1	PF00385	Chromo (CHRromatin Organisation MOdifier) domain	-	-	-	-	-	6e-09	-	6e-07	471905954	41.79	Rhizo	Rhizoctonia solani AG-1 IB	Eukaryota_NO_Metazoa	1108050	;cellular organisms;Eukaryota;Opisthokonta;Fungi;Dikarya;Basidiomycota;Agaricomycotina;Agaricomycetes;Agaricomycetes incertae sedis;Cantharellales;Ceratobasidiaceae;mitosporic Ceratobasidiaceae;Rhizoctonia;Rhizoctonia solani;Rhizoctonia solani AG-1 IB;
4.49981	38	g9184.t1	PF00514	Armadillo/beta-catenin-like repeat	-	-	-	-	-	1e-06	-	9e-05	589278472	43.1	Treme	Tremella mesenterica DSM 1558	Eukaryota_NO_Metazoa	578456	;cellular organisms;Eukaryota;Opisthokonta;Fungi;Dikarya;Basidiomycota;Agaricomycotina;Tremellomycetes;Tremellales;Tremellaceae;Tremella;Tremella mesenterica;Tremella mesenterica DSM 1558;
4.45102	250	g9332.t2	PF00071	Ras family	-	-	-	-	7e-40	-	-	6e-38	460403089	38.46	S_lyc	Solanum lycopersicum	Eukaryota_NO_Metazoa	4081	;cellular organisms;Eukaryota;Viridiplantae;Streptophyta;Streptophytina;Embryophyta;Tracheophyta;Euphyllophyta;Spermatophyta;Magnoliophyta;Mesangiospermae;eudicotyledons;Gunneridae;Pentapetalae;asterids;lamiids;Solanales;Solanaceae;Solanoideae;Solaneae;Solanum;Lycopersicon;Solanum lycopersicum;
4.42285	250	g16159.t1	PF01202	Shikimate kinase	-	6e-42	-	-	-	-	-	5e-40	403525587	49.68	Arthr	Arthrobacter sp. Rue61a	Bacteria	1118963	;cellular organisms;Bacteria;Actinobacteria;Actinobacteria;Actinobacteridae;Actinomycetales;Micrococcineae;Micrococcaceae;Arthrobacter;Arthrobacter sp. Rue61a;
4.38203	77	g8858.t1	#N/A	#N/A	-	-	-	-	-	1e-21	-	8e-20	374109492	40.46	Ashby	Ashbya gossypii FDAG1	Eukaryota_NO_Metazoa	1034331	;cellular organisms;Eukaryota;Opisthokonta;Fungi;Dikarya;Ascomycota;saccharomyceta;Saccharomycotina;Saccharomycetes;Saccharomycetales;Saccharomycetaceae;Eremothecium;Eremothecium gossypii;Ashbya gossypii FDAG1;
4.31749	251	g8940.t1	PF00012	Hsp70 protein	-	-	-	-	8e-23	-	-	6e-21	573924570	30.63	O_bra	Oryza brachyantha	Eukaryota_NO_Metazoa	4533	;cellular organisms;Eukaryota;Viridiplantae;Streptophyta;Streptophytina;Embryophyta;Tracheophyta;Euphyllophyta;Spermatophyta;Magnoliophyta;Mesangiospermae;Liliopsida;Petrosaviidae;commelinids;Poales;Poaceae;BEP clade;Ehrhartoideae;Oryzeae;Oryza;Oryza brachyantha;
4.31749	250	g15591.t1	PF01466	Skp1 family, dimerisation domain	-	-	-	-	-	-	4e-14	3e-12	46451227	30.94	T_the	Tetrahymena thermophila	Eukaryota_NO_Metazoa	5911	;cellular organisms;Eukaryota;Alveolata;Ciliophora;Intramacronucleata;Oligohymenophorea;Hymenostomatida;Tetrahymenina;Tetrahymenidae;Tetrahymena;Tetrahymena thermophila;
4.31749	250	g562.t1	PF05699	hAT family C-terminal dimerisation region	-	-	-	-	4e-10	-	-	3e-08	147800117	37.65	V_vin	Vitis vinifera	Eukaryota_NO_Metazoa	29760	;cellular organisms;Eukaryota;Viridiplantae;Streptophyta;Streptophytina;Embryophyta;Tracheophyta;Euphyllophyta;Spermatophyta;Magnoliophyta;Mesangiospermae;eudicotyledons;Gunneridae;Pentapetalae;rosids;rosids incertae sedis;Vitales;Vitaceae;Vitis;Vitis vinifera;
4.31749	250	g6241.t1	PF04677	Protein similar to CwfJ C-terminus 1	-	-	-	-	4e-13	-	-	3e-11	145351367	30.23	Ostre	Ostreococcus lucimarinus CCE9901	Eukaryota_NO_Metazoa	436017	;cellular organisms;Eukaryota;Viridiplantae;Chlorophyta;Mamiellophyceae;Mamiellales;Ostreococcus;Ostreococcus 'lucimarinus';Ostreococcus lucimarinus CCE9901;
4.2485	480	g3080.t1	PF00626	Gelsolin repeat	-	-	-	-	-	-	1e-38	7e-37	470307305	41.87	Capsa	Capsaspora owczarzaki ATCC 30864	Eukaryota_NO_Metazoa	595528	;cellular organisms;Eukaryota;Opisthokonta;Opisthokonta incertae sedis;Ichthyosporea;Capsaspora;Capsaspora owczarzaki;Capsaspora owczarzaki ATCC 30864;
4.19971	250	g18606.t1	PF00012	Hsp70 protein	-	-	-	-	-	-	3e-09	2e-07	111120213	29.31	Babes	Babesia canis rossi	Eukaryota_NO_Metazoa	167444	;cellular organisms;Eukaryota;Alveolata;Apicomplexa;Aconoidasida;Piroplasmida;Babesiidae;Babesia;Babesia canis;Babesia canis rossi;
4.19971	250	g5670.t1	PF02544	3-oxo-5-alpha-steroid 4-dehydrogenase	-	-	-	-	-	-	6e-60	4e-58	470449168	54	Acant	Acanthamoeba castellanii str. Neff	Eukaryota_NO_Metazoa	1257118	;cellular organisms;Eukaryota;Amoebozoa;Discosea;Longamoebia;Centramoebida;Acanthamoebidae;Acanthamoeba;Acanthamoeba castellanii;Acanthamoeba castellanii str. Neff;
4.13517	250	g15004.t1	PF00079	Serpin (serine protease inhibitor)	-	8e-13	-	-	-	-	-	5e-11	479148011	32.33	Roseb	Roseburia intestinalis XB6B4	Bacteria	718255	;cellular organisms;Bacteria;Firmicutes;Clostridia;Clostridiales;Lachnospiraceae;Roseburia;Roseburia intestinalis;Roseburia intestinalis XB6B4;
4.09434	253	g3990.t1	PF01926	50S ribosome-binding GTPase	-	-	-	-	-	5e-63	-	3e-61	595500878	37.02	Rhizo	Rhizophagus irregularis DAOM 197198w	Eukaryota_NO_Metazoa	1432141	;cellular organisms;Eukaryota;Opisthokonta;Fungi;Glomeromycota;Glomeromycetes;Glomerales;Glomeraceae;Rhizophagus;Rhizophagus irregularis;Rhizophagus irregularis DAOM 197198w;
4.09434	251	g8904.t1	PF00651	BTB/POZ domain	-	-	-	-	1e-13	-	-	6e-12	573940910	29.44	O_bra	Oryza brachyantha	Eukaryota_NO_Metazoa	4533	;cellular organisms;Eukaryota;Viridiplantae;Streptophyta;Streptophytina;Embryophyta;Tracheophyta;Euphyllophyta;Spermatophyta;Magnoliophyta;Mesangiospermae;Liliopsida;Petrosaviidae;commelinids;Poales;Poaceae;BEP clade;Ehrhartoideae;Oryzeae;Oryza;Oryza brachyantha;
4.09434	250	g2654.t1	#N/A	#N/A	-	-	-	-	-	-	1e-08	6e-07	123975934	35.06	Trich	Trichomonas vaginalis G3	Eukaryota_NO_Metazoa	412133	;cellular organisms;Eukaryota;Parabasalia;Trichomonadida;Trichomonadidae;Trichomonas;Trichomonas vaginalis;Trichomonas vaginalis G3;
3.91202	3	g9966.t1	PF00030	Beta/Gamma crystallin	-	-	-	-	-	2e-05	-	0.001	407916473	26.67	Macro	Macrophomina phaseolina MS6	Eukaryota_NO_Metazoa	1126212	;cellular organisms;Eukaryota;Opisthokonta;Fungi;Dikarya;Ascomycota;saccharomyceta;Pezizomycotina;leotiomyceta;dothideomyceta;Dothideomycetes;Dothideomycetes incertae sedis;Botryosphaeriales;Botryosphaeriaceae;Macrophomina;Macrophomina phaseolina;Macrophomina phaseolina MS6;
3.91202	26	g10354.t1	#N/A	#N/A	-	-	-	-	-	1e-06	-	5e-05	595445999	27.11	Rhizo	Rhizophagus irregularis DAOM 197198w	Eukaryota_NO_Metazoa	1432141	;cellular organisms;Eukaryota;Opisthokonta;Fungi;Glomeromycota;Glomeromycetes;Glomerales;Glomeraceae;Rhizophagus;Rhizophagus irregularis;Rhizophagus irregularis DAOM 197198w;
3.91202	250	g11711.t1	PF02209	Villin headpiece domain	-	-	-	-	-	-	4e-27	2e-25	167536473	40	Monos	Monosiga brevicollis MX1	Eukaryota_NO_Metazoa	431895	;cellular organisms;Eukaryota;Opisthokonta;Choanoflagellida;Codonosigidae;Monosiga;Monosiga brevicollis;Monosiga brevicollis MX1;
3.91202	250	g12390.t1	PF01221	Dynein light chain type 1	-	-	-	-	-	2e-08	-	1e-06	407908882	35.44	Pucci	Puccinia striiformis f. sp. tritici	Eukaryota_NO_Metazoa	168172	;cellular organisms;Eukaryota;Opisthokonta;Fungi;Dikarya;Basidiomycota;Pucciniomycotina;Pucciniomycetes;Pucciniales;Pucciniaceae;Puccinia;Puccinia striiformis;Puccinia striiformis f. sp. tritici;
3.91202	135	g20598.t2	#N/A	#N/A	-	-	-	-	-	-	8e-25	4e-23	300123006	31.65	B_hom	Blastocystis hominis	Eukaryota_NO_Metazoa	12968	;cellular organisms;Eukaryota;Stramenopiles;Blastocystis;Blastocystis hominis;
3.91202	51	g2414.t1	#N/A	#N/A	-	4e-07	-	-	-	-	-	2e-05	547271977	39.78	Prote	Proteobacteria bacterium CAG:495	Bacteria	1262987	;cellular organisms;Bacteria;Proteobacteria;environmental samples;Proteobacteria bacterium CAG:495;
3.91202	250	g2552.t1	PF02373	JmjC domain, hydroxylase	-	-	-	-	-	-	2e-14	1e-12	223999023	28.74	Thala	Thalassiosira pseudonana CCMP1335	Eukaryota_NO_Metazoa	296543	;cellular organisms;Eukaryota;Stramenopiles;Bacillariophyta;Coscinodiscophyceae;Thalassiosirophycidae;Thalassiosirales;Thalassiosiraceae;Thalassiosira;Thalassiosira pseudonana;Thalassiosira pseudonana CCMP1335;
3.91202	250	g3085.t1	PF00012	Hsp70 protein	-	2e-19	-	-	-	-	-	1e-17	488694859	34.65	S_aur	Stigmatella aurantiaca	Bacteria	41	;cellular organisms;Bacteria;Proteobacteria;delta/epsilon subdivisions;Deltaproteobacteria;Myxococcales;Cystobacterineae;Cystobacteraceae;Stigmatella;Stigmatella aurantiaca;
3.91202	250	g5255.t1	PF00012	Hsp70 protein	-	-	-	-	4e-14	-	-	2e-12	587865625	29.62	M_not	Morus notabilis	Eukaryota_NO_Metazoa	981085	;cellular organisms;Eukaryota;Viridiplantae;Streptophyta;Streptophytina;Embryophyta;Tracheophyta;Euphyllophyta;Spermatophyta;Magnoliophyta;Mesangiospermae;eudicotyledons;Gunneridae;Pentapetalae;rosids;fabids;Rosales;Moraceae;Morus;Morus notabilis;
3.91202	250	g5735.t1	PF00022	Actin	-	-	-	-	-	-	2e-09	1e-07	33089892	25.41	H_ret	Hedriocystis reticulata	Eukaryota_NO_Metazoa	238761	;cellular organisms;Eukaryota;Rhizaria;Cercozoa;Desmothoracida;Clathrulinidae;Hedriocystis;Hedriocystis reticulata;
3.91202	250	g6715.t1	#N/A	#N/A	-	-	-	-	-	8e-18	-	4e-16	331249905	61.29	Pucci	Puccinia graminis f. sp. tritici CRL 75-36-700-3	Eukaryota_NO_Metazoa	418459	;cellular organisms;Eukaryota;Opisthokonta;Fungi;Dikarya;Basidiomycota;Pucciniomycotina;Pucciniomycetes;Pucciniales;Pucciniaceae;Puccinia;Puccinia graminis;Puccinia graminis f. sp. tritici;Puccinia graminis f. sp. tritici CRL 75-36-700-3;
3.91202	250	g13661.t1	PF00012	Hsp70 protein	-	-	-	-	-	-	2e-15	1e-13	557243846	26.03	E_nec	Eimeria necatrix	Eukaryota_NO_Metazoa	51315	;cellular organisms;Eukaryota;Alveolata;Apicomplexa;Conoidasida;Coccidia;Eucoccidiorida;Eimeriorina;Eimeriidae;Eimeria;Eimeria necatrix;
3.91202	250	g16159.t2	PF01202	Shikimate kinase	-	2e-39	-	-	-	-	-	1e-37	403525587	48.12	Arthr	Arthrobacter sp. Rue61a	Bacteria	1118963	;cellular organisms;Bacteria;Actinobacteria;Actinobacteria;Actinobacteridae;Actinomycetales;Micrococcineae;Micrococcaceae;Arthrobacter;Arthrobacter sp. Rue61a;
3.91202	251	g16656.t1	PF05005	Janus/Ocnus family (Ocnus)	-	-	-	-	-	-	2e-37	1e-35	403335486	49.17	O_tri	Oxytricha trifallax	Eukaryota_NO_Metazoa	1172189	;cellular organisms;Eukaryota;Alveolata;Ciliophora;Intramacronucleata;Spirotrichea;Stichotrichia;Sporadotrichida;Oxytrichidae;Oxytrichinae;Oxytricha;Oxytricha trifallax;
3.91202	250	g19343.t1	PF00069	Protein kinase domain	-	-	-	-	6e-126	-	-	3e-124	168044758	60.34	P_pat	Physcomitrella patens	Eukaryota_NO_Metazoa	3218	;cellular organisms;Eukaryota;Viridiplantae;Streptophyta;Streptophytina;Embryophyta;Bryophyta;Bryophytina;Bryopsida;Funariidae;Funariales;Funariaceae;Physcomitrella;Physcomitrella patens;
3.80666	251	g19177.t1	PF00012	Hsp70 protein	-	-	-	-	-	-	2e-18	9e-17	398017043	27.91	L_don	Leishmania donovani	Eukaryota_NO_Metazoa	5661	;cellular organisms;Eukaryota;Euglenozoa;Kinetoplastida;Trypanosomatidae;Leishmaniinae;Leishmania;Leishmania;Leishmania donovani species complex;Leishmania donovani;
3.80666	250	g7670.t1	PF00012	Hsp70 protein	-	-	-	-	-	2e-18	-	9e-17	255718191	29.97	Lacha	Lachancea thermotolerans CBS 6340	Eukaryota_NO_Metazoa	559295	;cellular organisms;Eukaryota;Opisthokonta;Fungi;Dikarya;Ascomycota;saccharomyceta;Saccharomycotina;Saccharomycetes;Saccharomycetales;Saccharomycetaceae;Lachancea;Lachancea thermotolerans;Lachancea thermotolerans CBS 6340;
3.75787	250	g10626.t1	#N/A	#N/A	-	-	-	-	-	7e-13	-	3e-11	119478250	61.11	Neosa	Neosartorya fischeri NRRL 181	Eukaryota_NO_Metazoa	331117	;cellular organisms;Eukaryota;Opisthokonta;Fungi;Dikarya;Ascomycota;saccharomyceta;Pezizomycotina;leotiomyceta;Eurotiomycetes;Eurotiomycetidae;Eurotiales;Aspergillaceae;Neosartorya;Neosartorya fischeri group;Neosartorya fischeri;Neosartorya fischeri NRRL 181;
3.68888	250	g15691.t1	PF00385	Chromo (CHRromatin Organisation MOdifier) domain	-	-	-	-	-	5e-09	-	2e-07	471905954	41.79	Rhizo	Rhizoctonia solani AG-1 IB	Eukaryota_NO_Metazoa	1108050	;cellular organisms;Eukaryota;Opisthokonta;Fungi;Dikarya;Basidiomycota;Agaricomycotina;Agaricomycetes;Agaricomycetes incertae sedis;Cantharellales;Ceratobasidiaceae;mitosporic Ceratobasidiaceae;Rhizoctonia;Rhizoctonia solani;Rhizoctonia solani AG-1 IB;
3.68888	251	g18957.t1	PF00012	Hsp70 protein	-	-	-	-	-	-	1e-14	4e-13	123490534	29.17	Trich	Trichomonas vaginalis G3	Eukaryota_NO_Metazoa	412133	;cellular organisms;Eukaryota;Parabasalia;Trichomonadida;Trichomonadidae;Trichomonas;Trichomonas vaginalis;Trichomonas vaginalis G3;
3.68888	20	g2099.t1	PF05700	Breast carcinoma amplified sequence 2 (BCAS2)	-	-	-	-	-	2e-07	-	8e-06	353236843	30.43	Pirif	Piriformospora indica DSM 11827	Eukaryota_NO_Metazoa	1109443	;cellular organisms;Eukaryota;Opisthokonta;Fungi;Dikarya;Basidiomycota;Agaricomycotina;Agaricomycetes;Agaricomycetes incertae sedis;Sebacinales;Sebacinaceae;mitosporic Sebacinaceae;Piriformospora;Piriformospora indica;Piriformospora indica DSM 11827;
3.55535	250	g6438.t1	PF01221	Dynein light chain type 1	-	-	-	-	-	-	2e-19	7e-18	594147509	42.17	Phyto	Phytomonas sp. isolate Hart1	Eukaryota_NO_Metazoa	134013	;cellular organisms;Eukaryota;Euglenozoa;Kinetoplastida;Trypanosomatidae;Phytomonas;environmental samples;Phytomonas sp. isolate Hart1;
3.55535	250	g8595.t1	PF00307	Calponin homology (CH) domain	-	-	-	-	-	-	2e-36	7e-35	167517507	35.5	Monos	Monosiga brevicollis MX1	Eukaryota_NO_Metazoa	431895	;cellular organisms;Eukaryota;Opisthokonta;Choanoflagellida;Codonosigidae;Monosiga;Monosiga brevicollis;Monosiga brevicollis MX1;
3.50656	1172	g9289.t1	PF13646	HEAT repeats	-	-	-	-	-	-	3e-31	1e-29	167515952	30.77	Monos	Monosiga brevicollis MX1	Eukaryota_NO_Metazoa	431895	;cellular organisms;Eukaryota;Opisthokonta;Choanoflagellida;Codonosigidae;Monosiga;Monosiga brevicollis;Monosiga brevicollis MX1;
3.50656	250	g12051.t1	PF00112	Papain family cysteine protease	-	-	-	-	6e-21	-	-	2e-19	374530932	41.8	Secal	Secale cereale x Triticum turgidum subsp. durum	Eukaryota_NO_Metazoa	142809	;cellular organisms;Eukaryota;Viridiplantae;Streptophyta;Streptophytina;Embryophyta;Tracheophyta;Euphyllophyta;Spermatophyta;Magnoliophyta;Mesangiospermae;Liliopsida;Petrosaviidae;commelinids;Poales;Poaceae;BEP clade;Pooideae;Triticeae;x Triticosecale;Secale cereale x Triticum turgidum subsp. durum;
3.50656	250	g13778.t1	PF00012	Hsp70 protein	-	-	-	-	-	-	9e-11	3e-09	528255509	26.69	S_cul	Strigomonas culicis	Eukaryota_NO_Metazoa	28005	;cellular organisms;Eukaryota;Euglenozoa;Kinetoplastida;Trypanosomatidae;Strigomonas;Strigomonas culicis;
3.50656	250	g5059.t1	PF01509	TruB family pseudouridylate synthase (N terminal domain)	-	-	-	-	-	6e-149	-	2e-147	321257598	66.67	Crypt	Cryptococcus gattii WM276	Eukaryota_NO_Metazoa	367775	;cellular organisms;Eukaryota;Opisthokonta;Fungi;Dikarya;Basidiomycota;Agaricomycotina;Tremellomycetes;Tremellales;Tremellaceae;Filobasidiella;Filobasidiella/Cryptococcus neoformans species complex;Cryptococcus gattii;Cryptococcus gattii WM276;
3.4012	457	g15401.t2	PF00012	Hsp70 protein	-	-	-	-	-	3e-15	-	9e-14	598025549	26.05	Auric	Auricularia delicata TFB-10046 SS5	Eukaryota_NO_Metazoa	717982	;cellular organisms;Eukaryota;Opisthokonta;Fungi;Dikarya;Basidiomycota;Agaricomycotina;Agaricomycetes;Agaricomycetes incertae sedis;Auriculariales;Auriculariaceae;Auricularia;Auricularia delicata;Auricularia delicata TFB-10046 SS5;
3.4012	256	g3906.t2	PF00628	PHD-finger	-	-	-	-	-	2e-19	-	6e-18	452983957	61.9	Pseud	Pseudocercospora fijiensis CIRAD86	Eukaryota_NO_Metazoa	383855	;cellular organisms;Eukaryota;Opisthokonta;Fungi;Dikarya;Ascomycota;saccharomyceta;Pezizomycotina;leotiomyceta;dothideomyceta;Dothideomycetes;Dothideomycetidae;Capnodiales;Mycosphaerellaceae;Pseudocercospora;Pseudocercospora fijiensis;Pseudocercospora fijiensis CIRAD86;
3.4012	478	g20428.t1	PF00069	Protein kinase domain	-	-	-	-	-	2e-18	-	6e-17	242220433	33.51	Posti	Postia placenta Mad-698-R	Eukaryota_NO_Metazoa	561896	;cellular organisms;Eukaryota;Opisthokonta;Fungi;Dikarya;Basidiomycota;Agaricomycotina;Agaricomycetes;Agaricomycetes incertae sedis;Polyporales;Coriolaceae;Postia;Postia placenta;Postia placenta Mad-698-R;
3.28341	250	g2730.t1	PF00112	Papain family cysteine protease	-	-	-	-	-	-	3e-20	8e-19	1581745	56.72	T_ran	Trypanosoma rangeli	Eukaryota_NO_Metazoa	5698	;cellular organisms;Eukaryota;Euglenozoa;Kinetoplastida;Trypanosomatidae;Trypanosoma;Herpetosoma;Trypanosoma rangeli;
3.28341	12	g7742.t1	#N/A	#N/A	-	-	-	-	-	3e-06	-	8e-05	449539125	50.85	Cerip	Ceriporiopsis subvermispora B	Eukaryota_NO_Metazoa	914234	;cellular organisms;Eukaryota;Opisthokonta;Fungi;Dikarya;Basidiomycota;Agaricomycotina;Agaricomycetes;Agaricomycetes incertae sedis;Polyporales;Meruliaceae;Ceriporiopsis;Ceriporiopsis subvermispora;Ceriporiopsis subvermispora B;
3.28341	250	g7911.t1	PF01138	3' exoribonuclease family, domain 1	-	-	-	-	-	-	3e-18	8e-17	66809981	30.38	Dicty	Dictyostelium discoideum AX4	Eukaryota_NO_Metazoa	352472	;cellular organisms;Eukaryota;Amoebozoa;Mycetozoa;Dictyosteliida;Dictyostelium;Dictyostelium discoideum;Dictyostelium discoideum AX4;
3.21888	250	g6992.t1	PF00501	AMP-binding enzyme	-	-	-	-	2e-49	-	-	5e-48	449439745	37.38	C_sat	Cucumis sativus	Eukaryota_NO_Metazoa	3659	;cellular organisms;Eukaryota;Viridiplantae;Streptophyta;Streptophytina;Embryophyta;Tracheophyta;Euphyllophyta;Spermatophyta;Magnoliophyta;Mesangiospermae;eudicotyledons;Gunneridae;Pentapetalae;rosids;fabids;Cucurbitales;Cucurbitaceae;Benincaseae;Cucumis;Cucumis sativus;
3.21888	800	g685.t1	PF00514	Armadillo/beta-catenin-like repeat	-	-	-	-	-	2e-31	-	5e-30	213402667	28.21	Schiz	Schizosaccharomyces japonicus yFS275	Eukaryota_NO_Metazoa	402676	;cellular organisms;Eukaryota;Opisthokonta;Fungi;Dikarya;Ascomycota;Taphrinomycotina;Schizosaccharomycetes;Schizosaccharomycetales;Schizosaccharomycetaceae;Schizosaccharomyces;Schizosaccharomyces japonicus;Schizosaccharomyces japonicus yFS275;
3.21888	250	g9021.t1	PF00012	Hsp70 protein	-	-	-	-	-	2e-28	-	5e-27	402220554	28.4	Dacry	Dacryopinax sp. DJM-731 SS1	Eukaryota_NO_Metazoa	745407	;cellular organisms;Eukaryota;Opisthokonta;Fungi;Dikarya;Basidiomycota;Agaricomycotina;Dacrymycetes;Dacrymycetales;Dacrymycetaceae;Dacryopinax;Dacryopinax sp. DJM-731 SS1;
3.21888	160	g14765.t1	#N/A	#N/A	-	-	-	-	2e-08	-	-	5e-07	156598624	35.23	S_aem	Scaevola aemula	Eukaryota_NO_Metazoa	112242	;cellular organisms;Eukaryota;Viridiplantae;Streptophyta;Streptophytina;Embryophyta;Tracheophyta;Euphyllophyta;Spermatophyta;Magnoliophyta;Mesangiospermae;eudicotyledons;Gunneridae;Pentapetalae;asterids;campanulids;Asterales;Goodeniaceae;Scaevola;Scaevola aemula;
3.21888	4	g7896.t1	PF01549	ShK domain-like	-	-	-	-	-	-	4e-06	0.0001	294954446	52.33	Perki	Perkinsus marinus ATCC 50983	Eukaryota_NO_Metazoa	423536	;cellular organisms;Eukaryota;Alveolata;Perkinsea;Perkinsida;Perkinsidae;Perkinsus;Perkinsus marinus;Perkinsus marinus ATCC 50983;
3.11352	559	g10816.t1	PF12796	Ankyrin repeats (3 copies)	-	4e-15	-	-	-	-	-	9e-14	42520607	31.82	Wolba	Wolbachia endosymbiont of Drosophila melanogaster	Bacteria	163164	;cellular organisms;Bacteria;Proteobacteria;Alphaproteobacteria;Rickettsiales;Anaplasmataceae;Wolbachieae;Wolbachia;Wolbachia endosymbiont of Drosophila melanogaster;
2.99573	250	g10360.t1	PF00350	Dynamin family	-	-	-	-	-	1e-41	-	2e-40	530542510	40.65	Nosem	Nosema apis BRL 01	Eukaryota_NO_Metazoa	1037528	;cellular organisms;Eukaryota;Opisthokonta;Fungi;Microsporidia;Apansporoblastina;Nosematidae;Nosema;Nosema apis;Nosema apis BRL 01;
2.99573	251	g15875.t1	PF00112	Papain family cysteine protease	-	-	-	-	1e-55	-	-	2e-54	510025389	37.7	S_ren	Symplocarpus renifolius	Eukaryota_NO_Metazoa	477955	;cellular organisms;Eukaryota;Viridiplantae;Streptophyta;Streptophytina;Embryophyta;Tracheophyta;Euphyllophyta;Spermatophyta;Magnoliophyta;Mesangiospermae;Liliopsida;Alismatales;Araceae;Orontioideae;Symplocarpus;Symplocarpus renifolius;
2.99573	139	g2844.t1	#N/A	#N/A	-	-	-	-	-	3e-17	-	6e-16	552936497	33.33	Rhizo	Rhizophagus irregularis DAOM 181602	Eukaryota_NO_Metazoa	747089	;cellular organisms;Eukaryota;Opisthokonta;Fungi;Glomeromycota;Glomeromycetes;Glomerales;Glomeraceae;Rhizophagus;Rhizophagus irregularis;Rhizophagus irregularis DAOM 181602;
2.99573	320	g8803.t1	PF03489	Saposin-like type B, region 2	-	-	-	-	-	-	2e-14	4e-13	281208494	25.91	Polys	Polysphondylium pallidum PN500	Eukaryota_NO_Metazoa	670386	;cellular organisms;Eukaryota;Amoebozoa;Mycetozoa;Dictyosteliida;Polysphondylium;Polysphondylium pallidum;Polysphondylium pallidum PN500;
2.99573	250	g12770.t1	PF00012	Hsp70 protein	-	-	-	-	-	-	1e-20	2e-19	4324942	32.27	E_cau	Entodinium caudatum	Eukaryota_NO_Metazoa	47911	;cellular organisms;Eukaryota;Alveolata;Ciliophora;Intramacronucleata;Litostomatea;Trichostomatia;Entodiniomorphida;Ophryoscolecidae;Entodinium;Entodinium caudatum;
2.99573	250	g1639.t1	PF00069	Protein kinase domain	-	-	-	-	2e-10	-	-	4e-09	159484596	37.38	C_rei	Chlamydomonas reinhardtii	Eukaryota_NO_Metazoa	3055	;cellular organisms;Eukaryota;Viridiplantae;Chlorophyta;Chlorophyceae;Chlamydomonadales;Chlamydomonadaceae;Chlamydomonas;Chlamydomonas reinhardtii;
2.99573	35	g17783.t1	#N/A	#N/A	-	5e-07	-	-	-	-	-	1e-05	496290201	38.1	Clost	Clostridium sp. D5	Bacteria	556261	;cellular organisms;Bacteria;Firmicutes;Clostridia;Clostridiales;Clostridiaceae;Clostridium;Clostridium sp. D5;
2.99573	250	g19586.t1	PF02373	JmjC domain, hydroxylase	-	-	-	-	5e-17	-	-	1e-15	303281052	32.26	Micro	Micromonas pusilla CCMP1545	Eukaryota_NO_Metazoa	564608	;cellular organisms;Eukaryota;Viridiplantae;Chlorophyta;Mamiellophyceae;Mamiellales;Micromonas;Micromonas pusilla;Micromonas pusilla CCMP1545;
2.99573	40	g20092.t1	PF13540	Regulator of chromosome condensation (RCC1) repeat	-	1e-06	-	-	-	-	-	2e-05	571788202	26.84	Candi	Candidatus Magnetoglobus multicellularis str. Araruama	Bacteria	890399	;cellular organisms;Bacteria;Proteobacteria;delta/epsilon subdivisions;Deltaproteobacteria;Desulfobacterales;Desulfobacteraceae;Candidatus Magnetoglobus;Candidatus Magnetoglobus multicellularis;Candidatus Magnetoglobus multicellularis str. Araruama;
2.99573	9	g2603.t1	#N/A	#N/A	-	2e-05	-	-	-	-	-	0.0004	491861123	29.84	H_hae	Haemophilus haemolyticus	Bacteria	726	;cellular organisms;Bacteria;Proteobacteria;Gammaproteobacteria;Pasteurellales;Pasteurellaceae;Haemophilus;Haemophilus haemolyticus;
2.99573	313	g2781.t1	PF05184	Saposin-like type B, region 1	-	-	-	-	-	-	1e-13	2e-12	281208494	26.53	Polys	Polysphondylium pallidum PN500	Eukaryota_NO_Metazoa	670386	;cellular organisms;Eukaryota;Amoebozoa;Mycetozoa;Dictyosteliida;Polysphondylium;Polysphondylium pallidum;Polysphondylium pallidum PN500;
2.99573	250	g3467.t3	PF00012	Hsp70 protein	-	-	-	-	-	2e-42	-	4e-41	598015959	36.33	Auric	Auricularia delicata TFB-10046 SS5	Eukaryota_NO_Metazoa	717982	;cellular organisms;Eukaryota;Opisthokonta;Fungi;Dikarya;Basidiomycota;Agaricomycotina;Agaricomycetes;Agaricomycetes incertae sedis;Auriculariales;Auriculariaceae;Auricularia;Auricularia delicata;Auricularia delicata TFB-10046 SS5;
2.99573	250	g4911.t1	PF00183	Hsp90 protein	-	-	-	-	-	-	1e-45	2e-44	157780230	86.05	S_inf	Salpingoeca infusionum	Eukaryota_NO_Metazoa	86018	;cellular organisms;Eukaryota;Opisthokonta;Choanoflagellida;Salpingoecidae;Salpingoeca;Salpingoeca infusionum;
2.99573	264	g8067.t2	PF00069	Protein kinase domain	-	-	-	-	-	1e-45	-	2e-44	71042556	44.2	S_cer	Saccharomyces cerevisiae	Eukaryota_NO_Metazoa	4932	;cellular organisms;Eukaryota;Opisthokonta;Fungi;Dikarya;Ascomycota;saccharomyceta;Saccharomycotina;Saccharomycetes;Saccharomycetales;Saccharomycetaceae;Saccharomyces;Saccharomyces cerevisiae;
2.89037	313	g6584.t1	PF02469	Fasciclin domain	-	5e-13	-	-	-	-	-	9e-12	584428951	25.06	Cellu	Cellulophaga geojensis KL-A	Bacteria	1328323	;cellular organisms;Bacteria;Bacteroidetes/Chlorobi group;Bacteroidetes;Flavobacteriia;Flavobacteriales;Flavobacteriaceae;Cellulophaga;Cellulophaga geojensis;Cellulophaga geojensis KL-A;
2.81341	25	g2372.t1	PF00385	Chromo (CHRromatin Organisation MOdifier) domain	-	-	-	-	3e-06	-	-	5e-05	590640136	38.1	T_cac	Theobroma cacao	Eukaryota_NO_Metazoa	3641	;cellular organisms;Eukaryota;Viridiplantae;Streptophyta;Streptophytina;Embryophyta;Tracheophyta;Euphyllophyta;Spermatophyta;Magnoliophyta;Mesangiospermae;eudicotyledons;Gunneridae;Pentapetalae;rosids;malvids;Malvales;Malvaceae;Byttnerioideae;Theobroma;Theobroma cacao;
2.81341	26	g2372.t2	PF00385	Chromo (CHRromatin Organisation MOdifier) domain	-	-	-	-	3e-06	-	-	5e-05	590640136	38.1	T_cac	Theobroma cacao	Eukaryota_NO_Metazoa	3641	;cellular organisms;Eukaryota;Viridiplantae;Streptophyta;Streptophytina;Embryophyta;Tracheophyta;Euphyllophyta;Spermatophyta;Magnoliophyta;Mesangiospermae;eudicotyledons;Gunneridae;Pentapetalae;rosids;malvids;Malvales;Malvaceae;Byttnerioideae;Theobroma;Theobroma cacao;
2.81341	41	g2470.t1	PF11427	Tc3 transposase	-	-	-	-	-	-	6e-11	1e-09	546303186	29.75	C_cri	Chondrus crispus	Eukaryota_NO_Metazoa	2769	;cellular organisms;Eukaryota;Rhodophyta;Florideophyceae;Gigartinales;Gigartinaceae;Chondrus;Chondrus crispus;
2.81341	250	g4411.t1	PF04113	Gpi16 subunit, GPI transamidase component	-	-	-	-	-	3e-09	-	5e-08	595785474	31.9	Fomit	Fomitiporia mediterranea MF3/22	Eukaryota_NO_Metazoa	694068	;cellular organisms;Eukaryota;Opisthokonta;Fungi;Dikarya;Basidiomycota;Agaricomycotina;Agaricomycetes;Agaricomycetes incertae sedis;Hymenochaetales;Hymenochaetaceae;Fomitiporia;Fomitiporia mediterranea;Fomitiporia mediterranea MF3/22;
2.70805	126	g9146.t1	PF05699	hAT family C-terminal dimerisation region	-	-	-	-	-	2e-08	-	3e-07	595462034	29.08	Rhizo	Rhizophagus irregularis DAOM 197198w	Eukaryota_NO_Metazoa	1432141	;cellular organisms;Eukaryota;Opisthokonta;Fungi;Glomeromycota;Glomeromycetes;Glomerales;Glomeraceae;Rhizophagus;Rhizophagus irregularis;Rhizophagus irregularis DAOM 197198w;
2.70805	500	g17993.t1	PF01679	Proteolipid membrane potential modulator	-	-	-	-	2e-15	-	-	3e-14	567871511	53.23	C_cle	Citrus clementina	Eukaryota_NO_Metazoa	85681	;cellular organisms;Eukaryota;Viridiplantae;Streptophyta;Streptophytina;Embryophyta;Tracheophyta;Euphyllophyta;Spermatophyta;Magnoliophyta;Mesangiospermae;eudicotyledons;Gunneridae;Pentapetalae;rosids;malvids;Sapindales;Rutaceae;Citrus;Citrus clementina;
2.70805	250	g3922.t1	PF00583	Acetyltransferase (GNAT) family	-	-	-	-	-	-	4e-14	6e-13	530731760	29.94	Sapro	Saprolegnia diclina VS20	Eukaryota_NO_Metazoa	1156394	;cellular organisms;Eukaryota;Stramenopiles;Oomycetes;Saprolegniales;Saprolegniaceae;Saprolegnia;Saprolegnia diclina;Saprolegnia diclina VS20;
2.70805	251	g3466.t1	PF00012	Hsp70 protein	-	-	-	-	2e-18	-	-	3e-17	470146494	30.22	Fraga	Fragaria vesca subsp. vesca	Eukaryota_NO_Metazoa	101020	;cellular organisms;Eukaryota;Viridiplantae;Streptophyta;Streptophytina;Embryophyta;Tracheophyta;Euphyllophyta;Spermatophyta;Magnoliophyta;Mesangiospermae;eudicotyledons;Gunneridae;Pentapetalae;rosids;fabids;Rosales;Rosaceae;Rosoideae;Potentilleae;Fragariinae;Fragaria;Fragaria vesca;Fragaria vesca subsp. vesca;
2.65926	250	g13706.t1	PF00291	Pyridoxal-phosphate dependent enzyme	-	7e-28	-	-	-	-	-	1e-26	493968867	48.74	S_sha	Salinisphaera shabanensis	Bacteria	180542	;cellular organisms;Bacteria;Proteobacteria;Gammaproteobacteria;Salinisphaerales;Salinisphaeraceae;Salinisphaera;Salinisphaera shabanensis;
2.65926	250	g8333.t1	#N/A	#N/A	-	-	-	-	-	7e-24	-	1e-22	407927012	40.85	Macro	Macrophomina phaseolina MS6	Eukaryota_NO_Metazoa	1126212	;cellular organisms;Eukaryota;Opisthokonta;Fungi;Dikarya;Ascomycota;saccharomyceta;Pezizomycotina;leotiomyceta;dothideomyceta;Dothideomycetes;Dothideomycetes incertae sedis;Botryosphaeriales;Botryosphaeriaceae;Macrophomina;Macrophomina phaseolina;Macrophomina phaseolina MS6;
2.65926	29	g19357.t1	PF04970	Lecithin retinol acyltransferase	-	-	-	-	-	-	7e-10	1e-08	523577589	29.71	Toxop	Toxoplasma gondii GT1	Eukaryota_NO_Metazoa	507601	;cellular organisms;Eukaryota;Alveolata;Apicomplexa;Conoidasida;Coccidia;Eucoccidiorida;Eimeriorina;Sarcocystidae;Toxoplasma;Toxoplasma gondii;Toxoplasma gondii GT1;
2.63906	250	g19822.t1	PF01412	Putative GTPase activating protein for Arf	-	-	-	-	5e-22	-	-	7e-21	571470113	45.61	G_max	Glycine max	Eukaryota_NO_Metazoa	3847	;cellular organisms;Eukaryota;Viridiplantae;Streptophyta;Streptophytina;Embryophyta;Tracheophyta;Euphyllophyta;Spermatophyta;Magnoliophyta;Mesangiospermae;eudicotyledons;Gunneridae;Pentapetalae;rosids;fabids;Fabales;Fabaceae;Papilionoideae;Phaseoleae;Glycine;Soja;Glycine max;
2.59027	250	g16976.t1	PF01918	Alba	-	-	-	-	-	3e-21	-	4e-20	527297084	76.36	Fomit	Fomitopsis pinicola FP-58527 SS1	Eukaryota_NO_Metazoa	743788	;cellular organisms;Eukaryota;Opisthokonta;Fungi;Dikarya;Basidiomycota;Agaricomycotina;Agaricomycetes;Agaricomycetes incertae sedis;Polyporales;Coriolaceae;Fomitopsis;Fomitopsis pinicola;Fomitopsis pinicola FP-58527 SS1;
2.52573	48	g7594.t1	PF05699	hAT family C-terminal dimerisation region	-	-	-	-	-	8e-10	-	1e-08	595449391	25.51	Rhizo	Rhizophagus irregularis DAOM 197198w	Eukaryota_NO_Metazoa	1432141	;cellular organisms;Eukaryota;Opisthokonta;Fungi;Glomeromycota;Glomeromycetes;Glomerales;Glomeraceae;Rhizophagus;Rhizophagus irregularis;Rhizophagus irregularis DAOM 197198w;
2.48491	250	g11444.t1	PF02209	Villin headpiece domain	-	-	-	-	-	-	5e-27	6e-26	167536473	40	Monos	Monosiga brevicollis MX1	Eukaryota_NO_Metazoa	431895	;cellular organisms;Eukaryota;Opisthokonta;Choanoflagellida;Codonosigidae;Monosiga;Monosiga brevicollis;Monosiga brevicollis MX1;
2.45674	250	g10275.t1	PF02373	JmjC domain, hydroxylase	-	-	-	-	6e-13	-	-	7e-12	303281052	32	Micro	Micromonas pusilla CCMP1545	Eukaryota_NO_Metazoa	564608	;cellular organisms;Eukaryota;Viridiplantae;Chlorophyta;Mamiellophyceae;Mamiellales;Micromonas;Micromonas pusilla;Micromonas pusilla CCMP1545;
2.45674	167	g14364.t1	PF04101	Glycosyltransferase family 28 C-terminal domain	-	-	-	-	-	6e-09	-	7e-08	430812243	37.76	P_jir	Pneumocystis jirovecii	Eukaryota_NO_Metazoa	42068	;cellular organisms;Eukaryota;Opisthokonta;Fungi;Dikarya;Ascomycota;Taphrinomycotina;Pneumocystidomycetes;Pneumocystidales;Pneumocystidaceae;Pneumocystis;Pneumocystis jirovecii;
2.42037	251	g13379.t1	PF02798	Glutathione S-transferase, N-terminal domain	-	-	-	-	-	8e-12	-	9e-11	331226642	40	Pucci	Puccinia graminis f. sp. tritici CRL 75-36-700-3	Eukaryota_NO_Metazoa	418459	;cellular organisms;Eukaryota;Opisthokonta;Fungi;Dikarya;Basidiomycota;Pucciniomycotina;Pucciniomycetes;Pucciniales;Pucciniaceae;Puccinia;Puccinia graminis;Puccinia graminis f. sp. tritici;Puccinia graminis f. sp. tritici CRL 75-36-700-3;
2.42037	251	g3892.t1	PF02798	Glutathione S-transferase, N-terminal domain	-	-	-	-	-	8e-12	-	9e-11	331226642	40	Pucci	Puccinia graminis f. sp. tritici CRL 75-36-700-3	Eukaryota_NO_Metazoa	418459	;cellular organisms;Eukaryota;Opisthokonta;Fungi;Dikarya;Basidiomycota;Pucciniomycotina;Pucciniomycetes;Pucciniales;Pucciniaceae;Puccinia;Puccinia graminis;Puccinia graminis f. sp. tritici;Puccinia graminis f. sp. tritici CRL 75-36-700-3;
2.40795	250	g8883.t1	PF01725	Ham1 family	-	-	-	-	-	9e-26	-	1e-24	50426575	40.13	Debar	Debaryomyces hansenii CBS767	Eukaryota_NO_Metazoa	284592	;cellular organisms;Eukaryota;Opisthokonta;Fungi;Dikarya;Ascomycota;saccharomyceta;Saccharomycotina;Saccharomycetes;Saccharomycetales;Debaryomycetaceae;Debaryomyces;Debaryomyces hansenii;Debaryomyces hansenii var. hansenii;Debaryomyces hansenii CBS767;
2.30259	6	g9849.t1	#N/A	#N/A	-	-	-	-	-	-	2e-06	2e-05	471187078	25.58	Entam	Entamoeba invadens IP1	Eukaryota_NO_Metazoa	370355	;cellular organisms;Eukaryota;Amoebozoa;Archamoebae;Entamoebidae;Entamoeba;Entamoeba invadens;Entamoeba invadens IP1;
2.30259	13	g15376.t1	PF07967	C3HC zinc finger-like	-	-	-	-	-	1e-07	-	1e-06	470316489	29.09	Pneum	Pneumocystis murina B123	Eukaryota_NO_Metazoa	1069680	;cellular organisms;Eukaryota;Opisthokonta;Fungi;Dikarya;Ascomycota;Taphrinomycotina;Pneumocystidomycetes;Pneumocystidales;Pneumocystidaceae;Pneumocystis;Pneumocystis murina;Pneumocystis murina B123;
2.30259	10	g18112.t1	PF10601	LITAF-like zinc ribbon domain	-	-	-	-	-	-	8e-06	8e-05	557164849	35.8	E_nec	Eimeria necatrix	Eukaryota_NO_Metazoa	51315	;cellular organisms;Eukaryota;Alveolata;Apicomplexa;Conoidasida;Coccidia;Eucoccidiorida;Eimeriorina;Eimeriidae;Eimeria;Eimeria necatrix;
2.30259	38	g20092.t2	PF13540	Regulator of chromosome condensation (RCC1) repeat	-	2e-06	-	-	-	-	-	2e-05	571788202	28.09	Candi	Candidatus Magnetoglobus multicellularis str. Araruama	Bacteria	890399	;cellular organisms;Bacteria;Proteobacteria;delta/epsilon subdivisions;Deltaproteobacteria;Desulfobacterales;Desulfobacteraceae;Candidatus Magnetoglobus;Candidatus Magnetoglobus multicellularis;Candidatus Magnetoglobus multicellularis str. Araruama;
2.30259	258	g20143.t2	PF00076	RNA recognition motif. (a.k.a. RRM, RBD, or RNP domain)	-	-	-	-	1e-11	-	-	1e-10	225453750	37.63	V_vin	Vitis vinifera	Eukaryota_NO_Metazoa	29760	;cellular organisms;Eukaryota;Viridiplantae;Streptophyta;Streptophytina;Embryophyta;Tracheophyta;Euphyllophyta;Spermatophyta;Magnoliophyta;Mesangiospermae;eudicotyledons;Gunneridae;Pentapetalae;rosids;rosids incertae sedis;Vitales;Vitaceae;Vitis;Vitis vinifera;
2.30259	256	g2777.t1	PF00501	AMP-binding enzyme	-	-	-	-	2e-40	-	-	2e-39	9367319	42.29	J_nig	Juglans nigra	Eukaryota_NO_Metazoa	16719	;cellular organisms;Eukaryota;Viridiplantae;Streptophyta;Streptophytina;Embryophyta;Tracheophyta;Euphyllophyta;Spermatophyta;Magnoliophyta;Mesangiospermae;eudicotyledons;Gunneridae;Pentapetalae;rosids;fabids;Fagales;Juglandaceae;Juglans;Juglans nigra;
2.30259	19	g2921.t1	#N/A	#N/A	-	-	-	-	3e-07	-	-	3e-06	357462611	28.67	M_tru	Medicago truncatula	Eukaryota_NO_Metazoa	3880	;cellular organisms;Eukaryota;Viridiplantae;Streptophyta;Streptophytina;Embryophyta;Tracheophyta;Euphyllophyta;Spermatophyta;Magnoliophyta;Mesangiospermae;eudicotyledons;Gunneridae;Pentapetalae;rosids;fabids;Fabales;Fabaceae;Papilionoideae;Trifolieae;Medicago;Medicago truncatula;
2.30259	36	g3461.t1	#N/A	#N/A	-	-	-	-	2e-06	-	-	2e-05	514823821	32.99	S_ita	Setaria italica	Eukaryota_NO_Metazoa	4555	;cellular organisms;Eukaryota;Viridiplantae;Streptophyta;Streptophytina;Embryophyta;Tracheophyta;Euphyllophyta;Spermatophyta;Magnoliophyta;Mesangiospermae;Liliopsida;Petrosaviidae;commelinids;Poales;Poaceae;PACMAD clade;Panicoideae;Paniceae;Setaria;Setaria italica;
2.30259	250	g3782.t1	PF01599	Ribosomal protein S27a	-	-	-	-	-	2e-31	-	2e-30	388857804	59.8	U_hor	Ustilago hordei	Eukaryota_NO_Metazoa	120017	;cellular organisms;Eukaryota;Opisthokonta;Fungi;Dikarya;Basidiomycota;Ustilaginomycotina;Ustilaginomycetes;Ustilaginales;Ustilaginaceae;Ustilago;Ustilago hordei;
2.30259	23	g3935.t1	PF03732	Retrotransposon gag protein	-	-	-	-	-	-	1e-07	1e-06	294933754	26.77	Perki	Perkinsus marinus ATCC 50983	Eukaryota_NO_Metazoa	423536	;cellular organisms;Eukaryota;Alveolata;Perkinsea;Perkinsida;Perkinsidae;Perkinsus;Perkinsus marinus;Perkinsus marinus ATCC 50983;
2.30259	254	g4255.t2	PF00293	NUDIX domain	-	-	-	-	-	3e-43	-	3e-42	576917081	45.98	Bipol	Bipolaris zeicola 26-R-13	Eukaryota_NO_Metazoa	930089	;cellular organisms;Eukaryota;Opisthokonta;Fungi;Dikarya;Ascomycota;saccharomyceta;Pezizomycotina;leotiomyceta;dothideomyceta;Dothideomycetes;Pleosporomycetidae;Pleosporales;Pleosporineae;Pleosporaceae;Bipolaris;Bipolaris zeicola;Bipolaris zeicola 26-R-13;
2.30259	250	g7153.t1	PF01329	Pterin 4 alpha carbinolamine dehydratase	-	-	-	-	-	4e-44	-	4e-43	552915194	69.89	Rhizo	Rhizophagus irregularis DAOM 181602	Eukaryota_NO_Metazoa	747089	;cellular organisms;Eukaryota;Opisthokonta;Fungi;Glomeromycota;Glomeromycetes;Glomerales;Glomeraceae;Rhizophagus;Rhizophagus irregularis;Rhizophagus irregularis DAOM 181602;
2.30259	491	g8443.t1	PF12796	Ankyrin repeats (3 copies)	-	7e-12	-	-	-	-	-	7e-11	497314455	37.1	P_bic	Pseudanabaena biceps	Bacteria	927669	;cellular organisms;Bacteria;Cyanobacteria;Oscillatoriophycideae;Oscillatoriales;Pseudanabaena;Pseudanabaena biceps;
2.30259	250	g10231.t1	PF00071	Ras family	-	-	-	5e-26	-	-	-	5e-25	332189	32.81	Harve	Harvey murine sarcoma virus	Viruses	11807	;Viruses;Retro-transcribing viruses;Retroviridae;Orthoretrovirinae;Gammaretrovirus;Mammalian virus group;Replication defective viruses;Harvey murine sarcoma virus;
2.30259	441	g11134.t1	PF08393	Dynein heavy chain, N-terminal region 2	-	-	-	-	-	3e-25	-	3e-24	568122575	29.75	Cyphe	Cyphellophora europaea CBS 101466	Eukaryota_NO_Metazoa	1220924	;cellular organisms;Eukaryota;Opisthokonta;Fungi;Dikarya;Ascomycota;saccharomyceta;Pezizomycotina;leotiomyceta;Eurotiomycetes;Chaetothyriomycetidae;Chaetothyriales;Cyphellophoraceae;Cyphellophora;Cyphellophora europaea;Cyphellophora europaea CBS 101466;
2.30259	250	g13622.t1	PF00012	Hsp70 protein	-	-	-	-	-	4e-17	-	4e-16	403216429	30.89	Kazac	Kazachstania naganishii CBS 8797	Eukaryota_NO_Metazoa	1071383	;cellular organisms;Eukaryota;Opisthokonta;Fungi;Dikarya;Ascomycota;saccharomyceta;Saccharomycotina;Saccharomycetes;Saccharomycetales;Saccharomycetaceae;Kazachstania;Kazachstania naganishii;Kazachstania naganishii CBS 8797;
2.19722	304	g8536.t1	#N/A	#N/A	-	-	-	-	-	-	1e-19	9e-19	577143229	57.29	Plasm	Plasmodium inui San Antonio 1	Eukaryota_NO_Metazoa	1237626	;cellular organisms;Eukaryota;Alveolata;Apicomplexa;Aconoidasida;Haemosporida;Plasmodium;Plasmodium (Plasmodium);Plasmodium inui;Plasmodium inui San Antonio 1;
2.07944	22	g2773.t2	#N/A	#N/A	-	-	-	-	-	-	1e-08	8e-08	546303368	40.58	C_cri	Chondrus crispus	Eukaryota_NO_Metazoa	2769	;cellular organisms;Eukaryota;Rhodophyta;Florideophyceae;Gigartinales;Gigartinaceae;Chondrus;Chondrus crispus;
2.07944	31	g8142.t1	PF00651	BTB/POZ domain	-	-	-	-	1e-07	-	-	8e-07	545364310	29.52	Cocco	Coccomyxa subellipsoidea C-169	Eukaryota_NO_Metazoa	574566	;cellular organisms;Eukaryota;Viridiplantae;Chlorophyta;Trebouxiophyceae;Trebouxiophyceae incertae sedis;Coccomyxaceae;Coccomyxa;Coccomyxa subellipsoidea;Coccomyxa subellipsoidea C-169;
2.07944	250	g17739.t1	PF00012	Hsp70 protein	-	-	-	-	5e-20	-	-	4e-19	357447047	32.81	M_tru	Medicago truncatula	Eukaryota_NO_Metazoa	3880	;cellular organisms;Eukaryota;Viridiplantae;Streptophyta;Streptophytina;Embryophyta;Tracheophyta;Euphyllophyta;Spermatophyta;Magnoliophyta;Mesangiospermae;eudicotyledons;Gunneridae;Pentapetalae;rosids;fabids;Fabales;Fabaceae;Papilionoideae;Trifolieae;Medicago;Medicago truncatula;
2.07944	252	g3412.t1	PF08719	Domain of unknown function (DUF1768)	-	5e-48	-	-	-	-	-	4e-47	488793509	49.67	M_mar	Microscilla marina	Bacteria	1027	;cellular organisms;Bacteria;Bacteroidetes/Chlorobi group;Bacteroidetes;Cytophagia;Cytophagales;Cytophagaceae;Microscilla;Microscilla marina;
2.0149	186	g5274.t1	PF00505	HMG (high mobility group) box	-	-	-	-	-	4e-08	-	3e-07	595497736	40	Rhizo	Rhizophagus irregularis DAOM 197198w	Eukaryota_NO_Metazoa	1432141	;cellular organisms;Eukaryota;Opisthokonta;Fungi;Glomeromycota;Glomeromycetes;Glomerales;Glomeraceae;Rhizophagus;Rhizophagus irregularis;Rhizophagus irregularis DAOM 197198w;
1.96611	705	g3266.t1	PF00240	Ubiquitin family	-	-	-	-	-	7e-51	-	5e-50	511007099	55.77	Mucor	Mucor circinelloides f. circinelloides 1006PhL	Eukaryota_NO_Metazoa	1220926	;cellular organisms;Eukaryota;Opisthokonta;Fungi;Fungi incertae sedis;Early diverging fungal lineages;Mucoromycotina;Mucorales;Mucorineae;Mucoraceae;Mucor;Mucor circinelloides;Mucor circinelloides f. circinelloides;Mucor circinelloides f. circinelloides 1006PhL;
1.94591	351	g5794.t2	PF02816	Alpha-kinase family	-	-	-	-	-	1e-40	-	7e-40	595491311	40.64	Rhizo	Rhizophagus irregularis DAOM 197198w	Eukaryota_NO_Metazoa	1432141	;cellular organisms;Eukaryota;Opisthokonta;Fungi;Glomeromycota;Glomeromycetes;Glomerales;Glomeraceae;Rhizophagus;Rhizophagus irregularis;Rhizophagus irregularis DAOM 197198w;
1.89712	250	g14830.t1	PF01466	Skp1 family, dimerisation domain	-	-	-	-	-	3e-13	-	2e-12	358373283	29.52	Asper	Aspergillus kawachii IFO 4308	Eukaryota_NO_Metazoa	1033177	;cellular organisms;Eukaryota;Opisthokonta;Fungi;Dikarya;Ascomycota;saccharomyceta;Pezizomycotina;leotiomyceta;Eurotiomycetes;Eurotiomycetidae;Eurotiales;Aspergillaceae;Aspergillus;Aspergillus kawachii;Aspergillus kawachii IFO 4308;
1.89712	640	g17696.t1	PF01391	Collagen triple helix repeat (20 copies)	-	9e-19	-	-	-	-	-	6e-18	545388685	33.81	Capno	Capnocytophaga sp. oral taxon 863	Bacteria	1227265	;cellular organisms;Bacteria;Bacteroidetes/Chlorobi group;Bacteroidetes;Flavobacteriia;Flavobacteriales;Flavobacteriaceae;Capnocytophaga;Capnocytophaga sp. oral taxon 863;
1.89712	132	g18134.t1	#N/A	#N/A	-	-	-	-	3e-10	-	-	2e-09	565476274	29.63	C_rub	Capsella rubella	Eukaryota_NO_Metazoa	81985	;cellular organisms;Eukaryota;Viridiplantae;Streptophyta;Streptophytina;Embryophyta;Tracheophyta;Euphyllophyta;Spermatophyta;Magnoliophyta;Mesangiospermae;eudicotyledons;Gunneridae;Pentapetalae;rosids;malvids;Brassicales;Brassicaceae;Camelineae;Capsella;Capsella rubella;
1.89712	46	g1959.t1	#N/A	#N/A	-	-	-	-	-	-	9e-06	6e-05	407851651	26.77	T_cru	Trypanosoma cruzi	Eukaryota_NO_Metazoa	5693	;cellular organisms;Eukaryota;Euglenozoa;Kinetoplastida;Trypanosomatidae;Trypanosoma;Schizotrypanum;Trypanosoma cruzi;
1.89712	279	g19987.t1	PF12796	Ankyrin repeats (3 copies)	-	3e-08	-	-	-	-	-	2e-07	392409017	43.88	Desul	Desulfomonile tiedjei DSM 6799	Bacteria	706587	;cellular organisms;Bacteria;Proteobacteria;delta/epsilon subdivisions;Deltaproteobacteria;Syntrophobacterales;Syntrophaceae;Desulfomonile;Desulfomonile tiedjei;Desulfomonile tiedjei DSM 6799;
1.89712	250	g2905.t1	PF00856	SET domain	-	-	-	-	-	-	3e-10	2e-09	291001085	61.22	Naegl	Naegleria gruberi strain NEG-M	Eukaryota_NO_Metazoa	744533	;cellular organisms;Eukaryota;Heterolobosea;Schizopyrenida;Vahlkampfiidae;Naegleria;Naegleria gruberi;Naegleria gruberi strain NEG-M;
1.79176	250	g1830.t1	PF00069	Protein kinase domain	-	-	-	-	-	1e-08	-	6e-08	525584401	35.2	Penic	Penicillium oxalicum 114-2	Eukaryota_NO_Metazoa	933388	;cellular organisms;Eukaryota;Opisthokonta;Fungi;Dikarya;Ascomycota;saccharomyceta;Pezizomycotina;leotiomyceta;Eurotiomycetes;Eurotiomycetidae;Eurotiales;Aspergillaceae;Penicillium;Penicillium oxalicum;Penicillium oxalicum 114-2;
1.79176	250	g12240.t1	PF00012	Hsp70 protein	-	1e-39	-	-	-	-	-	6e-39	113955401	37.08	Synec	Synechococcus sp. CC9311	Bacteria	64471	;cellular organisms;Bacteria;Cyanobacteria;Oscillatoriophycideae;Chroococcales;Synechococcus;Synechococcus sp. CC9311;
1.79176	152	g17547.t1	PF01926	50S ribosome-binding GTPase	-	-	-	-	-	1e-40	-	6e-40	471559044	36.98	Eutyp	Eutypa lata UCREL1	Eukaryota_NO_Metazoa	1287681	;cellular organisms;Eukaryota;Opisthokonta;Fungi;Dikarya;Ascomycota;saccharomyceta;Pezizomycotina;leotiomyceta;sordariomyceta;Sordariomycetes;Xylariomycetidae;Xylariales;Diatrypaceae;Eutypa;Eutypa lata;Eutypa lata UCREL1;
1.7148	250	g20146.t1	PF00022	Actin	-	-	-	-	-	9e-10	-	5e-09	513033280	35.92	Sacch	Saccharomycetaceae sp. 'Ashbya aceri'	Eukaryota_NO_Metazoa	566037	;cellular organisms;Eukaryota;Opisthokonta;Fungi;Dikarya;Ascomycota;saccharomyceta;Saccharomycotina;Saccharomycetes;Saccharomycetales;Saccharomycetaceae;unclassified Saccharomycetaceae;Saccharomycetaceae sp. 'Ashbya aceri';
1.60944	251	g8894.t1	PF00400	WD domain, G-beta repeat	-	-	-	-	-	8e-32	-	4e-31	345561321	40.91	Arthr	Arthrobotrys oligospora ATCC 24927	Eukaryota_NO_Metazoa	756982	;cellular organisms;Eukaryota;Opisthokonta;Fungi;Dikarya;Ascomycota;saccharomyceta;Pezizomycotina;Orbiliomycetes;Orbiliales;Orbiliaceae;Orbilia;mitosporic Orbilia auricolor;Arthrobotrys oligospora;Arthrobotrys oligospora ATCC 24927;
1.60944	223	g8901.t1	PF00651	BTB/POZ domain	-	-	-	-	2e-07	-	-	1e-06	242082371	28.19	S_bic	Sorghum bicolor	Eukaryota_NO_Metazoa	4558	;cellular organisms;Eukaryota;Viridiplantae;Streptophyta;Streptophytina;Embryophyta;Tracheophyta;Euphyllophyta;Spermatophyta;Magnoliophyta;Mesangiospermae;Liliopsida;Petrosaviidae;commelinids;Poales;Poaceae;PACMAD clade;Panicoideae;Andropogoneae;Sorghum;Sorghum bicolor;
1.60944	250	g11192.t1	PF00408	Phosphoglucomutase/phosphomannomutase, C-terminal domain	-	-	-	-	-	1e-41	-	5e-41	345568796	35.55	Arthr	Arthrobotrys oligospora ATCC 24927	Eukaryota_NO_Metazoa	756982	;cellular organisms;Eukaryota;Opisthokonta;Fungi;Dikarya;Ascomycota;saccharomyceta;Pezizomycotina;Orbiliomycetes;Orbiliales;Orbiliaceae;Orbilia;mitosporic Orbilia auricolor;Arthrobotrys oligospora;Arthrobotrys oligospora ATCC 24927;
1.60944	250	g15290.t1	PF13561	Enoyl-(Acyl carrier protein) reductase	-	4e-16	-	-	-	-	-	2e-15	330822004	50.57	Burkh	Burkholderia gladioli BSR3	Bacteria	999541	;cellular organisms;Bacteria;Proteobacteria;Betaproteobacteria;Burkholderiales;Burkholderiaceae;Burkholderia;Burkholderia gladioli;Burkholderia gladioli BSR3;
1.60944	251	g17415.t1	PF03330	Rare lipoprotein A (RlpA)-like double-psi beta-barrel	-	2e-21	-	-	-	-	-	1e-20	490060390	59.21	S_cla	Streptomyces clavuligerus	Bacteria	1901	;cellular organisms;Bacteria;Actinobacteria;Actinobacteria;Actinobacteridae;Actinomycetales;Streptomycineae;Streptomycetaceae;Streptomyces;Streptomyces clavuligerus;
1.60944	8	g17446.t1	#N/A	#N/A	-	-	-	-	-	2e-06	-	1e-05	363747800	61.8	Eremo	Eremothecium cymbalariae DBVPG#7215	Eukaryota_NO_Metazoa	931890	;cellular organisms;Eukaryota;Opisthokonta;Fungi;Dikarya;Ascomycota;saccharomyceta;Saccharomycotina;Saccharomycetes;Saccharomycetales;Saccharomycetaceae;Eremothecium;Eremothecium cymbalariae;Eremothecium cymbalariae DBVPG#7215;
1.60944	497	g17513.t1	PF12796	Ankyrin repeats (3 copies)	-	-	-	-	-	-	6e-19	3e-18	574466201	30.32	A_inv	Aphanomyces invadans	Eukaryota_NO_Metazoa	157072	;cellular organisms;Eukaryota;Stramenopiles;Oomycetes;Saprolegniales;Saprolegniaceae;Aphanomyces;Aphanomyces invadans;
1.60944	29	g2429.t1	PF02373	JmjC domain, hydroxylase	-	-	-	-	-	-	2e-08	1e-07	530740104	26.32	Sapro	Saprolegnia diclina VS20	Eukaryota_NO_Metazoa	1156394	;cellular organisms;Eukaryota;Stramenopiles;Oomycetes;Saprolegniales;Saprolegniaceae;Saprolegnia;Saprolegnia diclina;Saprolegnia diclina VS20;
1.60944	250	g2548.t1	PF00012	Hsp70 protein	-	-	-	-	-	4e-17	-	2e-16	403216429	28.97	Kazac	Kazachstania naganishii CBS 8797	Eukaryota_NO_Metazoa	1071383	;cellular organisms;Eukaryota;Opisthokonta;Fungi;Dikarya;Ascomycota;saccharomyceta;Saccharomycotina;Saccharomycetes;Saccharomycetales;Saccharomycetaceae;Kazachstania;Kazachstania naganishii;Kazachstania naganishii CBS 8797;
1.60944	222	g3548.t1	PF05184	Saposin-like type B, region 1	-	-	-	-	-	-	2e-17	1e-16	281208494	24.58	Polys	Polysphondylium pallidum PN500	Eukaryota_NO_Metazoa	670386	;cellular organisms;Eukaryota;Amoebozoa;Mycetozoa;Dictyosteliida;Polysphondylium;Polysphondylium pallidum;Polysphondylium pallidum PN500;
1.60944	250	g9016.t1	PF00227	Proteasome subunit	-	-	-	-	-	-	2e-33	1e-32	157865570	34.08	Leish	Leishmania major strain Friedlin	Eukaryota_NO_Metazoa	347515	;cellular organisms;Eukaryota;Euglenozoa;Kinetoplastida;Trypanosomatidae;Leishmaniinae;Leishmania;Leishmania;Leishmania major species complex;Leishmania major;Leishmania major strain Friedlin;
1.60944	251	g11126.t1	PF00069	Protein kinase domain	-	-	-	-	-	-	1e-29	5e-29	145513420	33.97	Param	Paramecium tetraurelia strain d4-2	Eukaryota_NO_Metazoa	412030	;cellular organisms;Eukaryota;Alveolata;Ciliophora;Intramacronucleata;Oligohymenophorea;Peniculida;Parameciidae;Paramecium;Paramecium tetraurelia;Paramecium tetraurelia strain d4-2;
1.38629	52	g17455.t1	PF01466	Skp1 family, dimerisation domain	-	-	-	-	-	2e-06	-	8e-06	523422516	26.45	Zygos	Zygosaccharomyces bailii CLIB 213	Eukaryota_NO_Metazoa	1333698	;cellular organisms;Eukaryota;Opisthokonta;Fungi;Dikarya;Ascomycota;saccharomyceta;Saccharomycotina;Saccharomycetes;Saccharomycetales;Saccharomycetaceae;Zygosaccharomyces;Zygosaccharomyces bailii;Zygosaccharomyces bailii CLIB 213;
1.38629	136	g6301.t1	#N/A	#N/A	-	-	-	-	-	1e-35	-	4e-35	552910486	33.33	Rhizo	Rhizophagus irregularis DAOM 181602	Eukaryota_NO_Metazoa	747089	;cellular organisms;Eukaryota;Opisthokonta;Fungi;Glomeromycota;Glomeromycetes;Glomerales;Glomeraceae;Rhizophagus;Rhizophagus irregularis;Rhizophagus irregularis DAOM 181602;
1.32176	250	g1152.t1	PF00929	Exonuclease	-	-	-	-	-	8e-25	-	3e-24	595458441	53.85	Rhizo	Rhizophagus irregularis DAOM 197198w	Eukaryota_NO_Metazoa	1432141	;cellular organisms;Eukaryota;Opisthokonta;Fungi;Glomeromycota;Glomeromycetes;Glomerales;Glomeraceae;Rhizophagus;Rhizophagus irregularis;Rhizophagus irregularis DAOM 197198w;
1.32176	251	g14014.t1	#N/A	#N/A	-	-	-	-	-	8e-23	-	3e-22	599123014	52.48	Punct	Punctularia strigosozonata HHB-11173 SS5	Eukaryota_NO_Metazoa	741275	;cellular organisms;Eukaryota;Opisthokonta;Fungi;Dikarya;Basidiomycota;Agaricomycotina;Agaricomycetes;Agaricomycetes incertae sedis;Corticiales;Punctulariaceae;Punctularia;Punctularia strigosozonata;Punctularia strigosozonata HHB-11173 SS5;
1.32176	250	g19461.t1	#N/A	#N/A	-	-	-	-	-	8e-19	-	3e-18	576924831	54.32	Bipol	Bipolaris zeicola 26-R-13	Eukaryota_NO_Metazoa	930089	;cellular organisms;Eukaryota;Opisthokonta;Fungi;Dikarya;Ascomycota;saccharomyceta;Pezizomycotina;leotiomyceta;dothideomyceta;Dothideomycetes;Pleosporomycetidae;Pleosporales;Pleosporineae;Pleosporaceae;Bipolaris;Bipolaris zeicola;Bipolaris zeicola 26-R-13;
1.32176	250	g19461.t2	#N/A	#N/A	-	-	-	-	-	8e-19	-	3e-18	576924831	54.32	Bipol	Bipolaris zeicola 26-R-13	Eukaryota_NO_Metazoa	930089	;cellular organisms;Eukaryota;Opisthokonta;Fungi;Dikarya;Ascomycota;saccharomyceta;Pezizomycotina;leotiomyceta;dothideomyceta;Dothideomycetes;Pleosporomycetidae;Pleosporales;Pleosporineae;Pleosporaceae;Bipolaris;Bipolaris zeicola;Bipolaris zeicola 26-R-13;
1.25276	250	g17850.t1	PF01199	Ribosomal protein L34e	-	-	-	-	-	-	2e-34	7e-34	514696001	57.8	S_ros	Salpingoeca rosetta	Eukaryota_NO_Metazoa	946362	;cellular organisms;Eukaryota;Opisthokonta;Choanoflagellida;Salpingoecidae;Salpingoeca;Salpingoeca rosetta;
1.25276	14	g5401.t1	PF05699	hAT family C-terminal dimerisation region	-	-	-	-	-	2e-06	-	7e-06	242765612	30.91	Talar	Talaromyces stipitatus ATCC 10500	Eukaryota_NO_Metazoa	441959	;cellular organisms;Eukaryota;Opisthokonta;Fungi;Dikarya;Ascomycota;saccharomyceta;Pezizomycotina;leotiomyceta;Eurotiomycetes;Eurotiomycetidae;Eurotiales;Trichocomaceae;Talaromyces;Talaromyces stipitatus;Talaromyces stipitatus ATCC 10500;
1.20397	257	g11232.t1	#N/A	#N/A	-	-	-	-	-	3e-19	-	1e-18	552940243	39.06	Rhizo	Rhizophagus irregularis DAOM 181602	Eukaryota_NO_Metazoa	747089	;cellular organisms;Eukaryota;Opisthokonta;Fungi;Glomeromycota;Glomeromycetes;Glomerales;Glomeraceae;Rhizophagus;Rhizophagus irregularis;Rhizophagus irregularis DAOM 181602;
1.20397	251	g1213.t1	PF00012	Hsp70 protein	-	-	-	-	-	9e-13	-	3e-12	595771824	30.48	Fomit	Fomitiporia mediterranea MF3/22	Eukaryota_NO_Metazoa	694068	;cellular organisms;Eukaryota;Opisthokonta;Fungi;Dikarya;Basidiomycota;Agaricomycotina;Agaricomycetes;Agaricomycetes incertae sedis;Hymenochaetales;Hymenochaetaceae;Fomitiporia;Fomitiporia mediterranea;Fomitiporia mediterranea MF3/22;
1.20397	255	g20143.t3	PF00076	RNA recognition motif. (a.k.a. RRM, RBD, or RNP domain)	-	-	-	-	9e-12	-	-	3e-11	567166542	29.13	E_sal	Eutrema salsugineum	Eukaryota_NO_Metazoa	72664	;cellular organisms;Eukaryota;Viridiplantae;Streptophyta;Streptophytina;Embryophyta;Tracheophyta;Euphyllophyta;Spermatophyta;Magnoliophyta;Mesangiospermae;eudicotyledons;Gunneridae;Pentapetalae;rosids;malvids;Brassicales;Brassicaceae;Eutremeae;Eutrema;Eutrema salsugineum;
1.20397	250	g3747.t1	PF01466	Skp1 family, dimerisation domain	-	-	-	-	-	3e-10	-	1e-09	494829211	27.66	Conio	Coniosporium apollinis CBS 100218	Eukaryota_NO_Metazoa	1168221	;cellular organisms;Eukaryota;Opisthokonta;Fungi;Dikarya;Ascomycota;saccharomyceta;Pezizomycotina;leotiomyceta;Eurotiomycetes;Chaetothyriomycetidae;Chaetothyriales;Herpotrichiellaceae;Coniosporium;Coniosporium apollinis;Coniosporium apollinis CBS 100218;
1.20397	250	g1073.t1	PF00025	ADP-ribosylation factor family	-	-	-	-	-	-	6e-89	2e-88	167536423	70.52	Monos	Monosiga brevicollis MX1	Eukaryota_NO_Metazoa	431895	;cellular organisms;Eukaryota;Opisthokonta;Choanoflagellida;Codonosigidae;Monosiga;Monosiga brevicollis;Monosiga brevicollis MX1;
1.09861	6	g11007.t1	PF05764	YL1 nuclear protein	-	-	-	-	-	0.0001	-	0.0003	343427788	39.18	Spori	Sporisorium reilianum SRZ2	Eukaryota_NO_Metazoa	999809	;cellular organisms;Eukaryota;Opisthokonta;Fungi;Dikarya;Basidiomycota;Ustilaginomycotina;Ustilaginomycetes;Ustilaginales;Ustilaginaceae;Sporisorium;Sporisorium reilianum;Sporisorium reilianum SRZ2;
1.09861	274	g15446.t1	PF00651	BTB/POZ domain	-	-	-	-	-	-	1e-12	3e-12	126644817	32.32	Crypt	Cryptosporidium parvum Iowa II	Eukaryota_NO_Metazoa	353152	;cellular organisms;Eukaryota;Alveolata;Apicomplexa;Conoidasida;Coccidia;Eucoccidiorida;Eimeriorina;Cryptosporidiidae;Cryptosporidium;Cryptosporidium parvum;Cryptosporidium parvum Iowa II;
1.09861	57	g2188.t1	PF00651	BTB/POZ domain	-	-	-	-	-	-	1e-06	3e-06	145537654	27.03	Param	Paramecium tetraurelia strain d4-2	Eukaryota_NO_Metazoa	412030	;cellular organisms;Eukaryota;Alveolata;Ciliophora;Intramacronucleata;Oligohymenophorea;Peniculida;Parameciidae;Paramecium;Paramecium tetraurelia;Paramecium tetraurelia strain d4-2;
1.09861	102	g2717.t1	PF00089	Trypsin	-	1e-07	-	-	-	-	-	3e-07	374987497	32.64	Strep	Streptomyces bingchenggensis BCW-1	Bacteria	749414	;cellular organisms;Bacteria;Actinobacteria;Actinobacteria;Actinobacteridae;Actinomycetales;Streptomycineae;Streptomycetaceae;Streptomyces;Streptomyces bingchenggensis;Streptomyces bingchenggensis BCW-1;
1.09861	250	g4686.t1	PF00271	Helicase conserved C-terminal domain	-	2e-30	-	-	-	-	-	6e-30	491159895	27.86	A_rad	Acinetobacter radioresistens	Bacteria	40216	;cellular organisms;Bacteria;Proteobacteria;Gammaproteobacteria;Pseudomonadales;Moraxellaceae;Acinetobacter;Acinetobacter radioresistens;
1.09861	250	g5547.t1	PF00013	KH domain	-	-	-	-	2e-16	-	-	6e-16	590653575	46.15	T_cac	Theobroma cacao	Eukaryota_NO_Metazoa	3641	;cellular organisms;Eukaryota;Viridiplantae;Streptophyta;Streptophytina;Embryophyta;Tracheophyta;Euphyllophyta;Spermatophyta;Magnoliophyta;Mesangiospermae;eudicotyledons;Gunneridae;Pentapetalae;rosids;malvids;Malvales;Malvaceae;Byttnerioideae;Theobroma;Theobroma cacao;
1.09861	16	g8244.t1	#N/A	#N/A	-	-	-	-	-	-	1e-05	3e-05	551670779	48.53	Guill	Guillardia theta CCMP2712	Eukaryota_NO_Metazoa	905079	;cellular organisms;Eukaryota;Cryptophyta;Pyrenomonadales;Geminigeraceae;Guillardia;Guillardia theta;Guillardia theta CCMP2712;
1.04982	250	g14826.t1	PF00012	Hsp70 protein	-	-	-	-	-	7e-11	-	2e-10	443896822	24.63	Pseud	Pseudozyma antarctica T-34	Eukaryota_NO_Metazoa	1151754	;cellular organisms;Eukaryota;Opisthokonta;Fungi;Dikarya;Basidiomycota;Ustilaginomycotina;Ustilaginomycetes;Ustilaginales;Ustilaginaceae;mitosporic Ustilaginaceae;Pseudozyma;Pseudozyma antarctica;Pseudozyma antarctica T-34;
0.980829	250	g15175.t1	PF00397	WW domain	-	-	-	-	-	-	3e-14	8e-14	557862929	41.67	Trypa	Trypanosoma cruzi Dm28c	Eukaryota_NO_Metazoa	1416333	;cellular organisms;Eukaryota;Euglenozoa;Kinetoplastida;Trypanosomatidae;Trypanosoma;Schizotrypanum;Trypanosoma cruzi;Trypanosoma cruzi Dm28c;
0.980829	250	g5547.t2	PF00013	KH domain	-	-	-	-	3e-16	-	-	8e-16	590653575	46.15	T_cac	Theobroma cacao	Eukaryota_NO_Metazoa	3641	;cellular organisms;Eukaryota;Viridiplantae;Streptophyta;Streptophytina;Embryophyta;Tracheophyta;Euphyllophyta;Spermatophyta;Magnoliophyta;Mesangiospermae;eudicotyledons;Gunneridae;Pentapetalae;rosids;malvids;Malvales;Malvaceae;Byttnerioideae;Theobroma;Theobroma cacao;
0.980829	250	g18453.t1	PF00856	SET domain	-	-	-	-	3e-13	-	-	8e-13	242048842	46.15	S_bic	Sorghum bicolor	Eukaryota_NO_Metazoa	4558	;cellular organisms;Eukaryota;Viridiplantae;Streptophyta;Streptophytina;Embryophyta;Tracheophyta;Euphyllophyta;Spermatophyta;Magnoliophyta;Mesangiospermae;Liliopsida;Petrosaviidae;commelinids;Poales;Poaceae;PACMAD clade;Panicoideae;Andropogoneae;Sorghum;Sorghum bicolor;
0.980829	250	g18453.t3	PF00856	SET domain	-	-	-	-	3e-13	-	-	8e-13	242048842	46.15	S_bic	Sorghum bicolor	Eukaryota_NO_Metazoa	4558	;cellular organisms;Eukaryota;Viridiplantae;Streptophyta;Streptophytina;Embryophyta;Tracheophyta;Euphyllophyta;Spermatophyta;Magnoliophyta;Mesangiospermae;Liliopsida;Petrosaviidae;commelinids;Poales;Poaceae;PACMAD clade;Panicoideae;Andropogoneae;Sorghum;Sorghum bicolor;
0.980829	250	g20279.t1	PF00069	Protein kinase domain	-	-	-	-	3e-73	-	-	8e-73	219886641	45.45	Z_may	Zea mays	Eukaryota_NO_Metazoa	4577	;cellular organisms;Eukaryota;Viridiplantae;Streptophyta;Streptophytina;Embryophyta;Tracheophyta;Euphyllophyta;Spermatophyta;Magnoliophyta;Mesangiospermae;Liliopsida;Petrosaviidae;commelinids;Poales;Poaceae;PACMAD clade;Panicoideae;Andropogoneae;Zea;Zea mays;
0.916291	250	g11224.t1	PF13307	Helicase C-terminal domain	-	-	-	-	-	2e-22	-	5e-22	575510329	38.65	Candi	Candida tenuis ATCC 10573	Eukaryota_NO_Metazoa	590646	;cellular organisms;Eukaryota;Opisthokonta;Fungi;Dikarya;Ascomycota;saccharomyceta;Saccharomycotina;Saccharomycetes;Saccharomycetales;mitosporic Saccharomycetales;Candida;Candida tenuis;Candida tenuis ATCC 10573;
0.916291	250	g4488.t1	PF08240	Alcohol dehydrogenase GroES-like domain	-	-	-	-	-	4e-21	-	1e-20	584392748	46.15	Kurai	Kuraishia capsulata CBS 1993	Eukaryota_NO_Metazoa	1382522	;cellular organisms;Eukaryota;Opisthokonta;Fungi;Dikarya;Ascomycota;saccharomyceta;Saccharomycotina;Saccharomycetes;Saccharomycetales;Saccharomycetales incertae sedis;Kuraishia;Kuraishia capsulata;Kuraishia capsulata CBS 1993;
0.916291	15	g11512.t2	#N/A	#N/A	-	-	-	-	-	2e-06	-	5e-06	260943129	27.67	Clavi	Clavispora lusitaniae ATCC 42720	Eukaryota_NO_Metazoa	306902	;cellular organisms;Eukaryota;Opisthokonta;Fungi;Dikarya;Ascomycota;saccharomyceta;Saccharomycotina;Saccharomycetes;Saccharomycetales;Metschnikowiaceae;Clavispora;Clavispora lusitaniae;Clavispora lusitaniae ATCC 42720;
0.916291	6	g1873.t1	#N/A	#N/A	-	-	-	-	-	-	8e-05	0.0002	300123006	32.2	B_hom	Blastocystis hominis	Eukaryota_NO_Metazoa	12968	;cellular organisms;Eukaryota;Stramenopiles;Blastocystis;Blastocystis hominis;
0.847298	250	g11753.t1	PF00651	BTB/POZ domain	-	-	-	-	3e-08	-	-	7e-08	242074392	26.67	S_bic	Sorghum bicolor	Eukaryota_NO_Metazoa	4558	;cellular organisms;Eukaryota;Viridiplantae;Streptophyta;Streptophytina;Embryophyta;Tracheophyta;Euphyllophyta;Spermatophyta;Magnoliophyta;Mesangiospermae;Liliopsida;Petrosaviidae;commelinids;Poales;Poaceae;PACMAD clade;Panicoideae;Andropogoneae;Sorghum;Sorghum bicolor;
0.847298	5	g19710.t1	#N/A	#N/A	-	-	-	-	3e-05	-	-	7e-05	38345535	23.28	Oryza	Oryza sativa Japonica Group	Eukaryota_NO_Metazoa	39947	;cellular organisms;Eukaryota;Viridiplantae;Streptophyta;Streptophytina;Embryophyta;Tracheophyta;Euphyllophyta;Spermatophyta;Magnoliophyta;Mesangiospermae;Liliopsida;Petrosaviidae;commelinids;Poales;Poaceae;BEP clade;Ehrhartoideae;Oryzeae;Oryza;Oryza sativa;Oryza sativa Japonica Group;
0.847298	3	g8206.t1	#N/A	#N/A	-	-	-	-	-	-	0.0003	0.0007	530740120	49.59	Sapro	Saprolegnia diclina VS20	Eukaryota_NO_Metazoa	1156394	;cellular organisms;Eukaryota;Stramenopiles;Oomycetes;Saprolegniales;Saprolegniaceae;Saprolegnia;Saprolegnia diclina;Saprolegnia diclina VS20;
0.798508	260	g1397.t1	PF05049	Interferon-inducible GTPase (IIGP)	-	-	-	-	-	9e-30	-	2e-29	511009785	38.25	Mucor	Mucor circinelloides f. circinelloides 1006PhL	Eukaryota_NO_Metazoa	1220926	;cellular organisms;Eukaryota;Opisthokonta;Fungi;Fungi incertae sedis;Early diverging fungal lineages;Mucoromycotina;Mucorales;Mucorineae;Mucoraceae;Mucor;Mucor circinelloides;Mucor circinelloides f. circinelloides;Mucor circinelloides f. circinelloides 1006PhL;
0.693147	283	g11704.t1	PF00240	Ubiquitin family	-	-	-	-	-	2e-33	-	4e-33	367022768	85.29	Mycel	Myceliophthora thermophila ATCC 42464	Eukaryota_NO_Metazoa	573729	;cellular organisms;Eukaryota;Opisthokonta;Fungi;Dikarya;Ascomycota;saccharomyceta;Pezizomycotina;leotiomyceta;sordariomyceta;Sordariomycetes;Sordariomycetidae;Sordariales;Chaetomiaceae;Myceliophthora;Myceliophthora thermophila;Myceliophthora thermophila ATCC 42464;
0.693147	250	g12483.t1	PF00012	Hsp70 protein	-	3e-26	-	-	-	-	-	6e-26	113955401	35.45	Synec	Synechococcus sp. CC9311	Bacteria	64471	;cellular organisms;Bacteria;Cyanobacteria;Oscillatoriophycideae;Chroococcales;Synechococcus;Synechococcus sp. CC9311;
0.693147	250	g15167.t1	PF08246	Cathepsin propeptide inhibitor domain (I29)	-	-	-	-	2e-60	-	-	4e-60	512130270	39.67	S_mat	Salix matsudana	Eukaryota_NO_Metazoa	349989	;cellular organisms;Eukaryota;Viridiplantae;Streptophyta;Streptophytina;Embryophyta;Tracheophyta;Euphyllophyta;Spermatophyta;Magnoliophyta;Mesangiospermae;eudicotyledons;Gunneridae;Pentapetalae;rosids;fabids;Malpighiales;Salicaceae;Saliceae;Salix;Salix matsudana;
0.693147	250	g18656.t1	PF00125	Core histone H2A/H2B/H3/H4	-	-	-	-	-	2e-16	-	4e-16	241952611	44.92	Candi	Candida dubliniensis CD36	Eukaryota_NO_Metazoa	573826	;cellular organisms;Eukaryota;Opisthokonta;Fungi;Dikarya;Ascomycota;saccharomyceta;Saccharomycotina;Saccharomycetes;Saccharomycetales;mitosporic Saccharomycetales;Candida;Candida dubliniensis;Candida dubliniensis CD36;
0.693147	55	g5756.t1	PF01030	Receptor L domain	-	-	-	-	-	-	3e-11	6e-11	167524364	28.43	Monos	Monosiga brevicollis MX1	Eukaryota_NO_Metazoa	431895	;cellular organisms;Eukaryota;Opisthokonta;Choanoflagellida;Codonosigidae;Monosiga;Monosiga brevicollis;Monosiga brevicollis MX1;
0.693147	64	g9414.t1	PF00043	Glutathione S-transferase, C-terminal domain	-	2e-07	-	-	-	-	-	4e-07	517133053	29.63	Brady	Bradyrhizobium sp. WSM2793	Bacteria	1038866	;cellular organisms;Bacteria;Proteobacteria;Alphaproteobacteria;Rhizobiales;Bradyrhizobiaceae;Bradyrhizobium;Bradyrhizobium sp. WSM2793;
0.693147	88	g9532.t1	PF00012	Hsp70 protein	-	-	-	-	-	1e-06	-	2e-06	521725540	24.85	Gloeo	Gloeophyllum trabeum ATCC 11539	Eukaryota_NO_Metazoa	670483	;cellular organisms;Eukaryota;Opisthokonta;Fungi;Dikarya;Basidiomycota;Agaricomycotina;Agaricomycetes;Agaricomycetes incertae sedis;Gloeophyllales;Gloeophyllaceae;Gloeophyllum;Gloeophyllum trabeum;Gloeophyllum trabeum ATCC 11539;
0.693147	8	g9603.t1	#N/A	#N/A	-	3e-06	-	-	-	-	-	6e-06	516327276	22.49	Oscil	Oscillatoria sp. PCC 10802	Bacteria	1173028	;cellular organisms;Bacteria;Cyanobacteria;Oscillatoriophycideae;Oscillatoriales;Oscillatoria;Oscillatoria sp. PCC 10802;
0.693147	43	g9978.t1	#N/A	#N/A	-	-	-	-	2e-06	-	-	4e-06	568819407	27.55	C_sin	Citrus sinensis	Eukaryota_NO_Metazoa	2711	;cellular organisms;Eukaryota;Viridiplantae;Streptophyta;Streptophytina;Embryophyta;Tracheophyta;Euphyllophyta;Spermatophyta;Magnoliophyta;Mesangiospermae;eudicotyledons;Gunneridae;Pentapetalae;rosids;malvids;Sapindales;Rutaceae;Citrus;Citrus sinensis;
0.693147	4	g12282.t1	PF12734	Cysteine-rich TM module stress tolerance	-	-	-	-	-	4e-06	-	8e-06	598069197	50	Spath	Spathaspora passalidarum NRRL Y-27907	Eukaryota_NO_Metazoa	619300	;cellular organisms;Eukaryota;Opisthokonta;Fungi;Dikarya;Ascomycota;saccharomyceta;Saccharomycotina;Saccharomycetes;Saccharomycetales;Debaryomycetaceae;Spathaspora;Spathaspora passalidarum;Spathaspora passalidarum NRRL Y-27907;
0.693147	3	g18852.t1	PF00583	Acetyltransferase (GNAT) family	2e-05	-	-	-	-	-	-	4e-05	379003179	36.99	Pyrob	Pyrobaculum oguniense TE7	Archaea	698757	;cellular organisms;Archaea;Crenarchaeota;Thermoprotei;Thermoproteales;Thermoproteaceae;Pyrobaculum;Pyrobaculum oguniense;Pyrobaculum oguniense TE7;
0.693147	5	g4862.t1	PF04886	PT repeat	-	-	-	-	-	-	1e-05	2e-05	300123208	33.89	B_hom	Blastocystis hominis	Eukaryota_NO_Metazoa	12968	;cellular organisms;Eukaryota;Stramenopiles;Blastocystis;Blastocystis hominis;
0.693147	64	g8590.t1	#N/A	#N/A	-	-	-	-	1e-09	-	-	2e-09	302804624	33.09	S_moe	Selaginella moellendorffii	Eukaryota_NO_Metazoa	88036	;cellular organisms;Eukaryota;Viridiplantae;Streptophyta;Streptophytina;Embryophyta;Tracheophyta;Lycopodiophyta;Isoetopsida;Selaginellales;Selaginellaceae;Selaginella;Selaginella moellendorffii;
0.693147	250	g9672.t1	PF00079	Serpin (serine protease inhibitor)	-	1e-12	-	-	-	-	-	2e-12	496433317	28.28	C_tan	Collinsella tanakaei	Bacteria	626935	;cellular organisms;Bacteria;Actinobacteria;Actinobacteria;Coriobacteridae;Coriobacteriales;Coriobacterineae;Coriobacteriaceae;Collinsella;Collinsella tanakaei;
0.693147	4	g18132.t1	PF00651	BTB/POZ domain	-	-	-	-	0.0001	-	-	0.0002	297610501	39.39	Oryza	Oryza sativa Japonica Group	Eukaryota_NO_Metazoa	39947	;cellular organisms;Eukaryota;Viridiplantae;Streptophyta;Streptophytina;Embryophyta;Tracheophyta;Euphyllophyta;Spermatophyta;Magnoliophyta;Mesangiospermae;Liliopsida;Petrosaviidae;commelinids;Poales;Poaceae;BEP clade;Ehrhartoideae;Oryzeae;Oryza;Oryza sativa;Oryza sativa Japonica Group;
0.693147	250	g18967.t2	PF01171	PP-loop family	-	-	-	-	1e-116	-	-	2e-116	145360979	50.13	A_tha	Arabidopsis thaliana	Eukaryota_NO_Metazoa	3702	;cellular organisms;Eukaryota;Viridiplantae;Streptophyta;Streptophytina;Embryophyta;Tracheophyta;Euphyllophyta;Spermatophyta;Magnoliophyta;Mesangiospermae;eudicotyledons;Gunneridae;Pentapetalae;rosids;malvids;Brassicales;Brassicaceae;Camelineae;Arabidopsis;Arabidopsis thaliana;
0.559616	251	g8465.t1	PF01725	Ham1 family	-	-	-	4e-33	-	-	-	7e-33	281333443	36.46	Cassa	Cassava brown streak virus	Viruses	137758	;Viruses;ssRNA viruses;ssRNA positive-strand viruses, no DNA stage;Potyviridae;Ipomovirus;Cassava brown streak virus;
0.510826	149	g17723.t1	PF02229	Transcriptional Coactivator p15 (PC4)	-	-	-	-	-	6e-10	-	1e-09	169847077	32.86	Copri	Coprinopsis cinerea okayama7#130	Eukaryota_NO_Metazoa	240176	;cellular organisms;Eukaryota;Opisthokonta;Fungi;Dikarya;Basidiomycota;Agaricomycotina;Agaricomycetes;Agaricomycetidae;Agaricales;Psathyrellaceae;Coprinopsis;Coprinopsis cinerea;Coprinopsis cinerea okayama7#130;
0.405465	250	g9437.t1	PF01722	BolA-like protein	-	4e-21	-	-	-	-	-	6e-21	446538387	44.79	Vibri	Vibrio sp. RC586	Bacteria	675815	;cellular organisms;Bacteria;Proteobacteria;Gammaproteobacteria;Vibrionales;Vibrionaceae;Vibrio;Vibrio sp. RC586;
0.405465	6	g10544.t1	PF00240	Ubiquitin family	-	-	-	0.0002	-	-	-	0.0003	285002325	35.29	Pseud	Pseudaletia unipuncta granulovirus	Viruses	36355	;Viruses;dsDNA viruses, no RNA stage;Baculoviridae;Betabaculovirus;Pseudaletia unipuncta granulovirus;
0.405465	254	g11628.t1	PF00514	Armadillo/beta-catenin-like repeat	-	-	-	-	4e-06	-	-	6e-06	60892761	50.98	Phala	Phalaenopsis hybrid cultivar	Eukaryota_NO_Metazoa	200642	;cellular organisms;Eukaryota;Viridiplantae;Streptophyta;Streptophytina;Embryophyta;Tracheophyta;Euphyllophyta;Spermatophyta;Magnoliophyta;Mesangiospermae;Liliopsida;Petrosaviidae;Asparagales;Orchidaceae;Epidendroideae;Vandeae;Aeridinae;Phalaenopsis;Phalaenopsis hybrid cultivar;
0.405465	255	g3081.t1	PF00089	Trypsin	-	2e-10	-	-	-	-	-	3e-10	490094802	32.58	S_vir	Streptomyces viridochromogenes	Bacteria	1938	;cellular organisms;Bacteria;Actinobacteria;Actinobacteria;Actinobacteridae;Actinomycetales;Streptomycineae;Streptomycetaceae;Streptomyces;Streptomyces viridochromogenes;
0.405465	250	g8223.t1	PF05970	PIF1-like helicase	-	-	-	-	2e-12	-	-	3e-12	514805922	33.88	S_ita	Setaria italica	Eukaryota_NO_Metazoa	4555	;cellular organisms;Eukaryota;Viridiplantae;Streptophyta;Streptophytina;Embryophyta;Tracheophyta;Euphyllophyta;Spermatophyta;Magnoliophyta;Mesangiospermae;Liliopsida;Petrosaviidae;commelinids;Poales;Poaceae;PACMAD clade;Panicoideae;Paniceae;Setaria;Setaria italica;
0.405465	251	g14027.t1	PF00226	DnaJ domain	-	-	-	-	2e-18	-	-	3e-18	302765377	48.89	S_moe	Selaginella moellendorffii	Eukaryota_NO_Metazoa	88036	;cellular organisms;Eukaryota;Viridiplantae;Streptophyta;Streptophytina;Embryophyta;Tracheophyta;Lycopodiophyta;Isoetopsida;Selaginellales;Selaginellaceae;Selaginella;Selaginella moellendorffii;
0.405465	250	g3467.t1	PF00012	Hsp70 protein	-	-	-	-	-	2e-49	-	3e-49	598015959	39.02	Auric	Auricularia delicata TFB-10046 SS5	Eukaryota_NO_Metazoa	717982	;cellular organisms;Eukaryota;Opisthokonta;Fungi;Dikarya;Basidiomycota;Agaricomycotina;Agaricomycetes;Agaricomycetes incertae sedis;Auriculariales;Auriculariaceae;Auricularia;Auricularia delicata;Auricularia delicata TFB-10046 SS5;
0.287682	250	g18967.t1	PF01171	PP-loop family	-	-	-	-	3e-123	-	-	4e-123	145360979	54.76	A_tha	Arabidopsis thaliana	Eukaryota_NO_Metazoa	3702	;cellular organisms;Eukaryota;Viridiplantae;Streptophyta;Streptophytina;Embryophyta;Tracheophyta;Euphyllophyta;Spermatophyta;Magnoliophyta;Mesangiospermae;eudicotyledons;Gunneridae;Pentapetalae;rosids;malvids;Brassicales;Brassicaceae;Camelineae;Arabidopsis;Arabidopsis thaliana;
0.287682	250	g2537.t1	PF00628	PHD-finger	-	-	-	-	-	3e-22	-	4e-22	384490203	30.64	Rhizo	Rhizopus delemar RA 99-880	Eukaryota_NO_Metazoa	246409	;cellular organisms;Eukaryota;Opisthokonta;Fungi;Fungi incertae sedis;Early diverging fungal lineages;Mucoromycotina;Mucorales;Mucorineae;Rhizopodaceae;Rhizopus;Rhizopus delemar;Rhizopus delemar RA 99-880;
0.287682	250	g6764.t1	PF00173	Cytochrome b5-like Heme/Steroid binding domain	-	-	-	-	3e-19	-	-	4e-19	351724047	48.65	G_max	Glycine max	Eukaryota_NO_Metazoa	3847	;cellular organisms;Eukaryota;Viridiplantae;Streptophyta;Streptophytina;Embryophyta;Tracheophyta;Euphyllophyta;Spermatophyta;Magnoliophyta;Mesangiospermae;eudicotyledons;Gunneridae;Pentapetalae;rosids;fabids;Fabales;Fabaceae;Papilionoideae;Phaseoleae;Glycine;Soja;Glycine max;
0.251314	17	g4304.t1	#N/A	#N/A	-	-	-	-	-	-	7e-05	9e-05	167524364	40.85	Monos	Monosiga brevicollis MX1	Eukaryota_NO_Metazoa	431895	;cellular organisms;Eukaryota;Opisthokonta;Choanoflagellida;Codonosigidae;Monosiga;Monosiga brevicollis;Monosiga brevicollis MX1;
0.223144	96	g6740.t1	PF14843	Growth factor receptor domain IV	-	-	-	-	-	-	4e-07	5e-07	167524364	38	Monos	Monosiga brevicollis MX1	Eukaryota_NO_Metazoa	431895	;cellular organisms;Eukaryota;Opisthokonta;Choanoflagellida;Codonosigidae;Monosiga;Monosiga brevicollis;Monosiga brevicollis MX1;
0.223144	1426	g1602.t1	PF00514	Armadillo/beta-catenin-like repeat	-	-	-	-	-	4e-30	-	5e-30	353242685	34.11	Pirif	Piriformospora indica DSM 11827	Eukaryota_NO_Metazoa	1109443	;cellular organisms;Eukaryota;Opisthokonta;Fungi;Dikarya;Basidiomycota;Agaricomycotina;Agaricomycetes;Agaricomycetes incertae sedis;Sebacinales;Sebacinaceae;mitosporic Sebacinaceae;Piriformospora;Piriformospora indica;Piriformospora indica DSM 11827;
0.223144	250	g5376.t1	PF00069	Protein kinase domain	-	-	-	-	-	-	8e-20	1e-19	471224079	37.5	I_mul	Ichthyophthirius multifiliis	Eukaryota_NO_Metazoa	5932	;cellular organisms;Eukaryota;Alveolata;Ciliophora;Intramacronucleata;Oligohymenophorea;Hymenostomatida;Ophryoglenina;Ichthyophthirius;Ichthyophthirius multifiliis;
0.182322	80	g11814.t1	PF00642	Zinc finger C-x8-C-x5-C-x3-H type (and similar)	-	-	-	-	-	-	5e-05	6e-05	545701908	41.1	G_sul	Galdieria sulphuraria	Eukaryota_NO_Metazoa	130081	;cellular organisms;Eukaryota;Rhodophyta;Bangiophyceae;Cyanidiales;Cyanidiaceae;Galdieria;Galdieria sulphuraria;
0.105361	184	g6486.t1	PF13242	HAD-hyrolase-like	-	9e-08	-	-	-	-	-	1e-07	496011247	40.98	A_pac	Alcanivorax pacificus	Bacteria	1306787	;cellular organisms;Bacteria;Proteobacteria;Gammaproteobacteria;Oceanospirillales;Alcanivoracaceae;Alcanivorax;Alcanivorax pacificus;
0	250	g40.t1	PF00346	Respiratory-chain NADH dehydrogenase, 49 Kd subunit	-	-	-	-	-	-	0	0	597870235	77.59	A_cey	Ancylostoma ceylanicum	Eukaryota_Metazoa	53326	;cellular organisms;Eukaryota;Opisthokonta;Metazoa;Eumetazoa;Bilateria;Protostomia;Ecdysozoa;Nematoda;Chromadorea;Rhabditida;Strongylida;Ancylostomatoidea;Ancylostomatidae;Ancylostomatinae;Ancylostoma;Ancylostoma ceylanicum;
0	250	g775.t1	PF03144	Elongation factor Tu domain 2	-	-	-	-	0	-	-	0	568288375	88.97	N_ame	Necator americanus	Eukaryota_Metazoa	51031	;cellular organisms;Eukaryota;Opisthokonta;Metazoa;Eumetazoa;Bilateria;Protostomia;Ecdysozoa;Nematoda;Chromadorea;Rhabditida;Strongylida;Ancylostomatoidea;Ancylostomatidae;Bunostominae;Necator;Necator americanus;
0	1907	g839.t1	PF00307	Calponin homology (CH) domain	-	-	-	-	-	-	0	0	170582107	50.86	B_mal	Brugia malayi	Eukaryota_Metazoa	6279	;cellular organisms;Eukaryota;Opisthokonta;Metazoa;Eumetazoa;Bilateria;Protostomia;Ecdysozoa;Nematoda;Chromadorea;Spirurida;Filarioidea;Onchocercidae;Brugia;Brugia malayi;
0	250	g8461.t1	PF01039	Carboxyl transferase domain	-	-	-	-	-	-	0	0	541047361	86.05	A_suu	Ascaris suum	Eukaryota_Metazoa	6253	;cellular organisms;Eukaryota;Opisthokonta;Metazoa;Eumetazoa;Bilateria;Protostomia;Ecdysozoa;Nematoda;Chromadorea;Ascaridida;Ascaridoidea;Ascarididae;Ascaris;Ascaris suum;
0	250	g8503.t1	PF13718	GNAT acetyltransferase 2	-	-	-	-	-	0	-	0	170593409	59.23	B_mal	Brugia malayi	Eukaryota_Metazoa	6279	;cellular organisms;Eukaryota;Opisthokonta;Metazoa;Eumetazoa;Bilateria;Protostomia;Ecdysozoa;Nematoda;Chromadorea;Spirurida;Filarioidea;Onchocercidae;Brugia;Brugia malayi;
0	250	g8743.t1	PF00075	RNase H	-	-	-	-	-	0	-	0	560134538	84.15	H_con	Haemonchus contortus	Eukaryota_Metazoa	6289	;cellular organisms;Eukaryota;Opisthokonta;Metazoa;Eumetazoa;Bilateria;Protostomia;Ecdysozoa;Nematoda;Chromadorea;Rhabditida;Strongylida;Trichostrongyloidea;Haemonchidae;Haemonchinae;Haemonchus;Haemonchus contortus;
0	285	g9186.t1	PF01498	Transposase	-	-	-	-	-	-	5e-30	5e-30	574113320	33.48	A_ast	Aphanomyces astaci	Eukaryota_NO_Metazoa	112090	;cellular organisms;Eukaryota;Stramenopiles;Oomycetes;Saprolegniales;Saprolegniaceae;Aphanomyces;Aphanomyces astaci;
0	255	g9305.t1	PF05362	Lon protease (S16) C-terminal proteolytic domain	-	-	-	-	-	0	-	0	170580360	63.25	B_mal	Brugia malayi	Eukaryota_Metazoa	6279	;cellular organisms;Eukaryota;Opisthokonta;Metazoa;Eumetazoa;Bilateria;Protostomia;Ecdysozoa;Nematoda;Chromadorea;Spirurida;Filarioidea;Onchocercidae;Brugia;Brugia malayi;
0	251	g893.t1	PF00136	DNA polymerase family B	-	-	-	-	-	-	0	0	541041742	68.47	A_suu	Ascaris suum	Eukaryota_Metazoa	6253	;cellular organisms;Eukaryota;Opisthokonta;Metazoa;Eumetazoa;Bilateria;Protostomia;Ecdysozoa;Nematoda;Chromadorea;Ascaridida;Ascaridoidea;Ascarididae;Ascaris;Ascaris suum;
0	250	g893.t2	PF14260	C4-type zinc-finger of DNA polymerase delta	-	-	-	-	-	-	0	0	541041742	60.62	A_suu	Ascaris suum	Eukaryota_Metazoa	6253	;cellular organisms;Eukaryota;Opisthokonta;Metazoa;Eumetazoa;Bilateria;Protostomia;Ecdysozoa;Nematoda;Chromadorea;Ascaridida;Ascaridoidea;Ascarididae;Ascaris;Ascaris suum;
0	251	g895.t1	PF00063	Myosin head (motor domain)	-	-	-	-	-	-	0	0	541042646	64.24	A_suu	Ascaris suum	Eukaryota_Metazoa	6253	;cellular organisms;Eukaryota;Opisthokonta;Metazoa;Eumetazoa;Bilateria;Protostomia;Ecdysozoa;Nematoda;Chromadorea;Ascaridida;Ascaridoidea;Ascarididae;Ascaris;Ascaris suum;
0	250	g9348.t1	PF00689	Cation transporting ATPase, C-terminus	-	-	-	-	-	-	0	0	541042601	40.59	A_suu	Ascaris suum	Eukaryota_Metazoa	6253	;cellular organisms;Eukaryota;Opisthokonta;Metazoa;Eumetazoa;Bilateria;Protostomia;Ecdysozoa;Nematoda;Chromadorea;Ascaridida;Ascaridoidea;Ascarididae;Ascaris;Ascaris suum;
0	254	g9396.t1	PF00307	Calponin homology (CH) domain	-	-	-	-	-	-	0	0	312083923	61.44	L_loa	Loa loa	Eukaryota_Metazoa	7209	;cellular organisms;Eukaryota;Opisthokonta;Metazoa;Eumetazoa;Bilateria;Protostomia;Ecdysozoa;Nematoda;Chromadorea;Spirurida;Filarioidea;Onchocercidae;Loa;Loa loa;
0	253	g9490.t1	PF00665	Integrase core domain	-	-	-	-	-	-	0	0	170589333	36.23	B_mal	Brugia malayi	Eukaryota_Metazoa	6279	;cellular organisms;Eukaryota;Opisthokonta;Metazoa;Eumetazoa;Bilateria;Protostomia;Ecdysozoa;Nematoda;Chromadorea;Spirurida;Filarioidea;Onchocercidae;Brugia;Brugia malayi;
0	250	g9877.t1	PF00270	DEAD/DEAH box helicase	-	-	-	-	-	-	0	0	312069559	72.6	L_loa	Loa loa	Eukaryota_Metazoa	7209	;cellular organisms;Eukaryota;Opisthokonta;Metazoa;Eumetazoa;Bilateria;Protostomia;Ecdysozoa;Nematoda;Chromadorea;Spirurida;Filarioidea;Onchocercidae;Loa;Loa loa;
0	351	g10110.t1	PF00698	Acyl transferase domain	-	-	-	-	0	-	-	0	597841553	71.71	A_cey	Ancylostoma ceylanicum	Eukaryota_Metazoa	53326	;cellular organisms;Eukaryota;Opisthokonta;Metazoa;Eumetazoa;Bilateria;Protostomia;Ecdysozoa;Nematoda;Chromadorea;Rhabditida;Strongylida;Ancylostomatoidea;Ancylostomatidae;Ancylostomatinae;Ancylostoma;Ancylostoma ceylanicum;
0	250	g956.t1	PF00004	ATPase family associated with various cellular activities (AAA)	-	0	-	-	-	-	-	0	519084055	100	E_col	Escherichia coli	Bacteria	562	;cellular organisms;Bacteria;Proteobacteria;Gammaproteobacteria;Enterobacteriales;Enterobacteriaceae;Escherichia;Escherichia coli;
0	250	g960.t1	PF00589	Phage integrase family	-	0	-	-	-	-	-	0	251785942	100	Esche	Escherichia coli BL21(DE3)	Bacteria	469008	;cellular organisms;Bacteria;Proteobacteria;Gammaproteobacteria;Enterobacteriales;Enterobacteriaceae;Escherichia;Escherichia coli;Escherichia coli BL21(DE3);
0	250	g10227.t1	PF02516	Oligosaccharyl transferase STT3 subunit	-	-	-	-	-	-	0	0	541047670	74.25	A_suu	Ascaris suum	Eukaryota_Metazoa	6253	;cellular organisms;Eukaryota;Opisthokonta;Metazoa;Eumetazoa;Bilateria;Protostomia;Ecdysozoa;Nematoda;Chromadorea;Ascaridida;Ascaridoidea;Ascarididae;Ascaris;Ascaris suum;
0	250	g10448.t1	PF00670	S-adenosyl-L-homocysteine hydrolase, NAD binding domain	-	-	-	-	-	0	-	0	341886312	82.15	C_bre	Caenorhabditis brenneri	Eukaryota_Metazoa	135651	;cellular organisms;Eukaryota;Opisthokonta;Metazoa;Eumetazoa;Bilateria;Protostomia;Ecdysozoa;Nematoda;Chromadorea;Rhabditida;Rhabditoidea;Rhabditidae;Peloderinae;Caenorhabditis;Caenorhabditis brenneri;
0	250	g10530.t1	PF00022	Actin	-	-	-	-	-	-	0	0	560117305	94.39	H_con	Haemonchus contortus	Eukaryota_Metazoa	6289	;cellular organisms;Eukaryota;Opisthokonta;Metazoa;Eumetazoa;Bilateria;Protostomia;Ecdysozoa;Nematoda;Chromadorea;Rhabditida;Strongylida;Trichostrongyloidea;Haemonchidae;Haemonchinae;Haemonchus;Haemonchus contortus;
0	250	g10530.t2	PF00022	Actin	-	-	-	-	-	-	0	0	560117305	94.39	H_con	Haemonchus contortus	Eukaryota_Metazoa	6289	;cellular organisms;Eukaryota;Opisthokonta;Metazoa;Eumetazoa;Bilateria;Protostomia;Ecdysozoa;Nematoda;Chromadorea;Rhabditida;Strongylida;Trichostrongyloidea;Haemonchidae;Haemonchinae;Haemonchus;Haemonchus contortus;
0	250	g10642.t1	PF08264	Anticodon-binding domain of tRNA	-	-	-	-	-	0	-	0	597834962	64.34	A_cey	Ancylostoma ceylanicum	Eukaryota_Metazoa	53326	;cellular organisms;Eukaryota;Opisthokonta;Metazoa;Eumetazoa;Bilateria;Protostomia;Ecdysozoa;Nematoda;Chromadorea;Rhabditida;Strongylida;Ancylostomatoidea;Ancylostomatidae;Ancylostomatinae;Ancylostoma;Ancylostoma ceylanicum;
0	250	g10662.t1	PF01722	BolA-like protein	-	-	-	-	-	-	1e-19	1e-19	290561705	42.5	L_sal	Lepeophtheirus salmonis	Eukaryota_Metazoa	72036	;cellular organisms;Eukaryota;Opisthokonta;Metazoa;Eumetazoa;Bilateria;Protostomia;Ecdysozoa;Panarthropoda;Arthropoda;Mandibulata;Pancrustacea;Crustacea;Maxillopoda;Copepoda;Neocopepoda;Podoplea;Siphonostomatoida;Caligidae;Lepeophtheirus;Lepeophtheirus salmonis;
0	251	g10691.t1	PF06472	ABC transporter transmembrane region 2	-	-	-	-	-	-	0	0	560125103	69.84	H_con	Haemonchus contortus	Eukaryota_Metazoa	6289	;cellular organisms;Eukaryota;Opisthokonta;Metazoa;Eumetazoa;Bilateria;Protostomia;Ecdysozoa;Nematoda;Chromadorea;Rhabditida;Strongylida;Trichostrongyloidea;Haemonchidae;Haemonchinae;Haemonchus;Haemonchus contortus;
0	250	g10793.t1	PF00171	Aldehyde dehydrogenase family	-	-	-	-	0	-	-	0	268576212	72.27	C_bri	Caenorhabditis briggsae	Eukaryota_Metazoa	6238	;cellular organisms;Eukaryota;Opisthokonta;Metazoa;Eumetazoa;Bilateria;Protostomia;Ecdysozoa;Nematoda;Chromadorea;Rhabditida;Rhabditoidea;Rhabditidae;Peloderinae;Caenorhabditis;Caenorhabditis briggsae;
0	250	g10830.t1	PF00149	Calcineurin-like phosphoesterase	-	-	-	-	-	-	0	0	541042998	77.31	A_suu	Ascaris suum	Eukaryota_Metazoa	6253	;cellular organisms;Eukaryota;Opisthokonta;Metazoa;Eumetazoa;Bilateria;Protostomia;Ecdysozoa;Nematoda;Chromadorea;Ascaridida;Ascaridoidea;Ascarididae;Ascaris;Ascaris suum;
0	256	g10926.t1	PF01851	Proteasome/cyclosome repeat	-	-	-	-	-	-	0	0	597877326	65.58	A_cey	Ancylostoma ceylanicum	Eukaryota_Metazoa	53326	;cellular organisms;Eukaryota;Opisthokonta;Metazoa;Eumetazoa;Bilateria;Protostomia;Ecdysozoa;Nematoda;Chromadorea;Rhabditida;Strongylida;Ancylostomatoidea;Ancylostomatidae;Ancylostomatinae;Ancylostoma;Ancylostoma ceylanicum;
0	250	g1068.t1	PF09173	Initiation factor eIF2 gamma, C terminal	-	-	-	-	-	-	0	0	597897301	75.97	A_cey	Ancylostoma ceylanicum	Eukaryota_Metazoa	53326	;cellular organisms;Eukaryota;Opisthokonta;Metazoa;Eumetazoa;Bilateria;Protostomia;Ecdysozoa;Nematoda;Chromadorea;Rhabditida;Strongylida;Ancylostomatoidea;Ancylostomatidae;Ancylostomatinae;Ancylostoma;Ancylostoma ceylanicum;
0	250	g1068.t2	PF00009	Elongation factor Tu GTP binding domain	-	-	-	-	-	-	0	0	597897301	74.32	A_cey	Ancylostoma ceylanicum	Eukaryota_Metazoa	53326	;cellular organisms;Eukaryota;Opisthokonta;Metazoa;Eumetazoa;Bilateria;Protostomia;Ecdysozoa;Nematoda;Chromadorea;Rhabditida;Strongylida;Ancylostomatoidea;Ancylostomatidae;Ancylostomatinae;Ancylostoma;Ancylostoma ceylanicum;
0	250	g1094.t1	PF01336	OB-fold nucleic acid binding domain	-	-	-	-	-	-	0	0	541041956	76.21	A_suu	Ascaris suum	Eukaryota_Metazoa	6253	;cellular organisms;Eukaryota;Opisthokonta;Metazoa;Eumetazoa;Bilateria;Protostomia;Ecdysozoa;Nematoda;Chromadorea;Ascaridida;Ascaridoidea;Ascarididae;Ascaris;Ascaris suum;
0	250	g1094.t2	PF01336	OB-fold nucleic acid binding domain	-	-	-	-	-	-	0	0	541041956	73.8	A_suu	Ascaris suum	Eukaryota_Metazoa	6253	;cellular organisms;Eukaryota;Opisthokonta;Metazoa;Eumetazoa;Bilateria;Protostomia;Ecdysozoa;Nematoda;Chromadorea;Ascaridida;Ascaridoidea;Ascarididae;Ascaris;Ascaris suum;
0	250	g11087.t1	PF00012	Hsp70 protein	-	-	-	-	-	0	-	0	574960921	57.06	M_ent	Meloidogyne enterolobii	Eukaryota_Metazoa	390850	;cellular organisms;Eukaryota;Opisthokonta;Metazoa;Eumetazoa;Bilateria;Protostomia;Ecdysozoa;Nematoda;Chromadorea;Tylenchida;Tylenchina;Tylenchoidea;Meloidogynidae;Meloidogyninae;Meloidogyne;Meloidogyne enterolobii;
0	456	g11104.t1	PF01851	Proteasome/cyclosome repeat	-	-	-	-	-	0	-	0	560138948	56.48	H_con	Haemonchus contortus	Eukaryota_Metazoa	6289	;cellular organisms;Eukaryota;Opisthokonta;Metazoa;Eumetazoa;Bilateria;Protostomia;Ecdysozoa;Nematoda;Chromadorea;Rhabditida;Strongylida;Trichostrongyloidea;Haemonchidae;Haemonchinae;Haemonchus;Haemonchus contortus;
0	250	g11146.t1	PF00173	Cytochrome b5-like Heme/Steroid binding domain	-	-	-	-	2e-25	-	-	2e-25	195622790	55.84	Z_may	Zea mays	Eukaryota_NO_Metazoa	4577	;cellular organisms;Eukaryota;Viridiplantae;Streptophyta;Streptophytina;Embryophyta;Tracheophyta;Euphyllophyta;Spermatophyta;Magnoliophyta;Mesangiospermae;Liliopsida;Petrosaviidae;commelinids;Poales;Poaceae;PACMAD clade;Panicoideae;Andropogoneae;Zea;Zea mays;
0	361	g11184.t1	PF04567	RNA polymerase Rpb2, domain 5	-	-	-	-	-	-	0	0	312079478	78.05	L_loa	Loa loa	Eukaryota_Metazoa	7209	;cellular organisms;Eukaryota;Opisthokonta;Metazoa;Eumetazoa;Bilateria;Protostomia;Ecdysozoa;Nematoda;Chromadorea;Spirurida;Filarioidea;Onchocercidae;Loa;Loa loa;
0	250	g11304.t1	PF02867	Ribonucleotide reductase, barrel domain	-	-	-	-	-	0	-	0	560140221	63	H_con	Haemonchus contortus	Eukaryota_Metazoa	6289	;cellular organisms;Eukaryota;Opisthokonta;Metazoa;Eumetazoa;Bilateria;Protostomia;Ecdysozoa;Nematoda;Chromadorea;Rhabditida;Strongylida;Trichostrongyloidea;Haemonchidae;Haemonchinae;Haemonchus;Haemonchus contortus;
0	251	g11402.t1	PF08264	Anticodon-binding domain of tRNA	-	-	-	-	-	-	0	0	560117835	59.4	H_con	Haemonchus contortus	Eukaryota_Metazoa	6289	;cellular organisms;Eukaryota;Opisthokonta;Metazoa;Eumetazoa;Bilateria;Protostomia;Ecdysozoa;Nematoda;Chromadorea;Rhabditida;Strongylida;Trichostrongyloidea;Haemonchidae;Haemonchinae;Haemonchus;Haemonchus contortus;
0	250	g11677.t1	PF01658	Myo-inositol-1-phosphate synthase	-	-	-	-	-	0	-	0	560139212	72.17	H_con	Haemonchus contortus	Eukaryota_Metazoa	6289	;cellular organisms;Eukaryota;Opisthokonta;Metazoa;Eumetazoa;Bilateria;Protostomia;Ecdysozoa;Nematoda;Chromadorea;Rhabditida;Strongylida;Trichostrongyloidea;Haemonchidae;Haemonchinae;Haemonchus;Haemonchus contortus;
0	251	g11883.t1	PF13589	Histidine kinase-, DNA gyrase B-, and HSP90-like ATPase	-	-	-	-	0	-	-	0	170589273	71.23	B_mal	Brugia malayi	Eukaryota_Metazoa	6279	;cellular organisms;Eukaryota;Opisthokonta;Metazoa;Eumetazoa;Bilateria;Protostomia;Ecdysozoa;Nematoda;Chromadorea;Spirurida;Filarioidea;Onchocercidae;Brugia;Brugia malayi;
0	250	g1110.t1	PF02779	Transketolase, pyrimidine binding domain	-	-	-	-	-	-	0	0	597849555	60.15	A_cey	Ancylostoma ceylanicum	Eukaryota_Metazoa	53326	;cellular organisms;Eukaryota;Opisthokonta;Metazoa;Eumetazoa;Bilateria;Protostomia;Ecdysozoa;Nematoda;Chromadorea;Rhabditida;Strongylida;Ancylostomatoidea;Ancylostomatidae;Ancylostomatinae;Ancylostoma;Ancylostoma ceylanicum;
0	250	g1110.t2	PF00676	Dehydrogenase E1 component	-	-	-	-	-	0	-	0	597849555	58.34	A_cey	Ancylostoma ceylanicum	Eukaryota_Metazoa	53326	;cellular organisms;Eukaryota;Opisthokonta;Metazoa;Eumetazoa;Bilateria;Protostomia;Ecdysozoa;Nematoda;Chromadorea;Rhabditida;Strongylida;Ancylostomatoidea;Ancylostomatidae;Ancylostomatinae;Ancylostoma;Ancylostoma ceylanicum;
0	250	g12080.t1	PF00004	ATPase family associated with various cellular activities (AAA)	-	-	-	-	-	-	0	0	597878987	90.32	A_cey	Ancylostoma ceylanicum	Eukaryota_Metazoa	53326	;cellular organisms;Eukaryota;Opisthokonta;Metazoa;Eumetazoa;Bilateria;Protostomia;Ecdysozoa;Nematoda;Chromadorea;Rhabditida;Strongylida;Ancylostomatoidea;Ancylostomatidae;Ancylostomatinae;Ancylostoma;Ancylostoma ceylanicum;
0	250	g12119.t1	PF01268	Formate--tetrahydrofolate ligase	-	-	-	-	-	-	0	0	597874289	74.96	A_cey	Ancylostoma ceylanicum	Eukaryota_Metazoa	53326	;cellular organisms;Eukaryota;Opisthokonta;Metazoa;Eumetazoa;Bilateria;Protostomia;Ecdysozoa;Nematoda;Chromadorea;Rhabditida;Strongylida;Ancylostomatoidea;Ancylostomatidae;Ancylostomatinae;Ancylostoma;Ancylostoma ceylanicum;
0	250	g12119.t2	PF00763	Tetrahydrofolate dehydrogenase/cyclohydrolase, catalytic domain	-	-	-	-	-	-	0	0	541045299	68.11	A_suu	Ascaris suum	Eukaryota_Metazoa	6253	;cellular organisms;Eukaryota;Opisthokonta;Metazoa;Eumetazoa;Bilateria;Protostomia;Ecdysozoa;Nematoda;Chromadorea;Ascaridida;Ascaridoidea;Ascarididae;Ascaris;Ascaris suum;
0	250	g12210.t1	PF00069	Protein kinase domain	-	-	-	-	-	-	1e-26	1e-26	585683283	64.29	S_kow	Saccoglossus kowalevskii	Eukaryota_Metazoa	10224	;cellular organisms;Eukaryota;Opisthokonta;Metazoa;Eumetazoa;Bilateria;Deuterostomia;Hemichordata;Enteropneusta;Harrimaniidae;Saccoglossus;Saccoglossus kowalevskii;
0	250	g12251.t1	PF00689	Cation transporting ATPase, C-terminus	-	-	-	-	0	-	-	0	541047153	88.38	A_suu	Ascaris suum	Eukaryota_Metazoa	6253	;cellular organisms;Eukaryota;Opisthokonta;Metazoa;Eumetazoa;Bilateria;Protostomia;Ecdysozoa;Nematoda;Chromadorea;Ascaridida;Ascaridoidea;Ascarididae;Ascaris;Ascaris suum;
0	251	g12302.t1	PF01175	Urocanase	-	-	-	-	-	-	0	0	541048277	71.66	A_suu	Ascaris suum	Eukaryota_Metazoa	6253	;cellular organisms;Eukaryota;Opisthokonta;Metazoa;Eumetazoa;Bilateria;Protostomia;Ecdysozoa;Nematoda;Chromadorea;Ascaridida;Ascaridoidea;Ascarididae;Ascaris;Ascaris suum;
0	251	g12321.t1	PF01434	Peptidase family M41	-	-	-	-	-	0	-	0	560133120	58.87	H_con	Haemonchus contortus	Eukaryota_Metazoa	6289	;cellular organisms;Eukaryota;Opisthokonta;Metazoa;Eumetazoa;Bilateria;Protostomia;Ecdysozoa;Nematoda;Chromadorea;Rhabditida;Strongylida;Trichostrongyloidea;Haemonchidae;Haemonchinae;Haemonchus;Haemonchus contortus;
0	427	g12345.t1	PF12698	ABC-2 family transporter protein	-	-	-	-	-	-	0	0	597889044	54.24	A_cey	Ancylostoma ceylanicum	Eukaryota_Metazoa	53326	;cellular organisms;Eukaryota;Opisthokonta;Metazoa;Eumetazoa;Bilateria;Protostomia;Ecdysozoa;Nematoda;Chromadorea;Rhabditida;Strongylida;Ancylostomatoidea;Ancylostomatidae;Ancylostomatinae;Ancylostoma;Ancylostoma ceylanicum;
0	255	g12559.t1	PF00185	Aspartate/ornithine carbamoyltransferase, Asp/Orn binding domain	-	-	-	-	-	-	0	0	597864214	54.15	A_cey	Ancylostoma ceylanicum	Eukaryota_Metazoa	53326	;cellular organisms;Eukaryota;Opisthokonta;Metazoa;Eumetazoa;Bilateria;Protostomia;Ecdysozoa;Nematoda;Chromadorea;Rhabditida;Strongylida;Ancylostomatoidea;Ancylostomatidae;Ancylostomatinae;Ancylostoma;Ancylostoma ceylanicum;
0	261	g12559.t2	PF02729	Aspartate/ornithine carbamoyltransferase, carbamoyl-P binding domain	-	-	-	-	-	-	0	0	597864214	53.56	A_cey	Ancylostoma ceylanicum	Eukaryota_Metazoa	53326	;cellular organisms;Eukaryota;Opisthokonta;Metazoa;Eumetazoa;Bilateria;Protostomia;Ecdysozoa;Nematoda;Chromadorea;Rhabditida;Strongylida;Ancylostomatoidea;Ancylostomatidae;Ancylostomatinae;Ancylostoma;Ancylostoma ceylanicum;
0	250	g12582.t1	PF01274	Malate synthase	-	0	-	-	-	-	-	0	541047425	70.18	A_suu	Ascaris suum	Eukaryota_Metazoa	6253	;cellular organisms;Eukaryota;Opisthokonta;Metazoa;Eumetazoa;Bilateria;Protostomia;Ecdysozoa;Nematoda;Chromadorea;Ascaridida;Ascaridoidea;Ascarididae;Ascaris;Ascaris suum;
0	262	g12664.t1	PF00078	Reverse transcriptase (RNA-dependent DNA polymerase)	-	-	-	-	-	-	0	0	237845597	31.09	Toxop	Toxoplasma gondii ME49	Eukaryota_NO_Metazoa	508771	;cellular organisms;Eukaryota;Alveolata;Apicomplexa;Conoidasida;Coccidia;Eucoccidiorida;Eimeriorina;Sarcocystidae;Toxoplasma;Toxoplasma gondii;Toxoplasma gondii ME49;
0	252	g12868.t1	PF00107	Zinc-binding dehydrogenase	-	0	-	-	-	-	-	0	341901079	75.6	C_bre	Caenorhabditis brenneri	Eukaryota_Metazoa	135651	;cellular organisms;Eukaryota;Opisthokonta;Metazoa;Eumetazoa;Bilateria;Protostomia;Ecdysozoa;Nematoda;Chromadorea;Rhabditida;Rhabditoidea;Rhabditidae;Peloderinae;Caenorhabditis;Caenorhabditis brenneri;
0	250	g12881.t1	PF03129	Anticodon binding domain	-	-	-	-	0	-	-	0	308459706	58.41	C_rem	Caenorhabditis remanei	Eukaryota_Metazoa	31234	;cellular organisms;Eukaryota;Opisthokonta;Metazoa;Eumetazoa;Bilateria;Protostomia;Ecdysozoa;Nematoda;Chromadorea;Rhabditida;Rhabditoidea;Rhabditidae;Peloderinae;Caenorhabditis;Caenorhabditis remanei;
0	250	g13032.t1	PF00149	Calcineurin-like phosphoesterase	-	-	-	-	-	0	-	0	312078939	97.93	L_loa	Loa loa	Eukaryota_Metazoa	7209	;cellular organisms;Eukaryota;Opisthokonta;Metazoa;Eumetazoa;Bilateria;Protostomia;Ecdysozoa;Nematoda;Chromadorea;Spirurida;Filarioidea;Onchocercidae;Loa;Loa loa;
0	257	g13072.t1	PF00005	ABC transporter	-	-	-	-	0	-	-	0	341889744	75.38	C_bre	Caenorhabditis brenneri	Eukaryota_Metazoa	135651	;cellular organisms;Eukaryota;Opisthokonta;Metazoa;Eumetazoa;Bilateria;Protostomia;Ecdysozoa;Nematoda;Chromadorea;Rhabditida;Rhabditoidea;Rhabditidae;Peloderinae;Caenorhabditis;Caenorhabditis brenneri;
0	315	g13089.t1	PF08030	Ferric reductase NAD binding domain	-	-	-	-	-	-	0	0	119675665	68.64	M_inc	Meloidogyne incognita	Eukaryota_Metazoa	6306	;cellular organisms;Eukaryota;Opisthokonta;Metazoa;Eumetazoa;Bilateria;Protostomia;Ecdysozoa;Nematoda;Chromadorea;Tylenchida;Tylenchina;Tylenchoidea;Meloidogynidae;Meloidogyninae;Meloidogyne;Meloidogyne incognita group;Meloidogyne incognita;
0	250	g13132.t1	PF00285	Citrate synthase	-	-	-	-	-	-	0	0	390098846	82.86	D_des	Ditylenchus destructor	Eukaryota_Metazoa	166010	;cellular organisms;Eukaryota;Opisthokonta;Metazoa;Eumetazoa;Bilateria;Protostomia;Ecdysozoa;Nematoda;Chromadorea;Tylenchida;Tylenchina;Tylenchoidea;Anguinidae;Anguininae;Ditylenchus;Ditylenchus destructor;
0	250	g13205.t1	PF05187	Electron transfer flavoprotein-ubiquinone oxidoreductase	-	-	-	-	-	-	0	0	597833820	70.99	A_cey	Ancylostoma ceylanicum	Eukaryota_Metazoa	53326	;cellular organisms;Eukaryota;Opisthokonta;Metazoa;Eumetazoa;Bilateria;Protostomia;Ecdysozoa;Nematoda;Chromadorea;Rhabditida;Strongylida;Ancylostomatoidea;Ancylostomatidae;Ancylostomatinae;Ancylostoma;Ancylostoma ceylanicum;
0	256	g13244.t1	PF03435	Saccharopine dehydrogenase	-	-	-	-	-	-	0	0	560121307	72.76	H_con	Haemonchus contortus	Eukaryota_Metazoa	6289	;cellular organisms;Eukaryota;Opisthokonta;Metazoa;Eumetazoa;Bilateria;Protostomia;Ecdysozoa;Nematoda;Chromadorea;Rhabditida;Strongylida;Trichostrongyloidea;Haemonchidae;Haemonchinae;Haemonchus;Haemonchus contortus;
0	250	g13297.t1	PF08264	Anticodon-binding domain of tRNA	-	-	-	-	-	-	0	0	597856658	44.82	A_cey	Ancylostoma ceylanicum	Eukaryota_Metazoa	53326	;cellular organisms;Eukaryota;Opisthokonta;Metazoa;Eumetazoa;Bilateria;Protostomia;Ecdysozoa;Nematoda;Chromadorea;Rhabditida;Strongylida;Ancylostomatoidea;Ancylostomatidae;Ancylostomatinae;Ancylostoma;Ancylostoma ceylanicum;
0	253	g13331.t1	PF00258	Flavodoxin	-	-	-	-	-	-	0	0	597834580	64.19	A_cey	Ancylostoma ceylanicum	Eukaryota_Metazoa	53326	;cellular organisms;Eukaryota;Opisthokonta;Metazoa;Eumetazoa;Bilateria;Protostomia;Ecdysozoa;Nematoda;Chromadorea;Rhabditida;Strongylida;Ancylostomatoidea;Ancylostomatidae;Ancylostomatinae;Ancylostoma;Ancylostoma ceylanicum;
0	250	g13358.t1	PF02770	Acyl-CoA dehydrogenase, middle domain	-	-	-	-	-	-	0	0	560134738	75.96	H_con	Haemonchus contortus	Eukaryota_Metazoa	6289	;cellular organisms;Eukaryota;Opisthokonta;Metazoa;Eumetazoa;Bilateria;Protostomia;Ecdysozoa;Nematoda;Chromadorea;Rhabditida;Strongylida;Trichostrongyloidea;Haemonchidae;Haemonchinae;Haemonchus;Haemonchus contortus;
0	13	g13424.t1	PF00240	Ubiquitin family	-	-	-	0.0001	-	-	-	0.0001	406716902	50	Dendr	Dendrolimus kikuchii nucleopolyhedrovirus	Viruses	1219875	;Viruses;dsDNA viruses, no RNA stage;Baculoviridae;Alphabaculovirus;unclassified Nucleopolyhedrovirus;Dendrolimus kikuchii nucleopolyhedrovirus;
0	266	g13481.t1	PF05380	Pao retrotransposon peptidase	-	-	-	-	-	-	0	0	237845597	32.34	Toxop	Toxoplasma gondii ME49	Eukaryota_NO_Metazoa	508771	;cellular organisms;Eukaryota;Alveolata;Apicomplexa;Conoidasida;Coccidia;Eucoccidiorida;Eimeriorina;Sarcocystidae;Toxoplasma;Toxoplasma gondii;Toxoplasma gondii ME49;
0	290	g13526.t1	PF00005	ABC transporter	-	-	-	-	-	-	0	0	541041074	63.27	A_suu	Ascaris suum	Eukaryota_Metazoa	6253	;cellular organisms;Eukaryota;Opisthokonta;Metazoa;Eumetazoa;Bilateria;Protostomia;Ecdysozoa;Nematoda;Chromadorea;Ascaridida;Ascaridoidea;Ascarididae;Ascaris;Ascaris suum;
0	290	g13526.t2	PF00313	'Cold-shock' DNA-binding domain	-	-	-	-	-	-	0	0	541041074	63.27	A_suu	Ascaris suum	Eukaryota_Metazoa	6253	;cellular organisms;Eukaryota;Opisthokonta;Metazoa;Eumetazoa;Bilateria;Protostomia;Ecdysozoa;Nematoda;Chromadorea;Ascaridida;Ascaridoidea;Ascarididae;Ascaris;Ascaris suum;
0	250	g13639.t1	PF00317	Ribonucleotide reductase, all-alpha domain	-	-	-	-	-	0	-	0	597862988	70.15	A_cey	Ancylostoma ceylanicum	Eukaryota_Metazoa	53326	;cellular organisms;Eukaryota;Opisthokonta;Metazoa;Eumetazoa;Bilateria;Protostomia;Ecdysozoa;Nematoda;Chromadorea;Rhabditida;Strongylida;Ancylostomatoidea;Ancylostomatidae;Ancylostomatinae;Ancylostoma;Ancylostoma ceylanicum;
0	250	g13639.t2	PF02867	Ribonucleotide reductase, barrel domain	-	-	-	-	-	0	-	0	597862988	66.37	A_cey	Ancylostoma ceylanicum	Eukaryota_Metazoa	53326	;cellular organisms;Eukaryota;Opisthokonta;Metazoa;Eumetazoa;Bilateria;Protostomia;Ecdysozoa;Nematoda;Chromadorea;Rhabditida;Strongylida;Ancylostomatoidea;Ancylostomatidae;Ancylostomatinae;Ancylostoma;Ancylostoma ceylanicum;
0	250	g13752.t1	PF00346	Respiratory-chain NADH dehydrogenase, 49 Kd subunit	-	-	-	-	-	-	0	0	597870235	78.9	A_cey	Ancylostoma ceylanicum	Eukaryota_Metazoa	53326	;cellular organisms;Eukaryota;Opisthokonta;Metazoa;Eumetazoa;Bilateria;Protostomia;Ecdysozoa;Nematoda;Chromadorea;Rhabditida;Strongylida;Ancylostomatoidea;Ancylostomatidae;Ancylostomatinae;Ancylostoma;Ancylostoma ceylanicum;
0	250	g13782.t1	PF05221	S-adenosyl-L-homocysteine hydrolase	-	-	-	-	-	0	-	0	341886312	86.61	C_bre	Caenorhabditis brenneri	Eukaryota_Metazoa	135651	;cellular organisms;Eukaryota;Opisthokonta;Metazoa;Eumetazoa;Bilateria;Protostomia;Ecdysozoa;Nematoda;Chromadorea;Rhabditida;Rhabditoidea;Rhabditidae;Peloderinae;Caenorhabditis;Caenorhabditis brenneri;
0	250	g13794.t1	PF01189	NOL1/NOP2/sun family	-	0	-	-	-	-	-	0	486433144	99.5	E_col	Escherichia coli	Bacteria	562	;cellular organisms;Bacteria;Proteobacteria;Gammaproteobacteria;Enterobacteriales;Enterobacteriaceae;Escherichia;Escherichia coli;
0	253	g14042.t1	PF04998	RNA polymerase Rpb1, domain 5	-	-	-	-	-	0	-	0	597849618	50.93	A_cey	Ancylostoma ceylanicum	Eukaryota_Metazoa	53326	;cellular organisms;Eukaryota;Opisthokonta;Metazoa;Eumetazoa;Bilateria;Protostomia;Ecdysozoa;Nematoda;Chromadorea;Rhabditida;Strongylida;Ancylostomatoidea;Ancylostomatidae;Ancylostomatinae;Ancylostoma;Ancylostoma ceylanicum;
0	250	g14144.t1	PF01370	NAD dependent epimerase/dehydratase family	-	-	-	-	-	-	0	0	541040924	76.44	A_suu	Ascaris suum	Eukaryota_Metazoa	6253	;cellular organisms;Eukaryota;Opisthokonta;Metazoa;Eumetazoa;Bilateria;Protostomia;Ecdysozoa;Nematoda;Chromadorea;Ascaridida;Ascaridoidea;Ascarididae;Ascaris;Ascaris suum;
0	250	g14160.t1	PF02310	B12 binding domain	-	-	-	-	-	-	0	0	25144500	81.18	C_ele	Caenorhabditis elegans	Eukaryota_Metazoa	6239	;cellular organisms;Eukaryota;Opisthokonta;Metazoa;Eumetazoa;Bilateria;Protostomia;Ecdysozoa;Nematoda;Chromadorea;Rhabditida;Rhabditoidea;Rhabditidae;Peloderinae;Caenorhabditis;Caenorhabditis elegans;
0	252	g14183.t1	PF06421	GTP-binding protein LepA C-terminus	-	0	-	-	-	-	-	0	308483928	63.41	C_rem	Caenorhabditis remanei	Eukaryota_Metazoa	31234	;cellular organisms;Eukaryota;Opisthokonta;Metazoa;Eumetazoa;Bilateria;Protostomia;Ecdysozoa;Nematoda;Chromadorea;Rhabditida;Rhabditoidea;Rhabditidae;Peloderinae;Caenorhabditis;Caenorhabditis remanei;
0	250	g14225.t1	PF01808	AICARFT/IMPCHase bienzyme	-	-	-	-	-	-	0	0	308455731	67.86	C_rem	Caenorhabditis remanei	Eukaryota_Metazoa	31234	;cellular organisms;Eukaryota;Opisthokonta;Metazoa;Eumetazoa;Bilateria;Protostomia;Ecdysozoa;Nematoda;Chromadorea;Rhabditida;Rhabditoidea;Rhabditidae;Peloderinae;Caenorhabditis;Caenorhabditis remanei;
0	250	g14225.t2	PF02142	MGS-like domain	-	-	-	-	-	0	-	0	308455731	69.48	C_rem	Caenorhabditis remanei	Eukaryota_Metazoa	31234	;cellular organisms;Eukaryota;Opisthokonta;Metazoa;Eumetazoa;Bilateria;Protostomia;Ecdysozoa;Nematoda;Chromadorea;Rhabditida;Rhabditoidea;Rhabditidae;Peloderinae;Caenorhabditis;Caenorhabditis remanei;
0	250	g14227.t1	PF04095	Nicotinate phosphoribosyltransferase (NAPRTase) family	-	-	-	-	0	-	-	0	541048369	68.88	A_suu	Ascaris suum	Eukaryota_Metazoa	6253	;cellular organisms;Eukaryota;Opisthokonta;Metazoa;Eumetazoa;Bilateria;Protostomia;Ecdysozoa;Nematoda;Chromadorea;Ascaridida;Ascaridoidea;Ascarididae;Ascaris;Ascaris suum;
0	503	g14334.t1	PF12698	ABC-2 family transporter protein	-	-	-	-	-	-	0	0	597889044	50.39	A_cey	Ancylostoma ceylanicum	Eukaryota_Metazoa	53326	;cellular organisms;Eukaryota;Opisthokonta;Metazoa;Eumetazoa;Bilateria;Protostomia;Ecdysozoa;Nematoda;Chromadorea;Rhabditida;Strongylida;Ancylostomatoidea;Ancylostomatidae;Ancylostomatinae;Ancylostoma;Ancylostoma ceylanicum;
0	250	g14351.t1	PF04408	Helicase associated domain (HA2)	-	-	-	-	-	-	0	0	541041073	53.65	A_suu	Ascaris suum	Eukaryota_Metazoa	6253	;cellular organisms;Eukaryota;Opisthokonta;Metazoa;Eumetazoa;Bilateria;Protostomia;Ecdysozoa;Nematoda;Chromadorea;Ascaridida;Ascaridoidea;Ascarididae;Ascaris;Ascaris suum;
0	251	g14379.t1	PF00888	Cullin family	-	-	-	-	0	-	-	0	312085306	57.92	L_loa	Loa loa	Eukaryota_Metazoa	7209	;cellular organisms;Eukaryota;Opisthokonta;Metazoa;Eumetazoa;Bilateria;Protostomia;Ecdysozoa;Nematoda;Chromadorea;Spirurida;Filarioidea;Onchocercidae;Loa;Loa loa;
0	251	g14379.t2	PF10557	Cullin protein neddylation domain	-	-	-	-	0	-	-	0	312085306	56.24	L_loa	Loa loa	Eukaryota_Metazoa	7209	;cellular organisms;Eukaryota;Opisthokonta;Metazoa;Eumetazoa;Bilateria;Protostomia;Ecdysozoa;Nematoda;Chromadorea;Spirurida;Filarioidea;Onchocercidae;Loa;Loa loa;
0	259	g14422.t2	PF08148	DSHCT (NUC185) domain	-	-	-	-	-	-	0	0	541048378	43.12	A_suu	Ascaris suum	Eukaryota_Metazoa	6253	;cellular organisms;Eukaryota;Opisthokonta;Metazoa;Eumetazoa;Bilateria;Protostomia;Ecdysozoa;Nematoda;Chromadorea;Ascaridida;Ascaridoidea;Ascarididae;Ascaris;Ascaris suum;
0	250	g1354.t2	PF00384	Molybdopterin oxidoreductase	-	-	-	-	-	-	0	0	541042301	68.63	A_suu	Ascaris suum	Eukaryota_Metazoa	6253	;cellular organisms;Eukaryota;Opisthokonta;Metazoa;Eumetazoa;Bilateria;Protostomia;Ecdysozoa;Nematoda;Chromadorea;Ascaridida;Ascaridoidea;Ascarididae;Ascaris;Ascaris suum;
0	250	g1415.t1	PF00118	TCP-1/cpn60 chaperonin family	-	-	-	-	-	-	0	0	560131397	71.93	H_con	Haemonchus contortus	Eukaryota_Metazoa	6289	;cellular organisms;Eukaryota;Opisthokonta;Metazoa;Eumetazoa;Bilateria;Protostomia;Ecdysozoa;Nematoda;Chromadorea;Rhabditida;Strongylida;Trichostrongyloidea;Haemonchidae;Haemonchinae;Haemonchus;Haemonchus contortus;
0	250	g14477.t1	PF00493	MCM2/3/5 family	-	-	-	-	-	-	0	0	541046176	66.76	A_suu	Ascaris suum	Eukaryota_Metazoa	6253	;cellular organisms;Eukaryota;Opisthokonta;Metazoa;Eumetazoa;Bilateria;Protostomia;Ecdysozoa;Nematoda;Chromadorea;Ascaridida;Ascaridoidea;Ascarididae;Ascaris;Ascaris suum;
0	250	g14510.t1	PF00571	CBS domain	-	-	-	-	-	-	0	0	393910184	60.68	L_loa	Loa loa	Eukaryota_Metazoa	7209	;cellular organisms;Eukaryota;Opisthokonta;Metazoa;Eumetazoa;Bilateria;Protostomia;Ecdysozoa;Nematoda;Chromadorea;Spirurida;Filarioidea;Onchocercidae;Loa;Loa loa;
0	250	g14510.t2	PF00571	CBS domain	-	-	-	-	-	-	0	0	393910184	60.68	L_loa	Loa loa	Eukaryota_Metazoa	7209	;cellular organisms;Eukaryota;Opisthokonta;Metazoa;Eumetazoa;Bilateria;Protostomia;Ecdysozoa;Nematoda;Chromadorea;Spirurida;Filarioidea;Onchocercidae;Loa;Loa loa;
0	250	g14510.t3	PF00478	IMP dehydrogenase / GMP reductase domain	-	-	-	-	-	-	0	0	393910184	59.63	L_loa	Loa loa	Eukaryota_Metazoa	7209	;cellular organisms;Eukaryota;Opisthokonta;Metazoa;Eumetazoa;Bilateria;Protostomia;Ecdysozoa;Nematoda;Chromadorea;Spirurida;Filarioidea;Onchocercidae;Loa;Loa loa;
0	250	g14510.t4	PF00571	CBS domain	-	-	-	-	-	-	0	0	393910184	62.17	L_loa	Loa loa	Eukaryota_Metazoa	7209	;cellular organisms;Eukaryota;Opisthokonta;Metazoa;Eumetazoa;Bilateria;Protostomia;Ecdysozoa;Nematoda;Chromadorea;Spirurida;Filarioidea;Onchocercidae;Loa;Loa loa;
0	250	g14510.t5	PF00478	IMP dehydrogenase / GMP reductase domain	-	-	-	-	-	-	0	0	393910184	57.17	L_loa	Loa loa	Eukaryota_Metazoa	7209	;cellular organisms;Eukaryota;Opisthokonta;Metazoa;Eumetazoa;Bilateria;Protostomia;Ecdysozoa;Nematoda;Chromadorea;Spirurida;Filarioidea;Onchocercidae;Loa;Loa loa;
0	501	g14554.t1	PF01139	tRNA-splicing ligase RtcB	-	-	-	-	-	-	0	0	393911595	82.3	L_loa	Loa loa	Eukaryota_Metazoa	7209	;cellular organisms;Eukaryota;Opisthokonta;Metazoa;Eumetazoa;Bilateria;Protostomia;Ecdysozoa;Nematoda;Chromadorea;Spirurida;Filarioidea;Onchocercidae;Loa;Loa loa;
0	257	g14610.t1	PF14214	Helitron helicase-like domain at N-terminus	-	-	-	-	0	-	-	0	560119682	35.31	H_con	Haemonchus contortus	Eukaryota_Metazoa	6289	;cellular organisms;Eukaryota;Opisthokonta;Metazoa;Eumetazoa;Bilateria;Protostomia;Ecdysozoa;Nematoda;Chromadorea;Rhabditida;Strongylida;Trichostrongyloidea;Haemonchidae;Haemonchinae;Haemonchus;Haemonchus contortus;
0	1002	g14636.t1	PF02142	MGS-like domain	-	-	-	-	-	-	0	0	597864215	65.09	A_cey	Ancylostoma ceylanicum	Eukaryota_Metazoa	53326	;cellular organisms;Eukaryota;Opisthokonta;Metazoa;Eumetazoa;Bilateria;Protostomia;Ecdysozoa;Nematoda;Chromadorea;Rhabditida;Strongylida;Ancylostomatoidea;Ancylostomatidae;Ancylostomatinae;Ancylostoma;Ancylostoma ceylanicum;
0	250	g14775.t1	PF00171	Aldehyde dehydrogenase family	-	-	-	-	-	-	0	0	560123433	75.28	H_con	Haemonchus contortus	Eukaryota_Metazoa	6289	;cellular organisms;Eukaryota;Opisthokonta;Metazoa;Eumetazoa;Bilateria;Protostomia;Ecdysozoa;Nematoda;Chromadorea;Rhabditida;Strongylida;Trichostrongyloidea;Haemonchidae;Haemonchinae;Haemonchus;Haemonchus contortus;
0	48	g14828.t1	PF00012	Hsp70 protein	-	-	-	-	-	1e-05	-	1e-05	528317243	26.16	Schiz	Schizosaccharomyces cryophilus OY26	Eukaryota_NO_Metazoa	653667	;cellular organisms;Eukaryota;Opisthokonta;Fungi;Dikarya;Ascomycota;Taphrinomycotina;Schizosaccharomycetes;Schizosaccharomycetales;Schizosaccharomycetaceae;Schizosaccharomyces;Schizosaccharomyces cryophilus;Schizosaccharomyces cryophilus OY26;
0	251	g14878.t1	PF01217	Clathrin adaptor complex small chain	-	-	-	-	-	-	0	0	393905562	95.17	L_loa	Loa loa	Eukaryota_Metazoa	7209	;cellular organisms;Eukaryota;Opisthokonta;Metazoa;Eumetazoa;Bilateria;Protostomia;Ecdysozoa;Nematoda;Chromadorea;Spirurida;Filarioidea;Onchocercidae;Loa;Loa loa;
0	266	g15005.t1	PF00078	Reverse transcriptase (RNA-dependent DNA polymerase)	-	0	-	-	-	-	-	0	560126735	46.38	H_con	Haemonchus contortus	Eukaryota_Metazoa	6289	;cellular organisms;Eukaryota;Opisthokonta;Metazoa;Eumetazoa;Bilateria;Protostomia;Ecdysozoa;Nematoda;Chromadorea;Rhabditida;Strongylida;Trichostrongyloidea;Haemonchidae;Haemonchinae;Haemonchus;Haemonchus contortus;
0	250	g15047.t1	PF00400	WD domain, G-beta repeat	-	-	-	-	-	-	0	0	597831265	51.38	A_cey	Ancylostoma ceylanicum	Eukaryota_Metazoa	53326	;cellular organisms;Eukaryota;Opisthokonta;Metazoa;Eumetazoa;Bilateria;Protostomia;Ecdysozoa;Nematoda;Chromadorea;Rhabditida;Strongylida;Ancylostomatoidea;Ancylostomatidae;Ancylostomatinae;Ancylostoma;Ancylostoma ceylanicum;
0	906	g15245.t1	PF04990	RNA polymerase Rpb1, domain 7	-	-	-	-	-	-	0	0	341894670	60.27	C_bre	Caenorhabditis brenneri	Eukaryota_Metazoa	135651	;cellular organisms;Eukaryota;Opisthokonta;Metazoa;Eumetazoa;Bilateria;Protostomia;Ecdysozoa;Nematoda;Chromadorea;Rhabditida;Rhabditoidea;Rhabditidae;Peloderinae;Caenorhabditis;Caenorhabditis brenneri;
0	250	g1448.t1	PF02990	Endomembrane protein 70	-	-	-	-	-	-	0	0	541046493	70.37	A_suu	Ascaris suum	Eukaryota_Metazoa	6253	;cellular organisms;Eukaryota;Opisthokonta;Metazoa;Eumetazoa;Bilateria;Protostomia;Ecdysozoa;Nematoda;Chromadorea;Ascaridida;Ascaridoidea;Ascarididae;Ascaris;Ascaris suum;
0	436	g1513.t1	PF00702	haloacid dehalogenase-like hydrolase	-	-	-	-	-	-	0	0	193203354	55.79	C_ele	Caenorhabditis elegans	Eukaryota_Metazoa	6239	;cellular organisms;Eukaryota;Opisthokonta;Metazoa;Eumetazoa;Bilateria;Protostomia;Ecdysozoa;Nematoda;Chromadorea;Rhabditida;Rhabditoidea;Rhabditidae;Peloderinae;Caenorhabditis;Caenorhabditis elegans;
0	252	g1514.t1	PF00702	haloacid dehalogenase-like hydrolase	-	-	-	-	-	-	0	0	268554312	40.74	C_bri	Caenorhabditis briggsae	Eukaryota_Metazoa	6238	;cellular organisms;Eukaryota;Opisthokonta;Metazoa;Eumetazoa;Bilateria;Protostomia;Ecdysozoa;Nematoda;Chromadorea;Rhabditida;Rhabditoidea;Rhabditidae;Peloderinae;Caenorhabditis;Caenorhabditis briggsae;
0	252	g1514.t2	PF00702	haloacid dehalogenase-like hydrolase	-	-	-	-	-	-	0	0	268554312	42.15	C_bri	Caenorhabditis briggsae	Eukaryota_Metazoa	6238	;cellular organisms;Eukaryota;Opisthokonta;Metazoa;Eumetazoa;Bilateria;Protostomia;Ecdysozoa;Nematoda;Chromadorea;Rhabditida;Rhabditoidea;Rhabditidae;Peloderinae;Caenorhabditis;Caenorhabditis briggsae;
0	252	g1514.t3	PF00702	haloacid dehalogenase-like hydrolase	-	-	-	-	-	-	0	0	268554312	43.87	C_bri	Caenorhabditis briggsae	Eukaryota_Metazoa	6238	;cellular organisms;Eukaryota;Opisthokonta;Metazoa;Eumetazoa;Bilateria;Protostomia;Ecdysozoa;Nematoda;Chromadorea;Rhabditida;Rhabditoidea;Rhabditidae;Peloderinae;Caenorhabditis;Caenorhabditis briggsae;
0	252	g1514.t4	PF00122	E1-E2 ATPase	-	-	-	-	-	-	0	0	309360889	41.55	C_bri	Caenorhabditis briggsae	Eukaryota_Metazoa	6238	;cellular organisms;Eukaryota;Opisthokonta;Metazoa;Eumetazoa;Bilateria;Protostomia;Ecdysozoa;Nematoda;Chromadorea;Rhabditida;Rhabditoidea;Rhabditidae;Peloderinae;Caenorhabditis;Caenorhabditis briggsae;
0	254	g15364.t1	PF00809	Pterin binding enzyme	-	-	-	-	-	-	0	0	541046351	71.09	A_suu	Ascaris suum	Eukaryota_Metazoa	6253	;cellular organisms;Eukaryota;Opisthokonta;Metazoa;Eumetazoa;Bilateria;Protostomia;Ecdysozoa;Nematoda;Chromadorea;Ascaridida;Ascaridoidea;Ascarididae;Ascaris;Ascaris suum;
0	250	g15368.t1	PF00271	Helicase conserved C-terminal domain	-	-	-	-	-	0	-	0	32565321	70.68	C_ele	Caenorhabditis elegans	Eukaryota_Metazoa	6239	;cellular organisms;Eukaryota;Opisthokonta;Metazoa;Eumetazoa;Bilateria;Protostomia;Ecdysozoa;Nematoda;Chromadorea;Rhabditida;Rhabditoidea;Rhabditidae;Peloderinae;Caenorhabditis;Caenorhabditis elegans;
0	270	g15471.t1	PF00612	IQ calmodulin-binding motif	-	-	-	-	-	-	0	0	597885114	44.74	A_cey	Ancylostoma ceylanicum	Eukaryota_Metazoa	53326	;cellular organisms;Eukaryota;Opisthokonta;Metazoa;Eumetazoa;Bilateria;Protostomia;Ecdysozoa;Nematoda;Chromadorea;Rhabditida;Strongylida;Ancylostomatoidea;Ancylostomatidae;Ancylostomatinae;Ancylostoma;Ancylostoma ceylanicum;
0	251	g15529.t1	PF01144	Coenzyme A transferase	-	-	-	-	-	-	0	0	341879053	82.21	C_bre	Caenorhabditis brenneri	Eukaryota_Metazoa	135651	;cellular organisms;Eukaryota;Opisthokonta;Metazoa;Eumetazoa;Bilateria;Protostomia;Ecdysozoa;Nematoda;Chromadorea;Rhabditida;Rhabditoidea;Rhabditidae;Peloderinae;Caenorhabditis;Caenorhabditis brenneri;
0	438	g15561.t1	PF01039	Carboxyl transferase domain	-	-	-	-	-	0	-	0	597867166	43.74	A_cey	Ancylostoma ceylanicum	Eukaryota_Metazoa	53326	;cellular organisms;Eukaryota;Opisthokonta;Metazoa;Eumetazoa;Bilateria;Protostomia;Ecdysozoa;Nematoda;Chromadorea;Rhabditida;Strongylida;Ancylostomatoidea;Ancylostomatidae;Ancylostomatinae;Ancylostoma;Ancylostoma ceylanicum;
0	437	g15561.t2	PF00289	Carbamoyl-phosphate synthase L chain, N-terminal domain	-	-	-	-	-	0	-	0	597867166	43.81	A_cey	Ancylostoma ceylanicum	Eukaryota_Metazoa	53326	;cellular organisms;Eukaryota;Opisthokonta;Metazoa;Eumetazoa;Bilateria;Protostomia;Ecdysozoa;Nematoda;Chromadorea;Rhabditida;Strongylida;Ancylostomatoidea;Ancylostomatidae;Ancylostomatinae;Ancylostoma;Ancylostoma ceylanicum;
0	256	g15622.t1	PF00004	ATPase family associated with various cellular activities (AAA)	-	-	-	-	-	-	0	0	541042309	74.84	A_suu	Ascaris suum	Eukaryota_Metazoa	6253	;cellular organisms;Eukaryota;Opisthokonta;Metazoa;Eumetazoa;Bilateria;Protostomia;Ecdysozoa;Nematoda;Chromadorea;Ascaridida;Ascaridoidea;Ascarididae;Ascaris;Ascaris suum;
0	250	g15631.t1	PF00009	Elongation factor Tu GTP binding domain	-	-	-	-	-	-	0	0	17533571	74.65	C_ele	Caenorhabditis elegans	Eukaryota_Metazoa	6239	;cellular organisms;Eukaryota;Opisthokonta;Metazoa;Eumetazoa;Bilateria;Protostomia;Ecdysozoa;Nematoda;Chromadorea;Rhabditida;Rhabditoidea;Rhabditidae;Peloderinae;Caenorhabditis;Caenorhabditis elegans;
0	250	g15631.t2	PF03144	Elongation factor Tu domain 2	-	-	-	-	-	-	0	0	17533571	70.99	C_ele	Caenorhabditis elegans	Eukaryota_Metazoa	6239	;cellular organisms;Eukaryota;Opisthokonta;Metazoa;Eumetazoa;Bilateria;Protostomia;Ecdysozoa;Nematoda;Chromadorea;Rhabditida;Rhabditoidea;Rhabditidae;Peloderinae;Caenorhabditis;Caenorhabditis elegans;
0	3	g15639.t1	PF00240	Ubiquitin family	-	-	-	0.0002	-	-	-	0.0002	406716902	48.89	Dendr	Dendrolimus kikuchii nucleopolyhedrovirus	Viruses	1219875	;Viruses;dsDNA viruses, no RNA stage;Baculoviridae;Alphabaculovirus;unclassified Nucleopolyhedrovirus;Dendrolimus kikuchii nucleopolyhedrovirus;
0	250	g15672.t1	PF02933	Cell division protein 48 (CDC48), domain 2	-	-	-	-	-	-	0	0	402588561	84.24	W_ban	Wuchereria bancrofti	Eukaryota_Metazoa	6293	;cellular organisms;Eukaryota;Opisthokonta;Metazoa;Eumetazoa;Bilateria;Protostomia;Ecdysozoa;Nematoda;Chromadorea;Spirurida;Filarioidea;Onchocercidae;Wuchereria;Wuchereria bancrofti;
0	264	g15910.t1	PF00270	DEAD/DEAH box helicase	-	-	-	-	-	0	-	0	402591636	53.14	W_ban	Wuchereria bancrofti	Eukaryota_Metazoa	6293	;cellular organisms;Eukaryota;Opisthokonta;Metazoa;Eumetazoa;Bilateria;Protostomia;Ecdysozoa;Nematoda;Chromadorea;Spirurida;Filarioidea;Onchocercidae;Wuchereria;Wuchereria bancrofti;
0	264	g15910.t2	PF00271	Helicase conserved C-terminal domain	-	-	-	-	-	0	-	0	402591636	52.58	W_ban	Wuchereria bancrofti	Eukaryota_Metazoa	6293	;cellular organisms;Eukaryota;Opisthokonta;Metazoa;Eumetazoa;Bilateria;Protostomia;Ecdysozoa;Nematoda;Chromadorea;Spirurida;Filarioidea;Onchocercidae;Wuchereria;Wuchereria bancrofti;
0	250	g15929.t1	PF03159	XRN 5'-3' exonuclease N-terminus	-	-	-	-	-	0	-	0	541039160	58.89	A_suu	Ascaris suum	Eukaryota_Metazoa	6253	;cellular organisms;Eukaryota;Opisthokonta;Metazoa;Eumetazoa;Bilateria;Protostomia;Ecdysozoa;Nematoda;Chromadorea;Ascaridida;Ascaridoidea;Ascarididae;Ascaris;Ascaris suum;
0	250	g15929.t2	PF03159	XRN 5'-3' exonuclease N-terminus	-	-	-	-	-	0	-	0	541039160	58.69	A_suu	Ascaris suum	Eukaryota_Metazoa	6253	;cellular organisms;Eukaryota;Opisthokonta;Metazoa;Eumetazoa;Bilateria;Protostomia;Ecdysozoa;Nematoda;Chromadorea;Ascaridida;Ascaridoidea;Ascarididae;Ascaris;Ascaris suum;
0	250	g16068.t1	PF03484	tRNA synthetase B5 domain	-	-	-	-	0	-	-	0	568290241	55.75	N_ame	Necator americanus	Eukaryota_Metazoa	51031	;cellular organisms;Eukaryota;Opisthokonta;Metazoa;Eumetazoa;Bilateria;Protostomia;Ecdysozoa;Nematoda;Chromadorea;Rhabditida;Strongylida;Ancylostomatoidea;Ancylostomatidae;Bunostominae;Necator;Necator americanus;
0	250	g16124.t1	PF00004	ATPase family associated with various cellular activities (AAA)	-	-	-	-	-	-	0	0	393909210	86.26	L_loa	Loa loa	Eukaryota_Metazoa	7209	;cellular organisms;Eukaryota;Opisthokonta;Metazoa;Eumetazoa;Bilateria;Protostomia;Ecdysozoa;Nematoda;Chromadorea;Spirurida;Filarioidea;Onchocercidae;Loa;Loa loa;
0	353	g16130.t1	PF00271	Helicase conserved C-terminal domain	-	-	-	-	0	-	-	0	170593189	49.19	B_mal	Brugia malayi	Eukaryota_Metazoa	6279	;cellular organisms;Eukaryota;Opisthokonta;Metazoa;Eumetazoa;Bilateria;Protostomia;Ecdysozoa;Nematoda;Chromadorea;Spirurida;Filarioidea;Onchocercidae;Brugia;Brugia malayi;
0	250	g16140.t1	PF04998	RNA polymerase Rpb1, domain 5	-	-	-	-	-	-	0	0	170584528	58.83	B_mal	Brugia malayi	Eukaryota_Metazoa	6279	;cellular organisms;Eukaryota;Opisthokonta;Metazoa;Eumetazoa;Bilateria;Protostomia;Ecdysozoa;Nematoda;Chromadorea;Spirurida;Filarioidea;Onchocercidae;Brugia;Brugia malayi;
0	328	g1607.t1	PF00136	DNA polymerase family B	-	-	-	-	-	0	-	0	541043658	48.96	A_suu	Ascaris suum	Eukaryota_Metazoa	6253	;cellular organisms;Eukaryota;Opisthokonta;Metazoa;Eumetazoa;Bilateria;Protostomia;Ecdysozoa;Nematoda;Chromadorea;Ascaridida;Ascaridoidea;Ascarididae;Ascaris;Ascaris suum;
0	269	g1607.t2	PF00136	DNA polymerase family B	-	-	-	-	-	0	-	0	541043658	48.96	A_suu	Ascaris suum	Eukaryota_Metazoa	6253	;cellular organisms;Eukaryota;Opisthokonta;Metazoa;Eumetazoa;Bilateria;Protostomia;Ecdysozoa;Nematoda;Chromadorea;Ascaridida;Ascaridoidea;Ascarididae;Ascaris;Ascaris suum;
0	267	g1607.t3	PF00136	DNA polymerase family B	-	-	-	-	-	0	-	0	541043658	48.26	A_suu	Ascaris suum	Eukaryota_Metazoa	6253	;cellular organisms;Eukaryota;Opisthokonta;Metazoa;Eumetazoa;Bilateria;Protostomia;Ecdysozoa;Nematoda;Chromadorea;Ascaridida;Ascaridoidea;Ascarididae;Ascaris;Ascaris suum;
0	258	g16227.t2	PF00089	Trypsin	-	1e-19	-	-	-	-	-	1e-19	321466134	24.92	D_pul	Daphnia pulex	Eukaryota_Metazoa	6669	;cellular organisms;Eukaryota;Opisthokonta;Metazoa;Eumetazoa;Bilateria;Protostomia;Ecdysozoa;Panarthropoda;Arthropoda;Mandibulata;Pancrustacea;Crustacea;Branchiopoda;Phyllopoda;Diplostraca;Cladocera;Anomopoda;Daphniidae;Daphnia;Daphnia pulex;
0	251	g16249.t1	PF01565	FAD binding domain	-	-	-	-	-	-	0	0	597878318	67.35	A_cey	Ancylostoma ceylanicum	Eukaryota_Metazoa	53326	;cellular organisms;Eukaryota;Opisthokonta;Metazoa;Eumetazoa;Bilateria;Protostomia;Ecdysozoa;Nematoda;Chromadorea;Rhabditida;Strongylida;Ancylostomatoidea;Ancylostomatidae;Ancylostomatinae;Ancylostoma;Ancylostoma ceylanicum;
0	251	g16303.t1	PF01546	Peptidase family M20/M25/M40	-	-	-	-	-	-	0	0	524987820	61.18	F_alb	Ficedula albicollis	Eukaryota_Metazoa	59894	;cellular organisms;Eukaryota;Opisthokonta;Metazoa;Eumetazoa;Bilateria;Deuterostomia;Chordata;Craniata;Vertebrata;Gnathostomata;Teleostomi;Euteleostomi;Sarcopterygii;Dipnotetrapodomorpha;Tetrapoda;Amniota;Sauropsida;Sauria;Testudines + Archosauria group;Archosauria;Dinosauria;Saurischia;Theropoda;Coelurosauria;Aves;Neognathae;Passeriformes;Muscicapidae;Ficedula;Ficedula albicollis;
0	250	g16314.t1	PF13537	Glutamine amidotransferase domain	-	0	-	-	-	-	-	0	541039550	69.82	A_suu	Ascaris suum	Eukaryota_Metazoa	6253	;cellular organisms;Eukaryota;Opisthokonta;Metazoa;Eumetazoa;Bilateria;Protostomia;Ecdysozoa;Nematoda;Chromadorea;Ascaridida;Ascaridoidea;Ascarididae;Ascaris;Ascaris suum;
0	250	g16334.t1	PF01055	Glycosyl hydrolases family 31	-	-	-	-	-	-	0	0	312066526	63.91	L_loa	Loa loa	Eukaryota_Metazoa	7209	;cellular organisms;Eukaryota;Opisthokonta;Metazoa;Eumetazoa;Bilateria;Protostomia;Ecdysozoa;Nematoda;Chromadorea;Spirurida;Filarioidea;Onchocercidae;Loa;Loa loa;
0	250	g16341.t1	PF02874	ATP synthase alpha/beta family, beta-barrel domain	-	-	-	-	0	-	-	0	541043992	88.54	A_suu	Ascaris suum	Eukaryota_Metazoa	6253	;cellular organisms;Eukaryota;Opisthokonta;Metazoa;Eumetazoa;Bilateria;Protostomia;Ecdysozoa;Nematoda;Chromadorea;Ascaridida;Ascaridoidea;Ascarididae;Ascaris;Ascaris suum;
0	254	g16393.t1	PF12710	haloacid dehalogenase-like hydrolase	-	-	-	-	-	-	0	0	541041355	63.22	A_suu	Ascaris suum	Eukaryota_Metazoa	6253	;cellular organisms;Eukaryota;Opisthokonta;Metazoa;Eumetazoa;Bilateria;Protostomia;Ecdysozoa;Nematoda;Chromadorea;Ascaridida;Ascaridoidea;Ascarididae;Ascaris;Ascaris suum;
0	254	g16393.t2	PF12710	haloacid dehalogenase-like hydrolase	-	-	-	-	-	-	0	0	541041355	63.22	A_suu	Ascaris suum	Eukaryota_Metazoa	6253	;cellular organisms;Eukaryota;Opisthokonta;Metazoa;Eumetazoa;Bilateria;Protostomia;Ecdysozoa;Nematoda;Chromadorea;Ascaridida;Ascaridoidea;Ascarididae;Ascaris;Ascaris suum;
0	250	g16422.t2	PF00271	Helicase conserved C-terminal domain	-	-	-	-	0	-	-	0	268575270	80.88	C_bri	Caenorhabditis briggsae	Eukaryota_Metazoa	6238	;cellular organisms;Eukaryota;Opisthokonta;Metazoa;Eumetazoa;Bilateria;Protostomia;Ecdysozoa;Nematoda;Chromadorea;Rhabditida;Rhabditoidea;Rhabditidae;Peloderinae;Caenorhabditis;Caenorhabditis briggsae;
0	251	g16458.t1	PF00171	Aldehyde dehydrogenase family	-	-	-	-	-	-	0	0	568267313	81.41	N_ame	Necator americanus	Eukaryota_Metazoa	51031	;cellular organisms;Eukaryota;Opisthokonta;Metazoa;Eumetazoa;Bilateria;Protostomia;Ecdysozoa;Nematoda;Chromadorea;Rhabditida;Strongylida;Ancylostomatoidea;Ancylostomatidae;Bunostominae;Necator;Necator americanus;
0	270	g16460.t1	PF00225	Kinesin motor domain	-	-	-	-	-	-	0	0	309355056	60.12	C_bri	Caenorhabditis briggsae	Eukaryota_Metazoa	6238	;cellular organisms;Eukaryota;Opisthokonta;Metazoa;Eumetazoa;Bilateria;Protostomia;Ecdysozoa;Nematoda;Chromadorea;Rhabditida;Rhabditoidea;Rhabditidae;Peloderinae;Caenorhabditis;Caenorhabditis briggsae;
0	383	g16472.t1	PF00070	Pyridine nucleotide-disulphide oxidoreductase	-	-	-	-	-	0	-	0	560132337	72.82	H_con	Haemonchus contortus	Eukaryota_Metazoa	6289	;cellular organisms;Eukaryota;Opisthokonta;Metazoa;Eumetazoa;Bilateria;Protostomia;Ecdysozoa;Nematoda;Chromadorea;Rhabditida;Strongylida;Trichostrongyloidea;Haemonchidae;Haemonchinae;Haemonchus;Haemonchus contortus;
0	250	g16472.t2	PF04898	Glutamate synthase central domain	-	-	-	-	-	0	-	0	560132337	76.08	H_con	Haemonchus contortus	Eukaryota_Metazoa	6289	;cellular organisms;Eukaryota;Opisthokonta;Metazoa;Eumetazoa;Bilateria;Protostomia;Ecdysozoa;Nematoda;Chromadorea;Rhabditida;Strongylida;Trichostrongyloidea;Haemonchidae;Haemonchinae;Haemonchus;Haemonchus contortus;
0	287	g16472.t3	PF07992	Pyridine nucleotide-disulphide oxidoreductase	-	-	-	-	-	0	-	0	560132337	68.82	H_con	Haemonchus contortus	Eukaryota_Metazoa	6289	;cellular organisms;Eukaryota;Opisthokonta;Metazoa;Eumetazoa;Bilateria;Protostomia;Ecdysozoa;Nematoda;Chromadorea;Rhabditida;Strongylida;Trichostrongyloidea;Haemonchidae;Haemonchinae;Haemonchus;Haemonchus contortus;
0	250	g16507.t1	PF02785	Biotin carboxylase C-terminal domain	-	-	-	-	0	-	-	0	541043688	74.69	A_suu	Ascaris suum	Eukaryota_Metazoa	6253	;cellular organisms;Eukaryota;Opisthokonta;Metazoa;Eumetazoa;Bilateria;Protostomia;Ecdysozoa;Nematoda;Chromadorea;Ascaridida;Ascaridoidea;Ascarididae;Ascaris;Ascaris suum;
0	250	g16507.t2	PF02786	Carbamoyl-phosphate synthase L chain, ATP binding domain	-	-	-	-	0	-	-	0	541043688	74.14	A_suu	Ascaris suum	Eukaryota_Metazoa	6253	;cellular organisms;Eukaryota;Opisthokonta;Metazoa;Eumetazoa;Bilateria;Protostomia;Ecdysozoa;Nematoda;Chromadorea;Ascaridida;Ascaridoidea;Ascarididae;Ascaris;Ascaris suum;
0	250	g16507.t3	PF00364	Biotin-requiring enzyme	-	-	-	-	0	-	-	0	541043688	73.76	A_suu	Ascaris suum	Eukaryota_Metazoa	6253	;cellular organisms;Eukaryota;Opisthokonta;Metazoa;Eumetazoa;Bilateria;Protostomia;Ecdysozoa;Nematoda;Chromadorea;Ascaridida;Ascaridoidea;Ascarididae;Ascaris;Ascaris suum;
0	251	g16548.t1	PF02990	Endomembrane protein 70	-	-	-	-	-	-	0	0	541048452	76.32	A_suu	Ascaris suum	Eukaryota_Metazoa	6253	;cellular organisms;Eukaryota;Opisthokonta;Metazoa;Eumetazoa;Bilateria;Protostomia;Ecdysozoa;Nematoda;Chromadorea;Ascaridida;Ascaridoidea;Ascarididae;Ascaris;Ascaris suum;
0	251	g16548.t2	PF02990	Endomembrane protein 70	-	-	-	-	-	-	0	0	541048452	74.58	A_suu	Ascaris suum	Eukaryota_Metazoa	6253	;cellular organisms;Eukaryota;Opisthokonta;Metazoa;Eumetazoa;Bilateria;Protostomia;Ecdysozoa;Nematoda;Chromadorea;Ascaridida;Ascaridoidea;Ascarididae;Ascaris;Ascaris suum;
0	500	g16591.t1	PF00821	Phosphoenolpyruvate carboxykinase	-	-	-	-	0	-	-	0	597864319	72.79	A_cey	Ancylostoma ceylanicum	Eukaryota_Metazoa	53326	;cellular organisms;Eukaryota;Opisthokonta;Metazoa;Eumetazoa;Bilateria;Protostomia;Ecdysozoa;Nematoda;Chromadorea;Rhabditida;Strongylida;Ancylostomatoidea;Ancylostomatidae;Ancylostomatinae;Ancylostoma;Ancylostoma ceylanicum;
0	250	g16635.t1	PF01557	Fumarylacetoacetate (FAA) hydrolase family	-	-	-	-	-	-	0	0	560131985	72.95	H_con	Haemonchus contortus	Eukaryota_Metazoa	6289	;cellular organisms;Eukaryota;Opisthokonta;Metazoa;Eumetazoa;Bilateria;Protostomia;Ecdysozoa;Nematoda;Chromadorea;Rhabditida;Strongylida;Trichostrongyloidea;Haemonchidae;Haemonchinae;Haemonchus;Haemonchus contortus;
0	250	g16660.t1	PF08644	FACT complex subunit (SPT16/CDC68)	-	-	-	-	0	-	-	0	393907390	55.75	L_loa	Loa loa	Eukaryota_Metazoa	7209	;cellular organisms;Eukaryota;Opisthokonta;Metazoa;Eumetazoa;Bilateria;Protostomia;Ecdysozoa;Nematoda;Chromadorea;Spirurida;Filarioidea;Onchocercidae;Loa;Loa loa;
0	370	g16721.t1	PF00005	ABC transporter	-	-	-	-	-	-	0	0	597842878	47.97	A_cey	Ancylostoma ceylanicum	Eukaryota_Metazoa	53326	;cellular organisms;Eukaryota;Opisthokonta;Metazoa;Eumetazoa;Bilateria;Protostomia;Ecdysozoa;Nematoda;Chromadorea;Rhabditida;Strongylida;Ancylostomatoidea;Ancylostomatidae;Ancylostomatinae;Ancylostoma;Ancylostoma ceylanicum;
0	370	g16721.t2	PF00664	ABC transporter transmembrane region	-	-	-	-	-	-	0	0	597842879	47.61	A_cey	Ancylostoma ceylanicum	Eukaryota_Metazoa	53326	;cellular organisms;Eukaryota;Opisthokonta;Metazoa;Eumetazoa;Bilateria;Protostomia;Ecdysozoa;Nematoda;Chromadorea;Rhabditida;Strongylida;Ancylostomatoidea;Ancylostomatidae;Ancylostomatinae;Ancylostoma;Ancylostoma ceylanicum;
0	250	g16722.t1	PF03446	NAD binding domain of 6-phosphogluconate dehydrogenase	-	-	-	-	-	-	0	0	17542558	72.21	C_ele	Caenorhabditis elegans	Eukaryota_Metazoa	6239	;cellular organisms;Eukaryota;Opisthokonta;Metazoa;Eumetazoa;Bilateria;Protostomia;Ecdysozoa;Nematoda;Chromadorea;Rhabditida;Rhabditoidea;Rhabditidae;Peloderinae;Caenorhabditis;Caenorhabditis elegans;
0	252	g16776.t1	PF10557	Cullin protein neddylation domain	-	-	-	-	-	-	0	0	402590142	48.56	W_ban	Wuchereria bancrofti	Eukaryota_Metazoa	6293	;cellular organisms;Eukaryota;Opisthokonta;Metazoa;Eumetazoa;Bilateria;Protostomia;Ecdysozoa;Nematoda;Chromadorea;Spirurida;Filarioidea;Onchocercidae;Wuchereria;Wuchereria bancrofti;
0	252	g16776.t2	PF10557	Cullin protein neddylation domain	-	-	-	-	-	-	0	0	402590142	48.03	W_ban	Wuchereria bancrofti	Eukaryota_Metazoa	6293	;cellular organisms;Eukaryota;Opisthokonta;Metazoa;Eumetazoa;Bilateria;Protostomia;Ecdysozoa;Nematoda;Chromadorea;Spirurida;Filarioidea;Onchocercidae;Wuchereria;Wuchereria bancrofti;
0	250	g1631.t1	PF00149	Calcineurin-like phosphoesterase	-	-	-	-	-	-	0	0	350536263	80.59	T_gut	Taeniopygia guttata	Eukaryota_Metazoa	59729	;cellular organisms;Eukaryota;Opisthokonta;Metazoa;Eumetazoa;Bilateria;Deuterostomia;Chordata;Craniata;Vertebrata;Gnathostomata;Teleostomi;Euteleostomi;Sarcopterygii;Dipnotetrapodomorpha;Tetrapoda;Amniota;Sauropsida;Sauria;Testudines + Archosauria group;Archosauria;Dinosauria;Saurischia;Theropoda;Coelurosauria;Aves;Neognathae;Passeriformes;Passeroidea;Estrildidae;Estrildinae;Taeniopygia;Taeniopyg…
0	251	g16993.t1	PF06470	SMC proteins Flexible Hinge Domain	-	-	-	-	-	0	-	0	597850760	39.49	A_cey	Ancylostoma ceylanicum	Eukaryota_Metazoa	53326	;cellular organisms;Eukaryota;Opisthokonta;Metazoa;Eumetazoa;Bilateria;Protostomia;Ecdysozoa;Nematoda;Chromadorea;Rhabditida;Strongylida;Ancylostomatoidea;Ancylostomatidae;Ancylostomatinae;Ancylostoma;Ancylostoma ceylanicum;
0	250	g17012.t1	PF01039	Carboxyl transferase domain	-	0	-	-	-	-	-	0	541043872	71.93	A_suu	Ascaris suum	Eukaryota_Metazoa	6253	;cellular organisms;Eukaryota;Opisthokonta;Metazoa;Eumetazoa;Bilateria;Protostomia;Ecdysozoa;Nematoda;Chromadorea;Ascaridida;Ascaridoidea;Ascarididae;Ascaris;Ascaris suum;
0	251	g17029.t1	PF02738	Molybdopterin-binding domain of aldehyde dehydrogenase	-	-	-	-	-	0	-	0	560120358	63.17	H_con	Haemonchus contortus	Eukaryota_Metazoa	6289	;cellular organisms;Eukaryota;Opisthokonta;Metazoa;Eumetazoa;Bilateria;Protostomia;Ecdysozoa;Nematoda;Chromadorea;Rhabditida;Strongylida;Trichostrongyloidea;Haemonchidae;Haemonchinae;Haemonchus;Haemonchus contortus;
0	250	g17068.t1	PF00330	Aconitase family (aconitate hydratase)	-	-	-	-	-	-	0	0	341874637	74.72	C_bre	Caenorhabditis brenneri	Eukaryota_Metazoa	135651	;cellular organisms;Eukaryota;Opisthokonta;Metazoa;Eumetazoa;Bilateria;Protostomia;Ecdysozoa;Nematoda;Chromadorea;Rhabditida;Rhabditoidea;Rhabditidae;Peloderinae;Caenorhabditis;Caenorhabditis brenneri;
0	253	g17077.t1	PF08147	DBP10CT (NUC160) domain	-	-	-	-	-	-	0	0	312084924	54.64	L_loa	Loa loa	Eukaryota_Metazoa	7209	;cellular organisms;Eukaryota;Opisthokonta;Metazoa;Eumetazoa;Bilateria;Protostomia;Ecdysozoa;Nematoda;Chromadorea;Spirurida;Filarioidea;Onchocercidae;Loa;Loa loa;
0	250	g17242.t1	PF03144	Elongation factor Tu domain 2	-	-	-	-	-	-	0	0	568280702	94.71	N_ame	Necator americanus	Eukaryota_Metazoa	51031	;cellular organisms;Eukaryota;Opisthokonta;Metazoa;Eumetazoa;Bilateria;Protostomia;Ecdysozoa;Nematoda;Chromadorea;Rhabditida;Strongylida;Ancylostomatoidea;Ancylostomatidae;Bunostominae;Necator;Necator americanus;
0	250	g17369.t1	PF00270	DEAD/DEAH box helicase	-	-	-	-	-	0	-	0	554577123	83.05	M_bra	Myotis brandtii	Eukaryota_Metazoa	109478	;cellular organisms;Eukaryota;Opisthokonta;Metazoa;Eumetazoa;Bilateria;Deuterostomia;Chordata;Craniata;Vertebrata;Gnathostomata;Teleostomi;Euteleostomi;Sarcopterygii;Dipnotetrapodomorpha;Tetrapoda;Amniota;Mammalia;Theria;Eutheria;Boreoeutheria;Laurasiatheria;Chiroptera;Microchiroptera;Vespertilionidae;Myotis;Myotis brandtii;
0	250	g17416.t1	PF10415	Fumarase C C-terminus	-	-	-	-	-	0	-	0	308474544	78.79	C_rem	Caenorhabditis remanei	Eukaryota_Metazoa	31234	;cellular organisms;Eukaryota;Opisthokonta;Metazoa;Eumetazoa;Bilateria;Protostomia;Ecdysozoa;Nematoda;Chromadorea;Rhabditida;Rhabditoidea;Rhabditidae;Peloderinae;Caenorhabditis;Caenorhabditis remanei;
0	250	g17416.t2	PF10415	Fumarase C C-terminus	-	-	-	-	-	0	-	0	308474544	77.23	C_rem	Caenorhabditis remanei	Eukaryota_Metazoa	31234	;cellular organisms;Eukaryota;Opisthokonta;Metazoa;Eumetazoa;Bilateria;Protostomia;Ecdysozoa;Nematoda;Chromadorea;Rhabditida;Rhabditoidea;Rhabditidae;Peloderinae;Caenorhabditis;Caenorhabditis remanei;
0	250	g17431.t1	PF00180	Isocitrate/isopropylmalate dehydrogenase	-	-	-	-	-	-	0	0	597831007	78.5	A_cey	Ancylostoma ceylanicum	Eukaryota_Metazoa	53326	;cellular organisms;Eukaryota;Opisthokonta;Metazoa;Eumetazoa;Bilateria;Protostomia;Ecdysozoa;Nematoda;Chromadorea;Rhabditida;Strongylida;Ancylostomatoidea;Ancylostomatidae;Ancylostomatinae;Ancylostoma;Ancylostoma ceylanicum;
0	250	g17530.t1	PF14578	Elongation factor Tu domain 4	-	-	-	-	-	-	0	0	597845480	63.22	A_cey	Ancylostoma ceylanicum	Eukaryota_Metazoa	53326	;cellular organisms;Eukaryota;Opisthokonta;Metazoa;Eumetazoa;Bilateria;Protostomia;Ecdysozoa;Nematoda;Chromadorea;Rhabditida;Strongylida;Ancylostomatoidea;Ancylostomatidae;Ancylostomatinae;Ancylostoma;Ancylostoma ceylanicum;
0	251	g17553.t1	PF00162	Phosphoglycerate kinase	-	-	-	-	-	-	0	0	541044080	69.01	A_suu	Ascaris suum	Eukaryota_Metazoa	6253	;cellular organisms;Eukaryota;Opisthokonta;Metazoa;Eumetazoa;Bilateria;Protostomia;Ecdysozoa;Nematoda;Chromadorea;Ascaridida;Ascaridoidea;Ascarididae;Ascaris;Ascaris suum;
0	251	g17553.t2	PF00162	Phosphoglycerate kinase	-	-	-	-	-	-	0	0	541044080	69.01	A_suu	Ascaris suum	Eukaryota_Metazoa	6253	;cellular organisms;Eukaryota;Opisthokonta;Metazoa;Eumetazoa;Bilateria;Protostomia;Ecdysozoa;Nematoda;Chromadorea;Ascaridida;Ascaridoidea;Ascarididae;Ascaris;Ascaris suum;
0	251	g17553.t3	PF00162	Phosphoglycerate kinase	-	-	-	-	-	-	0	0	541044080	69.01	A_suu	Ascaris suum	Eukaryota_Metazoa	6253	;cellular organisms;Eukaryota;Opisthokonta;Metazoa;Eumetazoa;Bilateria;Protostomia;Ecdysozoa;Nematoda;Chromadorea;Ascaridida;Ascaridoidea;Ascarididae;Ascaris;Ascaris suum;
0	250	g17578.t1	PF02770	Acyl-CoA dehydrogenase, middle domain	-	-	-	-	-	-	0	0	560133230	64.4	H_con	Haemonchus contortus	Eukaryota_Metazoa	6289	;cellular organisms;Eukaryota;Opisthokonta;Metazoa;Eumetazoa;Bilateria;Protostomia;Ecdysozoa;Nematoda;Chromadorea;Rhabditida;Strongylida;Trichostrongyloidea;Haemonchidae;Haemonchinae;Haemonchus;Haemonchus contortus;
0	250	g17578.t2	PF02770	Acyl-CoA dehydrogenase, middle domain	-	-	-	-	-	-	0	0	560133230	61.36	H_con	Haemonchus contortus	Eukaryota_Metazoa	6289	;cellular organisms;Eukaryota;Opisthokonta;Metazoa;Eumetazoa;Bilateria;Protostomia;Ecdysozoa;Nematoda;Chromadorea;Rhabditida;Strongylida;Trichostrongyloidea;Haemonchidae;Haemonchinae;Haemonchus;Haemonchus contortus;
0	250	g17578.t3	PF00441	Acyl-CoA dehydrogenase, C-terminal domain	-	-	-	-	-	-	0	0	560133230	59.6	H_con	Haemonchus contortus	Eukaryota_Metazoa	6289	;cellular organisms;Eukaryota;Opisthokonta;Metazoa;Eumetazoa;Bilateria;Protostomia;Ecdysozoa;Nematoda;Chromadorea;Rhabditida;Strongylida;Trichostrongyloidea;Haemonchidae;Haemonchinae;Haemonchus;Haemonchus contortus;
0	250	g17598.t1	PF02806	Alpha amylase, C-terminal all-beta domain	-	-	-	-	-	0	-	0	541041188	62.04	A_suu	Ascaris suum	Eukaryota_Metazoa	6253	;cellular organisms;Eukaryota;Opisthokonta;Metazoa;Eumetazoa;Bilateria;Protostomia;Ecdysozoa;Nematoda;Chromadorea;Ascaridida;Ascaridoidea;Ascarididae;Ascaris;Ascaris suum;
0	250	g17620.t1	PF00155	Aminotransferase class I and II	-	-	-	-	-	0	-	0	268579721	77.18	C_bri	Caenorhabditis briggsae	Eukaryota_Metazoa	6238	;cellular organisms;Eukaryota;Opisthokonta;Metazoa;Eumetazoa;Bilateria;Protostomia;Ecdysozoa;Nematoda;Chromadorea;Rhabditida;Rhabditoidea;Rhabditidae;Peloderinae;Caenorhabditis;Caenorhabditis briggsae;
0	250	g17652.t1	PF00118	TCP-1/cpn60 chaperonin family	-	-	-	-	-	-	0	0	541040876	75.79	A_suu	Ascaris suum	Eukaryota_Metazoa	6253	;cellular organisms;Eukaryota;Opisthokonta;Metazoa;Eumetazoa;Bilateria;Protostomia;Ecdysozoa;Nematoda;Chromadorea;Ascaridida;Ascaridoidea;Ascarididae;Ascaris;Ascaris suum;
0	250	g17652.t2	PF00118	TCP-1/cpn60 chaperonin family	-	-	-	-	-	-	0	0	541040876	75.79	A_suu	Ascaris suum	Eukaryota_Metazoa	6253	;cellular organisms;Eukaryota;Opisthokonta;Metazoa;Eumetazoa;Bilateria;Protostomia;Ecdysozoa;Nematoda;Chromadorea;Ascaridida;Ascaridoidea;Ascarididae;Ascaris;Ascaris suum;
0	250	g17691.t1	PF00587	tRNA synthetase class II core domain (G, H, P, S and T)	-	-	-	-	-	0	-	0	597883842	76.09	A_cey	Ancylostoma ceylanicum	Eukaryota_Metazoa	53326	;cellular organisms;Eukaryota;Opisthokonta;Metazoa;Eumetazoa;Bilateria;Protostomia;Ecdysozoa;Nematoda;Chromadorea;Rhabditida;Strongylida;Ancylostomatoidea;Ancylostomatidae;Ancylostomatinae;Ancylostoma;Ancylostoma ceylanicum;
0	501	g17701.t1	PF02347	Glycine cleavage system P-protein	-	-	-	-	-	-	0	0	268531458	61.23	C_bri	Caenorhabditis briggsae	Eukaryota_Metazoa	6238	;cellular organisms;Eukaryota;Opisthokonta;Metazoa;Eumetazoa;Bilateria;Protostomia;Ecdysozoa;Nematoda;Chromadorea;Rhabditida;Rhabditoidea;Rhabditidae;Peloderinae;Caenorhabditis;Caenorhabditis briggsae;
0	250	g17705.t1	PF00493	MCM2/3/5 family	-	-	-	-	-	0	-	0	170585935	61.87	B_mal	Brugia malayi	Eukaryota_Metazoa	6279	;cellular organisms;Eukaryota;Opisthokonta;Metazoa;Eumetazoa;Bilateria;Protostomia;Ecdysozoa;Nematoda;Chromadorea;Spirurida;Filarioidea;Onchocercidae;Brugia;Brugia malayi;
0	250	g1754.t1	PF00004	ATPase family associated with various cellular activities (AAA)	-	-	-	-	-	0	-	0	312068505	89.97	L_loa	Loa loa	Eukaryota_Metazoa	7209	;cellular organisms;Eukaryota;Opisthokonta;Metazoa;Eumetazoa;Bilateria;Protostomia;Ecdysozoa;Nematoda;Chromadorea;Spirurida;Filarioidea;Onchocercidae;Loa;Loa loa;
0	256	g1761.t1	PF07717	Oligonucleotide/oligosaccharide-binding (OB)-fold	-	-	-	-	-	-	0	0	560119525	51.4	H_con	Haemonchus contortus	Eukaryota_Metazoa	6289	;cellular organisms;Eukaryota;Opisthokonta;Metazoa;Eumetazoa;Bilateria;Protostomia;Ecdysozoa;Nematoda;Chromadorea;Rhabditida;Strongylida;Trichostrongyloidea;Haemonchidae;Haemonchinae;Haemonchus;Haemonchus contortus;
0	250	g17722.t1	PF11718	Pre-mRNA 3'-end-processing endonuclease polyadenylation factor C-term	-	-	-	-	0	-	-	0	32566029	58.31	C_ele	Caenorhabditis elegans	Eukaryota_Metazoa	6239	;cellular organisms;Eukaryota;Opisthokonta;Metazoa;Eumetazoa;Bilateria;Protostomia;Ecdysozoa;Nematoda;Chromadorea;Rhabditida;Rhabditoidea;Rhabditidae;Peloderinae;Caenorhabditis;Caenorhabditis elegans;
0	250	g17722.t2	PF10996	Beta-Casp domain	-	-	-	-	0	-	-	0	32566029	54.56	C_ele	Caenorhabditis elegans	Eukaryota_Metazoa	6239	;cellular organisms;Eukaryota;Opisthokonta;Metazoa;Eumetazoa;Bilateria;Protostomia;Ecdysozoa;Nematoda;Chromadorea;Rhabditida;Rhabditoidea;Rhabditidae;Peloderinae;Caenorhabditis;Caenorhabditis elegans;
0	252	g17734.t1	PF00135	Carboxylesterase family	-	-	-	-	-	-	0	0	541047494	44.72	A_suu	Ascaris suum	Eukaryota_Metazoa	6253	;cellular organisms;Eukaryota;Opisthokonta;Metazoa;Eumetazoa;Bilateria;Protostomia;Ecdysozoa;Nematoda;Chromadorea;Ascaridida;Ascaridoidea;Ascarididae;Ascaris;Ascaris suum;
0	252	g17734.t2	PF02769	AIR synthase related protein, C-terminal domain	-	-	-	-	-	-	0	0	541047494	43.82	A_suu	Ascaris suum	Eukaryota_Metazoa	6253	;cellular organisms;Eukaryota;Opisthokonta;Metazoa;Eumetazoa;Bilateria;Protostomia;Ecdysozoa;Nematoda;Chromadorea;Ascaridida;Ascaridoidea;Ascarididae;Ascaris;Ascaris suum;
0	250	g17863.t1	PF00155	Aminotransferase class I and II	-	-	-	-	-	-	0	0	541045102	73.91	A_suu	Ascaris suum	Eukaryota_Metazoa	6253	;cellular organisms;Eukaryota;Opisthokonta;Metazoa;Eumetazoa;Bilateria;Protostomia;Ecdysozoa;Nematoda;Chromadorea;Ascaridida;Ascaridoidea;Ascarididae;Ascaris;Ascaris suum;
0	250	g17864.t1	PF00118	TCP-1/cpn60 chaperonin family	-	-	-	-	-	-	0	0	560118420	71.27	H_con	Haemonchus contortus	Eukaryota_Metazoa	6289	;cellular organisms;Eukaryota;Opisthokonta;Metazoa;Eumetazoa;Bilateria;Protostomia;Ecdysozoa;Nematoda;Chromadorea;Rhabditida;Strongylida;Trichostrongyloidea;Haemonchidae;Haemonchinae;Haemonchus;Haemonchus contortus;
0	250	g17897.t1	PF00009	Elongation factor Tu GTP binding domain	-	-	-	-	-	-	0	0	597865763	68.35	A_cey	Ancylostoma ceylanicum	Eukaryota_Metazoa	53326	;cellular organisms;Eukaryota;Opisthokonta;Metazoa;Eumetazoa;Bilateria;Protostomia;Ecdysozoa;Nematoda;Chromadorea;Rhabditida;Strongylida;Ancylostomatoidea;Ancylostomatidae;Ancylostomatinae;Ancylostoma;Ancylostoma ceylanicum;
0	250	g17897.t2	PF00679	Elongation factor G C-terminus	-	-	-	-	-	-	0	0	597865763	67.69	A_cey	Ancylostoma ceylanicum	Eukaryota_Metazoa	53326	;cellular organisms;Eukaryota;Opisthokonta;Metazoa;Eumetazoa;Bilateria;Protostomia;Ecdysozoa;Nematoda;Chromadorea;Rhabditida;Strongylida;Ancylostomatoidea;Ancylostomatidae;Ancylostomatinae;Ancylostoma;Ancylostoma ceylanicum;
0	492	g17967.t1	PF01751	Toprim domain	-	-	-	-	-	-	0	0	528767016	49.3	C_fer	Camelus ferus	Eukaryota_Metazoa	419612	;cellular organisms;Eukaryota;Opisthokonta;Metazoa;Eumetazoa;Bilateria;Deuterostomia;Chordata;Craniata;Vertebrata;Gnathostomata;Teleostomi;Euteleostomi;Sarcopterygii;Dipnotetrapodomorpha;Tetrapoda;Amniota;Mammalia;Theria;Eutheria;Boreoeutheria;Laurasiatheria;Cetartiodactyla;Tylopoda;Camelidae;Camelus;Camelus ferus;
0	491	g17967.t2	PF01751	Toprim domain	-	-	-	-	-	-	0	0	528767016	48.56	C_fer	Camelus ferus	Eukaryota_Metazoa	419612	;cellular organisms;Eukaryota;Opisthokonta;Metazoa;Eumetazoa;Bilateria;Deuterostomia;Chordata;Craniata;Vertebrata;Gnathostomata;Teleostomi;Euteleostomi;Sarcopterygii;Dipnotetrapodomorpha;Tetrapoda;Amniota;Mammalia;Theria;Eutheria;Boreoeutheria;Laurasiatheria;Cetartiodactyla;Tylopoda;Camelidae;Camelus;Camelus ferus;
0	293	g17983.t1	PF00565	Staphylococcal nuclease homologue	-	-	-	-	-	0	-	0	312069580	53.48	L_loa	Loa loa	Eukaryota_Metazoa	7209	;cellular organisms;Eukaryota;Opisthokonta;Metazoa;Eumetazoa;Bilateria;Protostomia;Ecdysozoa;Nematoda;Chromadorea;Spirurida;Filarioidea;Onchocercidae;Loa;Loa loa;
0	250	g17984.t1	PF14745	WASH complex subunit 7, N-terminal	-	-	-	-	-	-	0	0	541048238	50.51	A_suu	Ascaris suum	Eukaryota_Metazoa	6253	;cellular organisms;Eukaryota;Opisthokonta;Metazoa;Eumetazoa;Bilateria;Protostomia;Ecdysozoa;Nematoda;Chromadorea;Ascaridida;Ascaridoidea;Ascarididae;Ascaris;Ascaris suum;
0	250	g17984.t2	PF14744	WASH complex subunit 7	-	-	-	-	-	-	0	0	541048238	50.51	A_suu	Ascaris suum	Eukaryota_Metazoa	6253	;cellular organisms;Eukaryota;Opisthokonta;Metazoa;Eumetazoa;Bilateria;Protostomia;Ecdysozoa;Nematoda;Chromadorea;Ascaridida;Ascaridoidea;Ascarididae;Ascaris;Ascaris suum;
0	250	g17987.t2	PF00149	Calcineurin-like phosphoesterase	-	-	-	-	-	-	0	0	312086460	84.24	L_loa	Loa loa	Eukaryota_Metazoa	7209	;cellular organisms;Eukaryota;Opisthokonta;Metazoa;Eumetazoa;Bilateria;Protostomia;Ecdysozoa;Nematoda;Chromadorea;Spirurida;Filarioidea;Onchocercidae;Loa;Loa loa;
0	251	g18065.t1	PF04561	RNA polymerase Rpb2, domain 2	-	-	-	-	-	-	0	0	308485788	61.05	C_rem	Caenorhabditis remanei	Eukaryota_Metazoa	31234	;cellular organisms;Eukaryota;Opisthokonta;Metazoa;Eumetazoa;Bilateria;Protostomia;Ecdysozoa;Nematoda;Chromadorea;Rhabditida;Rhabditoidea;Rhabditidae;Peloderinae;Caenorhabditis;Caenorhabditis remanei;
0	250	g18113.t1	PF02516	Oligosaccharyl transferase STT3 subunit	-	-	-	-	-	-	0	0	393912026	67.24	L_loa	Loa loa	Eukaryota_Metazoa	7209	;cellular organisms;Eukaryota;Opisthokonta;Metazoa;Eumetazoa;Bilateria;Protostomia;Ecdysozoa;Nematoda;Chromadorea;Spirurida;Filarioidea;Onchocercidae;Loa;Loa loa;
0	250	g18226.t1	PF00928	Adaptor complexes medium subunit family	-	-	-	-	-	-	0	0	312065942	83.12	L_loa	Loa loa	Eukaryota_Metazoa	7209	;cellular organisms;Eukaryota;Opisthokonta;Metazoa;Eumetazoa;Bilateria;Protostomia;Ecdysozoa;Nematoda;Chromadorea;Spirurida;Filarioidea;Onchocercidae;Loa;Loa loa;
0	250	g18280.t2	PF02134	Repeat in ubiquitin-activating (UBA) protein	-	-	-	-	-	0	-	0	597844731	53.61	A_cey	Ancylostoma ceylanicum	Eukaryota_Metazoa	53326	;cellular organisms;Eukaryota;Opisthokonta;Metazoa;Eumetazoa;Bilateria;Protostomia;Ecdysozoa;Nematoda;Chromadorea;Rhabditida;Strongylida;Ancylostomatoidea;Ancylostomatidae;Ancylostomatinae;Ancylostoma;Ancylostoma ceylanicum;
0	480	g18290.t1	PF13450	NAD(P)-binding Rossmann-like domain	-	-	-	-	-	-	0	0	597872606	65.51	A_cey	Ancylostoma ceylanicum	Eukaryota_Metazoa	53326	;cellular organisms;Eukaryota;Opisthokonta;Metazoa;Eumetazoa;Bilateria;Protostomia;Ecdysozoa;Nematoda;Chromadorea;Rhabditida;Strongylida;Ancylostomatoidea;Ancylostomatidae;Ancylostomatinae;Ancylostoma;Ancylostoma ceylanicum;
0	481	g18290.t2	PF14697	4Fe-4S dicluster domain	-	-	-	-	-	-	0	0	597872606	62.11	A_cey	Ancylostoma ceylanicum	Eukaryota_Metazoa	53326	;cellular organisms;Eukaryota;Opisthokonta;Metazoa;Eumetazoa;Bilateria;Protostomia;Ecdysozoa;Nematoda;Chromadorea;Rhabditida;Strongylida;Ancylostomatoidea;Ancylostomatidae;Ancylostomatinae;Ancylostoma;Ancylostoma ceylanicum;
0	481	g18290.t3	PF01180	Dihydroorotate dehydrogenase	-	-	-	-	-	-	0	0	597872606	64.59	A_cey	Ancylostoma ceylanicum	Eukaryota_Metazoa	53326	;cellular organisms;Eukaryota;Opisthokonta;Metazoa;Eumetazoa;Bilateria;Protostomia;Ecdysozoa;Nematoda;Chromadorea;Rhabditida;Strongylida;Ancylostomatoidea;Ancylostomatidae;Ancylostomatinae;Ancylostoma;Ancylostoma ceylanicum;
0	483	g18290.t4	PF01180	Dihydroorotate dehydrogenase	-	-	-	-	-	-	0	0	597872606	62.6	A_cey	Ancylostoma ceylanicum	Eukaryota_Metazoa	53326	;cellular organisms;Eukaryota;Opisthokonta;Metazoa;Eumetazoa;Bilateria;Protostomia;Ecdysozoa;Nematoda;Chromadorea;Rhabditida;Strongylida;Ancylostomatoidea;Ancylostomatidae;Ancylostomatinae;Ancylostoma;Ancylostoma ceylanicum;
0	250	g18316.t1	PF00005	ABC transporter	-	-	-	-	-	-	0	0	170578894	74.5	B_mal	Brugia malayi	Eukaryota_Metazoa	6279	;cellular organisms;Eukaryota;Opisthokonta;Metazoa;Eumetazoa;Bilateria;Protostomia;Ecdysozoa;Nematoda;Chromadorea;Spirurida;Filarioidea;Onchocercidae;Brugia;Brugia malayi;
0	253	g18351.t1	PF00622	SPRY domain	-	-	-	-	-	-	0	0	541045313	50.06	A_suu	Ascaris suum	Eukaryota_Metazoa	6253	;cellular organisms;Eukaryota;Opisthokonta;Metazoa;Eumetazoa;Bilateria;Protostomia;Ecdysozoa;Nematoda;Chromadorea;Ascaridida;Ascaridoidea;Ascarididae;Ascaris;Ascaris suum;
0	254	g18351.t3	PF00270	DEAD/DEAH box helicase	-	-	-	-	-	-	0	0	541045313	50.44	A_suu	Ascaris suum	Eukaryota_Metazoa	6253	;cellular organisms;Eukaryota;Opisthokonta;Metazoa;Eumetazoa;Bilateria;Protostomia;Ecdysozoa;Nematoda;Chromadorea;Ascaridida;Ascaridoidea;Ascarididae;Ascaris;Ascaris suum;
0	250	g18384.t1	PF00464	Serine hydroxymethyltransferase	-	-	-	-	0	-	-	0	541046383	76.8	A_suu	Ascaris suum	Eukaryota_Metazoa	6253	;cellular organisms;Eukaryota;Opisthokonta;Metazoa;Eumetazoa;Bilateria;Protostomia;Ecdysozoa;Nematoda;Chromadorea;Ascaridida;Ascaridoidea;Ascarididae;Ascaris;Ascaris suum;
0	250	g18384.t2	PF00464	Serine hydroxymethyltransferase	-	-	-	-	0	-	-	0	541046383	77.89	A_suu	Ascaris suum	Eukaryota_Metazoa	6253	;cellular organisms;Eukaryota;Opisthokonta;Metazoa;Eumetazoa;Bilateria;Protostomia;Ecdysozoa;Nematoda;Chromadorea;Ascaridida;Ascaridoidea;Ascarididae;Ascaris;Ascaris suum;
0	250	g18446.t1	PF00044	Glyceraldehyde 3-phosphate dehydrogenase, NAD binding domain	-	-	-	-	-	0	-	0	341874207	82.99	C_bre	Caenorhabditis brenneri	Eukaryota_Metazoa	135651	;cellular organisms;Eukaryota;Opisthokonta;Metazoa;Eumetazoa;Bilateria;Protostomia;Ecdysozoa;Nematoda;Chromadorea;Rhabditida;Rhabditoidea;Rhabditidae;Peloderinae;Caenorhabditis;Caenorhabditis brenneri;
0	500	g18466.t1	PF02910	Fumarate reductase flavoprotein C-term	-	-	-	-	-	-	0	0	341878509	79.75	C_bre	Caenorhabditis brenneri	Eukaryota_Metazoa	135651	;cellular organisms;Eukaryota;Opisthokonta;Metazoa;Eumetazoa;Bilateria;Protostomia;Ecdysozoa;Nematoda;Chromadorea;Rhabditida;Rhabditoidea;Rhabditidae;Peloderinae;Caenorhabditis;Caenorhabditis brenneri;
0	500	g18466.t2	PF00890	FAD binding domain	-	-	-	-	-	-	0	0	341878509	84.18	C_bre	Caenorhabditis brenneri	Eukaryota_Metazoa	135651	;cellular organisms;Eukaryota;Opisthokonta;Metazoa;Eumetazoa;Bilateria;Protostomia;Ecdysozoa;Nematoda;Chromadorea;Rhabditida;Rhabditoidea;Rhabditidae;Peloderinae;Caenorhabditis;Caenorhabditis brenneri;
0	251	g1840.t1	PF00400	WD domain, G-beta repeat	-	-	-	-	-	-	0	0	393907993	63.73	L_loa	Loa loa	Eukaryota_Metazoa	7209	;cellular organisms;Eukaryota;Opisthokonta;Metazoa;Eumetazoa;Bilateria;Protostomia;Ecdysozoa;Nematoda;Chromadorea;Spirurida;Filarioidea;Onchocercidae;Loa;Loa loa;
0	500	g18466.t3	PF00890	FAD binding domain	-	-	-	-	-	-	0	0	341878509	87.88	C_bre	Caenorhabditis brenneri	Eukaryota_Metazoa	135651	;cellular organisms;Eukaryota;Opisthokonta;Metazoa;Eumetazoa;Bilateria;Protostomia;Ecdysozoa;Nematoda;Chromadorea;Rhabditida;Rhabditoidea;Rhabditidae;Peloderinae;Caenorhabditis;Caenorhabditis brenneri;
0	251	g18486.t1	PF00773	RNB domain	-	-	-	-	-	-	0	0	541044527	46.26	A_suu	Ascaris suum	Eukaryota_Metazoa	6253	;cellular organisms;Eukaryota;Opisthokonta;Metazoa;Eumetazoa;Bilateria;Protostomia;Ecdysozoa;Nematoda;Chromadorea;Ascaridida;Ascaridoidea;Ascarididae;Ascaris;Ascaris suum;
0	251	g18486.t2	PF00773	RNB domain	-	-	-	-	-	-	0	0	541044527	47.03	A_suu	Ascaris suum	Eukaryota_Metazoa	6253	;cellular organisms;Eukaryota;Opisthokonta;Metazoa;Eumetazoa;Bilateria;Protostomia;Ecdysozoa;Nematoda;Chromadorea;Ascaridida;Ascaridoidea;Ascarididae;Ascaris;Ascaris suum;
0	270	g18516.t1	PF13646	HEAT repeats	-	-	-	-	-	0	-	0	560132549	44.05	H_con	Haemonchus contortus	Eukaryota_Metazoa	6289	;cellular organisms;Eukaryota;Opisthokonta;Metazoa;Eumetazoa;Bilateria;Protostomia;Ecdysozoa;Nematoda;Chromadorea;Rhabditida;Strongylida;Trichostrongyloidea;Haemonchidae;Haemonchinae;Haemonchus;Haemonchus contortus;
0	270	g18516.t2	PF13646	HEAT repeats	-	-	-	-	-	0	-	0	560132549	44.05	H_con	Haemonchus contortus	Eukaryota_Metazoa	6289	;cellular organisms;Eukaryota;Opisthokonta;Metazoa;Eumetazoa;Bilateria;Protostomia;Ecdysozoa;Nematoda;Chromadorea;Rhabditida;Strongylida;Trichostrongyloidea;Haemonchidae;Haemonchinae;Haemonchus;Haemonchus contortus;
0	251	g18583.t1	PF08767	CRM1 C terminal	-	-	-	-	0	-	-	0	597882269	54.89	A_cey	Ancylostoma ceylanicum	Eukaryota_Metazoa	53326	;cellular organisms;Eukaryota;Opisthokonta;Metazoa;Eumetazoa;Bilateria;Protostomia;Ecdysozoa;Nematoda;Chromadorea;Rhabditida;Strongylida;Ancylostomatoidea;Ancylostomatidae;Ancylostomatinae;Ancylostoma;Ancylostoma ceylanicum;
0	334	g18590.t1	PF08154	NLE (NUC135) domain	-	-	-	-	-	-	0	0	560140899	64.57	H_con	Haemonchus contortus	Eukaryota_Metazoa	6289	;cellular organisms;Eukaryota;Opisthokonta;Metazoa;Eumetazoa;Bilateria;Protostomia;Ecdysozoa;Nematoda;Chromadorea;Rhabditida;Strongylida;Trichostrongyloidea;Haemonchidae;Haemonchinae;Haemonchus;Haemonchus contortus;
0	279	g18627.t1	PF06957	Coatomer (COPI) alpha subunit C-terminus	-	-	-	-	-	-	0	0	170574138	63.59	B_mal	Brugia malayi	Eukaryota_Metazoa	6279	;cellular organisms;Eukaryota;Opisthokonta;Metazoa;Eumetazoa;Bilateria;Protostomia;Ecdysozoa;Nematoda;Chromadorea;Spirurida;Filarioidea;Onchocercidae;Brugia;Brugia malayi;
0	268	g18627.t2	PF06957	Coatomer (COPI) alpha subunit C-terminus	-	-	-	-	-	-	0	0	170574138	63.67	B_mal	Brugia malayi	Eukaryota_Metazoa	6279	;cellular organisms;Eukaryota;Opisthokonta;Metazoa;Eumetazoa;Bilateria;Protostomia;Ecdysozoa;Nematoda;Chromadorea;Spirurida;Filarioidea;Onchocercidae;Brugia;Brugia malayi;
0	450	g18649.t1	PF04408	Helicase associated domain (HA2)	-	-	-	-	0	-	-	0	565465372	58.49	C_rub	Capsella rubella	Eukaryota_NO_Metazoa	81985	;cellular organisms;Eukaryota;Viridiplantae;Streptophyta;Streptophytina;Embryophyta;Tracheophyta;Euphyllophyta;Spermatophyta;Magnoliophyta;Mesangiospermae;eudicotyledons;Gunneridae;Pentapetalae;rosids;malvids;Brassicales;Brassicaceae;Camelineae;Capsella;Capsella rubella;
0	454	g18649.t2	PF00270	DEAD/DEAH box helicase	-	-	-	-	0	-	-	0	565465372	59.61	C_rub	Capsella rubella	Eukaryota_NO_Metazoa	81985	;cellular organisms;Eukaryota;Viridiplantae;Streptophyta;Streptophytina;Embryophyta;Tracheophyta;Euphyllophyta;Spermatophyta;Magnoliophyta;Mesangiospermae;eudicotyledons;Gunneridae;Pentapetalae;rosids;malvids;Brassicales;Brassicaceae;Camelineae;Capsella;Capsella rubella;
0	250	g18660.t1	PF00004	ATPase family associated with various cellular activities (AAA)	-	-	-	-	-	-	0	0	560119409	93.58	H_con	Haemonchus contortus	Eukaryota_Metazoa	6289	;cellular organisms;Eukaryota;Opisthokonta;Metazoa;Eumetazoa;Bilateria;Protostomia;Ecdysozoa;Nematoda;Chromadorea;Rhabditida;Strongylida;Trichostrongyloidea;Haemonchidae;Haemonchinae;Haemonchus;Haemonchus contortus;
0	743	g18672.t1	PF00285	Citrate synthase	-	-	-	-	-	0	-	0	593747668	54.14	P_cat	Physeter catodon	Eukaryota_Metazoa	9755	;cellular organisms;Eukaryota;Opisthokonta;Metazoa;Eumetazoa;Bilateria;Deuterostomia;Chordata;Craniata;Vertebrata;Gnathostomata;Teleostomi;Euteleostomi;Sarcopterygii;Dipnotetrapodomorpha;Tetrapoda;Amniota;Mammalia;Theria;Eutheria;Boreoeutheria;Laurasiatheria;Cetartiodactyla;Cetacea;Odontoceti;Physeteridae;Physeter;Physeter catodon;
0	743	g18672.t2	PF08442	ATP-grasp domain	-	-	-	-	-	0	-	0	593747668	53.96	P_cat	Physeter catodon	Eukaryota_Metazoa	9755	;cellular organisms;Eukaryota;Opisthokonta;Metazoa;Eumetazoa;Bilateria;Deuterostomia;Chordata;Craniata;Vertebrata;Gnathostomata;Teleostomi;Euteleostomi;Sarcopterygii;Dipnotetrapodomorpha;Tetrapoda;Amniota;Mammalia;Theria;Eutheria;Boreoeutheria;Laurasiatheria;Cetartiodactyla;Cetacea;Odontoceti;Physeteridae;Physeter;Physeter catodon;
0	250	g18736.t1	PF02897	Prolyl oligopeptidase, N-terminal beta-propeller domain	-	-	-	-	0	-	-	0	541044204	59.44	A_suu	Ascaris suum	Eukaryota_Metazoa	6253	;cellular organisms;Eukaryota;Opisthokonta;Metazoa;Eumetazoa;Bilateria;Protostomia;Ecdysozoa;Nematoda;Chromadorea;Ascaridida;Ascaridoidea;Ascarididae;Ascaris;Ascaris suum;
0	7	g18768.t1	#N/A	#N/A	-	0.0002	-	-	-	-	-	0.0002	328712117	32.94	A_pis	Acyrthosiphon pisum	Eukaryota_Metazoa	7029	;cellular organisms;Eukaryota;Opisthokonta;Metazoa;Eumetazoa;Bilateria;Protostomia;Ecdysozoa;Panarthropoda;Arthropoda;Mandibulata;Pancrustacea;Hexapoda;Insecta;Dicondylia;Pterygota;Neoptera;Paraneoptera;Hemiptera;Sternorrhyncha;Aphidiformes;Aphidomorpha;Aphidoidea;Aphididae;Aphidinae;Macrosiphini;Acyrthosiphon;Acyrthosiphon pisum;
0	250	g18769.t1	PF08060	NOSIC (NUC001) domain	-	-	-	-	-	-	0	0	170590882	72.41	B_mal	Brugia malayi	Eukaryota_Metazoa	6279	;cellular organisms;Eukaryota;Opisthokonta;Metazoa;Eumetazoa;Bilateria;Protostomia;Ecdysozoa;Nematoda;Chromadorea;Spirurida;Filarioidea;Onchocercidae;Brugia;Brugia malayi;
0	250	g18844.t1	PF04408	Helicase associated domain (HA2)	-	-	-	-	-	-	0	0	568295360	78.31	N_ame	Necator americanus	Eukaryota_Metazoa	51031	;cellular organisms;Eukaryota;Opisthokonta;Metazoa;Eumetazoa;Bilateria;Protostomia;Ecdysozoa;Nematoda;Chromadorea;Rhabditida;Strongylida;Ancylostomatoidea;Ancylostomatidae;Bunostominae;Necator;Necator americanus;
0	251	g18924.t1	PF13086	AAA domain	-	-	-	-	-	-	0	0	541048590	59.65	A_suu	Ascaris suum	Eukaryota_Metazoa	6253	;cellular organisms;Eukaryota;Opisthokonta;Metazoa;Eumetazoa;Bilateria;Protostomia;Ecdysozoa;Nematoda;Chromadorea;Ascaridida;Ascaridoidea;Ascarididae;Ascaris;Ascaris suum;
0	250	g19075.t1	PF00664	ABC transporter transmembrane region	-	-	-	-	-	-	0	0	560125415	46.1	H_con	Haemonchus contortus	Eukaryota_Metazoa	6289	;cellular organisms;Eukaryota;Opisthokonta;Metazoa;Eumetazoa;Bilateria;Protostomia;Ecdysozoa;Nematoda;Chromadorea;Rhabditida;Strongylida;Trichostrongyloidea;Haemonchidae;Haemonchinae;Haemonchus;Haemonchus contortus;
0	250	g19076.t1	PF07719	Tetratricopeptide repeat	-	-	-	-	-	-	0	0	541045877	47.14	A_suu	Ascaris suum	Eukaryota_Metazoa	6253	;cellular organisms;Eukaryota;Opisthokonta;Metazoa;Eumetazoa;Bilateria;Protostomia;Ecdysozoa;Nematoda;Chromadorea;Ascaridida;Ascaridoidea;Ascarididae;Ascaris;Ascaris suum;
0	250	g19089.t1	PF00009	Elongation factor Tu GTP binding domain	-	-	-	-	-	-	0	0	312074046	57.55	L_loa	Loa loa	Eukaryota_Metazoa	7209	;cellular organisms;Eukaryota;Opisthokonta;Metazoa;Eumetazoa;Bilateria;Protostomia;Ecdysozoa;Nematoda;Chromadorea;Spirurida;Filarioidea;Onchocercidae;Loa;Loa loa;
0	250	g19233.t1	PF05199	GMC oxidoreductase	-	-	-	-	-	-	0	0	341890443	67.61	C_bre	Caenorhabditis brenneri	Eukaryota_Metazoa	135651	;cellular organisms;Eukaryota;Opisthokonta;Metazoa;Eumetazoa;Bilateria;Protostomia;Ecdysozoa;Nematoda;Chromadorea;Rhabditida;Rhabditoidea;Rhabditidae;Peloderinae;Caenorhabditis;Caenorhabditis brenneri;
0	250	g19259.t1	PF00180	Isocitrate/isopropylmalate dehydrogenase	-	-	-	-	-	-	0	0	597831007	78.29	A_cey	Ancylostoma ceylanicum	Eukaryota_Metazoa	53326	;cellular organisms;Eukaryota;Opisthokonta;Metazoa;Eumetazoa;Bilateria;Protostomia;Ecdysozoa;Nematoda;Chromadorea;Rhabditida;Strongylida;Ancylostomatoidea;Ancylostomatidae;Ancylostomatinae;Ancylostoma;Ancylostoma ceylanicum;
0	499	g1931.t1	PF02260	FATC domain	-	-	-	-	-	0	-	0	312079925	54.47	L_loa	Loa loa	Eukaryota_Metazoa	7209	;cellular organisms;Eukaryota;Opisthokonta;Metazoa;Eumetazoa;Bilateria;Protostomia;Ecdysozoa;Nematoda;Chromadorea;Spirurida;Filarioidea;Onchocercidae;Loa;Loa loa;
0	80	g1939.t1	#N/A	#N/A	-	-	-	-	-	5e-05	-	5e-05	465793558	35.94	Malas	Malassezia sympodialis ATCC 42132	Eukaryota_NO_Metazoa	1230383	;cellular organisms;Eukaryota;Opisthokonta;Fungi;Dikarya;Basidiomycota;Ustilaginomycotina;Exobasidiomycetes;Malasseziales;Malasseziaceae;Malassezia;Malassezia sympodialis;Malassezia sympodialis ATCC 42132;
0	254	g19314.t1	PF00005	ABC transporter	-	-	-	-	-	-	0	0	597872320	61.58	A_cey	Ancylostoma ceylanicum	Eukaryota_Metazoa	53326	;cellular organisms;Eukaryota;Opisthokonta;Metazoa;Eumetazoa;Bilateria;Protostomia;Ecdysozoa;Nematoda;Chromadorea;Rhabditida;Strongylida;Ancylostomatoidea;Ancylostomatidae;Ancylostomatinae;Ancylostoma;Ancylostoma ceylanicum;
0	256	g19314.t2	PF12848	ABC transporter	-	-	-	-	-	-	0	0	597872320	66.26	A_cey	Ancylostoma ceylanicum	Eukaryota_Metazoa	53326	;cellular organisms;Eukaryota;Opisthokonta;Metazoa;Eumetazoa;Bilateria;Protostomia;Ecdysozoa;Nematoda;Chromadorea;Rhabditida;Strongylida;Ancylostomatoidea;Ancylostomatidae;Ancylostomatinae;Ancylostoma;Ancylostoma ceylanicum;
0	646	g19333.t1	PF00240	Ubiquitin family	-	-	-	-	0	-	-	0	571510554	92.53	A_mel	Apis mellifera	Eukaryota_Metazoa	7460	;cellular organisms;Eukaryota;Opisthokonta;Metazoa;Eumetazoa;Bilateria;Protostomia;Ecdysozoa;Panarthropoda;Arthropoda;Mandibulata;Pancrustacea;Hexapoda;Insecta;Dicondylia;Pterygota;Neoptera;Endopterygota;Hymenoptera;Apocrita;Aculeata;Apoidea;Apidae;Apinae;Apini;Apis;Apis mellifera;
0	253	g19433.t1	PF00493	MCM2/3/5 family	-	-	-	-	0	-	-	0	541044343	60.25	A_suu	Ascaris suum	Eukaryota_Metazoa	6253	;cellular organisms;Eukaryota;Opisthokonta;Metazoa;Eumetazoa;Bilateria;Protostomia;Ecdysozoa;Nematoda;Chromadorea;Ascaridida;Ascaridoidea;Ascarididae;Ascaris;Ascaris suum;
0	250	g19623.t1	PF00501	AMP-binding enzyme	-	-	-	-	0	-	-	0	597831170	59.85	A_cey	Ancylostoma ceylanicum	Eukaryota_Metazoa	53326	;cellular organisms;Eukaryota;Opisthokonta;Metazoa;Eumetazoa;Bilateria;Protostomia;Ecdysozoa;Nematoda;Chromadorea;Rhabditida;Strongylida;Ancylostomatoidea;Ancylostomatidae;Ancylostomatinae;Ancylostoma;Ancylostoma ceylanicum;
0	438	g19666.t1	PF12769	Domain of unknown function (DUF3814)	-	-	-	-	-	-	0	0	308511221	73.64	C_rem	Caenorhabditis remanei	Eukaryota_Metazoa	31234	;cellular organisms;Eukaryota;Opisthokonta;Metazoa;Eumetazoa;Bilateria;Protostomia;Ecdysozoa;Nematoda;Chromadorea;Rhabditida;Rhabditoidea;Rhabditidae;Peloderinae;Caenorhabditis;Caenorhabditis remanei;
0	250	g19666.t2	PF12769	Domain of unknown function (DUF3814)	-	-	-	-	-	-	0	0	560121867	74.23	H_con	Haemonchus contortus	Eukaryota_Metazoa	6289	;cellular organisms;Eukaryota;Opisthokonta;Metazoa;Eumetazoa;Bilateria;Protostomia;Ecdysozoa;Nematoda;Chromadorea;Rhabditida;Strongylida;Trichostrongyloidea;Haemonchidae;Haemonchinae;Haemonchus;Haemonchus contortus;
0	250	g19792.t1	PF00070	Pyridine nucleotide-disulphide oxidoreductase	-	-	-	-	-	-	0	0	170587935	64.12	B_mal	Brugia malayi	Eukaryota_Metazoa	6279	;cellular organisms;Eukaryota;Opisthokonta;Metazoa;Eumetazoa;Bilateria;Protostomia;Ecdysozoa;Nematoda;Chromadorea;Spirurida;Filarioidea;Onchocercidae;Brugia;Brugia malayi;
0	250	g19792.t2	PF02852	Pyridine nucleotide-disulphide oxidoreductase, dimerisation domain	-	-	-	-	-	-	0	0	170587935	64.12	B_mal	Brugia malayi	Eukaryota_Metazoa	6279	;cellular organisms;Eukaryota;Opisthokonta;Metazoa;Eumetazoa;Bilateria;Protostomia;Ecdysozoa;Nematoda;Chromadorea;Spirurida;Filarioidea;Onchocercidae;Brugia;Brugia malayi;
0	250	g20006.t1	PF00221	Aromatic amino acid lyase	-	-	-	-	-	-	0	0	541048721	69.34	A_suu	Ascaris suum	Eukaryota_Metazoa	6253	;cellular organisms;Eukaryota;Opisthokonta;Metazoa;Eumetazoa;Bilateria;Protostomia;Ecdysozoa;Nematoda;Chromadorea;Ascaridida;Ascaridoidea;Ascarididae;Ascaris;Ascaris suum;
0	476	g20006.t2	PF00221	Aromatic amino acid lyase	-	-	-	-	-	-	0	0	541048721	69.8	A_suu	Ascaris suum	Eukaryota_Metazoa	6253	;cellular organisms;Eukaryota;Opisthokonta;Metazoa;Eumetazoa;Bilateria;Protostomia;Ecdysozoa;Nematoda;Chromadorea;Ascaridida;Ascaridoidea;Ascarididae;Ascaris;Ascaris suum;
0	252	g20032.t1	PF07728	AAA domain (dynein-related subfamily)	-	-	-	-	-	-	0	0	541044711	65.74	A_suu	Ascaris suum	Eukaryota_Metazoa	6253	;cellular organisms;Eukaryota;Opisthokonta;Metazoa;Eumetazoa;Bilateria;Protostomia;Ecdysozoa;Nematoda;Chromadorea;Ascaridida;Ascaridoidea;Ascarididae;Ascaris;Ascaris suum;
0	723	g20210.t1	PF00270	DEAD/DEAH box helicase	-	-	-	-	0	-	-	0	560126830	61.94	H_con	Haemonchus contortus	Eukaryota_Metazoa	6289	;cellular organisms;Eukaryota;Opisthokonta;Metazoa;Eumetazoa;Bilateria;Protostomia;Ecdysozoa;Nematoda;Chromadorea;Rhabditida;Strongylida;Trichostrongyloidea;Haemonchidae;Haemonchinae;Haemonchus;Haemonchus contortus;
0	491	g20211.t1	PF00271	Helicase conserved C-terminal domain	-	-	-	-	-	-	0	0	597875746	80.34	A_cey	Ancylostoma ceylanicum	Eukaryota_Metazoa	53326	;cellular organisms;Eukaryota;Opisthokonta;Metazoa;Eumetazoa;Bilateria;Protostomia;Ecdysozoa;Nematoda;Chromadorea;Rhabditida;Strongylida;Ancylostomatoidea;Ancylostomatidae;Ancylostomatinae;Ancylostoma;Ancylostoma ceylanicum;
0	493	g20211.t2	PF02889	Sec63 Brl domain	-	-	-	-	-	-	0	0	568290098	73.67	N_ame	Necator americanus	Eukaryota_Metazoa	51031	;cellular organisms;Eukaryota;Opisthokonta;Metazoa;Eumetazoa;Bilateria;Protostomia;Ecdysozoa;Nematoda;Chromadorea;Rhabditida;Strongylida;Ancylostomatoidea;Ancylostomatidae;Bunostominae;Necator;Necator americanus;
0	251	g20535.t1	PF06071	Protein of unknown function (DUF933)	-	-	-	-	-	-	0	0	268561774	79.49	C_bri	Caenorhabditis briggsae	Eukaryota_Metazoa	6238	;cellular organisms;Eukaryota;Opisthokonta;Metazoa;Eumetazoa;Bilateria;Protostomia;Ecdysozoa;Nematoda;Chromadorea;Rhabditida;Rhabditoidea;Rhabditidae;Peloderinae;Caenorhabditis;Caenorhabditis briggsae;
0	258	g20561.t1	PF06470	SMC proteins Flexible Hinge Domain	-	-	-	-	-	0	-	0	541040128	35.33	A_suu	Ascaris suum	Eukaryota_Metazoa	6253	;cellular organisms;Eukaryota;Opisthokonta;Metazoa;Eumetazoa;Bilateria;Protostomia;Ecdysozoa;Nematoda;Chromadorea;Ascaridida;Ascaridoidea;Ascarididae;Ascaris;Ascaris suum;
0	250	g20678.t1	PF00400	WD domain, G-beta repeat	-	-	-	-	0	-	-	0	541041734	68.98	A_suu	Ascaris suum	Eukaryota_Metazoa	6253	;cellular organisms;Eukaryota;Opisthokonta;Metazoa;Eumetazoa;Bilateria;Protostomia;Ecdysozoa;Nematoda;Chromadorea;Ascaridida;Ascaridoidea;Ascarididae;Ascaris;Ascaris suum;
0	250	g20682.t1	PF13414	TPR repeat	-	-	-	-	0	-	-	0	393904902	64.81	L_loa	Loa loa	Eukaryota_Metazoa	7209	;cellular organisms;Eukaryota;Opisthokonta;Metazoa;Eumetazoa;Bilateria;Protostomia;Ecdysozoa;Nematoda;Chromadorea;Spirurida;Filarioidea;Onchocercidae;Loa;Loa loa;
0	250	g20682.t2	PF13414	TPR repeat	-	-	-	-	0	-	-	0	393904902	64.81	L_loa	Loa loa	Eukaryota_Metazoa	7209	;cellular organisms;Eukaryota;Opisthokonta;Metazoa;Eumetazoa;Bilateria;Protostomia;Ecdysozoa;Nematoda;Chromadorea;Spirurida;Filarioidea;Onchocercidae;Loa;Loa loa;
0	250	g20682.t4	PF00149	Calcineurin-like phosphoesterase	-	-	-	-	-	-	0	0	393904902	66.24	L_loa	Loa loa	Eukaryota_Metazoa	7209	;cellular organisms;Eukaryota;Opisthokonta;Metazoa;Eumetazoa;Bilateria;Protostomia;Ecdysozoa;Nematoda;Chromadorea;Spirurida;Filarioidea;Onchocercidae;Loa;Loa loa;
0	250	g2139.t1	PF02990	Endomembrane protein 70	-	-	-	-	-	-	0	0	393906439	65.27	L_loa	Loa loa	Eukaryota_Metazoa	7209	;cellular organisms;Eukaryota;Opisthokonta;Metazoa;Eumetazoa;Bilateria;Protostomia;Ecdysozoa;Nematoda;Chromadorea;Spirurida;Filarioidea;Onchocercidae;Loa;Loa loa;
0	462	g2177.t1	PF13087	AAA domain	-	-	-	-	-	-	0	0	393907338	52.91	L_loa	Loa loa	Eukaryota_Metazoa	7209	;cellular organisms;Eukaryota;Opisthokonta;Metazoa;Eumetazoa;Bilateria;Protostomia;Ecdysozoa;Nematoda;Chromadorea;Spirurida;Filarioidea;Onchocercidae;Loa;Loa loa;
0	462	g2177.t2	PF13086	AAA domain	-	-	-	-	-	-	0	0	393907338	54.66	L_loa	Loa loa	Eukaryota_Metazoa	7209	;cellular organisms;Eukaryota;Opisthokonta;Metazoa;Eumetazoa;Bilateria;Protostomia;Ecdysozoa;Nematoda;Chromadorea;Spirurida;Filarioidea;Onchocercidae;Loa;Loa loa;
0	6	g2228.t1	PF09138	Urm1 (Ubiquitin related modifier)	-	-	-	-	-	5e-05	-	5e-05	552918176	30.77	Rhizo	Rhizophagus irregularis DAOM 181602	Eukaryota_NO_Metazoa	747089	;cellular organisms;Eukaryota;Opisthokonta;Fungi;Glomeromycota;Glomeromycetes;Glomerales;Glomeraceae;Rhizophagus;Rhizophagus irregularis;Rhizophagus irregularis DAOM 181602;
0	250	g2362.t1	PF03953	Tubulin C-terminal domain	-	-	-	-	-	-	0	0	507646692	92.27	E_tel	Echinops telfairi	Eukaryota_Metazoa	9371	;cellular organisms;Eukaryota;Opisthokonta;Metazoa;Eumetazoa;Bilateria;Deuterostomia;Chordata;Craniata;Vertebrata;Gnathostomata;Teleostomi;Euteleostomi;Sarcopterygii;Dipnotetrapodomorpha;Tetrapoda;Amniota;Mammalia;Theria;Eutheria;Afrotheria;Tenrecidae;Tenrecinae;Echinops;Echinops telfairi;
0	250	g2362.t4	PF00091	Tubulin/FtsZ family, GTPase domain	-	-	-	-	-	-	0	0	507646692	90.78	E_tel	Echinops telfairi	Eukaryota_Metazoa	9371	;cellular organisms;Eukaryota;Opisthokonta;Metazoa;Eumetazoa;Bilateria;Deuterostomia;Chordata;Craniata;Vertebrata;Gnathostomata;Teleostomi;Euteleostomi;Sarcopterygii;Dipnotetrapodomorpha;Tetrapoda;Amniota;Mammalia;Theria;Eutheria;Afrotheria;Tenrecidae;Tenrecinae;Echinops;Echinops telfairi;
0	487	g182.t1	PF04408	Helicase associated domain (HA2)	-	-	-	-	-	0	-	0	543727324	59.11	C_liv	Columba livia	Eukaryota_Metazoa	8932	;cellular organisms;Eukaryota;Opisthokonta;Metazoa;Eumetazoa;Bilateria;Deuterostomia;Chordata;Craniata;Vertebrata;Gnathostomata;Teleostomi;Euteleostomi;Sarcopterygii;Dipnotetrapodomorpha;Tetrapoda;Amniota;Sauropsida;Sauria;Testudines + Archosauria group;Archosauria;Dinosauria;Saurischia;Theropoda;Coelurosauria;Aves;Neognathae;Columbiformes;Columbidae;Columba;Columba livia;
0	261	g207.t1	PF06424	PRP1 splicing factor, N-terminal	-	-	-	-	-	-	0	0	312085220	63.14	L_loa	Loa loa	Eukaryota_Metazoa	7209	;cellular organisms;Eukaryota;Opisthokonta;Metazoa;Eumetazoa;Bilateria;Protostomia;Ecdysozoa;Nematoda;Chromadorea;Spirurida;Filarioidea;Onchocercidae;Loa;Loa loa;
0	261	g207.t2	PF06424	PRP1 splicing factor, N-terminal	-	-	-	-	-	-	0	0	312085220	61.81	L_loa	Loa loa	Eukaryota_Metazoa	7209	;cellular organisms;Eukaryota;Opisthokonta;Metazoa;Eumetazoa;Bilateria;Protostomia;Ecdysozoa;Nematoda;Chromadorea;Spirurida;Filarioidea;Onchocercidae;Loa;Loa loa;
0	250	g225.t1	PF06415	BPG-independent PGAM N-terminus (iPGM_N)	-	-	-	-	-	0	-	0	541045983	73.8	A_suu	Ascaris suum	Eukaryota_Metazoa	6253	;cellular organisms;Eukaryota;Opisthokonta;Metazoa;Eumetazoa;Bilateria;Protostomia;Ecdysozoa;Nematoda;Chromadorea;Ascaridida;Ascaridoidea;Ascarididae;Ascaris;Ascaris suum;
0	253	g246.t1	PF02775	Thiamine pyrophosphate enzyme, C-terminal TPP binding domain	-	-	-	-	-	-	0	0	560125083	66.4	H_con	Haemonchus contortus	Eukaryota_Metazoa	6289	;cellular organisms;Eukaryota;Opisthokonta;Metazoa;Eumetazoa;Bilateria;Protostomia;Ecdysozoa;Nematoda;Chromadorea;Rhabditida;Strongylida;Trichostrongyloidea;Haemonchidae;Haemonchinae;Haemonchus;Haemonchus contortus;
0	481	g2480.t1	PF02889	Sec63 Brl domain	-	-	-	-	-	-	0	0	170590664	69.11	B_mal	Brugia malayi	Eukaryota_Metazoa	6279	;cellular organisms;Eukaryota;Opisthokonta;Metazoa;Eumetazoa;Bilateria;Protostomia;Ecdysozoa;Nematoda;Chromadorea;Spirurida;Filarioidea;Onchocercidae;Brugia;Brugia malayi;
0	296	g2482.t1	PF03178	CPSF A subunit region	-	-	-	-	0	-	-	0	170580631	51.98	B_mal	Brugia malayi	Eukaryota_Metazoa	6279	;cellular organisms;Eukaryota;Opisthokonta;Metazoa;Eumetazoa;Bilateria;Protostomia;Ecdysozoa;Nematoda;Chromadorea;Spirurida;Filarioidea;Onchocercidae;Brugia;Brugia malayi;
0	251	g2500.t1	PF13234	rRNA-processing arch domain	-	-	-	-	-	-	0	0	170590328	55.75	B_mal	Brugia malayi	Eukaryota_Metazoa	6279	;cellular organisms;Eukaryota;Opisthokonta;Metazoa;Eumetazoa;Bilateria;Protostomia;Ecdysozoa;Nematoda;Chromadorea;Spirurida;Filarioidea;Onchocercidae;Brugia;Brugia malayi;
0	251	g2500.t2	PF00271	Helicase conserved C-terminal domain	-	-	-	-	-	-	0	0	170590328	57.97	B_mal	Brugia malayi	Eukaryota_Metazoa	6279	;cellular organisms;Eukaryota;Opisthokonta;Metazoa;Eumetazoa;Bilateria;Protostomia;Ecdysozoa;Nematoda;Chromadorea;Spirurida;Filarioidea;Onchocercidae;Brugia;Brugia malayi;
0	250	g2658.t1	PF08726	Ca2+ insensitive EF hand	-	-	-	-	0	-	-	0	312080777	64.89	L_loa	Loa loa	Eukaryota_Metazoa	7209	;cellular organisms;Eukaryota;Opisthokonta;Metazoa;Eumetazoa;Bilateria;Protostomia;Ecdysozoa;Nematoda;Chromadorea;Spirurida;Filarioidea;Onchocercidae;Loa;Loa loa;
0	254	g2799.t1	PF00122	E1-E2 ATPase	-	-	-	-	-	-	0	0	541042601	42.04	A_suu	Ascaris suum	Eukaryota_Metazoa	6253	;cellular organisms;Eukaryota;Opisthokonta;Metazoa;Eumetazoa;Bilateria;Protostomia;Ecdysozoa;Nematoda;Chromadorea;Ascaridida;Ascaridoidea;Ascarididae;Ascaris;Ascaris suum;
0	250	g2973.t1	PF00330	Aconitase family (aconitate hydratase)	-	-	-	-	-	0	-	0	268576106	81.97	C_bri	Caenorhabditis briggsae	Eukaryota_Metazoa	6238	;cellular organisms;Eukaryota;Opisthokonta;Metazoa;Eumetazoa;Bilateria;Protostomia;Ecdysozoa;Nematoda;Chromadorea;Rhabditida;Rhabditoidea;Rhabditidae;Peloderinae;Caenorhabditis;Caenorhabditis briggsae;
0	487	g3120.t1	PF13499	EF-hand domain pair	-	-	-	-	-	0	-	0	597844585	76.98	A_cey	Ancylostoma ceylanicum	Eukaryota_Metazoa	53326	;cellular organisms;Eukaryota;Opisthokonta;Metazoa;Eumetazoa;Bilateria;Protostomia;Ecdysozoa;Nematoda;Chromadorea;Rhabditida;Strongylida;Ancylostomatoidea;Ancylostomatidae;Ancylostomatinae;Ancylostoma;Ancylostoma ceylanicum;
0	250	g3247.t2	PF00749	tRNA synthetases class I (E and Q), catalytic domain	-	-	-	-	-	-	0	0	560133053	67.8	H_con	Haemonchus contortus	Eukaryota_Metazoa	6289	;cellular organisms;Eukaryota;Opisthokonta;Metazoa;Eumetazoa;Bilateria;Protostomia;Ecdysozoa;Nematoda;Chromadorea;Rhabditida;Strongylida;Trichostrongyloidea;Haemonchidae;Haemonchinae;Haemonchus;Haemonchus contortus;
0	424	g3280.t1	PF07728	AAA domain (dynein-related subfamily)	-	-	-	-	-	0	-	0	560141468	51.87	H_con	Haemonchus contortus	Eukaryota_Metazoa	6289	;cellular organisms;Eukaryota;Opisthokonta;Metazoa;Eumetazoa;Bilateria;Protostomia;Ecdysozoa;Nematoda;Chromadorea;Rhabditida;Strongylida;Trichostrongyloidea;Haemonchidae;Haemonchinae;Haemonchus;Haemonchus contortus;
0	419	g3280.t2	PF07728	AAA domain (dynein-related subfamily)	-	-	-	-	-	0	-	0	560141468	50.81	H_con	Haemonchus contortus	Eukaryota_Metazoa	6289	;cellular organisms;Eukaryota;Opisthokonta;Metazoa;Eumetazoa;Bilateria;Protostomia;Ecdysozoa;Nematoda;Chromadorea;Rhabditida;Strongylida;Trichostrongyloidea;Haemonchidae;Haemonchinae;Haemonchus;Haemonchus contortus;
0	250	g3296.t1	PF00266	Aminotransferase class-V	-	-	-	-	-	0	-	0	541048880	75.48	A_suu	Ascaris suum	Eukaryota_Metazoa	6253	;cellular organisms;Eukaryota;Opisthokonta;Metazoa;Eumetazoa;Bilateria;Protostomia;Ecdysozoa;Nematoda;Chromadorea;Ascaridida;Ascaridoidea;Ascarididae;Ascaris;Ascaris suum;
0	1	g330.t1	PF00089	Trypsin	-	-	-	-	-	-	-	-	-	-	-	-	-	-	-
0	252	g3374.t1	PF03178	CPSF A subunit region	-	-	-	-	-	0	-	0	541047755	57.67	A_suu	Ascaris suum	Eukaryota_Metazoa	6253	;cellular organisms;Eukaryota;Opisthokonta;Metazoa;Eumetazoa;Bilateria;Protostomia;Ecdysozoa;Nematoda;Chromadorea;Ascaridida;Ascaridoidea;Ascarididae;Ascaris;Ascaris suum;
0	378	g3384.t1	PF08142	AARP2CN (NUC121) domain	-	-	-	-	-	0	-	0	541041990	52.67	A_suu	Ascaris suum	Eukaryota_Metazoa	6253	;cellular organisms;Eukaryota;Opisthokonta;Metazoa;Eumetazoa;Bilateria;Protostomia;Ecdysozoa;Nematoda;Chromadorea;Ascaridida;Ascaridoidea;Ascarididae;Ascaris;Ascaris suum;
0	380	g3384.t3	PF08142	AARP2CN (NUC121) domain	-	-	-	-	-	0	-	0	541041990	52.67	A_suu	Ascaris suum	Eukaryota_Metazoa	6253	;cellular organisms;Eukaryota;Opisthokonta;Metazoa;Eumetazoa;Bilateria;Protostomia;Ecdysozoa;Nematoda;Chromadorea;Ascaridida;Ascaridoidea;Ascarididae;Ascaris;Ascaris suum;
0	250	g3597.t1	PF13625	Helicase conserved C-terminal domain	-	-	-	-	-	0	-	0	560135477	70.76	H_con	Haemonchus contortus	Eukaryota_Metazoa	6289	;cellular organisms;Eukaryota;Opisthokonta;Metazoa;Eumetazoa;Bilateria;Protostomia;Ecdysozoa;Nematoda;Chromadorea;Rhabditida;Strongylida;Trichostrongyloidea;Haemonchidae;Haemonchinae;Haemonchus;Haemonchus contortus;
0	251	g3759.t1	PF01406	tRNA synthetases class I (C) catalytic domain	-	-	-	0	-	-	-	0	560123850	58.55	H_con	Haemonchus contortus	Eukaryota_Metazoa	6289	;cellular organisms;Eukaryota;Opisthokonta;Metazoa;Eumetazoa;Bilateria;Protostomia;Ecdysozoa;Nematoda;Chromadorea;Rhabditida;Strongylida;Trichostrongyloidea;Haemonchidae;Haemonchinae;Haemonchus;Haemonchus contortus;
0	279	g3768.t1	PF00226	DnaJ domain	-	-	-	-	-	-	0	0	541048396	55.34	A_suu	Ascaris suum	Eukaryota_Metazoa	6253	;cellular organisms;Eukaryota;Opisthokonta;Metazoa;Eumetazoa;Bilateria;Protostomia;Ecdysozoa;Nematoda;Chromadorea;Ascaridida;Ascaridoidea;Ascarididae;Ascaris;Ascaris suum;
0	281	g3768.t2	PF00226	DnaJ domain	-	-	-	-	-	-	0	0	541048396	54.7	A_suu	Ascaris suum	Eukaryota_Metazoa	6253	;cellular organisms;Eukaryota;Opisthokonta;Metazoa;Eumetazoa;Bilateria;Protostomia;Ecdysozoa;Nematoda;Chromadorea;Ascaridida;Ascaridoidea;Ascarididae;Ascaris;Ascaris suum;
0	250	g3839.t1	PF03952	Enolase, N-terminal domain	-	-	-	-	-	0	-	0	308509294	88.71	C_rem	Caenorhabditis remanei	Eukaryota_Metazoa	31234	;cellular organisms;Eukaryota;Opisthokonta;Metazoa;Eumetazoa;Bilateria;Protostomia;Ecdysozoa;Nematoda;Chromadorea;Rhabditida;Rhabditoidea;Rhabditidae;Peloderinae;Caenorhabditis;Caenorhabditis remanei;
0	250	g3857.t1	PF07717	Oligonucleotide/oligosaccharide-binding (OB)-fold	-	-	-	-	-	-	0	0	597898144	83.3	A_cey	Ancylostoma ceylanicum	Eukaryota_Metazoa	53326	;cellular organisms;Eukaryota;Opisthokonta;Metazoa;Eumetazoa;Bilateria;Protostomia;Ecdysozoa;Nematoda;Chromadorea;Rhabditida;Strongylida;Ancylostomatoidea;Ancylostomatidae;Ancylostomatinae;Ancylostoma;Ancylostoma ceylanicum;
0	250	g3980.t1	PF00297	Ribosomal protein L3	-	-	-	-	-	0	-	0	402589180	76.67	W_ban	Wuchereria bancrofti	Eukaryota_Metazoa	6293	;cellular organisms;Eukaryota;Opisthokonta;Metazoa;Eumetazoa;Bilateria;Protostomia;Ecdysozoa;Nematoda;Chromadorea;Spirurida;Filarioidea;Onchocercidae;Wuchereria;Wuchereria bancrofti;
0	250	g3980.t2	PF00297	Ribosomal protein L3	-	-	-	-	-	0	-	0	402589180	76.67	W_ban	Wuchereria bancrofti	Eukaryota_Metazoa	6293	;cellular organisms;Eukaryota;Opisthokonta;Metazoa;Eumetazoa;Bilateria;Protostomia;Ecdysozoa;Nematoda;Chromadorea;Spirurida;Filarioidea;Onchocercidae;Wuchereria;Wuchereria bancrofti;
0	250	g3980.t3	PF00297	Ribosomal protein L3	-	-	-	-	-	0	-	0	402589180	76.67	W_ban	Wuchereria bancrofti	Eukaryota_Metazoa	6293	;cellular organisms;Eukaryota;Opisthokonta;Metazoa;Eumetazoa;Bilateria;Protostomia;Ecdysozoa;Nematoda;Chromadorea;Spirurida;Filarioidea;Onchocercidae;Wuchereria;Wuchereria bancrofti;
0	251	g370.t1	PF13959	Domain of unknown function (DUF4217)	-	-	-	-	-	0	-	0	312084719	62.75	L_loa	Loa loa	Eukaryota_Metazoa	7209	;cellular organisms;Eukaryota;Opisthokonta;Metazoa;Eumetazoa;Bilateria;Protostomia;Ecdysozoa;Nematoda;Chromadorea;Spirurida;Filarioidea;Onchocercidae;Loa;Loa loa;
0	251	g370.t2	PF00271	Helicase conserved C-terminal domain	-	-	-	-	-	0	-	0	312084719	59.36	L_loa	Loa loa	Eukaryota_Metazoa	7209	;cellular organisms;Eukaryota;Opisthokonta;Metazoa;Eumetazoa;Bilateria;Protostomia;Ecdysozoa;Nematoda;Chromadorea;Spirurida;Filarioidea;Onchocercidae;Loa;Loa loa;
0	252	g4387.t1	PF00654	Voltage gated chloride channel	-	-	-	-	-	-	0	0	402591737	63.45	W_ban	Wuchereria bancrofti	Eukaryota_Metazoa	6293	;cellular organisms;Eukaryota;Opisthokonta;Metazoa;Eumetazoa;Bilateria;Protostomia;Ecdysozoa;Nematoda;Chromadorea;Spirurida;Filarioidea;Onchocercidae;Wuchereria;Wuchereria bancrofti;
0	252	g4387.t2	PF00571	CBS domain	-	-	-	-	-	-	0	0	402591737	62.97	W_ban	Wuchereria bancrofti	Eukaryota_Metazoa	6293	;cellular organisms;Eukaryota;Opisthokonta;Metazoa;Eumetazoa;Bilateria;Protostomia;Ecdysozoa;Nematoda;Chromadorea;Spirurida;Filarioidea;Onchocercidae;Wuchereria;Wuchereria bancrofti;
0	283	g4425.t1	PF02184	HAT (Half-A-TPR) repeat	-	-	-	-	-	-	0	0	341891156	61.14	C_bre	Caenorhabditis brenneri	Eukaryota_Metazoa	135651	;cellular organisms;Eukaryota;Opisthokonta;Metazoa;Eumetazoa;Bilateria;Protostomia;Ecdysozoa;Nematoda;Chromadorea;Rhabditida;Rhabditoidea;Rhabditidae;Peloderinae;Caenorhabditis;Caenorhabditis brenneri;
0	424	g4560.t1	PF13646	HEAT repeats	-	-	-	-	0	-	-	0	312066288	68.71	L_loa	Loa loa	Eukaryota_Metazoa	7209	;cellular organisms;Eukaryota;Opisthokonta;Metazoa;Eumetazoa;Bilateria;Protostomia;Ecdysozoa;Nematoda;Chromadorea;Spirurida;Filarioidea;Onchocercidae;Loa;Loa loa;
0	250	g4561.t1	PF01512	Respiratory-chain NADH dehydrogenase 51 Kd subunit	-	-	-	-	-	-	0	0	341888975	86.2	C_bre	Caenorhabditis brenneri	Eukaryota_Metazoa	135651	;cellular organisms;Eukaryota;Opisthokonta;Metazoa;Eumetazoa;Bilateria;Protostomia;Ecdysozoa;Nematoda;Chromadorea;Rhabditida;Rhabditoidea;Rhabditidae;Peloderinae;Caenorhabditis;Caenorhabditis brenneri;
0	250	g4561.t2	PF01512	Respiratory-chain NADH dehydrogenase 51 Kd subunit	-	-	-	-	-	-	0	0	341888975	79.92	C_bre	Caenorhabditis brenneri	Eukaryota_Metazoa	135651	;cellular organisms;Eukaryota;Opisthokonta;Metazoa;Eumetazoa;Bilateria;Protostomia;Ecdysozoa;Nematoda;Chromadorea;Rhabditida;Rhabditoidea;Rhabditidae;Peloderinae;Caenorhabditis;Caenorhabditis brenneri;
0	250	g4561.t3	PF10589	NADH-ubiquinone oxidoreductase-F iron-sulfur binding region	-	-	-	-	-	-	0	0	308510360	76.23	C_rem	Caenorhabditis remanei	Eukaryota_Metazoa	31234	;cellular organisms;Eukaryota;Opisthokonta;Metazoa;Eumetazoa;Bilateria;Protostomia;Ecdysozoa;Nematoda;Chromadorea;Rhabditida;Rhabditoidea;Rhabditidae;Peloderinae;Caenorhabditis;Caenorhabditis remanei;
0	250	g4757.t1	PF00091	Tubulin/FtsZ family, GTPase domain	-	-	-	-	-	-	0	0	239837378	84.11	H_con	Haemonchus contortus	Eukaryota_Metazoa	6289	;cellular organisms;Eukaryota;Opisthokonta;Metazoa;Eumetazoa;Bilateria;Protostomia;Ecdysozoa;Nematoda;Chromadorea;Rhabditida;Strongylida;Trichostrongyloidea;Haemonchidae;Haemonchinae;Haemonchus;Haemonchus contortus;
0	271	g4811.t1	PF00702	haloacid dehalogenase-like hydrolase	-	-	-	-	-	-	0	0	541042601	48.03	A_suu	Ascaris suum	Eukaryota_Metazoa	6253	;cellular organisms;Eukaryota;Opisthokonta;Metazoa;Eumetazoa;Bilateria;Protostomia;Ecdysozoa;Nematoda;Chromadorea;Ascaridida;Ascaridoidea;Ascarididae;Ascaris;Ascaris suum;
0	251	g4940.t1	PF01411	tRNA synthetases class II (A)	-	-	-	-	-	-	0	0	597850225	69.04	A_cey	Ancylostoma ceylanicum	Eukaryota_Metazoa	53326	;cellular organisms;Eukaryota;Opisthokonta;Metazoa;Eumetazoa;Bilateria;Protostomia;Ecdysozoa;Nematoda;Chromadorea;Rhabditida;Strongylida;Ancylostomatoidea;Ancylostomatidae;Ancylostomatinae;Ancylostoma;Ancylostoma ceylanicum;
0	251	g4995.t1	PF00155	Aminotransferase class I and II	-	-	-	-	-	-	0	0	560134114	71.96	H_con	Haemonchus contortus	Eukaryota_Metazoa	6289	;cellular organisms;Eukaryota;Opisthokonta;Metazoa;Eumetazoa;Bilateria;Protostomia;Ecdysozoa;Nematoda;Chromadorea;Rhabditida;Strongylida;Trichostrongyloidea;Haemonchidae;Haemonchinae;Haemonchus;Haemonchus contortus;
0	250	g5067.t1	PF06472	ABC transporter transmembrane region 2	-	-	-	-	-	-	0	0	560125103	75.72	H_con	Haemonchus contortus	Eukaryota_Metazoa	6289	;cellular organisms;Eukaryota;Opisthokonta;Metazoa;Eumetazoa;Bilateria;Protostomia;Ecdysozoa;Nematoda;Chromadorea;Rhabditida;Strongylida;Trichostrongyloidea;Haemonchidae;Haemonchinae;Haemonchus;Haemonchus contortus;
0	500	g5144.t1	PF00012	Hsp70 protein	-	-	-	-	-	-	0	0	170594055	82.53	B_mal	Brugia malayi	Eukaryota_Metazoa	6279	;cellular organisms;Eukaryota;Opisthokonta;Metazoa;Eumetazoa;Bilateria;Protostomia;Ecdysozoa;Nematoda;Chromadorea;Spirurida;Filarioidea;Onchocercidae;Brugia;Brugia malayi;
0	1198	g5240.t1	PF04983	RNA polymerase Rpb1, domain 3	-	-	-	-	-	-	0	0	393905343	68.25	L_loa	Loa loa	Eukaryota_Metazoa	7209	;cellular organisms;Eukaryota;Opisthokonta;Metazoa;Eumetazoa;Bilateria;Protostomia;Ecdysozoa;Nematoda;Chromadorea;Spirurida;Filarioidea;Onchocercidae;Loa;Loa loa;
0	1157	g5240.t2	PF04990	RNA polymerase Rpb1, domain 7	-	-	-	-	-	-	0	0	393905343	66.67	L_loa	Loa loa	Eukaryota_Metazoa	7209	;cellular organisms;Eukaryota;Opisthokonta;Metazoa;Eumetazoa;Bilateria;Protostomia;Ecdysozoa;Nematoda;Chromadorea;Spirurida;Filarioidea;Onchocercidae;Loa;Loa loa;
0	251	g5326.t1	PF00725	3-hydroxyacyl-CoA dehydrogenase, C-terminal domain	-	-	-	-	-	-	0	0	341876877	63.12	C_bre	Caenorhabditis brenneri	Eukaryota_Metazoa	135651	;cellular organisms;Eukaryota;Opisthokonta;Metazoa;Eumetazoa;Bilateria;Protostomia;Ecdysozoa;Nematoda;Chromadorea;Rhabditida;Rhabditoidea;Rhabditidae;Peloderinae;Caenorhabditis;Caenorhabditis brenneri;
0	251	g5716.t1	PF00004	ATPase family associated with various cellular activities (AAA)	-	-	-	-	-	0	-	0	597842635	80.54	A_cey	Ancylostoma ceylanicum	Eukaryota_Metazoa	53326	;cellular organisms;Eukaryota;Opisthokonta;Metazoa;Eumetazoa;Bilateria;Protostomia;Ecdysozoa;Nematoda;Chromadorea;Rhabditida;Strongylida;Ancylostomatoidea;Ancylostomatidae;Ancylostomatinae;Ancylostoma;Ancylostoma ceylanicum;
0	251	g5716.t2	PF00004	ATPase family associated with various cellular activities (AAA)	-	-	-	-	-	0	-	0	597842635	80.75	A_cey	Ancylostoma ceylanicum	Eukaryota_Metazoa	53326	;cellular organisms;Eukaryota;Opisthokonta;Metazoa;Eumetazoa;Bilateria;Protostomia;Ecdysozoa;Nematoda;Chromadorea;Rhabditida;Strongylida;Ancylostomatoidea;Ancylostomatidae;Ancylostomatinae;Ancylostoma;Ancylostoma ceylanicum;
0	250	g5744.t1	PF04209	homogentisate 1,2-dioxygenase	-	-	-	-	-	0	-	0	308500065	71.46	C_rem	Caenorhabditis remanei	Eukaryota_Metazoa	31234	;cellular organisms;Eukaryota;Opisthokonta;Metazoa;Eumetazoa;Bilateria;Protostomia;Ecdysozoa;Nematoda;Chromadorea;Rhabditida;Rhabditoidea;Rhabditidae;Peloderinae;Caenorhabditis;Caenorhabditis remanei;
0	251	g533.t1	PF00004	ATPase family associated with various cellular activities (AAA)	-	-	-	-	-	-	0	0	312071353	89.4	L_loa	Loa loa	Eukaryota_Metazoa	7209	;cellular organisms;Eukaryota;Opisthokonta;Metazoa;Eumetazoa;Bilateria;Protostomia;Ecdysozoa;Nematoda;Chromadorea;Spirurida;Filarioidea;Onchocercidae;Loa;Loa loa;
0	250	g540.t1	PF13193	AMP-binding enzyme C-terminal domain	-	-	-	-	0	-	-	0	170592333	56.11	B_mal	Brugia malayi	Eukaryota_Metazoa	6279	;cellular organisms;Eukaryota;Opisthokonta;Metazoa;Eumetazoa;Bilateria;Protostomia;Ecdysozoa;Nematoda;Chromadorea;Spirurida;Filarioidea;Onchocercidae;Brugia;Brugia malayi;
0	250	g554.t1	PF08920	Splicing factor 3B subunit 1	-	-	-	-	-	-	0	0	541044393	79.5	A_suu	Ascaris suum	Eukaryota_Metazoa	6253	;cellular organisms;Eukaryota;Opisthokonta;Metazoa;Eumetazoa;Bilateria;Protostomia;Ecdysozoa;Nematoda;Chromadorea;Ascaridida;Ascaridoidea;Ascarididae;Ascaris;Ascaris suum;
0	250	g5899.t1	PF00149	Calcineurin-like phosphoesterase	-	-	-	-	-	-	0	0	568296995	87.81	N_ame	Necator americanus	Eukaryota_Metazoa	51031	;cellular organisms;Eukaryota;Opisthokonta;Metazoa;Eumetazoa;Bilateria;Protostomia;Ecdysozoa;Nematoda;Chromadorea;Rhabditida;Strongylida;Ancylostomatoidea;Ancylostomatidae;Bunostominae;Necator;Necator americanus;
0	250	g6029.t1	PF00125	Core histone H2A/H2B/H3/H4	-	-	-	-	-	9e-52	-	9e-52	575472680	80.81	Batra	Batrachochytrium dendrobatidis JAM81	Eukaryota_NO_Metazoa	684364	;cellular organisms;Eukaryota;Opisthokonta;Fungi;Chytridiomycota;Chytridiomycetes;Rhizophydiales;Rhizophydiales incertae sedis;Batrachochytrium;Batrachochytrium dendrobatidis;Batrachochytrium dendrobatidis JAM81;
0	713	g6185.t1	PF00364	Biotin-requiring enzyme	-	-	-	-	-	0	-	0	597867166	42.42	A_cey	Ancylostoma ceylanicum	Eukaryota_Metazoa	53326	;cellular organisms;Eukaryota;Opisthokonta;Metazoa;Eumetazoa;Bilateria;Protostomia;Ecdysozoa;Nematoda;Chromadorea;Rhabditida;Strongylida;Ancylostomatoidea;Ancylostomatidae;Ancylostomatinae;Ancylostoma;Ancylostoma ceylanicum;
0	251	g6189.t1	PF02852	Pyridine nucleotide-disulphide oxidoreductase, dimerisation domain	-	-	-	-	-	-	0	0	309355736	78.74	C_bri	Caenorhabditis briggsae	Eukaryota_Metazoa	6238	;cellular organisms;Eukaryota;Opisthokonta;Metazoa;Eumetazoa;Bilateria;Protostomia;Ecdysozoa;Nematoda;Chromadorea;Rhabditida;Rhabditoidea;Rhabditidae;Peloderinae;Caenorhabditis;Caenorhabditis briggsae;
0	250	g6221.t1	PF05362	Lon protease (S16) C-terminal proteolytic domain	-	0	-	-	-	-	-	0	597832671	47.58	A_cey	Ancylostoma ceylanicum	Eukaryota_Metazoa	53326	;cellular organisms;Eukaryota;Opisthokonta;Metazoa;Eumetazoa;Bilateria;Protostomia;Ecdysozoa;Nematoda;Chromadorea;Rhabditida;Strongylida;Ancylostomatoidea;Ancylostomatidae;Ancylostomatinae;Ancylostoma;Ancylostoma ceylanicum;
0	47	g6259.t1	#N/A	#N/A	-	1e-07	-	-	-	-	-	1e-07	224367684	35.79	Desul	Desulfobacterium autotrophicum HRM2	Bacteria	177437	;cellular organisms;Bacteria;Proteobacteria;delta/epsilon subdivisions;Deltaproteobacteria;Desulfobacterales;Desulfobacteraceae;Desulfobacterium;Desulfobacterium autotrophicum;Desulfobacterium autotrophicum HRM2;
0	252	g6366.t1	PF03810	Importin-beta N-terminal domain	-	-	-	-	-	0	-	0	402591511	56.02	W_ban	Wuchereria bancrofti	Eukaryota_Metazoa	6293	;cellular organisms;Eukaryota;Opisthokonta;Metazoa;Eumetazoa;Bilateria;Protostomia;Ecdysozoa;Nematoda;Chromadorea;Spirurida;Filarioidea;Onchocercidae;Wuchereria;Wuchereria bancrofti;
0	260	g6497.t1	PF08264	Anticodon-binding domain of tRNA	-	-	-	-	-	-	0	0	560138098	52.99	H_con	Haemonchus contortus	Eukaryota_Metazoa	6289	;cellular organisms;Eukaryota;Opisthokonta;Metazoa;Eumetazoa;Bilateria;Protostomia;Ecdysozoa;Nematoda;Chromadorea;Rhabditida;Strongylida;Trichostrongyloidea;Haemonchidae;Haemonchinae;Haemonchus;Haemonchus contortus;
0	1108	g6743.t1	PF00270	DEAD/DEAH box helicase	-	-	-	-	-	-	0	0	170576171	61.39	B_mal	Brugia malayi	Eukaryota_Metazoa	6279	;cellular organisms;Eukaryota;Opisthokonta;Metazoa;Eumetazoa;Bilateria;Protostomia;Ecdysozoa;Nematoda;Chromadorea;Spirurida;Filarioidea;Onchocercidae;Brugia;Brugia malayi;
0	250	g6855.t1	PF00202	Aminotransferase class-III	-	-	-	-	0	-	-	0	541044562	75.31	A_suu	Ascaris suum	Eukaryota_Metazoa	6253	;cellular organisms;Eukaryota;Opisthokonta;Metazoa;Eumetazoa;Bilateria;Protostomia;Ecdysozoa;Nematoda;Chromadorea;Ascaridida;Ascaridoidea;Ascarididae;Ascaris;Ascaris suum;
0	251	g6971.t1	PF00012	Hsp70 protein	-	-	-	-	0	-	-	0	390195340	86.91	D_des	Ditylenchus destructor	Eukaryota_Metazoa	166010	;cellular organisms;Eukaryota;Opisthokonta;Metazoa;Eumetazoa;Bilateria;Protostomia;Ecdysozoa;Nematoda;Chromadorea;Tylenchida;Tylenchina;Tylenchoidea;Anguinidae;Anguininae;Ditylenchus;Ditylenchus destructor;
0	254	g6996.t1	PF00586	AIR synthase related protein, N-terminal domain	-	-	-	-	-	-	0	0	541043271	56.94	A_suu	Ascaris suum	Eukaryota_Metazoa	6253	;cellular organisms;Eukaryota;Opisthokonta;Metazoa;Eumetazoa;Bilateria;Protostomia;Ecdysozoa;Nematoda;Chromadorea;Ascaridida;Ascaridoidea;Ascarididae;Ascaris;Ascaris suum;
0	368	g7022.t2	PF08264	Anticodon-binding domain of tRNA	-	-	-	-	-	-	0	0	402591154	68.12	W_ban	Wuchereria bancrofti	Eukaryota_Metazoa	6293	;cellular organisms;Eukaryota;Opisthokonta;Metazoa;Eumetazoa;Bilateria;Protostomia;Ecdysozoa;Nematoda;Chromadorea;Spirurida;Filarioidea;Onchocercidae;Wuchereria;Wuchereria bancrofti;
0	382	g7022.t3	PF08264	Anticodon-binding domain of tRNA	-	-	-	-	-	-	0	0	402591154	66.59	W_ban	Wuchereria bancrofti	Eukaryota_Metazoa	6293	;cellular organisms;Eukaryota;Opisthokonta;Metazoa;Eumetazoa;Bilateria;Protostomia;Ecdysozoa;Nematoda;Chromadorea;Spirurida;Filarioidea;Onchocercidae;Wuchereria;Wuchereria bancrofti;
0	250	g7065.t1	PF00176	SNF2 family N-terminal domain	-	-	-	-	-	-	0	0	541046110	65.09	A_suu	Ascaris suum	Eukaryota_Metazoa	6253	;cellular organisms;Eukaryota;Opisthokonta;Metazoa;Eumetazoa;Bilateria;Protostomia;Ecdysozoa;Nematoda;Chromadorea;Ascaridida;Ascaridoidea;Ascarididae;Ascaris;Ascaris suum;
0	252	g7077.t1	PF08082	PRO8NT (NUC069), PrP8 N-terminal domain	-	-	-	-	0	-	-	0	560131802	84.22	H_con	Haemonchus contortus	Eukaryota_Metazoa	6289	;cellular organisms;Eukaryota;Opisthokonta;Metazoa;Eumetazoa;Bilateria;Protostomia;Ecdysozoa;Nematoda;Chromadorea;Rhabditida;Strongylida;Trichostrongyloidea;Haemonchidae;Haemonchinae;Haemonchus;Haemonchus contortus;
0	253	g7077.t2	PF12134	PRP8 domain IV core	-	-	-	-	0	-	-	0	560131802	83.28	H_con	Haemonchus contortus	Eukaryota_Metazoa	6289	;cellular organisms;Eukaryota;Opisthokonta;Metazoa;Eumetazoa;Bilateria;Protostomia;Ecdysozoa;Nematoda;Chromadorea;Rhabditida;Strongylida;Trichostrongyloidea;Haemonchidae;Haemonchinae;Haemonchus;Haemonchus contortus;
0	253	g7077.t3	PF01398	JAB1/Mov34/MPN/PAD-1 ubiquitin protease	-	-	-	-	0	-	-	0	560131802	82.46	H_con	Haemonchus contortus	Eukaryota_Metazoa	6289	;cellular organisms;Eukaryota;Opisthokonta;Metazoa;Eumetazoa;Bilateria;Protostomia;Ecdysozoa;Nematoda;Chromadorea;Rhabditida;Strongylida;Trichostrongyloidea;Haemonchidae;Haemonchinae;Haemonchus;Haemonchus contortus;
0	723	g7108.t1	PF00005	ABC transporter	-	-	-	-	-	-	0	0	597889044	57.47	A_cey	Ancylostoma ceylanicum	Eukaryota_Metazoa	53326	;cellular organisms;Eukaryota;Opisthokonta;Metazoa;Eumetazoa;Bilateria;Protostomia;Ecdysozoa;Nematoda;Chromadorea;Rhabditida;Strongylida;Ancylostomatoidea;Ancylostomatidae;Ancylostomatinae;Ancylostoma;Ancylostoma ceylanicum;
0	250	g7167.t1	PF02874	ATP synthase alpha/beta family, beta-barrel domain	-	-	-	-	-	-	0	0	597867153	85.07	A_cey	Ancylostoma ceylanicum	Eukaryota_Metazoa	53326	;cellular organisms;Eukaryota;Opisthokonta;Metazoa;Eumetazoa;Bilateria;Protostomia;Ecdysozoa;Nematoda;Chromadorea;Rhabditida;Strongylida;Ancylostomatoidea;Ancylostomatidae;Ancylostomatinae;Ancylostoma;Ancylostoma ceylanicum;
0	250	g7207.t1	PF02538	Hydantoinase B/oxoprolinase	-	-	-	-	-	-	0	0	405965488	54.65	C_gig	Crassostrea gigas	Eukaryota_Metazoa	29159	;cellular organisms;Eukaryota;Opisthokonta;Metazoa;Eumetazoa;Bilateria;Protostomia;Lophotrochozoa;Mollusca;Bivalvia;Pteriomorphia;Ostreoida;Ostreoidea;Ostreidae;Crassostrea;Crassostrea gigas;
0	252	g7219.t1	PF08155	NOGCT (NUC087) domain	-	-	-	-	-	-	0	0	560118987	63.21	H_con	Haemonchus contortus	Eukaryota_Metazoa	6289	;cellular organisms;Eukaryota;Opisthokonta;Metazoa;Eumetazoa;Bilateria;Protostomia;Ecdysozoa;Nematoda;Chromadorea;Rhabditida;Strongylida;Trichostrongyloidea;Haemonchidae;Haemonchinae;Haemonchus;Haemonchus contortus;
0	250	g7227.t1	PF02773	S-adenosylmethionine synthetase, C-terminal domain	-	-	-	-	-	0	-	0	268537362	80.05	C_bri	Caenorhabditis briggsae	Eukaryota_Metazoa	6238	;cellular organisms;Eukaryota;Opisthokonta;Metazoa;Eumetazoa;Bilateria;Protostomia;Ecdysozoa;Nematoda;Chromadorea;Rhabditida;Rhabditoidea;Rhabditidae;Peloderinae;Caenorhabditis;Caenorhabditis briggsae;
0	250	g7263.t1	PF00005	ABC transporter	-	-	-	-	-	-	0	0	268534476	65.67	C_bri	Caenorhabditis briggsae	Eukaryota_Metazoa	6238	;cellular organisms;Eukaryota;Opisthokonta;Metazoa;Eumetazoa;Bilateria;Protostomia;Ecdysozoa;Nematoda;Chromadorea;Rhabditida;Rhabditoidea;Rhabditidae;Peloderinae;Caenorhabditis;Caenorhabditis briggsae;
0	250	g7283.t1	PF01217	Clathrin adaptor complex small chain	-	-	-	-	-	-	0	0	597854386	82.35	A_cey	Ancylostoma ceylanicum	Eukaryota_Metazoa	53326	;cellular organisms;Eukaryota;Opisthokonta;Metazoa;Eumetazoa;Bilateria;Protostomia;Ecdysozoa;Nematoda;Chromadorea;Rhabditida;Strongylida;Ancylostomatoidea;Ancylostomatidae;Ancylostomatinae;Ancylostoma;Ancylostoma ceylanicum;
0	250	g7410.t1	PF00346	Respiratory-chain NADH dehydrogenase, 49 Kd subunit	-	-	-	-	-	-	0	0	597870235	80.44	A_cey	Ancylostoma ceylanicum	Eukaryota_Metazoa	53326	;cellular organisms;Eukaryota;Opisthokonta;Metazoa;Eumetazoa;Bilateria;Protostomia;Ecdysozoa;Nematoda;Chromadorea;Rhabditida;Strongylida;Ancylostomatoidea;Ancylostomatidae;Ancylostomatinae;Ancylostoma;Ancylostoma ceylanicum;
0	1661	g7573.t1	PF12796	Ankyrin repeats (3 copies)	-	-	-	-	-	1e-19	-	1e-19	541040603	29.07	A_suu	Ascaris suum	Eukaryota_Metazoa	6253	;cellular organisms;Eukaryota;Opisthokonta;Metazoa;Eumetazoa;Bilateria;Protostomia;Ecdysozoa;Nematoda;Chromadorea;Ascaridida;Ascaridoidea;Ascarididae;Ascaris;Ascaris suum;
0	250	g7613.t1	PF04679	ATP dependent DNA ligase C terminal region	-	-	-	-	-	-	0	0	541049132	66.3	A_suu	Ascaris suum	Eukaryota_Metazoa	6253	;cellular organisms;Eukaryota;Opisthokonta;Metazoa;Eumetazoa;Bilateria;Protostomia;Ecdysozoa;Nematoda;Chromadorea;Ascaridida;Ascaridoidea;Ascarididae;Ascaris;Ascaris suum;
0	632	g7690.t1	PF06375	Bovine leukaemia virus receptor (BLVR)	-	-	-	-	-	-	0	0	597892597	76.06	A_cey	Ancylostoma ceylanicum	Eukaryota_Metazoa	53326	;cellular organisms;Eukaryota;Opisthokonta;Metazoa;Eumetazoa;Bilateria;Protostomia;Ecdysozoa;Nematoda;Chromadorea;Rhabditida;Strongylida;Ancylostomatoidea;Ancylostomatidae;Ancylostomatinae;Ancylostoma;Ancylostoma ceylanicum;
0	502	g7713.t1	PF14551	MCM N-terminal domain	-	-	-	-	-	-	0	0	560119937	55.38	H_con	Haemonchus contortus	Eukaryota_Metazoa	6289	;cellular organisms;Eukaryota;Opisthokonta;Metazoa;Eumetazoa;Bilateria;Protostomia;Ecdysozoa;Nematoda;Chromadorea;Rhabditida;Strongylida;Trichostrongyloidea;Haemonchidae;Haemonchinae;Haemonchus;Haemonchus contortus;
0	3	g7715.t1	#N/A	#N/A	-	-	-	-	-	-	-	-	-	-	-	-	-	-	-
0	716	g7881.t2	PF00091	Tubulin/FtsZ family, GTPase domain	-	-	-	-	0	-	-	0	402585356	71.61	W_ban	Wuchereria bancrofti	Eukaryota_Metazoa	6293	;cellular organisms;Eukaryota;Opisthokonta;Metazoa;Eumetazoa;Bilateria;Protostomia;Ecdysozoa;Nematoda;Chromadorea;Spirurida;Filarioidea;Onchocercidae;Wuchereria;Wuchereria bancrofti;
-0.105361	250	g17737.t1	PF00012	Hsp70 protein	-	-	-	-	-	1e-55	-	9e-56	556522449	38.07	E_gra	Echinococcus granulosus	Eukaryota_Metazoa	6210	;cellular organisms;Eukaryota;Opisthokonta;Metazoa;Eumetazoa;Bilateria;Platyhelminthes;Cestoda;Eucestoda;Cyclophyllidea;Taeniidae;Echinococcus;Echinococcus granulosus;
-0.133531	2	g9579.t1	#N/A	#N/A	-	-	-	-	0.0008	-	-	0.0007	612014902	24.39	M_dom	Monodelphis domestica	Eukaryota_Metazoa	13616	;cellular organisms;Eukaryota;Opisthokonta;Metazoa;Eumetazoa;Bilateria;Deuterostomia;Chordata;Craniata;Vertebrata;Gnathostomata;Teleostomi;Euteleostomi;Sarcopterygii;Dipnotetrapodomorpha;Tetrapoda;Amniota;Mammalia;Theria;Metatheria;Didelphimorphia;Didelphidae;Didelphinae;Monodelphis;Monodelphis domestica;
-0.154151	250	g12693.t1	PF01466	Skp1 family, dimerisation domain	-	-	-	7e-10	-	-	-	6e-10	391331255	34.82	M_occ	Metaseiulus occidentalis	Eukaryota_Metazoa	34638	;cellular organisms;Eukaryota;Opisthokonta;Metazoa;Eumetazoa;Bilateria;Protostomia;Ecdysozoa;Panarthropoda;Arthropoda;Chelicerata;Arachnida;Acari;Parasitiformes;Mesostigmata;Monogynaspida;Dermanyssina;Phytoseioidea;Phytoseiidae;Typhlodrominae;Metaseiulus;Metaseiulus occidentalis;
-0.182322	205	g9010.t1	PF08211	Cytidine and deoxycytidylate deaminase zinc-binding region	-	6e-07	-	-	-	-	-	5e-07	560140666	51.16	H_con	Haemonchus contortus	Eukaryota_Metazoa	6289	;cellular organisms;Eukaryota;Opisthokonta;Metazoa;Eumetazoa;Bilateria;Protostomia;Ecdysozoa;Nematoda;Chromadorea;Rhabditida;Strongylida;Trichostrongyloidea;Haemonchidae;Haemonchinae;Haemonchus;Haemonchus contortus;
-0.223144	759	g11688.t1	PF00240	Ubiquitin family	-	-	-	-	-	-	5e-139	4e-139	19698785	94.93	A_vit	Acanthocheilonema viteae	Eukaryota_Metazoa	6277	;cellular organisms;Eukaryota;Opisthokonta;Metazoa;Eumetazoa;Bilateria;Protostomia;Ecdysozoa;Nematoda;Chromadorea;Spirurida;Filarioidea;Onchocercidae;Acanthocheilonema;Acanthocheilonema viteae;
-0.223144	250	g5082.t1	PF00651	BTB/POZ domain	-	-	-	-	-	1e-09	-	8e-10	17552682	30.23	C_ele	Caenorhabditis elegans	Eukaryota_Metazoa	6239	;cellular organisms;Eukaryota;Opisthokonta;Metazoa;Eumetazoa;Bilateria;Protostomia;Ecdysozoa;Nematoda;Chromadorea;Rhabditida;Rhabditoidea;Rhabditidae;Peloderinae;Caenorhabditis;Caenorhabditis elegans;
-0.287682	124	g6086.t1	#N/A	#N/A	-	-	-	-	8e-08	-	-	6e-08	392920156	30.57	C_ele	Caenorhabditis elegans	Eukaryota_Metazoa	6239	;cellular organisms;Eukaryota;Opisthokonta;Metazoa;Eumetazoa;Bilateria;Protostomia;Ecdysozoa;Nematoda;Chromadorea;Rhabditida;Rhabditoidea;Rhabditidae;Peloderinae;Caenorhabditis;Caenorhabditis elegans;
-0.287682	5	g4467.t1	PF00059	Lectin C-type domain	-	-	-	-	-	-	0.0004	0.0003	560126605	38.24	H_con	Haemonchus contortus	Eukaryota_Metazoa	6289	;cellular organisms;Eukaryota;Opisthokonta;Metazoa;Eumetazoa;Bilateria;Protostomia;Ecdysozoa;Nematoda;Chromadorea;Rhabditida;Strongylida;Trichostrongyloidea;Haemonchidae;Haemonchinae;Haemonchus;Haemonchus contortus;
-0.336472	250	g676.t1	PF00012	Hsp70 protein	-	-	-	-	-	7e-79	-	5e-79	402235127	34.43	P_xyl	Plutella xylostella	Eukaryota_Metazoa	51655	;cellular organisms;Eukaryota;Opisthokonta;Metazoa;Eumetazoa;Bilateria;Protostomia;Ecdysozoa;Panarthropoda;Arthropoda;Mandibulata;Pancrustacea;Hexapoda;Insecta;Dicondylia;Pterygota;Neoptera;Endopterygota;Amphiesmenoptera;Lepidoptera;Glossata;Neolepidoptera;Heteroneura;Ditrysia;Yponomeutoidea;Plutellidae;Plutella;Plutella xylostella;
-0.336472	7	g6943.t1	PF00089	Trypsin	-	-	-	-	-	7e-06	-	5e-06	2463100	25.42	H_gly	Heterodera glycines	Eukaryota_Metazoa	51029	;cellular organisms;Eukaryota;Opisthokonta;Metazoa;Eumetazoa;Bilateria;Protostomia;Ecdysozoa;Nematoda;Chromadorea;Tylenchida;Tylenchina;Tylenchoidea;Heteroderidae;Heteroderinae;Heterodera;Heterodera glycines;
-0.356675	3	g11295.t1	PF14634	zinc-RING finger domain	-	-	-	-	-	0.0001	-	7e-05	156379694	37.63	N_vec	Nematostella vectensis	Eukaryota_Metazoa	45351	;cellular organisms;Eukaryota;Opisthokonta;Metazoa;Eumetazoa;Cnidaria;Anthozoa;Hexacorallia;Actiniaria;Edwardsiidae;Nematostella;Nematostella vectensis;
-0.356675	90	g14574.t1	PF00385	Chromo (CHRromatin Organisation MOdifier) domain	-	-	-	-	-	-	1e-06	7e-07	341887081	41.94	C_bre	Caenorhabditis brenneri	Eukaryota_Metazoa	135651	;cellular organisms;Eukaryota;Opisthokonta;Metazoa;Eumetazoa;Bilateria;Protostomia;Ecdysozoa;Nematoda;Chromadorea;Rhabditida;Rhabditoidea;Rhabditidae;Peloderinae;Caenorhabditis;Caenorhabditis brenneri;
-0.356675	94	g14574.t2	PF00385	Chromo (CHRromatin Organisation MOdifier) domain	-	-	-	-	-	-	1e-06	7e-07	341887081	41.94	C_bre	Caenorhabditis brenneri	Eukaryota_Metazoa	135651	;cellular organisms;Eukaryota;Opisthokonta;Metazoa;Eumetazoa;Bilateria;Protostomia;Ecdysozoa;Nematoda;Chromadorea;Rhabditida;Rhabditoidea;Rhabditidae;Peloderinae;Caenorhabditis;Caenorhabditis brenneri;
-0.405465	251	g8640.t1	PF00125	Core histone H2A/H2B/H3/H4	-	-	-	-	6e-91	-	-	4e-91	308503529	98.53	C_rem	Caenorhabditis remanei	Eukaryota_Metazoa	31234	;cellular organisms;Eukaryota;Opisthokonta;Metazoa;Eumetazoa;Bilateria;Protostomia;Ecdysozoa;Nematoda;Chromadorea;Rhabditida;Rhabditoidea;Rhabditidae;Peloderinae;Caenorhabditis;Caenorhabditis remanei;
-0.405465	250	g10075.t1	PF00080	Copper/zinc superoxide dismutase (SODC)	-	-	-	-	-	6e-20	-	4e-20	239789313	41.4	A_pis	Acyrthosiphon pisum	Eukaryota_Metazoa	7029	;cellular organisms;Eukaryota;Opisthokonta;Metazoa;Eumetazoa;Bilateria;Protostomia;Ecdysozoa;Panarthropoda;Arthropoda;Mandibulata;Pancrustacea;Hexapoda;Insecta;Dicondylia;Pterygota;Neoptera;Paraneoptera;Hemiptera;Sternorrhyncha;Aphidiformes;Aphidomorpha;Aphidoidea;Aphididae;Aphidinae;Macrosiphini;Acyrthosiphon;Acyrthosiphon pisum;
-0.405465	251	g2696.t1	PF00125	Core histone H2A/H2B/H3/H4	-	-	-	-	6e-91	-	-	4e-91	308503529	98.53	C_rem	Caenorhabditis remanei	Eukaryota_Metazoa	31234	;cellular organisms;Eukaryota;Opisthokonta;Metazoa;Eumetazoa;Bilateria;Protostomia;Ecdysozoa;Nematoda;Chromadorea;Rhabditida;Rhabditoidea;Rhabditidae;Peloderinae;Caenorhabditis;Caenorhabditis remanei;
-0.405465	250	g7837.t1	#N/A	#N/A	-	-	-	-	-	6e-20	-	4e-20	481048852	46.39	S_zea	Sitophilus zeamais	Eukaryota_Metazoa	7047	;cellular organisms;Eukaryota;Opisthokonta;Metazoa;Eumetazoa;Bilateria;Protostomia;Ecdysozoa;Panarthropoda;Arthropoda;Mandibulata;Pancrustacea;Hexapoda;Insecta;Dicondylia;Pterygota;Neoptera;Endopterygota;Coleoptera;Polyphaga;Cucujiformia;Curculionoidea;Curculionidae;Dryophthorinae;Sitophilus;Sitophilus zeamais;
-0.405465	41	g15709.t1	#N/A	#N/A	-	-	-	-	-	-	3e-06	2e-06	391332386	26.44	M_occ	Metaseiulus occidentalis	Eukaryota_Metazoa	34638	;cellular organisms;Eukaryota;Opisthokonta;Metazoa;Eumetazoa;Bilateria;Protostomia;Ecdysozoa;Panarthropoda;Arthropoda;Chelicerata;Arachnida;Acari;Parasitiformes;Mesostigmata;Monogynaspida;Dermanyssina;Phytoseioidea;Phytoseiidae;Typhlodrominae;Metaseiulus;Metaseiulus occidentalis;
-0.405465	7	g6204.t1	PF00400	WD domain, G-beta repeat	-	-	-	-	-	3e-06	-	2e-06	541049063	21.65	A_suu	Ascaris suum	Eukaryota_Metazoa	6253	;cellular organisms;Eukaryota;Opisthokonta;Metazoa;Eumetazoa;Bilateria;Protostomia;Ecdysozoa;Nematoda;Chromadorea;Ascaridida;Ascaridoidea;Ascarididae;Ascaris;Ascaris suum;
-0.405465	94	g7853.t1	#N/A	#N/A	-	-	-	-	-	-	3e-12	2e-12	268536466	48.53	C_bri	Caenorhabditis briggsae	Eukaryota_Metazoa	6238	;cellular organisms;Eukaryota;Opisthokonta;Metazoa;Eumetazoa;Bilateria;Protostomia;Ecdysozoa;Nematoda;Chromadorea;Rhabditida;Rhabditoidea;Rhabditidae;Peloderinae;Caenorhabditis;Caenorhabditis briggsae;
-0.405465	250	g10639.t1	PF01168	Alanine racemase, N-terminal domain	-	6e-21	-	-	-	-	-	4e-21	390363087	61.64	S_pur	Strongylocentrotus purpuratus	Eukaryota_Metazoa	7668	;cellular organisms;Eukaryota;Opisthokonta;Metazoa;Eumetazoa;Bilateria;Deuterostomia;Echinodermata;Eleutherozoa;Echinozoa;Echinoidea;Euechinoidea;Echinacea;Echinoida;Strongylocentrotidae;Strongylocentrotus;Strongylocentrotus purpuratus;
-0.470004	250	g16325.t1	PF04727	ELMO/CED-12 family	-	-	-	-	8e-34	-	-	5e-34	443709376	34.25	C_tel	Capitella teleta	Eukaryota_Metazoa	283909	;cellular organisms;Eukaryota;Opisthokonta;Metazoa;Eumetazoa;Bilateria;Protostomia;Lophotrochozoa;Annelida;Polychaeta;Scolecida;Capitellida;Capitellidae;Capitella;Capitella teleta;
-0.510826	250	g14095.t1	#N/A	#N/A	-	-	-	-	-	-	1e-18	6e-19	41054573	61.43	D_rer	Danio rerio	Eukaryota_Metazoa	7955	;cellular organisms;Eukaryota;Opisthokonta;Metazoa;Eumetazoa;Bilateria;Deuterostomia;Chordata;Craniata;Vertebrata;Gnathostomata;Teleostomi;Euteleostomi;Actinopterygii;Actinopteri;Neopterygii;Teleostei;Osteoglossocephalai;Clupeocephala;Otomorpha;Ostariophysi;Otophysa;Cypriniphysae;Cypriniformes;Cyprinoidea;Cyprinidae;Danio;Danio rerio;
-0.510826	266	g14098.t1	PF05049	Interferon-inducible GTPase (IIGP)	-	-	-	-	-	5e-19	-	3e-19	47209941	42.2	T_nig	Tetraodon nigroviridis	Eukaryota_Metazoa	99883	;cellular organisms;Eukaryota;Opisthokonta;Metazoa;Eumetazoa;Bilateria;Deuterostomia;Chordata;Craniata;Vertebrata;Gnathostomata;Teleostomi;Euteleostomi;Actinopterygii;Actinopteri;Neopterygii;Teleostei;Osteoglossocephalai;Clupeocephala;Euteleosteomorpha;Neoteleostei;Eurypterygia;Ctenosquamata;Acanthomorphata;Euacanthomorphacea;Percomorphaceae;Percomorpharia;Tetraodontiformes;Tetraodontoidei;Tetrad…
-0.510826	252	g2954.t2	PF02373	JmjC domain, hydroxylase	-	-	-	-	-	1e-07	-	6e-08	585664521	30.56	E_edw	Elephantulus edwardii	Eukaryota_Metazoa	28737	;cellular organisms;Eukaryota;Opisthokonta;Metazoa;Eumetazoa;Bilateria;Deuterostomia;Chordata;Craniata;Vertebrata;Gnathostomata;Teleostomi;Euteleostomi;Sarcopterygii;Dipnotetrapodomorpha;Tetrapoda;Amniota;Mammalia;Theria;Eutheria;Afrotheria;Macroscelidea;Macroscelididae;Elephantulus;Elephantulus edwardii;
-0.510826	971	g4094.t1	PF00514	Armadillo/beta-catenin-like repeat	-	-	-	-	-	1e-23	-	6e-24	472372955	38.46	Odobe	Odobenus rosmarus divergens	Eukaryota_Metazoa	9708	;cellular organisms;Eukaryota;Opisthokonta;Metazoa;Eumetazoa;Bilateria;Deuterostomia;Chordata;Craniata;Vertebrata;Gnathostomata;Teleostomi;Euteleostomi;Sarcopterygii;Dipnotetrapodomorpha;Tetrapoda;Amniota;Mammalia;Theria;Eutheria;Boreoeutheria;Laurasiatheria;Carnivora;Caniformia;Odobenidae;Odobenus;Odobenus rosmarus;Odobenus rosmarus divergens;
-0.510826	36	g9078.t1	PF00385	Chromo (CHRromatin Organisation MOdifier) domain	-	-	-	-	-	5e-05	-	3e-05	186972311	40.7	B_cop	Bradysia coprophila	Eukaryota_Metazoa	38358	;cellular organisms;Eukaryota;Opisthokonta;Metazoa;Eumetazoa;Bilateria;Protostomia;Ecdysozoa;Panarthropoda;Arthropoda;Mandibulata;Pancrustacea;Hexapoda;Insecta;Dicondylia;Pterygota;Neoptera;Endopterygota;Diptera;Nematocera;Bibionomorpha;Sciaroidea;Sciaridae;Bradysia;Bradysia coprophila;
-0.510826	223	g14919.t1	PF05915	Eukaryotic protein of unknown function (DUF872)	-	-	-	-	-	-	1e-12	6e-13	196009500	36.28	T_adh	Trichoplax adhaerens	Eukaryota_Metazoa	10228	;cellular organisms;Eukaryota;Opisthokonta;Metazoa;Placozoa;Trichoplax;Trichoplax adhaerens;
-0.510826	250	g3661.t1	PF06733	DEAD_2	-	-	-	-	-	5e-14	-	3e-14	119571191	32.52	H_sap	Homo sapiens	Eukaryota_Metazoa	9606	;cellular organisms;Eukaryota;Opisthokonta;Metazoa;Eumetazoa;Bilateria;Deuterostomia;Chordata;Craniata;Vertebrata;Gnathostomata;Teleostomi;Euteleostomi;Sarcopterygii;Dipnotetrapodomorpha;Tetrapoda;Amniota;Mammalia;Theria;Eutheria;Boreoeutheria;Euarchontoglires;Primates;Haplorrhini;Simiiformes;Catarrhini;Hominoidea;Hominidae;Homininae;Homo;Homo sapiens;
-0.559616	344	g17013.t1	PF00076	RNA recognition motif. (a.k.a. RRM, RBD, or RNP domain)	-	-	-	-	-	7e-55	-	4e-55	148228969	27.24	X_lae	Xenopus laevis	Eukaryota_Metazoa	8355	;cellular organisms;Eukaryota;Opisthokonta;Metazoa;Eumetazoa;Bilateria;Deuterostomia;Chordata;Craniata;Vertebrata;Gnathostomata;Teleostomi;Euteleostomi;Sarcopterygii;Dipnotetrapodomorpha;Tetrapoda;Amphibia;Batrachia;Anura;Pipoidea;Pipidae;Xenopodinae;Xenopus;Xenopus;Xenopus laevis;
-0.559616	251	g3911.t1	PF00651	BTB/POZ domain	-	-	-	-	7e-10	-	-	4e-10	156549758	35.42	N_vit	Nasonia vitripennis	Eukaryota_Metazoa	7425	;cellular organisms;Eukaryota;Opisthokonta;Metazoa;Eumetazoa;Bilateria;Protostomia;Ecdysozoa;Panarthropoda;Arthropoda;Mandibulata;Pancrustacea;Hexapoda;Insecta;Dicondylia;Pterygota;Neoptera;Endopterygota;Hymenoptera;Apocrita;Chaldicoidea group;Chalcidoidea;Pteromalidae;Pteromalinae;Nasonia;Nasonia vitripennis;
-0.693147	250	g18453.t2	PF00856	SET domain	-	-	-	-	-	-	4e-18	2e-18	313241936	29.15	O_dio	Oikopleura dioica	Eukaryota_Metazoa	34765	;cellular organisms;Eukaryota;Opisthokonta;Metazoa;Eumetazoa;Bilateria;Deuterostomia;Chordata;Tunicata;Appendicularia;Oikopleuridae;Oikopleura;Oikopleura dioica;
-0.693147	12	g1668.t1	PF02373	JmjC domain, hydroxylase	-	-	-	-	2e-09	-	-	1e-09	597862871	25.52	A_cey	Ancylostoma ceylanicum	Eukaryota_Metazoa	53326	;cellular organisms;Eukaryota;Opisthokonta;Metazoa;Eumetazoa;Bilateria;Protostomia;Ecdysozoa;Nematoda;Chromadorea;Rhabditida;Strongylida;Ancylostomatoidea;Ancylostomatidae;Ancylostomatinae;Ancylostoma;Ancylostoma ceylanicum;
-0.693147	32	g1992.t1	#N/A	#N/A	-	-	-	-	6e-05	-	-	3e-05	291390686	30.43	O_cun	Oryctolagus cuniculus	Eukaryota_Metazoa	9986	;cellular organisms;Eukaryota;Opisthokonta;Metazoa;Eumetazoa;Bilateria;Deuterostomia;Chordata;Craniata;Vertebrata;Gnathostomata;Teleostomi;Euteleostomi;Sarcopterygii;Dipnotetrapodomorpha;Tetrapoda;Amniota;Mammalia;Theria;Eutheria;Boreoeutheria;Euarchontoglires;Glires;Lagomorpha;Leporidae;Oryctolagus;Oryctolagus cuniculus;
-0.693147	11	g17881.t2	PF00092	von Willebrand factor type A domain	-	-	-	-	0.0004	-	-	0.0002	555705483	29.35	H_rob	Helobdella robusta	Eukaryota_Metazoa	6412	;cellular organisms;Eukaryota;Opisthokonta;Metazoa;Eumetazoa;Bilateria;Protostomia;Lophotrochozoa;Annelida;Clitellata;Hirudinida;Hirudinea;Rhynchobdellida;Glossiphoniidae;Helobdella;Helobdella robusta;
-0.693147	9	g8135.t1	#N/A	#N/A	-	-	-	-	-	0.0004	-	0.0002	597884606	46.67	A_cey	Ancylostoma ceylanicum	Eukaryota_Metazoa	53326	;cellular organisms;Eukaryota;Opisthokonta;Metazoa;Eumetazoa;Bilateria;Protostomia;Ecdysozoa;Nematoda;Chromadorea;Rhabditida;Strongylida;Ancylostomatoidea;Ancylostomatidae;Ancylostomatinae;Ancylostoma;Ancylostoma ceylanicum;
-0.693147	250	g810.t1	PF00112	Papain family cysteine protease	-	-	-	-	-	-	2e-36	1e-36	341886805	39.2	C_bre	Caenorhabditis brenneri	Eukaryota_Metazoa	135651	;cellular organisms;Eukaryota;Opisthokonta;Metazoa;Eumetazoa;Bilateria;Protostomia;Ecdysozoa;Nematoda;Chromadorea;Rhabditida;Rhabditoidea;Rhabditidae;Peloderinae;Caenorhabditis;Caenorhabditis brenneri;
-0.693147	250	g10350.t1	PF00651	BTB/POZ domain	-	-	-	-	2e-15	-	-	1e-15	405971680	41.09	C_gig	Crassostrea gigas	Eukaryota_Metazoa	29159	;cellular organisms;Eukaryota;Opisthokonta;Metazoa;Eumetazoa;Bilateria;Protostomia;Lophotrochozoa;Mollusca;Bivalvia;Pteriomorphia;Ostreoida;Ostreoidea;Ostreidae;Crassostrea;Crassostrea gigas;
-0.693147	250	g10639.t2	PF01168	Alanine racemase, N-terminal domain	-	-	-	-	-	-	2e-64	1e-64	270013195	50.93	T_cas	Tribolium castaneum	Eukaryota_Metazoa	7070	;cellular organisms;Eukaryota;Opisthokonta;Metazoa;Eumetazoa;Bilateria;Protostomia;Ecdysozoa;Panarthropoda;Arthropoda;Mandibulata;Pancrustacea;Hexapoda;Insecta;Dicondylia;Pterygota;Neoptera;Endopterygota;Coleoptera;Polyphaga;Cucujiformia;Tenebrionoidea;Tenebrionidae;Tenebrionidae incertae sedis;Tribolium;Tribolium castaneum;
-0.693147	250	g10918.t1	PF00350	Dynamin family	-	-	-	-	-	2e-43	-	1e-43	524900316	38.66	A_cal	Aplysia californica	Eukaryota_Metazoa	6500	;cellular organisms;Eukaryota;Opisthokonta;Metazoa;Eumetazoa;Bilateria;Protostomia;Lophotrochozoa;Mollusca;Gastropoda;Heterobranchia;Euthyneura;Euopisthobranchia;Aplysiomorpha;Aplysioidea;Aplysiidae;Aplysia;Aplysia californica;
-0.693147	252	g12651.t1	PF00112	Papain family cysteine protease	-	-	-	-	2e-43	-	-	1e-43	321467299	45.25	D_pul	Daphnia pulex	Eukaryota_Metazoa	6669	;cellular organisms;Eukaryota;Opisthokonta;Metazoa;Eumetazoa;Bilateria;Protostomia;Ecdysozoa;Panarthropoda;Arthropoda;Mandibulata;Pancrustacea;Crustacea;Branchiopoda;Phyllopoda;Diplostraca;Cladocera;Anomopoda;Daphniidae;Daphnia;Daphnia pulex;
-0.693147	250	g14468.t1	PF04851	Type III restriction enzyme, res subunit	-	-	-	-	-	6e-09	-	3e-09	312069719	43.84	L_loa	Loa loa	Eukaryota_Metazoa	7209	;cellular organisms;Eukaryota;Opisthokonta;Metazoa;Eumetazoa;Bilateria;Protostomia;Ecdysozoa;Nematoda;Chromadorea;Spirurida;Filarioidea;Onchocercidae;Loa;Loa loa;
-0.693147	250	g15001.t1	#N/A	#N/A	-	-	-	-	-	-	2e-17	1e-17	442630967	68.63	D_mel	Drosophila melanogaster	Eukaryota_Metazoa	7227	;cellular organisms;Eukaryota;Opisthokonta;Metazoa;Eumetazoa;Bilateria;Protostomia;Ecdysozoa;Panarthropoda;Arthropoda;Mandibulata;Pancrustacea;Hexapoda;Insecta;Dicondylia;Pterygota;Neoptera;Endopterygota;Diptera;Brachycera;Muscomorpha;Eremoneura;Cyclorrhapha;Schizophora;Acalyptratae;Ephydroidea;Drosophilidae;Drosophilinae;Drosophilini;Drosophilina;Drosophiliti;Drosophila;Sophophora;melanogaster g…
-0.693147	250	g18184.t2	PF01248	Ribosomal protein L7Ae/L30e/S12e/Gadd45 family	-	-	-	-	-	4e-22	-	2e-22	479330845	86.54	P_buc	Pristionchus bucculentus	Eukaryota_Metazoa	1317126	;cellular organisms;Eukaryota;Opisthokonta;Metazoa;Eumetazoa;Bilateria;Protostomia;Ecdysozoa;Nematoda;Chromadorea;Diplogasterida;Neodiplogasteridae;Pristionchus;Pristionchus bucculentus;
-0.693147	124	g4383.t1	PF00089	Trypsin	-	4e-09	-	-	-	-	-	2e-09	340715175	31.19	B_ter	Bombus terrestris	Eukaryota_Metazoa	30195	;cellular organisms;Eukaryota;Opisthokonta;Metazoa;Eumetazoa;Bilateria;Protostomia;Ecdysozoa;Panarthropoda;Arthropoda;Mandibulata;Pancrustacea;Hexapoda;Insecta;Dicondylia;Pterygota;Neoptera;Endopterygota;Hymenoptera;Apocrita;Aculeata;Apoidea;Apidae;Bombinae;Bombini;Bombus;Bombus;Bombus terrestris;
-0.693147	250	g550.t1	PF00022	Actin	-	-	-	-	-	2e-23	-	1e-23	315572144	46.53	S_pag	Sinoennea pagodella	Eukaryota_Metazoa	940686	;cellular organisms;Eukaryota;Opisthokonta;Metazoa;Eumetazoa;Bilateria;Protostomia;Lophotrochozoa;Mollusca;Gastropoda;Heterobranchia;Euthyneura;Panpulmonata;Eupulmonata;Stylommatophora;Sigmurethra;Streptaxoidea;Diapheridae;Sinoennea;Sinoennea pagodella;
-0.693147	250	g6733.t1	PF00012	Hsp70 protein	-	-	-	-	2e-22	-	-	1e-22	27124646	31.6	C_gig	Crassostrea gigas	Eukaryota_Metazoa	29159	;cellular organisms;Eukaryota;Opisthokonta;Metazoa;Eumetazoa;Bilateria;Protostomia;Lophotrochozoa;Mollusca;Bivalvia;Pteriomorphia;Ostreoida;Ostreoidea;Ostreidae;Crassostrea;Crassostrea gigas;
-0.693147	251	g7519.t1	PF02771	Acyl-CoA dehydrogenase, N-terminal domain	-	-	-	-	-	2e-38	-	1e-38	17570075	44.93	C_ele	Caenorhabditis elegans	Eukaryota_Metazoa	6239	;cellular organisms;Eukaryota;Opisthokonta;Metazoa;Eumetazoa;Bilateria;Protostomia;Ecdysozoa;Nematoda;Chromadorea;Rhabditida;Rhabditoidea;Rhabditidae;Peloderinae;Caenorhabditis;Caenorhabditis elegans;
-0.693147	152	g7862.t1	#N/A	#N/A	-	-	-	-	-	6e-32	-	3e-32	541044323	30.52	A_suu	Ascaris suum	Eukaryota_Metazoa	6253	;cellular organisms;Eukaryota;Opisthokonta;Metazoa;Eumetazoa;Bilateria;Protostomia;Ecdysozoa;Nematoda;Chromadorea;Ascaridida;Ascaridoidea;Ascarididae;Ascaris;Ascaris suum;
-0.798508	251	g16142.t1	PF13417	Glutathione S-transferase, N-terminal domain	-	-	-	-	-	2e-56	-	9e-57	449675756	50	H_vul	Hydra vulgaris	Eukaryota_Metazoa	6087	;cellular organisms;Eukaryota;Opisthokonta;Metazoa;Eumetazoa;Cnidaria;Hydrozoa;Hydroida;Anthomedusae;Hydridae;Hydra;Hydra vulgaris;
-0.916291	250	g5357.t2	PF13238	AAA domain	-	-	-	-	1e-62	-	-	4e-63	268529200	54.12	C_bri	Caenorhabditis briggsae	Eukaryota_Metazoa	6238	;cellular organisms;Eukaryota;Opisthokonta;Metazoa;Eumetazoa;Bilateria;Protostomia;Ecdysozoa;Nematoda;Chromadorea;Rhabditida;Rhabditoidea;Rhabditidae;Peloderinae;Caenorhabditis;Caenorhabditis briggsae;
-0.916291	22	g15289.t1	#N/A	#N/A	-	-	-	-	-	-	2e-05	8e-06	392920150	27.23	C_ele	Caenorhabditis elegans	Eukaryota_Metazoa	6239	;cellular organisms;Eukaryota;Opisthokonta;Metazoa;Eumetazoa;Bilateria;Protostomia;Ecdysozoa;Nematoda;Chromadorea;Rhabditida;Rhabditoidea;Rhabditidae;Peloderinae;Caenorhabditis;Caenorhabditis elegans;
-0.916291	217	g9086.t1	PF02373	JmjC domain, hydroxylase	-	-	-	-	-	1e-09	-	4e-10	157126458	30.95	A_aeg	Aedes aegypti	Eukaryota_Metazoa	7159	;cellular organisms;Eukaryota;Opisthokonta;Metazoa;Eumetazoa;Bilateria;Protostomia;Ecdysozoa;Panarthropoda;Arthropoda;Mandibulata;Pancrustacea;Hexapoda;Insecta;Dicondylia;Pterygota;Neoptera;Endopterygota;Diptera;Nematocera;Culicomorpha;Culicoidea;Culicidae;Culicinae;Aedini;Aedes;Stegomyia;Aedes aegypti;
-0.916291	252	g11944.t1	PF00125	Core histone H2A/H2B/H3/H4	-	-	-	-	1e-50	-	-	4e-51	513000153	73.45	H_gla	Heterocephalus glaber	Eukaryota_Metazoa	10181	;cellular organisms;Eukaryota;Opisthokonta;Metazoa;Eumetazoa;Bilateria;Deuterostomia;Chordata;Craniata;Vertebrata;Gnathostomata;Teleostomi;Euteleostomi;Sarcopterygii;Dipnotetrapodomorpha;Tetrapoda;Amniota;Mammalia;Theria;Eutheria;Boreoeutheria;Euarchontoglires;Glires;Rodentia;Hystricognathi;Bathyergidae;Heterocephalus;Heterocephalus glaber;
-0.916291	250	g14789.t1	PF01722	BolA-like protein	-	-	-	-	-	5e-21	-	2e-21	524899014	52.7	A_cal	Aplysia californica	Eukaryota_Metazoa	6500	;cellular organisms;Eukaryota;Opisthokonta;Metazoa;Eumetazoa;Bilateria;Protostomia;Lophotrochozoa;Mollusca;Gastropoda;Heterobranchia;Euthyneura;Euopisthobranchia;Aplysiomorpha;Aplysioidea;Aplysiidae;Aplysia;Aplysia californica;
-0.916291	250	g5345.t1	PF00012	Hsp70 protein	-	-	-	-	2e-08	-	-	8e-09	110226520	26.1	P_oli	Paralichthys olivaceus	Eukaryota_Metazoa	8255	;cellular organisms;Eukaryota;Opisthokonta;Metazoa;Eumetazoa;Bilateria;Deuterostomia;Chordata;Craniata;Vertebrata;Gnathostomata;Teleostomi;Euteleostomi;Actinopterygii;Actinopteri;Neopterygii;Teleostei;Osteoglossocephalai;Clupeocephala;Euteleosteomorpha;Neoteleostei;Eurypterygia;Ctenosquamata;Acanthomorphata;Euacanthomorphacea;Percomorphaceae;Carangimorphariae;Pleuronectiformes;Pleuronectoidei;Par…
-0.916291	252	g6706.t1	PF03564	Protein of unknown function (DUF1759)	-	-	-	-	-	-	1e-29	4e-30	170571535	24.21	B_mal	Brugia malayi	Eukaryota_Metazoa	6279	;cellular organisms;Eukaryota;Opisthokonta;Metazoa;Eumetazoa;Bilateria;Protostomia;Ecdysozoa;Nematoda;Chromadorea;Spirurida;Filarioidea;Onchocercidae;Brugia;Brugia malayi;
-0.916291	313	g8335.t1	PF01926	50S ribosome-binding GTPase	-	-	-	-	-	2e-17	-	8e-18	449693043	47.06	H_vul	Hydra vulgaris	Eukaryota_Metazoa	6087	;cellular organisms;Eukaryota;Opisthokonta;Metazoa;Eumetazoa;Cnidaria;Hydrozoa;Hydroida;Anthomedusae;Hydridae;Hydra;Hydra vulgaris;
-0.916291	252	g18987.t1	PF00125	Core histone H2A/H2B/H3/H4	-	-	-	-	5e-91	-	-	2e-91	156356095	100	N_vec	Nematostella vectensis	Eukaryota_Metazoa	45351	;cellular organisms;Eukaryota;Opisthokonta;Metazoa;Eumetazoa;Cnidaria;Anthozoa;Hexacorallia;Actiniaria;Edwardsiidae;Nematostella;Nematostella vectensis;
-1.04982	250	g9035.t2	PF00012	Hsp70 protein	-	-	-	-	-	2e-16	-	7e-17	110226520	24.04	P_oli	Paralichthys olivaceus	Eukaryota_Metazoa	8255	;cellular organisms;Eukaryota;Opisthokonta;Metazoa;Eumetazoa;Bilateria;Deuterostomia;Chordata;Craniata;Vertebrata;Gnathostomata;Teleostomi;Euteleostomi;Actinopterygii;Actinopteri;Neopterygii;Teleostei;Osteoglossocephalai;Clupeocephala;Euteleosteomorpha;Neoteleostei;Eurypterygia;Ctenosquamata;Acanthomorphata;Euacanthomorphacea;Percomorphaceae;Carangimorphariae;Pleuronectiformes;Pleuronectoidei;Par…
-1.04982	16	g9666.t1	#N/A	#N/A	-	2e-05	-	-	-	-	-	7e-06	194766475	53.25	D_ana	Drosophila ananassae	Eukaryota_Metazoa	7217	;cellular organisms;Eukaryota;Opisthokonta;Metazoa;Eumetazoa;Bilateria;Protostomia;Ecdysozoa;Panarthropoda;Arthropoda;Mandibulata;Pancrustacea;Hexapoda;Insecta;Dicondylia;Pterygota;Neoptera;Endopterygota;Diptera;Brachycera;Muscomorpha;Eremoneura;Cyclorrhapha;Schizophora;Acalyptratae;Ephydroidea;Drosophilidae;Drosophilinae;Drosophilini;Drosophilina;Drosophiliti;Drosophila;Sophophora;melanogaster g…
-1.04982	250	g13498.t1	PF05920	Homeobox KN domain	-	-	-	-	-	2e-07	-	7e-08	524903134	41.94	A_cal	Aplysia californica	Eukaryota_Metazoa	6500	;cellular organisms;Eukaryota;Opisthokonta;Metazoa;Eumetazoa;Bilateria;Protostomia;Lophotrochozoa;Mollusca;Gastropoda;Heterobranchia;Euthyneura;Euopisthobranchia;Aplysiomorpha;Aplysioidea;Aplysiidae;Aplysia;Aplysia californica;
-1.04982	252	g1648.t1	PF00112	Papain family cysteine protease	-	-	-	-	2e-41	-	-	7e-42	67773382	33.46	P_wes	Paragonimus westermani	Eukaryota_Metazoa	34504	;cellular organisms;Eukaryota;Opisthokonta;Metazoa;Eumetazoa;Bilateria;Platyhelminthes;Trematoda;Digenea;Plagiorchiida;Troglotremata;Paragonimidae;Paragonimus;Paragonimus westermani;
-1.09861	260	g8575.t1	PF05049	Interferon-inducible GTPase (IIGP)	-	-	-	-	-	6e-30	-	2e-30	530656253	37.99	Chrys	Chrysemys picta bellii	Eukaryota_Metazoa	8478	;cellular organisms;Eukaryota;Opisthokonta;Metazoa;Eumetazoa;Bilateria;Deuterostomia;Chordata;Craniata;Vertebrata;Gnathostomata;Teleostomi;Euteleostomi;Sarcopterygii;Dipnotetrapodomorpha;Tetrapoda;Amniota;Sauropsida;Sauria;Testudines + Archosauria group;Testudines;Cryptodira;Testudinoidea;Emydidae;Chrysemys;Chrysemys picta;Chrysemys picta bellii;
-1.09861	20	g10433.t1	PF00173	Cytochrome b5-like Heme/Steroid binding domain	-	-	-	-	-	6e-05	-	2e-05	568289798	47.92	N_ame	Necator americanus	Eukaryota_Metazoa	51031	;cellular organisms;Eukaryota;Opisthokonta;Metazoa;Eumetazoa;Bilateria;Protostomia;Ecdysozoa;Nematoda;Chromadorea;Rhabditida;Strongylida;Ancylostomatoidea;Ancylostomatidae;Bunostominae;Necator;Necator americanus;
-1.09861	186	g13930.t1	PF02036	SCP-2 sterol transfer family	-	-	-	-	-	6e-09	-	2e-09	156548625	38.6	N_vit	Nasonia vitripennis	Eukaryota_Metazoa	7425	;cellular organisms;Eukaryota;Opisthokonta;Metazoa;Eumetazoa;Bilateria;Protostomia;Ecdysozoa;Panarthropoda;Arthropoda;Mandibulata;Pancrustacea;Hexapoda;Insecta;Dicondylia;Pterygota;Neoptera;Endopterygota;Hymenoptera;Apocrita;Chaldicoidea group;Chalcidoidea;Pteromalidae;Pteromalinae;Nasonia;Nasonia vitripennis;
-1.09861	126	g17175.t1	#N/A	#N/A	-	-	-	-	3e-06	-	-	1e-06	402592057	34.18	W_ban	Wuchereria bancrofti	Eukaryota_Metazoa	6293	;cellular organisms;Eukaryota;Opisthokonta;Metazoa;Eumetazoa;Bilateria;Protostomia;Ecdysozoa;Nematoda;Chromadorea;Spirurida;Filarioidea;Onchocercidae;Wuchereria;Wuchereria bancrofti;
-1.09861	18	g17957.t1	#N/A	#N/A	-	-	-	-	-	3e-08	-	1e-08	568287476	27.04	N_ame	Necator americanus	Eukaryota_Metazoa	51031	;cellular organisms;Eukaryota;Opisthokonta;Metazoa;Eumetazoa;Bilateria;Protostomia;Ecdysozoa;Nematoda;Chromadorea;Rhabditida;Strongylida;Ancylostomatoidea;Ancylostomatidae;Bunostominae;Necator;Necator americanus;
-1.09861	250	g6457.t1	#N/A	#N/A	-	-	-	-	-	3e-14	-	1e-14	308450878	100	C_rem	Caenorhabditis remanei	Eukaryota_Metazoa	31234	;cellular organisms;Eukaryota;Opisthokonta;Metazoa;Eumetazoa;Bilateria;Protostomia;Ecdysozoa;Nematoda;Chromadorea;Rhabditida;Rhabditoidea;Rhabditidae;Peloderinae;Caenorhabditis;Caenorhabditis remanei;
-1.20397	250	g1336.t1	PF00012	Hsp70 protein	-	-	-	-	-	-	3e-60	9e-61	156393957	36.25	N_vec	Nematostella vectensis	Eukaryota_Metazoa	45351	;cellular organisms;Eukaryota;Opisthokonta;Metazoa;Eumetazoa;Cnidaria;Anthozoa;Hexacorallia;Actiniaria;Edwardsiidae;Nematostella;Nematostella vectensis;
-1.20397	254	g3497.t1	PF05380	Pao retrotransposon peptidase	-	-	-	-	-	-	1e-91	3e-92	170589333	36.96	B_mal	Brugia malayi	Eukaryota_Metazoa	6279	;cellular organisms;Eukaryota;Opisthokonta;Metazoa;Eumetazoa;Bilateria;Protostomia;Ecdysozoa;Nematoda;Chromadorea;Spirurida;Filarioidea;Onchocercidae;Brugia;Brugia malayi;
-1.20397	250	g8616.t1	PF01042	Endoribonuclease L-PSP	-	2e-49	-	-	-	-	-	6e-50	341895039	67.21	C_bre	Caenorhabditis brenneri	Eukaryota_Metazoa	135651	;cellular organisms;Eukaryota;Opisthokonta;Metazoa;Eumetazoa;Bilateria;Protostomia;Ecdysozoa;Nematoda;Chromadorea;Rhabditida;Rhabditoidea;Rhabditidae;Peloderinae;Caenorhabditis;Caenorhabditis brenneri;
-1.20397	250	g9415.t1	PF02798	Glutathione S-transferase, N-terminal domain	-	-	-	-	-	2e-10	-	6e-11	270003617	46.15	T_cas	Tribolium castaneum	Eukaryota_Metazoa	7070	;cellular organisms;Eukaryota;Opisthokonta;Metazoa;Eumetazoa;Bilateria;Protostomia;Ecdysozoa;Panarthropoda;Arthropoda;Mandibulata;Pancrustacea;Hexapoda;Insecta;Dicondylia;Pterygota;Neoptera;Endopterygota;Coleoptera;Polyphaga;Cucujiformia;Tenebrionoidea;Tenebrionidae;Tenebrionidae incertae sedis;Tribolium;Tribolium castaneum;
-1.20397	25	g14726.t1	#N/A	#N/A	-	-	-	-	-	1e-05	-	3e-06	541039516	44.44	A_suu	Ascaris suum	Eukaryota_Metazoa	6253	;cellular organisms;Eukaryota;Opisthokonta;Metazoa;Eumetazoa;Bilateria;Protostomia;Ecdysozoa;Nematoda;Chromadorea;Ascaridida;Ascaridoidea;Ascarididae;Ascaris;Ascaris suum;
-1.20397	223	g18385.t1	PF00293	NUDIX domain	-	1e-10	-	-	-	-	-	3e-11	308485220	43.48	C_rem	Caenorhabditis remanei	Eukaryota_Metazoa	31234	;cellular organisms;Eukaryota;Opisthokonta;Metazoa;Eumetazoa;Bilateria;Protostomia;Ecdysozoa;Nematoda;Chromadorea;Rhabditida;Rhabditoidea;Rhabditidae;Peloderinae;Caenorhabditis;Caenorhabditis remanei;
-1.20397	10	g3883.t1	PF00089	Trypsin	-	0.0001	-	-	-	-	-	3e-05	195028006	28.57	D_gri	Drosophila grimshawi	Eukaryota_Metazoa	7222	;cellular organisms;Eukaryota;Opisthokonta;Metazoa;Eumetazoa;Bilateria;Protostomia;Ecdysozoa;Panarthropoda;Arthropoda;Mandibulata;Pancrustacea;Hexapoda;Insecta;Dicondylia;Pterygota;Neoptera;Endopterygota;Diptera;Brachycera;Muscomorpha;Eremoneura;Cyclorrhapha;Schizophora;Acalyptratae;Ephydroidea;Drosophilidae;Drosophilinae;Drosophilini;Drosophilina;Drosophiliti;Drosophila;Hawaiian Drosophila;pictu…
-1.20397	30	g4912.t2	PF01030	Receptor L domain	-	-	-	-	-	-	0.0002	6e-05	560139684	30.95	H_con	Haemonchus contortus	Eukaryota_Metazoa	6289	;cellular organisms;Eukaryota;Opisthokonta;Metazoa;Eumetazoa;Bilateria;Protostomia;Ecdysozoa;Nematoda;Chromadorea;Rhabditida;Strongylida;Trichostrongyloidea;Haemonchidae;Haemonchinae;Haemonchus;Haemonchus contortus;
-1.25276	251	g5301.t1	PF00071	Ras family	-	-	-	-	-	-	7e-72	2e-72	325303726	89.38	A_var	Amblyomma variegatum	Eukaryota_Metazoa	34610	;cellular organisms;Eukaryota;Opisthokonta;Metazoa;Eumetazoa;Bilateria;Protostomia;Ecdysozoa;Panarthropoda;Arthropoda;Chelicerata;Arachnida;Acari;Parasitiformes;Ixodida;Ixodoidea;Ixodidae;Amblyomminae;Amblyomma;Amblyomma variegatum;
-1.25276	251	g9238.t1	PF00651	BTB/POZ domain	-	-	-	-	7e-11	-	-	2e-11	321464815	38.89	D_pul	Daphnia pulex	Eukaryota_Metazoa	6669	;cellular organisms;Eukaryota;Opisthokonta;Metazoa;Eumetazoa;Bilateria;Protostomia;Ecdysozoa;Panarthropoda;Arthropoda;Mandibulata;Pancrustacea;Crustacea;Branchiopoda;Phyllopoda;Diplostraca;Cladocera;Anomopoda;Daphniidae;Daphnia;Daphnia pulex;
-1.25276	261	g16227.t1	PF00089	Trypsin	-	7e-21	-	-	-	-	-	2e-21	321466134	26.04	D_pul	Daphnia pulex	Eukaryota_Metazoa	6669	;cellular organisms;Eukaryota;Opisthokonta;Metazoa;Eumetazoa;Bilateria;Protostomia;Ecdysozoa;Panarthropoda;Arthropoda;Mandibulata;Pancrustacea;Crustacea;Branchiopoda;Phyllopoda;Diplostraca;Cladocera;Anomopoda;Daphniidae;Daphnia;Daphnia pulex;
-1.32176	5	g20628.t1	#N/A	#N/A	-	-	-	-	-	0.0003	-	8e-05	260807683	49.06	B_flo	Branchiostoma floridae	Eukaryota_Metazoa	7739	;cellular organisms;Eukaryota;Opisthokonta;Metazoa;Eumetazoa;Bilateria;Deuterostomia;Chordata;Cephalochordata;Branchiostomidae;Branchiostoma;Branchiostoma floridae;
-1.32176	250	g3637.t1	PF00009	Elongation factor Tu GTP binding domain	-	-	-	-	3e-26	-	-	8e-27	312103231	66.67	L_loa	Loa loa	Eukaryota_Metazoa	7209	;cellular organisms;Eukaryota;Opisthokonta;Metazoa;Eumetazoa;Bilateria;Protostomia;Ecdysozoa;Nematoda;Chromadorea;Spirurida;Filarioidea;Onchocercidae;Loa;Loa loa;
-1.38629	250	g10012.t1	PF00462	Glutaredoxin	-	-	-	-	8e-17	-	-	2e-17	560123291	54.55	H_con	Haemonchus contortus	Eukaryota_Metazoa	6289	;cellular organisms;Eukaryota;Opisthokonta;Metazoa;Eumetazoa;Bilateria;Protostomia;Ecdysozoa;Nematoda;Chromadorea;Rhabditida;Strongylida;Trichostrongyloidea;Haemonchidae;Haemonchinae;Haemonchus;Haemonchus contortus;
-1.38629	250	g14125.t1	#N/A	#N/A	-	-	-	-	4e-14	-	-	1e-14	541044153	43.75	A_suu	Ascaris suum	Eukaryota_Metazoa	6253	;cellular organisms;Eukaryota;Opisthokonta;Metazoa;Eumetazoa;Bilateria;Protostomia;Ecdysozoa;Nematoda;Chromadorea;Ascaridida;Ascaridoidea;Ascarididae;Ascaris;Ascaris suum;
-1.38629	250	g14790.t1	PF01722	BolA-like protein	-	-	-	-	4e-21	-	-	1e-21	524899014	52.7	A_cal	Aplysia californica	Eukaryota_Metazoa	6500	;cellular organisms;Eukaryota;Opisthokonta;Metazoa;Eumetazoa;Bilateria;Protostomia;Lophotrochozoa;Mollusca;Gastropoda;Heterobranchia;Euthyneura;Euopisthobranchia;Aplysiomorpha;Aplysioidea;Aplysiidae;Aplysia;Aplysia californica;
-1.38629	504	g1490.t1	PF13499	EF-hand domain pair	-	-	-	-	-	8e-60	-	2e-60	339251434	68.28	T_spi	Trichinella spiralis	Eukaryota_Metazoa	6334	;cellular organisms;Eukaryota;Opisthokonta;Metazoa;Eumetazoa;Bilateria;Protostomia;Ecdysozoa;Nematoda;Enoplea;Dorylaimia;Trichocephalida;Trichinellidae;Trichinella;Trichinella spiralis;
-1.38629	8	g16747.t1	#N/A	#N/A	-	8e-05	-	-	-	-	-	2e-05	170582782	55	B_mal	Brugia malayi	Eukaryota_Metazoa	6279	;cellular organisms;Eukaryota;Opisthokonta;Metazoa;Eumetazoa;Bilateria;Protostomia;Ecdysozoa;Nematoda;Chromadorea;Spirurida;Filarioidea;Onchocercidae;Brugia;Brugia malayi;
-1.38629	250	g18857.t1	PF00091	Tubulin/FtsZ family, GTPase domain	-	-	-	-	-	-	4e-50	1e-50	541048697	67.52	A_suu	Ascaris suum	Eukaryota_Metazoa	6253	;cellular organisms;Eukaryota;Opisthokonta;Metazoa;Eumetazoa;Bilateria;Protostomia;Ecdysozoa;Nematoda;Chromadorea;Ascaridida;Ascaridoidea;Ascarididae;Ascaris;Ascaris suum;
-1.38629	250	g20422.t1	PF01256	Carbohydrate kinase	-	-	-	-	2e-57	-	-	5e-58	472380501	37.99	Odobe	Odobenus rosmarus divergens	Eukaryota_Metazoa	9708	;cellular organisms;Eukaryota;Opisthokonta;Metazoa;Eumetazoa;Bilateria;Deuterostomia;Chordata;Craniata;Vertebrata;Gnathostomata;Teleostomi;Euteleostomi;Sarcopterygii;Dipnotetrapodomorpha;Tetrapoda;Amniota;Mammalia;Theria;Eutheria;Boreoeutheria;Laurasiatheria;Carnivora;Caniformia;Odobenidae;Odobenus;Odobenus rosmarus;Odobenus rosmarus divergens;
-1.38629	416	g5202.t1	PF00240	Ubiquitin family	-	-	-	-	4e-09	-	-	1e-09	170034811	29.75	C_qui	Culex quinquefasciatus	Eukaryota_Metazoa	7176	;cellular organisms;Eukaryota;Opisthokonta;Metazoa;Eumetazoa;Bilateria;Protostomia;Ecdysozoa;Panarthropoda;Arthropoda;Mandibulata;Pancrustacea;Hexapoda;Insecta;Dicondylia;Pterygota;Neoptera;Endopterygota;Diptera;Nematocera;Culicomorpha;Culicoidea;Culicidae;Culicinae;Culicini;Culex;Culex;Culex pipiens complex;Culex quinquefasciatus;
-1.38629	250	g678.t2	PF00012	Hsp70 protein	-	-	-	-	2e-43	-	-	5e-44	386686301	40.16	N_lug	Nilaparvata lugens	Eukaryota_Metazoa	108931	;cellular organisms;Eukaryota;Opisthokonta;Metazoa;Eumetazoa;Bilateria;Protostomia;Ecdysozoa;Panarthropoda;Arthropoda;Mandibulata;Pancrustacea;Hexapoda;Insecta;Dicondylia;Pterygota;Neoptera;Paraneoptera;Hemiptera;Euhemiptera;Neohemiptera;Archaeorrhyncha;Fulgoroidea;Delphacidae;Delphacinae;Nilaparvata;Nilaparvata lugens;
-1.38629	250	g7349.t1	PF13405	EF-hand domain	-	-	-	-	-	-	8e-20	2e-20	541048018	35.1	A_suu	Ascaris suum	Eukaryota_Metazoa	6253	;cellular organisms;Eukaryota;Opisthokonta;Metazoa;Eumetazoa;Bilateria;Protostomia;Ecdysozoa;Nematoda;Chromadorea;Ascaridida;Ascaridoidea;Ascarididae;Ascaris;Ascaris suum;
-1.60944	250	g8918.t1	PF00022	Actin	-	-	-	-	-	-	4e-68	8e-69	358253593	44.98	C_sin	Clonorchis sinensis	Eukaryota_Metazoa	79923	;cellular organisms;Eukaryota;Opisthokonta;Metazoa;Eumetazoa;Bilateria;Platyhelminthes;Trematoda;Digenea;Opisthorchiida;Opisthorchiata;Opisthorchiidae;Clonorchis;Clonorchis sinensis;
-1.60944	250	g14612.t1	PF00022	Actin	-	-	-	-	-	-	1e-159	2e-160	156395354	57.1	N_vec	Nematostella vectensis	Eukaryota_Metazoa	45351	;cellular organisms;Eukaryota;Opisthokonta;Metazoa;Eumetazoa;Cnidaria;Anthozoa;Hexacorallia;Actiniaria;Edwardsiidae;Nematostella;Nematostella vectensis;
-1.60944	250	g8494.t1	#N/A	#N/A	-	-	-	-	4e-43	-	-	8e-44	524878453	54.55	A_cal	Aplysia californica	Eukaryota_Metazoa	6500	;cellular organisms;Eukaryota;Opisthokonta;Metazoa;Eumetazoa;Bilateria;Protostomia;Lophotrochozoa;Mollusca;Gastropoda;Heterobranchia;Euthyneura;Euopisthobranchia;Aplysiomorpha;Aplysioidea;Aplysiidae;Aplysia;Aplysia californica;
-1.60944	244	g9035.t1	PF00012	Hsp70 protein	-	-	-	-	-	2e-10	-	4e-11	156361178	21.94	N_vec	Nematostella vectensis	Eukaryota_Metazoa	45351	;cellular organisms;Eukaryota;Opisthokonta;Metazoa;Eumetazoa;Cnidaria;Anthozoa;Hexacorallia;Actiniaria;Edwardsiidae;Nematostella;Nematostella vectensis;
-1.60944	154	g9073.t1	#N/A	#N/A	-	-	-	-	-	-	1e-09	2e-10	597884137	59.62	A_cey	Ancylostoma ceylanicum	Eukaryota_Metazoa	53326	;cellular organisms;Eukaryota;Opisthokonta;Metazoa;Eumetazoa;Bilateria;Protostomia;Ecdysozoa;Nematoda;Chromadorea;Rhabditida;Strongylida;Ancylostomatoidea;Ancylostomatidae;Ancylostomatinae;Ancylostoma;Ancylostoma ceylanicum;
-1.60944	250	g9155.t1	PF00385	Chromo (CHRromatin Organisation MOdifier) domain	-	-	-	-	-	-	4e-07	8e-08	328700735	26.23	A_pis	Acyrthosiphon pisum	Eukaryota_Metazoa	7029	;cellular organisms;Eukaryota;Opisthokonta;Metazoa;Eumetazoa;Bilateria;Protostomia;Ecdysozoa;Panarthropoda;Arthropoda;Mandibulata;Pancrustacea;Hexapoda;Insecta;Dicondylia;Pterygota;Neoptera;Paraneoptera;Hemiptera;Sternorrhyncha;Aphidiformes;Aphidomorpha;Aphidoidea;Aphididae;Aphidinae;Macrosiphini;Acyrthosiphon;Acyrthosiphon pisum;
-1.60944	250	g9421.t1	PF01423	LSM domain	-	-	-	-	2e-20	-	-	4e-21	597892657	42.73	A_cey	Ancylostoma ceylanicum	Eukaryota_Metazoa	53326	;cellular organisms;Eukaryota;Opisthokonta;Metazoa;Eumetazoa;Bilateria;Protostomia;Ecdysozoa;Nematoda;Chromadorea;Rhabditida;Strongylida;Ancylostomatoidea;Ancylostomatidae;Ancylostomatinae;Ancylostoma;Ancylostoma ceylanicum;
-1.60944	250	g9600.t1	PF13639	Ring finger domain	-	-	-	-	-	5e-07	-	1e-07	198435608	32.91	C_int	Ciona intestinalis	Eukaryota_Metazoa	7719	;cellular organisms;Eukaryota;Opisthokonta;Metazoa;Eumetazoa;Bilateria;Deuterostomia;Chordata;Tunicata;Ascidiacea;Enterogona;Phlebobranchia;Cionidae;Ciona;Ciona intestinalis;
-1.60944	380	g12203.t1	PF07728	AAA domain (dynein-related subfamily)	-	-	-	-	-	-	1e-17	2e-18	312070849	79.59	L_loa	Loa loa	Eukaryota_Metazoa	7209	;cellular organisms;Eukaryota;Opisthokonta;Metazoa;Eumetazoa;Bilateria;Protostomia;Ecdysozoa;Nematoda;Chromadorea;Spirurida;Filarioidea;Onchocercidae;Loa;Loa loa;
-1.60944	222	g13531.t1	#N/A	#N/A	-	1e-06	-	-	-	-	-	2e-07	560131993	40	H_con	Haemonchus contortus	Eukaryota_Metazoa	6289	;cellular organisms;Eukaryota;Opisthokonta;Metazoa;Eumetazoa;Bilateria;Protostomia;Ecdysozoa;Nematoda;Chromadorea;Rhabditida;Strongylida;Trichostrongyloidea;Haemonchidae;Haemonchinae;Haemonchus;Haemonchus contortus;
-1.60944	250	g13956.t1	PF00091	Tubulin/FtsZ family, GTPase domain	-	-	-	-	-	-	2e-06	4e-07	76154590	95.45	S_jap	Schistosoma japonicum	Eukaryota_Metazoa	6182	;cellular organisms;Eukaryota;Opisthokonta;Metazoa;Eumetazoa;Bilateria;Platyhelminthes;Trematoda;Digenea;Strigeidida;Schistosomatoidea;Schistosomatidae;Schistosoma;Schistosoma japonicum;
-1.60944	250	g14826.t2	PF00012	Hsp70 protein	-	-	-	-	-	1e-14	-	2e-15	74178877	36.49	M_mus	Mus musculus	Eukaryota_Metazoa	10090	;cellular organisms;Eukaryota;Opisthokonta;Metazoa;Eumetazoa;Bilateria;Deuterostomia;Chordata;Craniata;Vertebrata;Gnathostomata;Teleostomi;Euteleostomi;Sarcopterygii;Dipnotetrapodomorpha;Tetrapoda;Amniota;Mammalia;Theria;Eutheria;Boreoeutheria;Euarchontoglires;Glires;Rodentia;Sciurognathi;Muroidea;Muridae;Murinae;Mus;Mus;Mus musculus;
-1.60944	250	g17758.t1	PF01907	Ribosomal protein L37e	-	-	-	-	-	-	1e-40	2e-41	541039045	73.2	A_suu	Ascaris suum	Eukaryota_Metazoa	6253	;cellular organisms;Eukaryota;Opisthokonta;Metazoa;Eumetazoa;Bilateria;Protostomia;Ecdysozoa;Nematoda;Chromadorea;Ascaridida;Ascaridoidea;Ascarididae;Ascaris;Ascaris suum;
-1.60944	93	g18385.t2	PF00293	NUDIX domain	-	1e-08	-	-	-	-	-	2e-09	260798512	31.55	B_flo	Branchiostoma floridae	Eukaryota_Metazoa	7739	;cellular organisms;Eukaryota;Opisthokonta;Metazoa;Eumetazoa;Bilateria;Deuterostomia;Chordata;Cephalochordata;Branchiostomidae;Branchiostoma;Branchiostoma floridae;
-1.60944	250	g19990.t3	PF13639	Ring finger domain	-	-	-	-	-	1e-09	-	2e-10	380019009	29.24	A_flo	Apis florea	Eukaryota_Metazoa	7463	;cellular organisms;Eukaryota;Opisthokonta;Metazoa;Eumetazoa;Bilateria;Protostomia;Ecdysozoa;Panarthropoda;Arthropoda;Mandibulata;Pancrustacea;Hexapoda;Insecta;Dicondylia;Pterygota;Neoptera;Endopterygota;Hymenoptera;Apocrita;Aculeata;Apoidea;Apidae;Apinae;Apini;Apis;Apis florea;
-1.60944	250	g2325.t1	PF02146	Sir2 family	-	-	-	-	-	-	2e-18	4e-19	541044169	57.35	A_suu	Ascaris suum	Eukaryota_Metazoa	6253	;cellular organisms;Eukaryota;Opisthokonta;Metazoa;Eumetazoa;Bilateria;Protostomia;Ecdysozoa;Nematoda;Chromadorea;Ascaridida;Ascaridoidea;Ascarididae;Ascaris;Ascaris suum;
-1.60944	250	g2325.t2	#N/A	#N/A	-	-	-	-	-	-	1e-15	2e-16	541044169	55.88	A_suu	Ascaris suum	Eukaryota_Metazoa	6253	;cellular organisms;Eukaryota;Opisthokonta;Metazoa;Eumetazoa;Bilateria;Protostomia;Ecdysozoa;Nematoda;Chromadorea;Ascaridida;Ascaridoidea;Ascarididae;Ascaris;Ascaris suum;
-1.60944	6	g515.t1	PF00012	Hsp70 protein	-	-	-	-	-	0.0004	-	8e-05	290463007	23.57	L_sal	Lepeophtheirus salmonis	Eukaryota_Metazoa	72036	;cellular organisms;Eukaryota;Opisthokonta;Metazoa;Eumetazoa;Bilateria;Protostomia;Ecdysozoa;Panarthropoda;Arthropoda;Mandibulata;Pancrustacea;Crustacea;Maxillopoda;Copepoda;Neocopepoda;Podoplea;Siphonostomatoida;Caligidae;Lepeophtheirus;Lepeophtheirus salmonis;
-1.60944	250	g6413.t1	PF04997	RNA polymerase Rpb1, domain 1	5e-12	-	-	-	-	-	-	1e-12	524890000	52.46	A_cal	Aplysia californica	Eukaryota_Metazoa	6500	;cellular organisms;Eukaryota;Opisthokonta;Metazoa;Eumetazoa;Bilateria;Protostomia;Lophotrochozoa;Mollusca;Gastropoda;Heterobranchia;Euthyneura;Euopisthobranchia;Aplysiomorpha;Aplysioidea;Aplysiidae;Aplysia;Aplysia californica;
-1.7148	250	g4350.t1	PF00856	SET domain	-	-	-	-	-	-	5e-30	9e-31	341896007	64.2	C_bre	Caenorhabditis brenneri	Eukaryota_Metazoa	135651	;cellular organisms;Eukaryota;Opisthokonta;Metazoa;Eumetazoa;Bilateria;Protostomia;Ecdysozoa;Nematoda;Chromadorea;Rhabditida;Rhabditoidea;Rhabditidae;Peloderinae;Caenorhabditis;Caenorhabditis brenneri;
-1.74297	250	g7865.t1	PF01194	RNA polymerases N / 8 kDa subunit	-	-	-	-	-	-	4e-32	7e-33	504181583	81.54	O_pri	Ochotona princeps	Eukaryota_Metazoa	9978	;cellular organisms;Eukaryota;Opisthokonta;Metazoa;Eumetazoa;Bilateria;Deuterostomia;Chordata;Craniata;Vertebrata;Gnathostomata;Teleostomi;Euteleostomi;Sarcopterygii;Dipnotetrapodomorpha;Tetrapoda;Amniota;Mammalia;Theria;Eutheria;Boreoeutheria;Euarchontoglires;Glires;Lagomorpha;Ochotonidae;Ochotona;Ochotona princeps;
-1.79176	389	g11776.t2	PF06466	PCAF (P300/CBP-associated factor) N-terminal domain	-	-	-	-	6e-47	-	-	1e-47	568971640	25.06	M_mus	Mus musculus	Eukaryota_Metazoa	10090	;cellular organisms;Eukaryota;Opisthokonta;Metazoa;Eumetazoa;Bilateria;Deuterostomia;Chordata;Craniata;Vertebrata;Gnathostomata;Teleostomi;Euteleostomi;Sarcopterygii;Dipnotetrapodomorpha;Tetrapoda;Amniota;Mammalia;Theria;Eutheria;Boreoeutheria;Euarchontoglires;Glires;Rodentia;Sciurognathi;Muroidea;Muridae;Murinae;Mus;Mus;Mus musculus;
-1.79176	428	g13834.t1	PF00651	BTB/POZ domain	-	-	-	-	3e-12	-	-	5e-13	341899834	32.77	C_bre	Caenorhabditis brenneri	Eukaryota_Metazoa	135651	;cellular organisms;Eukaryota;Opisthokonta;Metazoa;Eumetazoa;Bilateria;Protostomia;Ecdysozoa;Nematoda;Chromadorea;Rhabditida;Rhabditoidea;Rhabditidae;Peloderinae;Caenorhabditis;Caenorhabditis brenneri;
-1.79176	652	g19647.t1	PF01602	Adaptin N terminal region	-	-	-	-	-	6e-22	-	1e-22	72078043	28.22	S_pur	Strongylocentrotus purpuratus	Eukaryota_Metazoa	7668	;cellular organisms;Eukaryota;Opisthokonta;Metazoa;Eumetazoa;Bilateria;Deuterostomia;Echinodermata;Eleutherozoa;Echinozoa;Echinoidea;Euechinoidea;Echinacea;Echinoida;Strongylocentrotidae;Strongylocentrotus;Strongylocentrotus purpuratus;
-1.79176	273	g480.t1	PF00076	RNA recognition motif. (a.k.a. RRM, RBD, or RNP domain)	-	-	-	-	-	-	6e-40	1e-40	357612263	80.52	D_ple	Danaus plexippus	Eukaryota_Metazoa	13037	;cellular organisms;Eukaryota;Opisthokonta;Metazoa;Eumetazoa;Bilateria;Protostomia;Ecdysozoa;Panarthropoda;Arthropoda;Mandibulata;Pancrustacea;Hexapoda;Insecta;Dicondylia;Pterygota;Neoptera;Endopterygota;Amphiesmenoptera;Lepidoptera;Glossata;Neolepidoptera;Heteroneura;Ditrysia;Obtectomera;Papilionoidea;Nymphalidae;Danainae;Danaini;Danaina;Danaus;Danaus;Danaus plexippus;
-1.79176	204	g16605.t1	PF10187	N-terminal domain of NEFA-interacting nuclear protein NIP30	-	-	-	-	-	6e-07	-	1e-07	393904554	44.3	L_loa	Loa loa	Eukaryota_Metazoa	7209	;cellular organisms;Eukaryota;Opisthokonta;Metazoa;Eumetazoa;Bilateria;Protostomia;Ecdysozoa;Nematoda;Chromadorea;Spirurida;Filarioidea;Onchocercidae;Loa;Loa loa;
-1.89712	6	g12282.t2	PF12734	Cysteine-rich TM module stress tolerance	-	-	-	-	-	0.0002	-	3e-05	392884194	42.03	C_mil	Callorhinchus milii	Eukaryota_Metazoa	7868	;cellular organisms;Eukaryota;Opisthokonta;Metazoa;Eumetazoa;Bilateria;Deuterostomia;Chordata;Craniata;Vertebrata;Gnathostomata;Chondrichthyes;Holocephali;Chimaeriformes;Callorhinchidae;Callorhinchus;Callorhinchus milii;
-1.89712	250	g12846.t1	PF00956	Nucleosome assembly protein (NAP)	-	-	-	-	2e-46	-	-	3e-47	393910943	39	L_loa	Loa loa	Eukaryota_Metazoa	7209	;cellular organisms;Eukaryota;Opisthokonta;Metazoa;Eumetazoa;Bilateria;Protostomia;Ecdysozoa;Nematoda;Chromadorea;Spirurida;Filarioidea;Onchocercidae;Loa;Loa loa;
-1.89712	250	g12846.t2	PF00956	Nucleosome assembly protein (NAP)	-	-	-	-	2e-46	-	-	3e-47	393910943	39	L_loa	Loa loa	Eukaryota_Metazoa	7209	;cellular organisms;Eukaryota;Opisthokonta;Metazoa;Eumetazoa;Bilateria;Protostomia;Ecdysozoa;Nematoda;Chromadorea;Spirurida;Filarioidea;Onchocercidae;Loa;Loa loa;
-1.89712	58	g13893.t1	PF05160	DSS1/SEM1 family	-	-	-	-	2e-07	-	-	3e-08	555968386	52.54	B_mut	Bos mutus	Eukaryota_Metazoa	72004	;cellular organisms;Eukaryota;Opisthokonta;Metazoa;Eumetazoa;Bilateria;Deuterostomia;Chordata;Craniata;Vertebrata;Gnathostomata;Teleostomi;Euteleostomi;Sarcopterygii;Dipnotetrapodomorpha;Tetrapoda;Amniota;Mammalia;Theria;Eutheria;Boreoeutheria;Laurasiatheria;Cetartiodactyla;Ruminantia;Pecora;Bovidae;Bovinae;Bos;Bos mutus;
-1.89712	250	g13915.t1	PF03233	Aphid transmission protein	-	-	-	-	2e-06	-	-	3e-07	198435608	35.44	C_int	Ciona intestinalis	Eukaryota_Metazoa	7719	;cellular organisms;Eukaryota;Opisthokonta;Metazoa;Eumetazoa;Bilateria;Deuterostomia;Chordata;Tunicata;Ascidiacea;Enterogona;Phlebobranchia;Cionidae;Ciona;Ciona intestinalis;
-1.89712	235	g16756.t1	PF13923	Zinc finger, C3HC4 type (RING finger)	-	-	-	-	-	-	2e-05	3e-06	554876785	37.5	H_bur	Haplochromis burtoni	Eukaryota_Metazoa	8153	;cellular organisms;Eukaryota;Opisthokonta;Metazoa;Eumetazoa;Bilateria;Deuterostomia;Chordata;Craniata;Vertebrata;Gnathostomata;Teleostomi;Euteleostomi;Actinopterygii;Actinopteri;Neopterygii;Teleostei;Osteoglossocephalai;Clupeocephala;Euteleosteomorpha;Neoteleostei;Eurypterygia;Ctenosquamata;Acanthomorphata;Euacanthomorphacea;Percomorphaceae;Ovalentaria;Cichlomorphae;Cichliformes;Cichlidae;Africa…
-1.89712	250	g18420.t1	PF13086	AAA domain	-	-	-	-	-	4e-73	-	6e-74	326668852	36.55	D_rer	Danio rerio	Eukaryota_Metazoa	7955	;cellular organisms;Eukaryota;Opisthokonta;Metazoa;Eumetazoa;Bilateria;Deuterostomia;Chordata;Craniata;Vertebrata;Gnathostomata;Teleostomi;Euteleostomi;Actinopterygii;Actinopteri;Neopterygii;Teleostei;Osteoglossocephalai;Clupeocephala;Otomorpha;Ostariophysi;Otophysa;Cypriniphysae;Cypriniformes;Cyprinoidea;Cyprinidae;Danio;Danio rerio;
-1.89712	155	g18950.t1	#N/A	#N/A	-	-	-	-	-	-	2e-07	3e-08	541041121	40	A_suu	Ascaris suum	Eukaryota_Metazoa	6253	;cellular organisms;Eukaryota;Opisthokonta;Metazoa;Eumetazoa;Bilateria;Protostomia;Ecdysozoa;Nematoda;Chromadorea;Ascaridida;Ascaridoidea;Ascarididae;Ascaris;Ascaris suum;
-1.89712	36	g1900.t1	#N/A	#N/A	-	-	-	-	-	2e-09	-	3e-10	260807683	34.59	B_flo	Branchiostoma floridae	Eukaryota_Metazoa	7739	;cellular organisms;Eukaryota;Opisthokonta;Metazoa;Eumetazoa;Bilateria;Deuterostomia;Chordata;Cephalochordata;Branchiostomidae;Branchiostoma;Branchiostoma floridae;
-1.89712	250	g20115.t1	PF00069	Protein kinase domain	-	-	-	-	-	-	2e-10	3e-11	391343498	26.32	M_occ	Metaseiulus occidentalis	Eukaryota_Metazoa	34638	;cellular organisms;Eukaryota;Opisthokonta;Metazoa;Eumetazoa;Bilateria;Protostomia;Ecdysozoa;Panarthropoda;Arthropoda;Chelicerata;Arachnida;Acari;Parasitiformes;Mesostigmata;Monogynaspida;Dermanyssina;Phytoseioidea;Phytoseiidae;Typhlodrominae;Metaseiulus;Metaseiulus occidentalis;
-1.89712	251	g2490.t1	PF00069	Protein kinase domain	-	-	-	-	-	-	2e-28	3e-29	558098660	34.91	M_luc	Myotis lucifugus	Eukaryota_Metazoa	59463	;cellular organisms;Eukaryota;Opisthokonta;Metazoa;Eumetazoa;Bilateria;Deuterostomia;Chordata;Craniata;Vertebrata;Gnathostomata;Teleostomi;Euteleostomi;Sarcopterygii;Dipnotetrapodomorpha;Tetrapoda;Amniota;Mammalia;Theria;Eutheria;Boreoeutheria;Laurasiatheria;Chiroptera;Microchiroptera;Vespertilionidae;Myotis;Myotis lucifugus;
-1.89712	29	g4283.t1	#N/A	#N/A	-	-	-	-	0.0002	-	-	3e-05	555932503	62.5	H_mic	Hymenolepis microstoma	Eukaryota_Metazoa	85433	;cellular organisms;Eukaryota;Opisthokonta;Metazoa;Eumetazoa;Bilateria;Platyhelminthes;Cestoda;Eucestoda;Cyclophyllidea;Hymenolepididae;Hymenolepis;Hymenolepis microstoma;
-1.94591	250	g18280.t1	PF09358	Ubiquitin-activating enzyme e1 C-terminal domain	-	-	-	-	-	7e-14	-	1e-14	170593643	54.29	B_mal	Brugia malayi	Eukaryota_Metazoa	6279	;cellular organisms;Eukaryota;Opisthokonta;Metazoa;Eumetazoa;Bilateria;Protostomia;Ecdysozoa;Nematoda;Chromadorea;Spirurida;Filarioidea;Onchocercidae;Brugia;Brugia malayi;
-1.94591	111	g7983.t1	#N/A	#N/A	-	-	-	-	-	-	7e-08	1e-08	393911376	35.83	L_loa	Loa loa	Eukaryota_Metazoa	7209	;cellular organisms;Eukaryota;Opisthokonta;Metazoa;Eumetazoa;Bilateria;Protostomia;Ecdysozoa;Nematoda;Chromadorea;Spirurida;Filarioidea;Onchocercidae;Loa;Loa loa;
-1.96611	250	g2600.t1	PF00069	Protein kinase domain	-	-	-	-	-	5e-58	-	7e-59	170594449	48.53	B_mal	Brugia malayi	Eukaryota_Metazoa	6279	;cellular organisms;Eukaryota;Opisthokonta;Metazoa;Eumetazoa;Bilateria;Protostomia;Ecdysozoa;Nematoda;Chromadorea;Spirurida;Filarioidea;Onchocercidae;Brugia;Brugia malayi;
-1.96611	250	g7640.t1	#N/A	#N/A	-	-	-	-	-	-	5e-09	7e-10	90077216	25.5	M_fas	Macaca fascicularis	Eukaryota_Metazoa	9541	;cellular organisms;Eukaryota;Opisthokonta;Metazoa;Eumetazoa;Bilateria;Deuterostomia;Chordata;Craniata;Vertebrata;Gnathostomata;Teleostomi;Euteleostomi;Sarcopterygii;Dipnotetrapodomorpha;Tetrapoda;Amniota;Mammalia;Theria;Eutheria;Boreoeutheria;Euarchontoglires;Primates;Haplorrhini;Simiiformes;Catarrhini;Cercopithecoidea;Cercopithecidae;Cercopithecinae;Macaca;Macaca fascicularis;
-2.0149	250	g4893.t2	PF07690	Major Facilitator Superfamily	-	-	-	-	6e-08	-	-	8e-09	326912871	30.81	M_gal	Meleagris gallopavo	Eukaryota_Metazoa	9103	;cellular organisms;Eukaryota;Opisthokonta;Metazoa;Eumetazoa;Bilateria;Deuterostomia;Chordata;Craniata;Vertebrata;Gnathostomata;Teleostomi;Euteleostomi;Sarcopterygii;Dipnotetrapodomorpha;Tetrapoda;Amniota;Sauropsida;Sauria;Testudines + Archosauria group;Archosauria;Dinosauria;Saurischia;Theropoda;Coelurosauria;Aves;Neognathae;Galliformes;Phasianidae;Meleagridinae;Meleagris;Meleagris gallopavo;
-2.0149	252	g1504.t1	PF00125	Core histone H2A/H2B/H3/H4	-	-	-	-	3e-90	-	-	4e-91	587012336	95.07	F_cat	Felis catus	Eukaryota_Metazoa	9685	;cellular organisms;Eukaryota;Opisthokonta;Metazoa;Eumetazoa;Bilateria;Deuterostomia;Chordata;Craniata;Vertebrata;Gnathostomata;Teleostomi;Euteleostomi;Sarcopterygii;Dipnotetrapodomorpha;Tetrapoda;Amniota;Mammalia;Theria;Eutheria;Boreoeutheria;Laurasiatheria;Carnivora;Feliformia;Felidae;Felinae;Felis;Felis catus;
-2.0149	250	g19464.t1	PF00069	Protein kinase domain	-	-	-	-	-	-	3e-70	4e-71	339233416	44.61	T_spi	Trichinella spiralis	Eukaryota_Metazoa	6334	;cellular organisms;Eukaryota;Opisthokonta;Metazoa;Eumetazoa;Bilateria;Protostomia;Ecdysozoa;Nematoda;Enoplea;Dorylaimia;Trichocephalida;Trichinellidae;Trichinella;Trichinella spiralis;
-2.07944	252	g13543.t1	PF00089	Trypsin	-	4e-13	-	-	-	-	-	5e-14	551518839	29.53	X_mac	Xiphophorus maculatus	Eukaryota_Metazoa	8083	;cellular organisms;Eukaryota;Opisthokonta;Metazoa;Eumetazoa;Bilateria;Deuterostomia;Chordata;Craniata;Vertebrata;Gnathostomata;Teleostomi;Euteleostomi;Actinopterygii;Actinopteri;Neopterygii;Teleostei;Osteoglossocephalai;Clupeocephala;Euteleosteomorpha;Neoteleostei;Eurypterygia;Ctenosquamata;Acanthomorphata;Euacanthomorphacea;Percomorphaceae;Ovalentaria;Atherinomorphae;Cyprinodontiformes;Cyprinod…
-2.07944	251	g19373.t1	PF00651	BTB/POZ domain	-	-	-	-	4e-11	-	-	5e-12	341897268	30.77	C_bre	Caenorhabditis brenneri	Eukaryota_Metazoa	135651	;cellular organisms;Eukaryota;Opisthokonta;Metazoa;Eumetazoa;Bilateria;Protostomia;Ecdysozoa;Nematoda;Chromadorea;Rhabditida;Rhabditoidea;Rhabditidae;Peloderinae;Caenorhabditis;Caenorhabditis brenneri;
-2.07944	251	g20291.t1	PF00651	BTB/POZ domain	-	-	-	-	-	-	4e-13	5e-14	308503192	32.33	C_rem	Caenorhabditis remanei	Eukaryota_Metazoa	31234	;cellular organisms;Eukaryota;Opisthokonta;Metazoa;Eumetazoa;Bilateria;Protostomia;Ecdysozoa;Nematoda;Chromadorea;Rhabditida;Rhabditoidea;Rhabditidae;Peloderinae;Caenorhabditis;Caenorhabditis remanei;
-2.07944	5	g12077.t1	#N/A	#N/A	-	-	-	-	-	8e-06	-	1e-06	341890828	29.84	C_bre	Caenorhabditis brenneri	Eukaryota_Metazoa	135651	;cellular organisms;Eukaryota;Opisthokonta;Metazoa;Eumetazoa;Bilateria;Protostomia;Ecdysozoa;Nematoda;Chromadorea;Rhabditida;Rhabditoidea;Rhabditidae;Peloderinae;Caenorhabditis;Caenorhabditis brenneri;
-2.07944	250	g18573.t1	PF04054	CCR4-Not complex component, Not1	-	-	-	-	-	8e-14	-	1e-14	443696130	25.32	C_tel	Capitella teleta	Eukaryota_Metazoa	283909	;cellular organisms;Eukaryota;Opisthokonta;Metazoa;Eumetazoa;Bilateria;Protostomia;Lophotrochozoa;Annelida;Polychaeta;Scolecida;Capitellida;Capitellidae;Capitella;Capitella teleta;
-2.07944	250	g18573.t2	PF04054	CCR4-Not complex component, Not1	-	-	-	-	-	8e-14	-	1e-14	443696130	25.32	C_tel	Capitella teleta	Eukaryota_Metazoa	283909	;cellular organisms;Eukaryota;Opisthokonta;Metazoa;Eumetazoa;Bilateria;Protostomia;Lophotrochozoa;Annelida;Polychaeta;Scolecida;Capitellida;Capitellidae;Capitella;Capitella teleta;
-2.07944	250	g19164.t1	PF00071	Ras family	-	-	-	-	-	-	8e-71	1e-71	399152169	71.72	P_dum	Platynereis dumerilii	Eukaryota_Metazoa	6359	;cellular organisms;Eukaryota;Opisthokonta;Metazoa;Eumetazoa;Bilateria;Protostomia;Lophotrochozoa;Annelida;Polychaeta;Palpata;Aciculata;Phyllodocida;Nereididae;Platynereis;Platynereis dumerilii;
-2.07944	250	g3467.t2	PF00012	Hsp70 protein	-	-	-	-	-	-	4e-34	5e-35	576251546	32.89	S_int	Strongylocentrotus intermedius	Eukaryota_Metazoa	7667	;cellular organisms;Eukaryota;Opisthokonta;Metazoa;Eumetazoa;Bilateria;Deuterostomia;Echinodermata;Eleutherozoa;Echinozoa;Echinoidea;Euechinoidea;Echinacea;Echinoida;Strongylocentrotidae;Strongylocentrotus;Strongylocentrotus intermedius;
-2.07944	250	g4489.t1	PF00107	Zinc-binding dehydrogenase	-	-	-	-	-	8e-38	-	1e-38	17562584	47.4	C_ele	Caenorhabditis elegans	Eukaryota_Metazoa	6239	;cellular organisms;Eukaryota;Opisthokonta;Metazoa;Eumetazoa;Bilateria;Protostomia;Ecdysozoa;Nematoda;Chromadorea;Rhabditida;Rhabditoidea;Rhabditidae;Peloderinae;Caenorhabditis;Caenorhabditis elegans;
-2.07944	253	g5684.t1	PF00079	Serpin (serine protease inhibitor)	-	8e-16	-	-	-	-	-	1e-16	402579955	36.24	W_ban	Wuchereria bancrofti	Eukaryota_Metazoa	6293	;cellular organisms;Eukaryota;Opisthokonta;Metazoa;Eumetazoa;Bilateria;Protostomia;Ecdysozoa;Nematoda;Chromadorea;Spirurida;Filarioidea;Onchocercidae;Wuchereria;Wuchereria bancrofti;
-2.07944	13	g6650.t1	#N/A	#N/A	-	-	-	-	-	-	0.0004	5e-05	541043707	35.35	A_suu	Ascaris suum	Eukaryota_Metazoa	6253	;cellular organisms;Eukaryota;Opisthokonta;Metazoa;Eumetazoa;Bilateria;Protostomia;Ecdysozoa;Nematoda;Chromadorea;Ascaridida;Ascaridoidea;Ascarididae;Ascaris;Ascaris suum;
-2.16905	252	g4823.t1	PF00125	Core histone H2A/H2B/H3/H4	-	-	-	-	7e-52	-	-	8e-53	156540197	62.84	N_vit	Nasonia vitripennis	Eukaryota_Metazoa	7425	;cellular organisms;Eukaryota;Opisthokonta;Metazoa;Eumetazoa;Bilateria;Protostomia;Ecdysozoa;Panarthropoda;Arthropoda;Mandibulata;Pancrustacea;Hexapoda;Insecta;Dicondylia;Pterygota;Neoptera;Endopterygota;Hymenoptera;Apocrita;Chaldicoidea group;Chalcidoidea;Pteromalidae;Pteromalinae;Nasonia;Nasonia vitripennis;
-2.1848	261	g6672.t1	PF01074	Glycosyl hydrolases family 38 N-terminal domain	-	-	-	-	-	-	8e-24	9e-25	380021690	50.5	A_flo	Apis florea	Eukaryota_Metazoa	7463	;cellular organisms;Eukaryota;Opisthokonta;Metazoa;Eumetazoa;Bilateria;Protostomia;Ecdysozoa;Panarthropoda;Arthropoda;Mandibulata;Pancrustacea;Hexapoda;Insecta;Dicondylia;Pterygota;Neoptera;Endopterygota;Hymenoptera;Apocrita;Aculeata;Apoidea;Apidae;Apinae;Apini;Apis;Apis florea;
-2.19722	245	g1005.t1	#N/A	#N/A	-	9e-08	-	-	-	-	-	1e-08	156406811	43.33	N_vec	Nematostella vectensis	Eukaryota_Metazoa	45351	;cellular organisms;Eukaryota;Opisthokonta;Metazoa;Eumetazoa;Cnidaria;Anthozoa;Hexacorallia;Actiniaria;Edwardsiidae;Nematostella;Nematostella vectensis;
-2.19722	46	g16235.t1	#N/A	#N/A	-	-	-	-	-	9e-12	-	1e-12	546681000	25.45	D_pon	Dendroctonus ponderosae	Eukaryota_Metazoa	77166	;cellular organisms;Eukaryota;Opisthokonta;Metazoa;Eumetazoa;Bilateria;Protostomia;Ecdysozoa;Panarthropoda;Arthropoda;Mandibulata;Pancrustacea;Hexapoda;Insecta;Dicondylia;Pterygota;Neoptera;Endopterygota;Coleoptera;Polyphaga;Cucujiformia;Curculionoidea;Curculionidae;Scolytinae;Dendroctonus;Dendroctonus ponderosae;
-2.19722	245	g4882.t1	#N/A	#N/A	-	9e-08	-	-	-	-	-	1e-08	156406811	43.33	N_vec	Nematostella vectensis	Eukaryota_Metazoa	45351	;cellular organisms;Eukaryota;Opisthokonta;Metazoa;Eumetazoa;Cnidaria;Anthozoa;Hexacorallia;Actiniaria;Edwardsiidae;Nematostella;Nematostella vectensis;
-2.30259	250	g10499.t2	#N/A	#N/A	-	-	-	-	-	2e-09	-	2e-10	449681401	25.91	H_vul	Hydra vulgaris	Eukaryota_Metazoa	6087	;cellular organisms;Eukaryota;Opisthokonta;Metazoa;Eumetazoa;Cnidaria;Hydrozoa;Hydroida;Anthomedusae;Hydridae;Hydra;Hydra vulgaris;
-2.30259	250	g11117.t1	PF04560	RNA polymerase Rpb2, domain 7	-	-	-	-	-	-	1e-11	1e-12	345498326	68.89	N_vit	Nasonia vitripennis	Eukaryota_Metazoa	7425	;cellular organisms;Eukaryota;Opisthokonta;Metazoa;Eumetazoa;Bilateria;Protostomia;Ecdysozoa;Panarthropoda;Arthropoda;Mandibulata;Pancrustacea;Hexapoda;Insecta;Dicondylia;Pterygota;Neoptera;Endopterygota;Hymenoptera;Apocrita;Chaldicoidea group;Chalcidoidea;Pteromalidae;Pteromalinae;Nasonia;Nasonia vitripennis;
-2.30259	342	g15358.t1	PF00004	ATPase family associated with various cellular activities (AAA)	-	-	-	-	-	3e-15	-	3e-16	513238567	61.97	G_gal	Gallus gallus	Eukaryota_Metazoa	9031	;cellular organisms;Eukaryota;Opisthokonta;Metazoa;Eumetazoa;Bilateria;Deuterostomia;Chordata;Craniata;Vertebrata;Gnathostomata;Teleostomi;Euteleostomi;Sarcopterygii;Dipnotetrapodomorpha;Tetrapoda;Amniota;Sauropsida;Sauria;Testudines + Archosauria group;Archosauria;Dinosauria;Saurischia;Theropoda;Coelurosauria;Aves;Neognathae;Galliformes;Phasianidae;Phasianinae;Gallus;Gallus gallus;
-2.30259	250	g16590.t1	PF00684	DnaJ central domain	-	-	-	-	-	-	1e-50	1e-51	524903247	55.41	A_cal	Aplysia californica	Eukaryota_Metazoa	6500	;cellular organisms;Eukaryota;Opisthokonta;Metazoa;Eumetazoa;Bilateria;Protostomia;Lophotrochozoa;Mollusca;Gastropoda;Heterobranchia;Euthyneura;Euopisthobranchia;Aplysiomorpha;Aplysioidea;Aplysiidae;Aplysia;Aplysia californica;
-2.30259	251	g16765.t1	PF01221	Dynein light chain type 1	-	-	-	-	-	2e-19	-	2e-20	555931836	42.86	H_mic	Hymenolepis microstoma	Eukaryota_Metazoa	85433	;cellular organisms;Eukaryota;Opisthokonta;Metazoa;Eumetazoa;Bilateria;Platyhelminthes;Cestoda;Eucestoda;Cyclophyllidea;Hymenolepididae;Hymenolepis;Hymenolepis microstoma;
-2.30259	250	g5138.t1	PF01398	JAB1/Mov34/MPN/PAD-1 ubiquitin protease	-	-	-	-	-	-	2e-77	2e-78	541048953	66.05	A_suu	Ascaris suum	Eukaryota_Metazoa	6253	;cellular organisms;Eukaryota;Opisthokonta;Metazoa;Eumetazoa;Bilateria;Protostomia;Ecdysozoa;Nematoda;Chromadorea;Ascaridida;Ascaridoidea;Ascarididae;Ascaris;Ascaris suum;
-2.30259	532	g5275.t1	PF01391	Collagen triple helix repeat (20 copies)	-	1e-08	-	-	-	-	-	1e-09	47224539	50.57	T_nig	Tetraodon nigroviridis	Eukaryota_Metazoa	99883	;cellular organisms;Eukaryota;Opisthokonta;Metazoa;Eumetazoa;Bilateria;Deuterostomia;Chordata;Craniata;Vertebrata;Gnathostomata;Teleostomi;Euteleostomi;Actinopterygii;Actinopteri;Neopterygii;Teleostei;Osteoglossocephalai;Clupeocephala;Euteleosteomorpha;Neoteleostei;Eurypterygia;Ctenosquamata;Acanthomorphata;Euacanthomorphacea;Percomorphaceae;Percomorpharia;Tetraodontiformes;Tetraodontoidei;Tetrad…
-2.30259	15	g9178.t1	#N/A	#N/A	-	-	-	-	-	0.0001	-	1e-05	597884607	46.67	A_cey	Ancylostoma ceylanicum	Eukaryota_Metazoa	53326	;cellular organisms;Eukaryota;Opisthokonta;Metazoa;Eumetazoa;Bilateria;Protostomia;Ecdysozoa;Nematoda;Chromadorea;Rhabditida;Strongylida;Ancylostomatoidea;Ancylostomatidae;Ancylostomatinae;Ancylostoma;Ancylostoma ceylanicum;
-2.30259	2	g10992.t1	#N/A	#N/A	-	-	-	-	-	0.001	-	0.0001	347964548	39.66	Anoph	Anopheles gambiae str. PEST	Eukaryota_Metazoa	180454	;cellular organisms;Eukaryota;Opisthokonta;Metazoa;Eumetazoa;Bilateria;Protostomia;Ecdysozoa;Panarthropoda;Arthropoda;Mandibulata;Pancrustacea;Hexapoda;Insecta;Dicondylia;Pterygota;Neoptera;Endopterygota;Diptera;Nematocera;Culicomorpha;Culicoidea;Culicidae;Anophelinae;Anopheles;Cellia;Pyretophorus;gambiae species complex;Anopheles gambiae;Anopheles gambiae str. PEST;
-2.30259	250	g1035.t1	PF00899	ThiF family	-	2e-26	-	-	-	-	-	2e-27	393910075	52.63	L_loa	Loa loa	Eukaryota_Metazoa	7209	;cellular organisms;Eukaryota;Opisthokonta;Metazoa;Eumetazoa;Bilateria;Protostomia;Ecdysozoa;Nematoda;Chromadorea;Spirurida;Filarioidea;Onchocercidae;Loa;Loa loa;
-2.30259	10	g12961.t1	#N/A	#N/A	-	2e-05	-	-	-	-	-	2e-06	170059794	32.26	C_qui	Culex quinquefasciatus	Eukaryota_Metazoa	7176	;cellular organisms;Eukaryota;Opisthokonta;Metazoa;Eumetazoa;Bilateria;Protostomia;Ecdysozoa;Panarthropoda;Arthropoda;Mandibulata;Pancrustacea;Hexapoda;Insecta;Dicondylia;Pterygota;Neoptera;Endopterygota;Diptera;Nematocera;Culicomorpha;Culicoidea;Culicidae;Culicinae;Culicini;Culex;Culex;Culex pipiens complex;Culex quinquefasciatus;
-2.30259	75	g14289.t1	PF00075	RNase H	-	-	-	-	-	3e-08	-	3e-09	268573648	30.61	C_bri	Caenorhabditis briggsae	Eukaryota_Metazoa	6238	;cellular organisms;Eukaryota;Opisthokonta;Metazoa;Eumetazoa;Bilateria;Protostomia;Ecdysozoa;Nematoda;Chromadorea;Rhabditida;Rhabditoidea;Rhabditidae;Peloderinae;Caenorhabditis;Caenorhabditis briggsae;
-2.30259	64	g15235.t1	PF00079	Serpin (serine protease inhibitor)	-	1e-05	-	-	-	-	-	1e-06	557756168	53.33	M_dom	Musca domestica	Eukaryota_Metazoa	7370	;cellular organisms;Eukaryota;Opisthokonta;Metazoa;Eumetazoa;Bilateria;Protostomia;Ecdysozoa;Panarthropoda;Arthropoda;Mandibulata;Pancrustacea;Hexapoda;Insecta;Dicondylia;Pterygota;Neoptera;Endopterygota;Diptera;Brachycera;Muscomorpha;Eremoneura;Cyclorrhapha;Schizophora;Calyptratae;Muscoidea;Muscidae;Muscinae;Muscini;Musca;Musca;Musca domestica;
-2.30259	250	g15782.t1	PF00012	Hsp70 protein	-	-	-	-	-	-	1e-18	1e-19	391347855	30.25	M_occ	Metaseiulus occidentalis	Eukaryota_Metazoa	34638	;cellular organisms;Eukaryota;Opisthokonta;Metazoa;Eumetazoa;Bilateria;Protostomia;Ecdysozoa;Panarthropoda;Arthropoda;Chelicerata;Arachnida;Acari;Parasitiformes;Mesostigmata;Monogynaspida;Dermanyssina;Phytoseioidea;Phytoseiidae;Typhlodrominae;Metaseiulus;Metaseiulus occidentalis;
-2.30259	250	g18643.t1	PF00125	Core histone H2A/H2B/H3/H4	-	-	-	-	-	1e-54	-	1e-55	557282684	65.28	A_sin	Alligator sinensis	Eukaryota_Metazoa	38654	;cellular organisms;Eukaryota;Opisthokonta;Metazoa;Eumetazoa;Bilateria;Deuterostomia;Chordata;Craniata;Vertebrata;Gnathostomata;Teleostomi;Euteleostomi;Sarcopterygii;Dipnotetrapodomorpha;Tetrapoda;Amniota;Sauropsida;Sauria;Testudines + Archosauria group;Archosauria;Crocodylia;Alligatoridae;Alligatorinae;Alligator;Alligator sinensis;
-2.30259	60	g20453.t1	#N/A	#N/A	-	4e-07	-	-	-	-	-	4e-08	17560876	29.26	C_ele	Caenorhabditis elegans	Eukaryota_Metazoa	6239	;cellular organisms;Eukaryota;Opisthokonta;Metazoa;Eumetazoa;Bilateria;Protostomia;Ecdysozoa;Nematoda;Chromadorea;Rhabditida;Rhabditoidea;Rhabditidae;Peloderinae;Caenorhabditis;Caenorhabditis elegans;
-2.30259	251	g20745.t1	PF02207	Putative zinc finger in N-recognin (UBR box)	-	-	-	-	-	-	1e-52	1e-53	71991158	35.69	C_ele	Caenorhabditis elegans	Eukaryota_Metazoa	6239	;cellular organisms;Eukaryota;Opisthokonta;Metazoa;Eumetazoa;Bilateria;Protostomia;Ecdysozoa;Nematoda;Chromadorea;Rhabditida;Rhabditoidea;Rhabditidae;Peloderinae;Caenorhabditis;Caenorhabditis elegans;
-2.30259	250	g3455.t1	PF00462	Glutaredoxin	-	-	-	-	2e-15	-	-	2e-16	560123291	54.69	H_con	Haemonchus contortus	Eukaryota_Metazoa	6289	;cellular organisms;Eukaryota;Opisthokonta;Metazoa;Eumetazoa;Bilateria;Protostomia;Ecdysozoa;Nematoda;Chromadorea;Rhabditida;Strongylida;Trichostrongyloidea;Haemonchidae;Haemonchinae;Haemonchus;Haemonchus contortus;
-2.30259	250	g4255.t1	PF00293	NUDIX domain	-	-	-	-	-	1e-51	-	1e-52	170579476	48.98	B_mal	Brugia malayi	Eukaryota_Metazoa	6279	;cellular organisms;Eukaryota;Opisthokonta;Metazoa;Eumetazoa;Bilateria;Protostomia;Ecdysozoa;Nematoda;Chromadorea;Spirurida;Filarioidea;Onchocercidae;Brugia;Brugia malayi;
-2.30259	250	g4893.t1	PF07690	Major Facilitator Superfamily	-	-	-	-	2e-07	-	-	2e-08	591374988	32.92	C_myd	Chelonia mydas	Eukaryota_Metazoa	8469	;cellular organisms;Eukaryota;Opisthokonta;Metazoa;Eumetazoa;Bilateria;Deuterostomia;Chordata;Craniata;Vertebrata;Gnathostomata;Teleostomi;Euteleostomi;Sarcopterygii;Dipnotetrapodomorpha;Tetrapoda;Amniota;Sauropsida;Sauria;Testudines + Archosauria group;Testudines;Cryptodira;Chelonioidea;Cheloniidae;Chelonia;Chelonia mydas;
-2.30259	250	g5850.t1	PF00125	Core histone H2A/H2B/H3/H4	-	-	-	-	2e-45	-	-	2e-46	308450808	98.68	C_rem	Caenorhabditis remanei	Eukaryota_Metazoa	31234	;cellular organisms;Eukaryota;Opisthokonta;Metazoa;Eumetazoa;Bilateria;Protostomia;Ecdysozoa;Nematoda;Chromadorea;Rhabditida;Rhabditoidea;Rhabditidae;Peloderinae;Caenorhabditis;Caenorhabditis remanei;
-2.30259	250	g678.t3	PF00012	Hsp70 protein	-	-	-	5e-28	-	-	-	5e-29	386686301	37.44	N_lug	Nilaparvata lugens	Eukaryota_Metazoa	108931	;cellular organisms;Eukaryota;Opisthokonta;Metazoa;Eumetazoa;Bilateria;Protostomia;Ecdysozoa;Panarthropoda;Arthropoda;Mandibulata;Pancrustacea;Hexapoda;Insecta;Dicondylia;Pterygota;Neoptera;Paraneoptera;Hemiptera;Euhemiptera;Neohemiptera;Archaeorrhyncha;Fulgoroidea;Delphacidae;Delphacinae;Nilaparvata;Nilaparvata lugens;
-2.30259	250	g8394.t1	PF02373	JmjC domain, hydroxylase	-	-	-	-	2e-13	-	-	2e-14	597862871	27.8	A_cey	Ancylostoma ceylanicum	Eukaryota_Metazoa	53326	;cellular organisms;Eukaryota;Opisthokonta;Metazoa;Eumetazoa;Bilateria;Protostomia;Ecdysozoa;Nematoda;Chromadorea;Rhabditida;Strongylida;Ancylostomatoidea;Ancylostomatidae;Ancylostomatinae;Ancylostoma;Ancylostoma ceylanicum;
-2.30259	28	g8413.t1	PF06278	Protein of unknown function (DUF1032)	-	-	-	-	4e-05	-	-	4e-06	148223273	30.22	X_lae	Xenopus laevis	Eukaryota_Metazoa	8355	;cellular organisms;Eukaryota;Opisthokonta;Metazoa;Eumetazoa;Bilateria;Deuterostomia;Chordata;Craniata;Vertebrata;Gnathostomata;Teleostomi;Euteleostomi;Sarcopterygii;Dipnotetrapodomorpha;Tetrapoda;Amphibia;Batrachia;Anura;Pipoidea;Pipidae;Xenopodinae;Xenopus;Xenopus;Xenopus laevis;
-2.30259	250	g5328.t1	PF00091	Tubulin/FtsZ family, GTPase domain	-	-	-	-	-	-	1e-90	1e-91	198414698	38.6	C_int	Ciona intestinalis	Eukaryota_Metazoa	7719	;cellular organisms;Eukaryota;Opisthokonta;Metazoa;Eumetazoa;Bilateria;Deuterostomia;Chordata;Tunicata;Ascidiacea;Enterogona;Phlebobranchia;Cionidae;Ciona;Ciona intestinalis;
-2.40795	252	g10745.t1	PF00651	BTB/POZ domain	-	-	-	-	1e-09	-	-	9e-11	341899834	42.25	C_bre	Caenorhabditis brenneri	Eukaryota_Metazoa	135651	;cellular organisms;Eukaryota;Opisthokonta;Metazoa;Eumetazoa;Bilateria;Protostomia;Ecdysozoa;Nematoda;Chromadorea;Rhabditida;Rhabditoidea;Rhabditidae;Peloderinae;Caenorhabditis;Caenorhabditis brenneri;
-2.43612	25	g6645.t1	PF05699	hAT family C-terminal dimerisation region	-	-	-	-	-	8e-06	-	7e-07	328707094	38.64	A_pis	Acyrthosiphon pisum	Eukaryota_Metazoa	7029	;cellular organisms;Eukaryota;Opisthokonta;Metazoa;Eumetazoa;Bilateria;Protostomia;Ecdysozoa;Panarthropoda;Arthropoda;Mandibulata;Pancrustacea;Hexapoda;Insecta;Dicondylia;Pterygota;Neoptera;Paraneoptera;Hemiptera;Sternorrhyncha;Aphidiformes;Aphidomorpha;Aphidoidea;Aphididae;Aphidinae;Macrosiphini;Acyrthosiphon;Acyrthosiphon pisum;
-2.45674	253	g12383.t1	PF00059	Lectin C-type domain	-	-	-	-	-	-	7e-09	6e-10	308492165	33.07	C_rem	Caenorhabditis remanei	Eukaryota_Metazoa	31234	;cellular organisms;Eukaryota;Opisthokonta;Metazoa;Eumetazoa;Bilateria;Protostomia;Ecdysozoa;Nematoda;Chromadorea;Rhabditida;Rhabditoidea;Rhabditidae;Peloderinae;Caenorhabditis;Caenorhabditis remanei;
-2.45674	8	g3022.t2	#N/A	#N/A	-	-	-	-	-	-	0.0007	6e-05	380018485	30.48	A_flo	Apis florea	Eukaryota_Metazoa	7463	;cellular organisms;Eukaryota;Opisthokonta;Metazoa;Eumetazoa;Bilateria;Protostomia;Ecdysozoa;Panarthropoda;Arthropoda;Mandibulata;Pancrustacea;Hexapoda;Insecta;Dicondylia;Pterygota;Neoptera;Endopterygota;Hymenoptera;Apocrita;Aculeata;Apoidea;Apidae;Apinae;Apini;Apis;Apis florea;
-2.45674	93	g8336.t1	PF00735	Septin	-	-	-	-	-	-	7e-10	6e-11	541044323	38.54	A_suu	Ascaris suum	Eukaryota_Metazoa	6253	;cellular organisms;Eukaryota;Opisthokonta;Metazoa;Eumetazoa;Bilateria;Protostomia;Ecdysozoa;Nematoda;Chromadorea;Ascaridida;Ascaridoidea;Ascarididae;Ascaris;Ascaris suum;
-2.48491	208	g15445.t1	PF00651	BTB/POZ domain	-	-	-	-	6e-07	-	-	5e-08	321477178	30.83	D_pul	Daphnia pulex	Eukaryota_Metazoa	6669	;cellular organisms;Eukaryota;Opisthokonta;Metazoa;Eumetazoa;Bilateria;Protostomia;Ecdysozoa;Panarthropoda;Arthropoda;Mandibulata;Pancrustacea;Crustacea;Branchiopoda;Phyllopoda;Diplostraca;Cladocera;Anomopoda;Daphniidae;Daphnia;Daphnia pulex;
-2.48491	250	g19322.t1	PF00004	ATPase family associated with various cellular activities (AAA)	-	-	-	-	-	-	6e-17	5e-18	541048676	29.35	A_suu	Ascaris suum	Eukaryota_Metazoa	6253	;cellular organisms;Eukaryota;Opisthokonta;Metazoa;Eumetazoa;Bilateria;Protostomia;Ecdysozoa;Nematoda;Chromadorea;Ascaridida;Ascaridoidea;Ascarididae;Ascaris;Ascaris suum;
-2.52573	250	g17650.t2	PF00013	KH domain	-	-	-	-	5e-27	-	-	4e-28	312078626	32.57	L_loa	Loa loa	Eukaryota_Metazoa	7209	;cellular organisms;Eukaryota;Opisthokonta;Metazoa;Eumetazoa;Bilateria;Protostomia;Ecdysozoa;Nematoda;Chromadorea;Spirurida;Filarioidea;Onchocercidae;Loa;Loa loa;
-2.52573	251	g3799.t1	PF00270	DEAD/DEAH box helicase	-	-	-	-	-	-	1e-26	8e-28	268554368	77.61	C_bri	Caenorhabditis briggsae	Eukaryota_Metazoa	6238	;cellular organisms;Eukaryota;Opisthokonta;Metazoa;Eumetazoa;Bilateria;Protostomia;Ecdysozoa;Nematoda;Chromadorea;Rhabditida;Rhabditoidea;Rhabditidae;Peloderinae;Caenorhabditis;Caenorhabditis briggsae;
-2.52573	510	g5116.t1	PF01391	Collagen triple helix repeat (20 copies)	-	1e-08	-	-	-	-	-	8e-10	47224539	49.44	T_nig	Tetraodon nigroviridis	Eukaryota_Metazoa	99883	;cellular organisms;Eukaryota;Opisthokonta;Metazoa;Eumetazoa;Bilateria;Deuterostomia;Chordata;Craniata;Vertebrata;Gnathostomata;Teleostomi;Euteleostomi;Actinopterygii;Actinopteri;Neopterygii;Teleostei;Osteoglossocephalai;Clupeocephala;Euteleosteomorpha;Neoteleostei;Eurypterygia;Ctenosquamata;Acanthomorphata;Euacanthomorphacea;Percomorphaceae;Percomorpharia;Tetraodontiformes;Tetraodontoidei;Tetrad…
-2.52573	251	g12472.t1	PF13639	Ring finger domain	-	-	-	-	-	-	1e-07	8e-09	118787938	30.34	Anoph	Anopheles gambiae str. PEST	Eukaryota_Metazoa	180454	;cellular organisms;Eukaryota;Opisthokonta;Metazoa;Eumetazoa;Bilateria;Protostomia;Ecdysozoa;Panarthropoda;Arthropoda;Mandibulata;Pancrustacea;Hexapoda;Insecta;Dicondylia;Pterygota;Neoptera;Endopterygota;Diptera;Nematocera;Culicomorpha;Culicoidea;Culicidae;Anophelinae;Anopheles;Cellia;Pyretophorus;gambiae species complex;Anopheles gambiae;Anopheles gambiae str. PEST;
-2.52573	250	g4917.t1	PF00462	Glutaredoxin	-	-	-	-	5e-37	-	-	4e-38	341878184	62.5	C_bre	Caenorhabditis brenneri	Eukaryota_Metazoa	135651	;cellular organisms;Eukaryota;Opisthokonta;Metazoa;Eumetazoa;Bilateria;Protostomia;Ecdysozoa;Nematoda;Chromadorea;Rhabditida;Rhabditoidea;Rhabditidae;Peloderinae;Caenorhabditis;Caenorhabditis brenneri;
-2.59027	250	g13178.t3	PF03465	eRF1 domain 3	-	-	-	-	-	-	4e-18	3e-19	358339780	49.45	C_sin	Clonorchis sinensis	Eukaryota_Metazoa	79923	;cellular organisms;Eukaryota;Opisthokonta;Metazoa;Eumetazoa;Bilateria;Platyhelminthes;Trematoda;Digenea;Opisthorchiida;Opisthorchiata;Opisthorchiidae;Clonorchis;Clonorchis sinensis;
-2.59027	250	g678.t1	PF00012	Hsp70 protein	-	-	-	-	-	-	8e-36	6e-37	386686301	41.18	N_lug	Nilaparvata lugens	Eukaryota_Metazoa	108931	;cellular organisms;Eukaryota;Opisthokonta;Metazoa;Eumetazoa;Bilateria;Protostomia;Ecdysozoa;Panarthropoda;Arthropoda;Mandibulata;Pancrustacea;Hexapoda;Insecta;Dicondylia;Pterygota;Neoptera;Paraneoptera;Hemiptera;Euhemiptera;Neohemiptera;Archaeorrhyncha;Fulgoroidea;Delphacidae;Delphacinae;Nilaparvata;Nilaparvata lugens;
-2.59027	250	g7347.t1	PF01728	FtsJ-like methyltransferase	-	-	-	-	-	4e-57	-	3e-58	573874693	39.27	L_ocu	Lepisosteus oculatus	Eukaryota_Metazoa	7918	;cellular organisms;Eukaryota;Opisthokonta;Metazoa;Eumetazoa;Bilateria;Deuterostomia;Chordata;Craniata;Vertebrata;Gnathostomata;Teleostomi;Euteleostomi;Actinopterygii;Actinopteri;Neopterygii;Holostei;Semionotiformes;Lepisosteidae;Lepisosteus;Lepisosteus oculatus;
-2.59027	250	g852.t1	PF00069	Protein kinase domain	-	-	-	-	-	-	4e-16	3e-17	30316145	36.88	A_can	Ancylostoma caninum	Eukaryota_Metazoa	29170	;cellular organisms;Eukaryota;Opisthokonta;Metazoa;Eumetazoa;Bilateria;Protostomia;Ecdysozoa;Nematoda;Chromadorea;Rhabditida;Strongylida;Ancylostomatoidea;Ancylostomatidae;Ancylostomatinae;Ancylostoma;Ancylostoma caninum;
-2.59027	5	g11236.t1	#N/A	#N/A	-	-	-	-	-	-	0.0004	3e-05	291464111	25.36	B_pli	Brachionus plicatilis	Eukaryota_Metazoa	10195	;cellular organisms;Eukaryota;Opisthokonta;Metazoa;Eumetazoa;Bilateria;Protostomia;Lophotrochozoa;Rotifera;Monogononta;Ploimida;Brachionidae;Brachionus;Brachionus plicatilis;
-2.65926	250	g16854.t1	PF00069	Protein kinase domain	-	-	-	-	-	-	1e-21	7e-23	294662293	26.72	H_sap	Homo sapiens	Eukaryota_Metazoa	9606	;cellular organisms;Eukaryota;Opisthokonta;Metazoa;Eumetazoa;Bilateria;Deuterostomia;Chordata;Craniata;Vertebrata;Gnathostomata;Teleostomi;Euteleostomi;Sarcopterygii;Dipnotetrapodomorpha;Tetrapoda;Amniota;Mammalia;Theria;Eutheria;Boreoeutheria;Euarchontoglires;Primates;Haplorrhini;Simiiformes;Catarrhini;Hominoidea;Hominidae;Homininae;Homo;Homo sapiens;
-2.65926	1060	g4095.t1	PF00514	Armadillo/beta-catenin-like repeat	-	-	-	-	-	1e-33	-	7e-35	507659967	31.69	E_tel	Echinops telfairi	Eukaryota_Metazoa	9371	;cellular organisms;Eukaryota;Opisthokonta;Metazoa;Eumetazoa;Bilateria;Deuterostomia;Chordata;Craniata;Vertebrata;Gnathostomata;Teleostomi;Euteleostomi;Sarcopterygii;Dipnotetrapodomorpha;Tetrapoda;Amniota;Mammalia;Theria;Eutheria;Afrotheria;Tenrecidae;Tenrecinae;Echinops;Echinops telfairi;
-2.70805	250	g9001.t1	#N/A	#N/A	-	-	-	-	-	-	3e-20	2e-21	170582404	38.41	B_mal	Brugia malayi	Eukaryota_Metazoa	6279	;cellular organisms;Eukaryota;Opisthokonta;Metazoa;Eumetazoa;Bilateria;Protostomia;Ecdysozoa;Nematoda;Chromadorea;Spirurida;Filarioidea;Onchocercidae;Brugia;Brugia malayi;
-2.70805	491	g9198.t1	PF00501	AMP-binding enzyme	-	-	-	-	-	-	3e-34	2e-35	560135822	54.76	H_con	Haemonchus contortus	Eukaryota_Metazoa	6289	;cellular organisms;Eukaryota;Opisthokonta;Metazoa;Eumetazoa;Bilateria;Protostomia;Ecdysozoa;Nematoda;Chromadorea;Rhabditida;Strongylida;Trichostrongyloidea;Haemonchidae;Haemonchinae;Haemonchus;Haemonchus contortus;
-2.70805	250	g14844.t2	PF00069	Protein kinase domain	-	-	-	-	6e-40	-	-	4e-41	327283983	65.38	A_car	Anolis carolinensis	Eukaryota_Metazoa	28377	;cellular organisms;Eukaryota;Opisthokonta;Metazoa;Eumetazoa;Bilateria;Deuterostomia;Chordata;Craniata;Vertebrata;Gnathostomata;Teleostomi;Euteleostomi;Sarcopterygii;Dipnotetrapodomorpha;Tetrapoda;Amniota;Sauropsida;Sauria;Lepidosauria;Squamata;Bifurcata;Unidentata;Episquamata;Toxicofera;Iguania;Iguanidae;Polychrotinae;Anolis;Anolis carolinensis;
-2.70805	250	g19649.t1	PF01423	LSM domain	-	-	-	-	-	-	3e-27	2e-28	597892657	62.5	A_cey	Ancylostoma ceylanicum	Eukaryota_Metazoa	53326	;cellular organisms;Eukaryota;Opisthokonta;Metazoa;Eumetazoa;Bilateria;Protostomia;Ecdysozoa;Nematoda;Chromadorea;Rhabditida;Strongylida;Ancylostomatoidea;Ancylostomatidae;Ancylostomatinae;Ancylostoma;Ancylostoma ceylanicum;
-2.70805	254	g329.t1	PF00089	Trypsin	-	3e-12	-	-	-	-	-	2e-13	479277741	26.64	C_fac	Cryptotympana facialis	Eukaryota_Metazoa	911377	;cellular organisms;Eukaryota;Opisthokonta;Metazoa;Eumetazoa;Bilateria;Protostomia;Ecdysozoa;Panarthropoda;Arthropoda;Mandibulata;Pancrustacea;Hexapoda;Insecta;Dicondylia;Pterygota;Neoptera;Paraneoptera;Hemiptera;Euhemiptera;Clypeorrhyncha;Cicadoidea;Cicadidae;Tibiceninae;Cryptotympana;Cryptotympana facialis;
-2.70805	250	g5794.t1	PF02816	Alpha-kinase family	-	-	-	-	3e-21	-	-	2e-22	321467447	39.57	D_pul	Daphnia pulex	Eukaryota_Metazoa	6669	;cellular organisms;Eukaryota;Opisthokonta;Metazoa;Eumetazoa;Bilateria;Protostomia;Ecdysozoa;Panarthropoda;Arthropoda;Mandibulata;Pancrustacea;Crustacea;Branchiopoda;Phyllopoda;Diplostraca;Cladocera;Anomopoda;Daphniidae;Daphnia;Daphnia pulex;
-2.70805	250	g420.t1	PF00270	DEAD/DEAH box helicase	-	-	-	-	3e-58	-	-	2e-59	443735051	29.57	C_tel	Capitella teleta	Eukaryota_Metazoa	283909	;cellular organisms;Eukaryota;Opisthokonta;Metazoa;Eumetazoa;Bilateria;Protostomia;Lophotrochozoa;Annelida;Polychaeta;Scolecida;Capitellida;Capitellidae;Capitella;Capitella teleta;
-2.77259	250	g688.t1	PF00108	Thiolase, N-terminal domain	-	8e-33	-	-	-	-	-	5e-34	402592474	55.56	W_ban	Wuchereria bancrofti	Eukaryota_Metazoa	6293	;cellular organisms;Eukaryota;Opisthokonta;Metazoa;Eumetazoa;Bilateria;Protostomia;Ecdysozoa;Nematoda;Chromadorea;Spirurida;Filarioidea;Onchocercidae;Wuchereria;Wuchereria bancrofti;
-2.77259	250	g19846.t1	PF00443	Ubiquitin carboxyl-terminal hydrolase	-	-	-	-	-	8e-22	-	5e-23	597871542	32.8	A_cey	Ancylostoma ceylanicum	Eukaryota_Metazoa	53326	;cellular organisms;Eukaryota;Opisthokonta;Metazoa;Eumetazoa;Bilateria;Protostomia;Ecdysozoa;Nematoda;Chromadorea;Rhabditida;Strongylida;Ancylostomatoidea;Ancylostomatidae;Ancylostomatinae;Ancylostoma;Ancylostoma ceylanicum;
-2.77259	15	g7949.t1	#N/A	#N/A	-	8e-11	-	-	-	-	-	5e-12	568294022	37.02	N_ame	Necator americanus	Eukaryota_Metazoa	51031	;cellular organisms;Eukaryota;Opisthokonta;Metazoa;Eumetazoa;Bilateria;Protostomia;Ecdysozoa;Nematoda;Chromadorea;Rhabditida;Strongylida;Ancylostomatoidea;Ancylostomatidae;Bunostominae;Necator;Necator americanus;
-2.77259	250	g4948.t1	PF01221	Dynein light chain type 1	-	-	-	-	-	-	8e-57	5e-58	57526740	95.51	D_rer	Danio rerio	Eukaryota_Metazoa	7955	;cellular organisms;Eukaryota;Opisthokonta;Metazoa;Eumetazoa;Bilateria;Deuterostomia;Chordata;Craniata;Vertebrata;Gnathostomata;Teleostomi;Euteleostomi;Actinopterygii;Actinopteri;Neopterygii;Teleostei;Osteoglossocephalai;Clupeocephala;Otomorpha;Ostariophysi;Otophysa;Cypriniphysae;Cypriniformes;Cyprinoidea;Cyprinidae;Danio;Danio rerio;
-2.81341	250	g17650.t1	PF00013	KH domain	-	-	-	-	5e-27	-	-	3e-28	312078626	44.07	L_loa	Loa loa	Eukaryota_Metazoa	7209	;cellular organisms;Eukaryota;Opisthokonta;Metazoa;Eumetazoa;Bilateria;Protostomia;Ecdysozoa;Nematoda;Chromadorea;Spirurida;Filarioidea;Onchocercidae;Loa;Loa loa;
-2.81341	211	g10893.t1	PF08246	Cathepsin propeptide inhibitor domain (I29)	-	-	-	-	-	-	5e-08	3e-09	307200028	48.28	H_sal	Harpegnathos saltator	Eukaryota_Metazoa	610380	;cellular organisms;Eukaryota;Opisthokonta;Metazoa;Eumetazoa;Bilateria;Protostomia;Ecdysozoa;Panarthropoda;Arthropoda;Mandibulata;Pancrustacea;Hexapoda;Insecta;Dicondylia;Pterygota;Neoptera;Endopterygota;Hymenoptera;Apocrita;Aculeata;Vespoidea;Formicidae;Ponerinae;Ponerini;Harpegnathos;Harpegnathos saltator;
-2.81341	48	g15163.t1	#N/A	#N/A	-	-	-	-	-	1e-10	-	6e-12	541044323	28.02	A_suu	Ascaris suum	Eukaryota_Metazoa	6253	;cellular organisms;Eukaryota;Opisthokonta;Metazoa;Eumetazoa;Bilateria;Protostomia;Ecdysozoa;Nematoda;Chromadorea;Ascaridida;Ascaridoidea;Ascarididae;Ascaris;Ascaris suum;
-2.81341	250	g16598.t1	PF00071	Ras family	-	-	-	-	-	-	5e-23	3e-24	91082557	66.67	T_cas	Tribolium castaneum	Eukaryota_Metazoa	7070	;cellular organisms;Eukaryota;Opisthokonta;Metazoa;Eumetazoa;Bilateria;Protostomia;Ecdysozoa;Panarthropoda;Arthropoda;Mandibulata;Pancrustacea;Hexapoda;Insecta;Dicondylia;Pterygota;Neoptera;Endopterygota;Coleoptera;Polyphaga;Cucujiformia;Tenebrionoidea;Tenebrionidae;Tenebrionidae incertae sedis;Tribolium;Tribolium castaneum;
-2.81341	85	g3743.t1	PF00651	BTB/POZ domain	-	-	-	-	1e-05	-	-	6e-07	157112810	44.93	A_aeg	Aedes aegypti	Eukaryota_Metazoa	7159	;cellular organisms;Eukaryota;Opisthokonta;Metazoa;Eumetazoa;Bilateria;Protostomia;Ecdysozoa;Panarthropoda;Arthropoda;Mandibulata;Pancrustacea;Hexapoda;Insecta;Dicondylia;Pterygota;Neoptera;Endopterygota;Diptera;Nematocera;Culicomorpha;Culicoidea;Culicidae;Culicinae;Aedini;Aedes;Stegomyia;Aedes aegypti;
-2.81341	70	g6139.t1	#N/A	#N/A	-	-	-	-	-	5e-08	-	3e-09	308456979	41.86	C_rem	Caenorhabditis remanei	Eukaryota_Metazoa	31234	;cellular organisms;Eukaryota;Opisthokonta;Metazoa;Eumetazoa;Bilateria;Protostomia;Ecdysozoa;Nematoda;Chromadorea;Rhabditida;Rhabditoidea;Rhabditidae;Peloderinae;Caenorhabditis;Caenorhabditis remanei;
-2.81341	8	g6360.t1	PF09138	Urm1 (Ubiquitin related modifier)	-	-	-	-	-	0.0005	-	3e-05	332025606	37.66	A_ech	Acromyrmex echinatior	Eukaryota_Metazoa	103372	;cellular organisms;Eukaryota;Opisthokonta;Metazoa;Eumetazoa;Bilateria;Protostomia;Ecdysozoa;Panarthropoda;Arthropoda;Mandibulata;Pancrustacea;Hexapoda;Insecta;Dicondylia;Pterygota;Neoptera;Endopterygota;Hymenoptera;Apocrita;Aculeata;Vespoidea;Formicidae;Myrmicinae;Attini;Acromyrmex;Acromyrmex echinatior;
-2.8622	251	g10907.t1	PF00069	Protein kinase domain	-	-	-	-	-	-	7e-18	4e-19	602704282	26.52	L_vex	Lipotes vexillifer	Eukaryota_Metazoa	118797	;cellular organisms;Eukaryota;Opisthokonta;Metazoa;Eumetazoa;Bilateria;Deuterostomia;Chordata;Craniata;Vertebrata;Gnathostomata;Teleostomi;Euteleostomi;Sarcopterygii;Dipnotetrapodomorpha;Tetrapoda;Amniota;Mammalia;Theria;Eutheria;Boreoeutheria;Laurasiatheria;Cetartiodactyla;Cetacea;Odontoceti;Lipotidae;Lipotes;Lipotes vexillifer;
-2.8622	14	g1785.t1	PF09133	SANTA (SANT Associated)	-	-	-	-	-	-	0.0007	4e-05	585679321	30.85	S_kow	Saccoglossus kowalevskii	Eukaryota_Metazoa	10224	;cellular organisms;Eukaryota;Opisthokonta;Metazoa;Eumetazoa;Bilateria;Deuterostomia;Hemichordata;Enteropneusta;Harrimaniidae;Saccoglossus;Saccoglossus kowalevskii;
-2.99573	250	g17210.t1	PF00071	Ras family	-	-	-	2e-97	-	-	-	1e-98	541042738	84.18	A_suu	Ascaris suum	Eukaryota_Metazoa	6253	;cellular organisms;Eukaryota;Opisthokonta;Metazoa;Eumetazoa;Bilateria;Protostomia;Ecdysozoa;Nematoda;Chromadorea;Ascaridida;Ascaridoidea;Ascarididae;Ascaris;Ascaris suum;
-2.99573	250	g688.t2	PF00108	Thiolase, N-terminal domain	-	2e-32	-	-	-	-	-	1e-33	402592474	55.56	W_ban	Wuchereria bancrofti	Eukaryota_Metazoa	6293	;cellular organisms;Eukaryota;Opisthokonta;Metazoa;Eumetazoa;Bilateria;Protostomia;Ecdysozoa;Nematoda;Chromadorea;Spirurida;Filarioidea;Onchocercidae;Wuchereria;Wuchereria bancrofti;
-2.99573	3	g10754.t1	PF00651	BTB/POZ domain	-	-	-	-	-	-	0.0004	2e-05	133777854	29.19	M_mus	Mus musculus	Eukaryota_Metazoa	10090	;cellular organisms;Eukaryota;Opisthokonta;Metazoa;Eumetazoa;Bilateria;Deuterostomia;Chordata;Craniata;Vertebrata;Gnathostomata;Teleostomi;Euteleostomi;Sarcopterygii;Dipnotetrapodomorpha;Tetrapoda;Amniota;Mammalia;Theria;Eutheria;Boreoeutheria;Euarchontoglires;Glires;Rodentia;Sciurognathi;Muroidea;Muridae;Murinae;Mus;Mus;Mus musculus;
-2.99573	250	g11964.t1	PF01111	Cyclin-dependent kinase regulatory subunit	-	-	-	-	-	-	2e-07	1e-08	221091527	56.82	H_vul	Hydra vulgaris	Eukaryota_Metazoa	6087	;cellular organisms;Eukaryota;Opisthokonta;Metazoa;Eumetazoa;Cnidaria;Hydrozoa;Hydroida;Anthomedusae;Hydridae;Hydra;Hydra vulgaris;
-2.99573	250	g12484.t1	PF00069	Protein kinase domain	-	-	-	-	-	-	1e-07	5e-09	449663898	34.4	H_vul	Hydra vulgaris	Eukaryota_Metazoa	6087	;cellular organisms;Eukaryota;Opisthokonta;Metazoa;Eumetazoa;Cnidaria;Hydrozoa;Hydroida;Anthomedusae;Hydridae;Hydra;Hydra vulgaris;
-2.99573	250	g14273.t1	PF03946	Ribosomal protein L11, N-terminal domain	-	-	-	-	-	2e-21	-	1e-22	351707215	85.71	H_gla	Heterocephalus glaber	Eukaryota_Metazoa	10181	;cellular organisms;Eukaryota;Opisthokonta;Metazoa;Eumetazoa;Bilateria;Deuterostomia;Chordata;Craniata;Vertebrata;Gnathostomata;Teleostomi;Euteleostomi;Sarcopterygii;Dipnotetrapodomorpha;Tetrapoda;Amniota;Mammalia;Theria;Eutheria;Boreoeutheria;Euarchontoglires;Glires;Rodentia;Hystricognathi;Bathyergidae;Heterocephalus;Heterocephalus glaber;
-2.99573	250	g15111.t1	#N/A	#N/A	-	-	-	-	-	2e-08	-	1e-09	321476847	51.11	D_pul	Daphnia pulex	Eukaryota_Metazoa	6669	;cellular organisms;Eukaryota;Opisthokonta;Metazoa;Eumetazoa;Bilateria;Protostomia;Ecdysozoa;Panarthropoda;Arthropoda;Mandibulata;Pancrustacea;Crustacea;Branchiopoda;Phyllopoda;Diplostraca;Cladocera;Anomopoda;Daphniidae;Daphnia;Daphnia pulex;
-2.99573	27	g19933.t1	PF02902	Ulp1 protease family, C-terminal catalytic domain	-	-	-	-	8e-06	-	-	4e-07	568290534	28.36	N_ame	Necator americanus	Eukaryota_Metazoa	51031	;cellular organisms;Eukaryota;Opisthokonta;Metazoa;Eumetazoa;Bilateria;Protostomia;Ecdysozoa;Nematoda;Chromadorea;Rhabditida;Strongylida;Ancylostomatoidea;Ancylostomatidae;Bunostominae;Necator;Necator americanus;
-2.99573	250	g20115.t2	PF00069	Protein kinase domain	-	-	-	-	-	-	4e-09	2e-10	391343498	25.45	M_occ	Metaseiulus occidentalis	Eukaryota_Metazoa	34638	;cellular organisms;Eukaryota;Opisthokonta;Metazoa;Eumetazoa;Bilateria;Protostomia;Ecdysozoa;Panarthropoda;Arthropoda;Chelicerata;Arachnida;Acari;Parasitiformes;Mesostigmata;Monogynaspida;Dermanyssina;Phytoseioidea;Phytoseiidae;Typhlodrominae;Metaseiulus;Metaseiulus occidentalis;
-2.99573	250	g20115.t3	PF00069	Protein kinase domain	-	-	-	-	-	-	4e-09	2e-10	391343498	25.45	M_occ	Metaseiulus occidentalis	Eukaryota_Metazoa	34638	;cellular organisms;Eukaryota;Opisthokonta;Metazoa;Eumetazoa;Bilateria;Protostomia;Ecdysozoa;Panarthropoda;Arthropoda;Chelicerata;Arachnida;Acari;Parasitiformes;Mesostigmata;Monogynaspida;Dermanyssina;Phytoseioidea;Phytoseiidae;Typhlodrominae;Metaseiulus;Metaseiulus occidentalis;
-2.99573	250	g15070.t1	PF14748	Pyrroline-5-carboxylate reductase dimerisation	-	-	-	-	4e-31	-	-	2e-32	541047789	56.48	A_suu	Ascaris suum	Eukaryota_Metazoa	6253	;cellular organisms;Eukaryota;Opisthokonta;Metazoa;Eumetazoa;Bilateria;Protostomia;Ecdysozoa;Nematoda;Chromadorea;Ascaridida;Ascaridoidea;Ascarididae;Ascaris;Ascaris suum;
-2.99573	394	g19868.t1	PF03690	Uncharacterised protein family (UPF0160)	-	-	-	-	6e-54	-	-	3e-55	512877572	37.58	H_gla	Heterocephalus glaber	Eukaryota_Metazoa	10181	;cellular organisms;Eukaryota;Opisthokonta;Metazoa;Eumetazoa;Bilateria;Deuterostomia;Chordata;Craniata;Vertebrata;Gnathostomata;Teleostomi;Euteleostomi;Sarcopterygii;Dipnotetrapodomorpha;Tetrapoda;Amniota;Mammalia;Theria;Eutheria;Boreoeutheria;Euarchontoglires;Glires;Rodentia;Hystricognathi;Bathyergidae;Heterocephalus;Heterocephalus glaber;
-2.99573	250	g689.t1	PF00108	Thiolase, N-terminal domain	-	2e-39	-	-	-	-	-	1e-40	597834869	56.45	A_cey	Ancylostoma ceylanicum	Eukaryota_Metazoa	53326	;cellular organisms;Eukaryota;Opisthokonta;Metazoa;Eumetazoa;Bilateria;Protostomia;Ecdysozoa;Nematoda;Chromadorea;Rhabditida;Strongylida;Ancylostomatoidea;Ancylostomatidae;Ancylostomatinae;Ancylostoma;Ancylostoma ceylanicum;
-3.10109	34	g8674.t1	PF00651	BTB/POZ domain	-	-	-	-	-	2e-06	-	9e-08	560133232	32.98	H_con	Haemonchus contortus	Eukaryota_Metazoa	6289	;cellular organisms;Eukaryota;Opisthokonta;Metazoa;Eumetazoa;Bilateria;Protostomia;Ecdysozoa;Nematoda;Chromadorea;Rhabditida;Strongylida;Trichostrongyloidea;Haemonchidae;Haemonchinae;Haemonchus;Haemonchus contortus;
[truncated: 16,841 more rows]

## Sheet: AI-sup0
AI	query hits number	query name	Pfam	Pfam-description	best evalue Archaea	best evalue Bacteria	best evalue Viroids	best evalue Viruses	best evalue Viridiplantae	best evalue Fungi	best evalue Other	best evalue Metazoa	best hit gi	best hit prct ident	best hit org nickname	best hit org full name	best hit taxo group	best hit taxid	best hit lineage
[truncated: 530 more rows]

[truncated: 5 more sheets: Stats-AI-sup0, AI-sup30, Stats-AI-sup30, AI-sup0-sup70-id, Stats-conta]
