# Supplementary material for: Signatures of the Evolution of Parthenogenesis and Cryptobiosis in the Genomes of Panagrolaimid Nematodes
Source: iScience. 2019 Oct 24;21:587–602. doi: 10.1016/j.isci.2019.10.039 (PMC6889759; doi:10.1016/j.isci.2019.10.039)
Supplement: Data S6. HGT AI-ES5, Related to Figures 4 and 5 — Detailed results of the AlienIndex-based primary HGT candidate screen per species in our analysis. [file mmc7.xlsx]

## Sheet: AI-raw
AI	query hits number	query name	best evalue Archaea	best evalue Bacteria	best evalue Viroids	best evalue Viruses	best evalue Viridiplantae	best evalue Fungi	best evalue Other	best evalue Metazoa	best hit gi	best hit prct ident	best hit org nickname	best hit org full name	best hit taxo group	best hit taxid	best hit lineage
460.517	250	ES5|g16685.t1	-	0	-	-	-	-	-	-	326801819	86.24	Sphin	Sphingobacterium sp. 21	Bacteria	743722	;cellular organisms;Bacteria;Bacteroidetes/Chlorobi group;Bacteroidetes;Sphingobacteriia;Sphingobacteriales;Sphingobacteriaceae;Sphingobacterium;Sphingobacterium sp. 21;
460.517	250	ES5|g17487.t1	-	0	-	-	-	-	-	-	489087133	77.94	S_spi	Sphingobacterium spiritivorum	Bacteria	258	;cellular organisms;Bacteria;Bacteroidetes/Chlorobi group;Bacteroidetes;Sphingobacteriia;Sphingobacteriales;Sphingobacteriaceae;Sphingobacterium;Sphingobacterium spiritivorum;
460.517	250	ES5|g18098.t1	-	0	-	-	-	-	-	-	544634452	84.86	S_pau	Sphingobacterium paucimobilis	Bacteria	1385985	;cellular organisms;Bacteria;Bacteroidetes/Chlorobi group;Bacteroidetes;Sphingobacteriia;Sphingobacteriales;Sphingobacteriaceae;Sphingobacterium;Sphingobacterium paucimobilis;
460.517	250	ES5|g18466.t1	-	0	-	-	-	-	-	-	489068017	98.89	C_gle	Chryseobacterium gleum	Bacteria	250	;cellular organisms;Bacteria;Bacteroidetes/Chlorobi group;Bacteroidetes;Flavobacteriia;Flavobacteriales;Flavobacteriaceae;Chryseobacterium;Chryseobacterium gleum;
460.517	250	ES5|g21074.t1	-	0	-	-	-	-	-	-	489092236	82.2	S_spi	Sphingobacterium spiritivorum	Bacteria	258	;cellular organisms;Bacteria;Bacteroidetes/Chlorobi group;Bacteroidetes;Sphingobacteriia;Sphingobacteriales;Sphingobacteriaceae;Sphingobacterium;Sphingobacterium spiritivorum;
460.517	250	ES5|g21170.t1	-	0	-	-	-	-	-	-	492932952	52.68	B_gra	Burkholderia graminis	Bacteria	60548	;cellular organisms;Bacteria;Proteobacteria;Betaproteobacteria;Burkholderiales;Burkholderiaceae;Burkholderia;Burkholderia graminis;
460.517	78	ES5|g21669.t1	-	0	-	-	-	-	-	-	550963540	73.77	Pseud	Pseudochrobactrum sp. AO18b	Bacteria	1201036	;cellular organisms;Bacteria;Proteobacteria;Alphaproteobacteria;Rhizobiales;Brucellaceae;Pseudochrobactrum;Pseudochrobactrum sp. AO18b;
460.517	267	ES5|g22377.t1	-	0	-	-	-	-	-	-	489070761	89.52	C_gle	Chryseobacterium gleum	Bacteria	250	;cellular organisms;Bacteria;Bacteroidetes/Chlorobi group;Bacteroidetes;Flavobacteriia;Flavobacteriales;Flavobacteriaceae;Chryseobacterium;Chryseobacterium gleum;
460.517	250	ES5|g23261.t1	-	0	-	-	-	-	-	-	489067697	91.1	C_gle	Chryseobacterium gleum	Bacteria	250	;cellular organisms;Bacteria;Bacteroidetes/Chlorobi group;Bacteroidetes;Flavobacteriia;Flavobacteriales;Flavobacteriaceae;Chryseobacterium;Chryseobacterium gleum;
460.517	250	ES5|g7232.t1	-	0	-	-	-	-	-	-	489088827	94.58	S_spi	Sphingobacterium spiritivorum	Bacteria	258	;cellular organisms;Bacteria;Bacteroidetes/Chlorobi group;Bacteroidetes;Sphingobacteriia;Sphingobacteriales;Sphingobacteriaceae;Sphingobacterium;Sphingobacterium spiritivorum;
460.517	250	ES5|g7233.t1	-	0	-	-	-	-	-	-	544764493	81.88	Sphin	Sphingobacterium sp. IITKGP-BTPF85	Bacteria	1338009	;cellular organisms;Bacteria;Bacteroidetes/Chlorobi group;Bacteroidetes;Sphingobacteriia;Sphingobacteriales;Sphingobacteriaceae;Sphingobacterium;Sphingobacterium sp. IITKGP-BTPF85;
460.517	250	ES5|g24521.t1	-	0	-	-	-	-	-	-	544763371	73.71	Sphin	Sphingobacterium sp. IITKGP-BTPF85	Bacteria	1338009	;cellular organisms;Bacteria;Bacteroidetes/Chlorobi group;Bacteroidetes;Sphingobacteriia;Sphingobacteriales;Sphingobacteriaceae;Sphingobacterium;Sphingobacterium sp. IITKGP-BTPF85;
460.517	250	ES5|g24596.t1	-	0	-	-	-	-	-	-	544635594	79.71	S_pau	Sphingobacterium paucimobilis	Bacteria	1385985	;cellular organisms;Bacteria;Bacteroidetes/Chlorobi group;Bacteroidetes;Sphingobacteriia;Sphingobacteriales;Sphingobacteriaceae;Sphingobacterium;Sphingobacterium paucimobilis;
460.517	270	ES5|g25059.t1	-	0	-	-	-	-	-	-	573453967	82.35	Chrys	Chryseobacterium indologenes NBRC 14944	Bacteria	1218103	;cellular organisms;Bacteria;Bacteroidetes/Chlorobi group;Bacteroidetes;Flavobacteriia;Flavobacteriales;Flavobacteriaceae;Chryseobacterium;Chryseobacterium indologenes;Chryseobacterium indologenes NBRC 14944;
460.517	250	ES5|g25152.t1	-	0	-	-	-	-	-	-	489088547	83.63	S_spi	Sphingobacterium spiritivorum	Bacteria	258	;cellular organisms;Bacteria;Bacteroidetes/Chlorobi group;Bacteroidetes;Sphingobacteriia;Sphingobacteriales;Sphingobacteriaceae;Sphingobacterium;Sphingobacterium spiritivorum;
460.517	250	ES5|g26279.t1	-	0	-	-	-	-	-	-	544762423	89.69	Sphin	Sphingobacterium sp. IITKGP-BTPF85	Bacteria	1338009	;cellular organisms;Bacteria;Bacteroidetes/Chlorobi group;Bacteroidetes;Sphingobacteriia;Sphingobacteriales;Sphingobacteriaceae;Sphingobacterium;Sphingobacterium sp. IITKGP-BTPF85;
460.517	2593	ES5|g26294.t1	-	0	-	-	-	-	-	-	495393536	68.08	Herba	Herbaspirillum sp. YR522	Bacteria	1144342	;cellular organisms;Bacteria;Proteobacteria;Betaproteobacteria;Burkholderiales;Oxalobacteraceae;Herbaspirillum;Herbaspirillum sp. YR522;
460.517	252	ES5|g26308.t1	-	0	-	-	-	-	-	-	544632998	79.81	S_pau	Sphingobacterium paucimobilis	Bacteria	1385985	;cellular organisms;Bacteria;Bacteroidetes/Chlorobi group;Bacteroidetes;Sphingobacteriia;Sphingobacteriales;Sphingobacteriaceae;Sphingobacterium;Sphingobacterium paucimobilis;
460.517	264	ES5|g26570.t1	-	0	-	-	-	-	-	-	544765400	79.62	Sphin	Sphingobacterium sp. IITKGP-BTPF85	Bacteria	1338009	;cellular organisms;Bacteria;Bacteroidetes/Chlorobi group;Bacteroidetes;Sphingobacteriia;Sphingobacteriales;Sphingobacteriaceae;Sphingobacterium;Sphingobacterium sp. IITKGP-BTPF85;
460.517	250	ES5|g26597.t1	-	0	-	-	-	-	-	-	544761631	78.11	Sphin	Sphingobacterium sp. IITKGP-BTPF85	Bacteria	1338009	;cellular organisms;Bacteria;Bacteroidetes/Chlorobi group;Bacteroidetes;Sphingobacteriia;Sphingobacteriales;Sphingobacteriaceae;Sphingobacterium;Sphingobacterium sp. IITKGP-BTPF85;
460.517	285	ES5|g26773.t1	-	0	-	-	-	-	-	-	544766032	76.71	Sphin	Sphingobacterium sp. IITKGP-BTPF85	Bacteria	1338009	;cellular organisms;Bacteria;Bacteroidetes/Chlorobi group;Bacteroidetes;Sphingobacteriia;Sphingobacteriales;Sphingobacteriaceae;Sphingobacterium;Sphingobacterium sp. IITKGP-BTPF85;
460.517	250	ES5|g26954.t1	-	0	-	-	-	-	-	-	544765143	82.51	Sphin	Sphingobacterium sp. IITKGP-BTPF85	Bacteria	1338009	;cellular organisms;Bacteria;Bacteroidetes/Chlorobi group;Bacteroidetes;Sphingobacteriia;Sphingobacteriales;Sphingobacteriaceae;Sphingobacterium;Sphingobacterium sp. IITKGP-BTPF85;
460.517	250	ES5|g27005.t1	-	0	-	-	-	-	-	-	489087161	72.07	S_spi	Sphingobacterium spiritivorum	Bacteria	258	;cellular organisms;Bacteria;Bacteroidetes/Chlorobi group;Bacteroidetes;Sphingobacteriia;Sphingobacteriales;Sphingobacteriaceae;Sphingobacterium;Sphingobacterium spiritivorum;
460.517	250	ES5|g27172.t1	-	0	-	-	-	-	-	-	544767086	78.57	Sphin	Sphingobacterium sp. IITKGP-BTPF85	Bacteria	1338009	;cellular organisms;Bacteria;Bacteroidetes/Chlorobi group;Bacteroidetes;Sphingobacteriia;Sphingobacteriales;Sphingobacteriaceae;Sphingobacterium;Sphingobacterium sp. IITKGP-BTPF85;
460.517	250	ES5|g27206.t1	-	0	-	-	-	-	-	-	495519627	71.75	Pedob	Pedobacter sp. BAL39	Bacteria	391596	;cellular organisms;Bacteria;Bacteroidetes/Chlorobi group;Bacteroidetes;Sphingobacteriia;Sphingobacteriales;Sphingobacteriaceae;Pedobacter;Pedobacter sp. BAL39;
460.517	256	ES5|g27245.t1	-	0	-	-	-	-	-	-	489066753	96.41	C_gle	Chryseobacterium gleum	Bacteria	250	;cellular organisms;Bacteria;Bacteroidetes/Chlorobi group;Bacteroidetes;Flavobacteriia;Flavobacteriales;Flavobacteriaceae;Chryseobacterium;Chryseobacterium gleum;
460.517	407	ES5|g27285.t1	-	0	-	-	-	-	-	-	544767039	85.93	Sphin	Sphingobacterium sp. IITKGP-BTPF85	Bacteria	1338009	;cellular organisms;Bacteria;Bacteroidetes/Chlorobi group;Bacteroidetes;Sphingobacteriia;Sphingobacteriales;Sphingobacteriaceae;Sphingobacterium;Sphingobacterium sp. IITKGP-BTPF85;
460.517	250	ES5|g27518.t1	-	0	-	-	-	-	-	-	544633878	83.83	S_pau	Sphingobacterium paucimobilis	Bacteria	1385985	;cellular organisms;Bacteria;Bacteroidetes/Chlorobi group;Bacteroidetes;Sphingobacteriia;Sphingobacteriales;Sphingobacteriaceae;Sphingobacterium;Sphingobacterium paucimobilis;
460.517	250	ES5|g27519.t1	-	0	-	-	-	-	-	-	489088547	85	S_spi	Sphingobacterium spiritivorum	Bacteria	258	;cellular organisms;Bacteria;Bacteroidetes/Chlorobi group;Bacteroidetes;Sphingobacteriia;Sphingobacteriales;Sphingobacteriaceae;Sphingobacterium;Sphingobacterium spiritivorum;
460.517	341	ES5|g27664.t1	-	0	-	-	-	-	-	-	489100753	73.83	S_spi	Sphingobacterium spiritivorum	Bacteria	258	;cellular organisms;Bacteria;Bacteroidetes/Chlorobi group;Bacteroidetes;Sphingobacteriia;Sphingobacteriales;Sphingobacteriaceae;Sphingobacterium;Sphingobacterium spiritivorum;
460.517	250	ES5|g27670.t1	-	0	-	-	-	-	-	-	489093058	89.3	S_spi	Sphingobacterium spiritivorum	Bacteria	258	;cellular organisms;Bacteria;Bacteroidetes/Chlorobi group;Bacteroidetes;Sphingobacteriia;Sphingobacteriales;Sphingobacteriaceae;Sphingobacterium;Sphingobacterium spiritivorum;
460.517	66	ES5|g27713.t1	-	0	-	-	-	-	-	-	510826321	81.61	E_men	Elizabethkingia meningoseptica	Bacteria	238	;cellular organisms;Bacteria;Bacteroidetes/Chlorobi group;Bacteroidetes;Flavobacteriia;Flavobacteriales;Flavobacteriaceae;Elizabethkingia;Elizabethkingia meningoseptica;
460.517	250	ES5|g27870.t1	-	0	-	-	-	-	-	-	544634373	81.92	S_pau	Sphingobacterium paucimobilis	Bacteria	1385985	;cellular organisms;Bacteria;Bacteroidetes/Chlorobi group;Bacteroidetes;Sphingobacteriia;Sphingobacteriales;Sphingobacteriaceae;Sphingobacterium;Sphingobacterium paucimobilis;
460.517	250	ES5|g27889.t1	-	0	-	-	-	-	-	-	609711995	100	E_ano	Elizabethkingia anophelis	Bacteria	1117645	;cellular organisms;Bacteria;Bacteroidetes/Chlorobi group;Bacteroidetes;Flavobacteriia;Flavobacteriales;Flavobacteriaceae;Elizabethkingia;Elizabethkingia anophelis;
460.517	250	ES5|g27922.t1	-	0	-	-	-	-	-	-	489087534	82.45	S_spi	Sphingobacterium spiritivorum	Bacteria	258	;cellular organisms;Bacteria;Bacteroidetes/Chlorobi group;Bacteroidetes;Sphingobacteriia;Sphingobacteriales;Sphingobacteriaceae;Sphingobacterium;Sphingobacterium spiritivorum;
460.517	250	ES5|g28096.t1	-	0	-	-	-	-	-	-	489088547	77.91	S_spi	Sphingobacterium spiritivorum	Bacteria	258	;cellular organisms;Bacteria;Bacteroidetes/Chlorobi group;Bacteroidetes;Sphingobacteriia;Sphingobacteriales;Sphingobacteriaceae;Sphingobacterium;Sphingobacterium spiritivorum;
460.517	250	ES5|g28386.t1	-	0	-	-	-	-	-	-	544765142	85.16	Sphin	Sphingobacterium sp. IITKGP-BTPF85	Bacteria	1338009	;cellular organisms;Bacteria;Bacteroidetes/Chlorobi group;Bacteroidetes;Sphingobacteriia;Sphingobacteriales;Sphingobacteriaceae;Sphingobacterium;Sphingobacterium sp. IITKGP-BTPF85;
460.517	253	ES5|g28431.t1	-	0	-	-	-	-	-	-	609711376	96.36	E_ano	Elizabethkingia anophelis	Bacteria	1117645	;cellular organisms;Bacteria;Bacteroidetes/Chlorobi group;Bacteroidetes;Flavobacteriia;Flavobacteriales;Flavobacteriaceae;Elizabethkingia;Elizabethkingia anophelis;
460.517	253	ES5|g28437.t1	-	0	-	-	-	-	-	-	609711376	96.7	E_ano	Elizabethkingia anophelis	Bacteria	1117645	;cellular organisms;Bacteria;Bacteroidetes/Chlorobi group;Bacteroidetes;Flavobacteriia;Flavobacteriales;Flavobacteriaceae;Elizabethkingia;Elizabethkingia anophelis;
460.517	250	ES5|g28483.t1	-	0	-	-	-	-	-	-	489087639	87.54	S_spi	Sphingobacterium spiritivorum	Bacteria	258	;cellular organisms;Bacteria;Bacteroidetes/Chlorobi group;Bacteroidetes;Sphingobacteriia;Sphingobacteriales;Sphingobacteriaceae;Sphingobacterium;Sphingobacterium spiritivorum;
460.517	488	ES5|g9391.t1	-	0	-	-	-	-	-	-	496581710	73.66	F_lim	Fibrisoma limi	Bacteria	663275	;cellular organisms;Bacteria;Bacteroidetes/Chlorobi group;Bacteroidetes;Cytophagia;Cytophagales;Cytophagaceae;Fibrisoma;Fibrisoma limi;
460.517	250	ES5|g609.t1	-	0	-	-	-	-	-	-	325104493	76.58	Pedob	Pedobacter saltans DSM 12145	Bacteria	762903	;cellular organisms;Bacteria;Bacteroidetes/Chlorobi group;Bacteroidetes;Sphingobacteriia;Sphingobacteriales;Sphingobacteriaceae;Pedobacter;Pedobacter saltans;Pedobacter saltans DSM 12145;
460.517	275	ES5|g619.t1	-	-	-	-	-	0	-	-	294655381	54.08	Debar	Debaryomyces hansenii CBS767	Eukaryota_NO_Metazoa	284592	;cellular organisms;Eukaryota;Opisthokonta;Fungi;Dikarya;Ascomycota;saccharomyceta;Saccharomycotina;Saccharomycetes;Saccharomycetales;Debaryomycetaceae;Debaryomyces;Debaryomyces hansenii;Debaryomyces hansenii var. hansenii;Debaryomyces hansenii CBS767;
460.517	250	ES5|g11773.t1	-	0	-	-	-	-	-	-	585293662	100	E_col	Escherichia coli	Bacteria	562	;cellular organisms;Bacteria;Proteobacteria;Gammaproteobacteria;Enterobacteriales;Enterobacteriaceae;Escherichia;Escherichia coli;
460.517	1843	ES5|g11982.t1	-	0	-	-	-	-	-	-	472322086	34.34	Polar	Polaribacter sp. MED152	Bacteria	313598	;cellular organisms;Bacteria;Bacteroidetes/Chlorobi group;Bacteroidetes;Flavobacteriia;Flavobacteriales;Flavobacteriaceae;Polaribacter;Polaribacter sp. MED152;
460.517	93	ES5|g12938.t1	-	0	-	-	-	-	-	-	544762866	80.85	Sphin	Sphingobacterium sp. IITKGP-BTPF85	Bacteria	1338009	;cellular organisms;Bacteria;Bacteroidetes/Chlorobi group;Bacteroidetes;Sphingobacteriia;Sphingobacteriales;Sphingobacteriaceae;Sphingobacterium;Sphingobacterium sp. IITKGP-BTPF85;
460.517	1292	ES5|g873.t1	-	0	-	-	-	-	-	-	255530023	42.63	Pedob	Pedobacter heparinus DSM 2366	Bacteria	485917	;cellular organisms;Bacteria;Bacteroidetes/Chlorobi group;Bacteroidetes;Sphingobacteriia;Sphingobacteriales;Sphingobacteriaceae;Pedobacter;Pedobacter heparinus;Pedobacter heparinus DSM 2366;
460.517	250	ES5|g959.t1	-	0	-	-	-	-	-	-	495151297	97.32	Ochro	Ochrobactrum sp. CDB2	Bacteria	360313	;cellular organisms;Bacteria;Proteobacteria;Alphaproteobacteria;Rhizobiales;Brucellaceae;Ochrobactrum;Ochrobactrum sp. CDB2;
460.517	250	ES5|g13470.t1	-	0	-	-	-	-	-	-	544634952	86.95	S_pau	Sphingobacterium paucimobilis	Bacteria	1385985	;cellular organisms;Bacteria;Bacteroidetes/Chlorobi group;Bacteroidetes;Sphingobacteriia;Sphingobacteriales;Sphingobacteriaceae;Sphingobacterium;Sphingobacterium paucimobilis;
460.517	1103	ES5|g13734.t1	-	0	-	-	-	-	-	-	357403249	37.19	Strep	Streptomyces cattleya NRRL 8057 = DSM 46488	Bacteria	1003195	;cellular organisms;Bacteria;Actinobacteria;Actinobacteria;Actinobacteridae;Actinomycetales;Streptomycineae;Streptomycetaceae;Streptomyces;Streptomyces cattleya;Streptomyces cattleya NRRL 8057 = DSM 46488;
460.517	1317	ES5|g1003.t1	-	0	-	-	-	-	-	-	255530023	42.12	Pedob	Pedobacter heparinus DSM 2366	Bacteria	485917	;cellular organisms;Bacteria;Bacteroidetes/Chlorobi group;Bacteroidetes;Sphingobacteriia;Sphingobacteriales;Sphingobacteriaceae;Pedobacter;Pedobacter heparinus;Pedobacter heparinus DSM 2366;
460.517	250	ES5|g1040.t1	-	0	-	-	-	-	-	-	489082874	89.82	S_spi	Sphingobacterium spiritivorum	Bacteria	258	;cellular organisms;Bacteria;Bacteroidetes/Chlorobi group;Bacteroidetes;Sphingobacteriia;Sphingobacteriales;Sphingobacteriaceae;Sphingobacterium;Sphingobacterium spiritivorum;
460.517	250	ES5|g1056.t1	-	0	-	-	-	-	-	-	489090881	89.47	S_spi	Sphingobacterium spiritivorum	Bacteria	258	;cellular organisms;Bacteria;Bacteroidetes/Chlorobi group;Bacteroidetes;Sphingobacteriia;Sphingobacteriales;Sphingobacteriaceae;Sphingobacterium;Sphingobacterium spiritivorum;
460.517	250	ES5|g14321.t1	-	0	-	-	-	-	-	-	544762521	70.41	Sphin	Sphingobacterium sp. IITKGP-BTPF85	Bacteria	1338009	;cellular organisms;Bacteria;Bacteroidetes/Chlorobi group;Bacteroidetes;Sphingobacteriia;Sphingobacteriales;Sphingobacteriaceae;Sphingobacterium;Sphingobacterium sp. IITKGP-BTPF85;
460.517	250	ES5|g14471.t1	-	0	-	-	-	-	-	-	544632610	87.16	S_pau	Sphingobacterium paucimobilis	Bacteria	1385985	;cellular organisms;Bacteria;Bacteroidetes/Chlorobi group;Bacteroidetes;Sphingobacteriia;Sphingobacteriales;Sphingobacteriaceae;Sphingobacterium;Sphingobacterium paucimobilis;
460.517	250	ES5|g14496.t1	-	0	-	-	-	-	-	-	251783764	100	Esche	Escherichia coli BL21(DE3)	Bacteria	469008	;cellular organisms;Bacteria;Proteobacteria;Gammaproteobacteria;Enterobacteriales;Enterobacteriaceae;Escherichia;Escherichia coli;Escherichia coli BL21(DE3);
460.517	659	ES5|g15023.t1	-	0	-	-	-	-	-	-	489074736	83.37	C_gle	Chryseobacterium gleum	Bacteria	250	;cellular organisms;Bacteria;Bacteroidetes/Chlorobi group;Bacteroidetes;Flavobacteriia;Flavobacteriales;Flavobacteriaceae;Chryseobacterium;Chryseobacterium gleum;
460.517	250	ES5|g1073.t1	-	0	-	-	-	-	-	-	544633408	89.66	S_pau	Sphingobacterium paucimobilis	Bacteria	1385985	;cellular organisms;Bacteria;Bacteroidetes/Chlorobi group;Bacteroidetes;Sphingobacteriia;Sphingobacteriales;Sphingobacteriaceae;Sphingobacterium;Sphingobacterium paucimobilis;
460.517	250	ES5|g1102.t1	-	0	-	-	-	-	-	-	489087140	84.89	S_spi	Sphingobacterium spiritivorum	Bacteria	258	;cellular organisms;Bacteria;Bacteroidetes/Chlorobi group;Bacteroidetes;Sphingobacteriia;Sphingobacteriales;Sphingobacteriaceae;Sphingobacterium;Sphingobacterium spiritivorum;
413.261	251	ES5|g16503.t1	-	-	-	-	-	-	0	3e-21	470238604	66.41	D_fas	Dictyostelium fasciculatum	Eukaryota_NO_Metazoa	261658	;cellular organisms;Eukaryota;Amoebozoa;Mycetozoa;Dictyosteliida;Dictyostelium;Dictyostelium fasciculatum;
406.864	250	ES5|g27045.t1	-	2e-177	-	-	-	-	-	-	489093856	77.56	S_spi	Sphingobacterium spiritivorum	Bacteria	258	;cellular organisms;Bacteria;Bacteroidetes/Chlorobi group;Bacteroidetes;Sphingobacteriia;Sphingobacteriales;Sphingobacteriaceae;Sphingobacterium;Sphingobacterium spiritivorum;
402.259	250	ES5|g19172.t1	-	2e-175	-	-	-	-	-	-	489097828	68.48	S_spi	Sphingobacterium spiritivorum	Bacteria	258	;cellular organisms;Bacteria;Bacteroidetes/Chlorobi group;Bacteroidetes;Sphingobacteriia;Sphingobacteriales;Sphingobacteriaceae;Sphingobacterium;Sphingobacterium spiritivorum;
400.65	250	ES5|g14090.t1	-	0	-	-	-	-	-	1e-26	496380644	97.61	Eliza	Elizabethkingia	Bacteria	308865	;cellular organisms;Bacteria;Bacteroidetes/Chlorobi group;Bacteroidetes;Flavobacteriia;Flavobacteriales;Flavobacteriaceae;Elizabethkingia;
396.268	134	ES5|g19380.t1	-	8e-173	-	-	-	-	-	-	496379877	92.37	E_ano	Elizabethkingia anophelis	Bacteria	1117645	;cellular organisms;Bacteria;Bacteroidetes/Chlorobi group;Bacteroidetes;Flavobacteriia;Flavobacteriales;Flavobacteriaceae;Elizabethkingia;Elizabethkingia anophelis;
378.828	351	ES5|g18697.t1	-	3e-165	-	-	-	-	-	-	498288893	50.51	P_agr	Pedobacter agri	Bacteria	454586	;cellular organisms;Bacteria;Bacteroidetes/Chlorobi group;Bacteroidetes;Sphingobacteriia;Sphingobacteriales;Sphingobacteriaceae;Pedobacter;Pedobacter agri;
373.712	250	ES5|g25945.t1	-	0	-	-	-	-	-	2e-38	544763314	74.48	Sphin	Sphingobacterium sp. IITKGP-BTPF85	Bacteria	1338009	;cellular organisms;Bacteria;Bacteroidetes/Chlorobi group;Bacteroidetes;Sphingobacteriia;Sphingobacteriales;Sphingobacteriaceae;Sphingobacterium;Sphingobacterium sp. IITKGP-BTPF85;
370.023	250	ES5|g25586.t1	-	2e-161	-	-	-	-	-	-	492731686	71.71	Bacte	Bacteroides	Bacteria	816	;cellular organisms;Bacteria;Bacteroidetes/Chlorobi group;Bacteroidetes;Bacteroidia;Bacteroidales;Bacteroidaceae;Bacteroides;
367.72	250	ES5|g29829.t1	-	2e-160	-	-	-	-	-	-	489100010	95.63	S_spi	Sphingobacterium spiritivorum	Bacteria	258	;cellular organisms;Bacteria;Bacteroidetes/Chlorobi group;Bacteroidetes;Sphingobacteriia;Sphingobacteriales;Sphingobacteriaceae;Sphingobacterium;Sphingobacterium spiritivorum;
366.622	250	ES5|g27024.t1	-	6e-160	-	-	-	-	-	-	489091568	65.71	S_spi	Sphingobacterium spiritivorum	Bacteria	258	;cellular organisms;Bacteria;Bacteroidetes/Chlorobi group;Bacteroidetes;Sphingobacteriia;Sphingobacteriales;Sphingobacteriaceae;Sphingobacterium;Sphingobacterium spiritivorum;
362.199	250	ES5|g27224.t1	-	0	-	-	-	-	-	2e-43	544763372	75.57	Sphin	Sphingobacterium sp. IITKGP-BTPF85	Bacteria	1338009	;cellular organisms;Bacteria;Bacteroidetes/Chlorobi group;Bacteroidetes;Sphingobacteriia;Sphingobacteriales;Sphingobacteriaceae;Sphingobacterium;Sphingobacterium sp. IITKGP-BTPF85;
357.124	250	ES5|g29777.t1	-	8e-156	-	-	-	-	-	-	544767038	92.92	Sphin	Sphingobacterium sp. IITKGP-BTPF85	Bacteria	1338009	;cellular organisms;Bacteria;Bacteroidetes/Chlorobi group;Bacteroidetes;Sphingobacteriia;Sphingobacteriales;Sphingobacteriaceae;Sphingobacterium;Sphingobacterium sp. IITKGP-BTPF85;
356.901	250	ES5|g23247.t1	-	1e-155	-	-	-	-	-	-	544764673	61.52	Sphin	Sphingobacterium sp. IITKGP-BTPF85	Bacteria	1338009	;cellular organisms;Bacteria;Bacteroidetes/Chlorobi group;Bacteroidetes;Sphingobacteriia;Sphingobacteriales;Sphingobacteriaceae;Sphingobacterium;Sphingobacterium sp. IITKGP-BTPF85;
348.894	402	ES5|g19031.t1	-	3e-152	-	-	-	-	-	-	496379938	96.96	E_ano	Elizabethkingia anophelis	Bacteria	1117645	;cellular organisms;Bacteria;Bacteroidetes/Chlorobi group;Bacteroidetes;Flavobacteriia;Flavobacteriales;Flavobacteriaceae;Elizabethkingia;Elizabethkingia anophelis;
345.899	250	ES5|g26462.t1	-	6e-151	-	-	-	-	-	-	496049993	70.64	Bacte	Bacteroides sp. 2_1_33B	Bacteria	469589	;cellular organisms;Bacteria;Bacteroidetes/Chlorobi group;Bacteroidetes;Bacteroidia;Bacteroidales;Bacteroidaceae;Bacteroides;Bacteroides sp. 2_1_33B;
344.695	454	ES5|g21851.t1	-	-	-	-	-	2e-150	-	-	396490228	59.26	Lepto	Leptosphaeria maculans JN3	Eukaryota_NO_Metazoa	985895	;cellular organisms;Eukaryota;Opisthokonta;Fungi;Dikarya;Ascomycota;saccharomyceta;Pezizomycotina;leotiomyceta;dothideomyceta;Dothideomycetes;Pleosporomycetidae;Pleosporales;Pleosporineae;Leptosphaeriaceae;Leptosphaeria;Leptosphaeria maculans complex;Leptosphaeria maculans;Leptosphaeria maculans 'brassicae' group;Leptosphaeria maculans JN3;
337.787	542	ES5|g20782.t1	-	2e-147	-	-	-	-	-	-	116626332	42.88	Candi	Candidatus Solibacter usitatus Ellin6076	Bacteria	234267	;cellular organisms;Bacteria;Fibrobacteres/Acidobacteria group;Acidobacteria;Solibacteres;Solibacterales;Solibacteraceae;Candidatus Solibacter;Candidatus Solibacter usitatus;Candidatus Solibacter usitatus Ellin6076;
334.386	250	ES5|g28645.t1	-	6e-146	-	-	-	-	-	-	544766460	84.58	Sphin	Sphingobacterium sp. IITKGP-BTPF85	Bacteria	1338009	;cellular organisms;Bacteria;Bacteroidetes/Chlorobi group;Bacteroidetes;Sphingobacteriia;Sphingobacteriales;Sphingobacteriaceae;Sphingobacterium;Sphingobacterium sp. IITKGP-BTPF85;
330.186	250	ES5|g22452.t1	-	-	-	-	-	4e-144	-	-	539435913	53.02	Endoc	Endocarpon pusillum Z07020	Eukaryota_NO_Metazoa	1263415	;cellular organisms;Eukaryota;Opisthokonta;Fungi;Dikarya;Ascomycota;saccharomyceta;Pezizomycotina;leotiomyceta;Eurotiomycetes;Chaetothyriomycetidae;Verrucariales;Verrucariaceae;Endocarpon;Endocarpon pusillum;Endocarpon pusillum Z07020;
329.27	250	ES5|g28078.t1	-	1e-143	-	-	-	-	-	-	550962132	84.34	Pseud	Pseudochrobactrum sp. AO18b	Bacteria	1201036	;cellular organisms;Bacteria;Proteobacteria;Alphaproteobacteria;Rhizobiales;Brucellaceae;Pseudochrobactrum;Pseudochrobactrum sp. AO18b;
327.66	250	ES5|g26907.t1	-	5e-143	-	-	-	-	-	-	543402481	87.82	Sphin	Sphingobacterium paucimobilis HER1398	Bacteria	1346330	;cellular organisms;Bacteria;Bacteroidetes/Chlorobi group;Bacteroidetes;Sphingobacteriia;Sphingobacteriales;Sphingobacteriaceae;Sphingobacterium;Sphingobacterium paucimobilis;Sphingobacterium paucimobilis HER1398;
318.45	14	ES5|g27363.t1	-	5e-139	-	-	-	-	-	-	550963535	68.77	Pseud	Pseudochrobactrum sp. AO18b	Bacteria	1201036	;cellular organisms;Bacteria;Proteobacteria;Alphaproteobacteria;Rhizobiales;Brucellaceae;Pseudochrobactrum;Pseudochrobactrum sp. AO18b;
317.757	250	ES5|g23260.t1	-	1e-138	-	-	-	-	-	-	489067698	86.3	C_gle	Chryseobacterium gleum	Bacteria	250	;cellular organisms;Bacteria;Bacteroidetes/Chlorobi group;Bacteroidetes;Flavobacteriia;Flavobacteriales;Flavobacteriaceae;Chryseobacterium;Chryseobacterium gleum;
314.068	250	ES5|g30266.t1	-	4e-137	-	-	-	-	-	-	544766866	97.01	Sphin	Sphingobacterium sp. IITKGP-BTPF85	Bacteria	1338009	;cellular organisms;Bacteria;Bacteroidetes/Chlorobi group;Bacteroidetes;Sphingobacteriia;Sphingobacteriales;Sphingobacteriaceae;Sphingobacterium;Sphingobacterium sp. IITKGP-BTPF85;
311.542	250	ES5|g22173.t1	-	5e-136	-	-	-	-	-	-	514235411	83.12	C_dav	Cedecea davisae	Bacteria	158484	;cellular organisms;Bacteria;Proteobacteria;Gammaproteobacteria;Enterobacteriales;Enterobacteriaceae;Cedecea;Cedecea davisae;
310.849	250	ES5|g29248.t1	-	1e-135	-	-	-	-	-	-	544762590	91.84	Sphin	Sphingobacterium sp. IITKGP-BTPF85	Bacteria	1338009	;cellular organisms;Bacteria;Bacteroidetes/Chlorobi group;Bacteroidetes;Sphingobacteriia;Sphingobacteriales;Sphingobacteriaceae;Sphingobacterium;Sphingobacterium sp. IITKGP-BTPF85;
310.156	250	ES5|g29453.t1	-	2e-135	-	-	-	-	-	-	544762447	85.9	Sphin	Sphingobacterium sp. IITKGP-BTPF85	Bacteria	1338009	;cellular organisms;Bacteria;Bacteroidetes/Chlorobi group;Bacteroidetes;Sphingobacteriia;Sphingobacteriales;Sphingobacteriaceae;Sphingobacterium;Sphingobacterium sp. IITKGP-BTPF85;
309.75	250	ES5|g30219.t1	-	3e-135	-	-	-	-	-	-	489090879	92.23	S_spi	Sphingobacterium spiritivorum	Bacteria	258	;cellular organisms;Bacteria;Bacteroidetes/Chlorobi group;Bacteroidetes;Sphingobacteriia;Sphingobacteriales;Sphingobacteriaceae;Sphingobacterium;Sphingobacterium spiritivorum;
309.24	250	ES5|g9178.t1	-	5e-135	-	-	-	-	-	-	496147688	46.82	M_met	Mesorhizobium metallidurans	Bacteria	489722	;cellular organisms;Bacteria;Proteobacteria;Alphaproteobacteria;Rhizobiales;Phyllobacteriaceae;Mesorhizobium;Mesorhizobium metallidurans;
306.244	86	ES5|g22788.t1	-	1e-133	-	-	-	-	-	-	496382908	99.47	E_ano	Elizabethkingia anophelis	Bacteria	1117645	;cellular organisms;Bacteria;Bacteroidetes/Chlorobi group;Bacteroidetes;Flavobacteriia;Flavobacteriales;Flavobacteriaceae;Elizabethkingia;Elizabethkingia anophelis;
302.737	254	ES5|g24686.t1	-	0	-	-	-	-	-	3e-69	609711068	92.68	E_ano	Elizabethkingia anophelis	Bacteria	1117645	;cellular organisms;Bacteria;Bacteroidetes/Chlorobi group;Bacteroidetes;Flavobacteriia;Flavobacteriales;Flavobacteriaceae;Elizabethkingia;Elizabethkingia anophelis;
301.639	250	ES5|g28911.t1	-	1e-131	-	-	-	-	-	-	544635730	86.76	S_pau	Sphingobacterium paucimobilis	Bacteria	1385985	;cellular organisms;Bacteria;Bacteroidetes/Chlorobi group;Bacteroidetes;Sphingobacteriia;Sphingobacteriales;Sphingobacteriaceae;Sphingobacterium;Sphingobacterium paucimobilis;
300.946	52	ES5|g6624.t1	-	-	-	-	-	-	2e-131	-	281204130	46.41	Polys	Polysphondylium pallidum PN500	Eukaryota_NO_Metazoa	670386	;cellular organisms;Eukaryota;Amoebozoa;Mycetozoa;Dictyosteliida;Polysphondylium;Polysphondylium pallidum;Polysphondylium pallidum PN500;
297.727	1279	ES5|g20698.t1	-	5e-130	-	-	-	-	-	-	489083917	51.46	S_spi	Sphingobacterium spiritivorum	Bacteria	258	;cellular organisms;Bacteria;Bacteroidetes/Chlorobi group;Bacteroidetes;Sphingobacteriia;Sphingobacteriales;Sphingobacteriaceae;Sphingobacterium;Sphingobacterium spiritivorum;
294.836	250	ES5|g15511.t1	-	-	-	-	9e-129	-	-	-	302765258	50.13	S_moe	Selaginella moellendorffii	Eukaryota_NO_Metazoa	88036	;cellular organisms;Eukaryota;Viridiplantae;Streptophyta;Streptophytina;Embryophyta;Tracheophyta;Lycopodiophyta;Isoetopsida;Selaginellales;Selaginellaceae;Selaginella;Selaginella moellendorffii;
293.632	251	ES5|g12644.t1	-	3e-128	-	-	-	-	-	-	517456694	52.5	N_aur	Niabella aurantiaca	Bacteria	379900	;cellular organisms;Bacteria;Bacteroidetes/Chlorobi group;Bacteroidetes;Sphingobacteriia;Sphingobacteriales;Chitinophagaceae;Niabella;Niabella aurantiaca;
292.428	253	ES5|g24537.t1	-	0	-	-	-	-	-	1e-73	609711376	86.69	E_ano	Elizabethkingia anophelis	Bacteria	1117645	;cellular organisms;Bacteria;Bacteroidetes/Chlorobi group;Bacteroidetes;Flavobacteriia;Flavobacteriales;Flavobacteriaceae;Elizabethkingia;Elizabethkingia anophelis;
285.521	86	ES5|g30984.t1	-	1e-124	-	-	-	-	-	-	508773065	75.33	E_men	Elizabethkingia meningoseptica	Bacteria	238	;cellular organisms;Bacteria;Bacteroidetes/Chlorobi group;Bacteroidetes;Flavobacteriia;Flavobacteriales;Flavobacteriaceae;Elizabethkingia;Elizabethkingia meningoseptica;
284.827	273	ES5|g12235.t1	-	2e-124	-	-	-	-	-	-	610628237	57.55	Aquim	Aquimarina sp. 22II-S11-z7	Bacteria	1317122	;cellular organisms;Bacteria;Bacteroidetes/Chlorobi group;Bacteroidetes;Flavobacteriia;Flavobacteriales;Flavobacteriaceae;Aquimarina;Aquimarina sp. 22II-S11-z7;
281.426	250	ES5|g14071.t1	-	6e-123	-	-	-	-	-	-	496280831	57.72	G_mar	Galbibacter marinus	Bacteria	555500	;cellular organisms;Bacteria;Bacteroidetes/Chlorobi group;Bacteroidetes;Flavobacteriia;Flavobacteriales;Flavobacteriaceae;Galbibacter;Galbibacter marinus;
276.31	250	ES5|g21842.t1	-	1e-120	-	-	-	-	-	-	75911205	58.14	Anaba	Anabaena variabilis ATCC 29413	Bacteria	240292	;cellular organisms;Bacteria;Cyanobacteria;Nostocales;Nostocaceae;Anabaena;Anabaena variabilis;Anabaena variabilis ATCC 29413;
270.096	250	ES5|g29682.t1	-	5e-118	-	-	-	-	-	-	544765143	76.29	Sphin	Sphingobacterium sp. IITKGP-BTPF85	Bacteria	1338009	;cellular organisms;Bacteria;Bacteroidetes/Chlorobi group;Bacteroidetes;Sphingobacteriia;Sphingobacteriales;Sphingobacteriaceae;Sphingobacterium;Sphingobacterium sp. IITKGP-BTPF85;
269.759	250	ES5|g28300.t1	-	7e-118	-	-	-	-	-	-	544632582	92.13	S_pau	Sphingobacterium paucimobilis	Bacteria	1385985	;cellular organisms;Bacteria;Bacteroidetes/Chlorobi group;Bacteroidetes;Sphingobacteriia;Sphingobacteriales;Sphingobacteriaceae;Sphingobacterium;Sphingobacterium paucimobilis;
268.709	250	ES5|g27892.t1	-	2e-117	-	-	-	-	-	-	544633494	70.18	S_pau	Sphingobacterium paucimobilis	Bacteria	1385985	;cellular organisms;Bacteria;Bacteroidetes/Chlorobi group;Bacteroidetes;Sphingobacteriia;Sphingobacteriales;Sphingobacteriaceae;Sphingobacterium;Sphingobacterium paucimobilis;
268.709	250	ES5|g30340.t1	-	2e-117	-	-	-	-	-	-	489087229	88.94	S_spi	Sphingobacterium spiritivorum	Bacteria	258	;cellular organisms;Bacteria;Bacteroidetes/Chlorobi group;Bacteroidetes;Sphingobacteriia;Sphingobacteriales;Sphingobacteriaceae;Sphingobacterium;Sphingobacterium spiritivorum;
268.709	250	ES5|g8460.t1	-	2e-117	-	-	-	-	-	-	490882871	59.66	V_tub	Vibrio tubiashii	Bacteria	29498	;cellular organisms;Bacteria;Proteobacteria;Gammaproteobacteria;Vibrionales;Vibrionaceae;Vibrio;Vibrio tubiashii;
267.323	251	ES5|g24599.t1	-	8e-117	-	-	-	-	-	-	375144638	53.48	Niast	Niastella koreensis GR20-10	Bacteria	700598	;cellular organisms;Bacteria;Bacteroidetes/Chlorobi group;Bacteroidetes;Sphingobacteriia;Sphingobacteriales;Chitinophagaceae;Niastella;Niastella koreensis;Niastella koreensis GR20-10;
263.593	250	ES5|g18103.t1	-	2e-120	-	-	-	-	-	6e-06	488779258	82.91	B_alb	Beggiatoa alba	Bacteria	1022	;cellular organisms;Bacteria;Proteobacteria;Gammaproteobacteria;Thiotrichales;Thiotrichaceae;Beggiatoa;Beggiatoa alba;
261.802	250	ES5|g10327.t1	-	2e-114	-	-	-	-	-	-	493517612	87.71	Ochro	Ochrobactrum	Bacteria	528	;cellular organisms;Bacteria;Proteobacteria;Alphaproteobacteria;Rhizobiales;Brucellaceae;Ochrobactrum;
259.499	250	ES5|g17638.t1	-	2e-113	-	-	-	-	-	-	544761376	83.42	Sphin	Sphingobacterium sp. IITKGP-BTPF85	Bacteria	1338009	;cellular organisms;Bacteria;Bacteroidetes/Chlorobi group;Bacteroidetes;Sphingobacteriia;Sphingobacteriales;Sphingobacteriaceae;Sphingobacterium;Sphingobacterium sp. IITKGP-BTPF85;
253.978	250	ES5|g8908.t1	-	0	-	-	-	-	-	2e-90	495786369	85.14	M_pal	Mucilaginibacter paludis	Bacteria	423351	;cellular organisms;Bacteria;Bacteroidetes/Chlorobi group;Bacteroidetes;Sphingobacteriia;Sphingobacteriales;Sphingobacteriaceae;Mucilaginibacter;Mucilaginibacter paludis;
250.289	250	ES5|g26288.t1	-	2e-109	-	-	-	-	-	-	489097740	68.97	S_spi	Sphingobacterium spiritivorum	Bacteria	258	;cellular organisms;Bacteria;Bacteroidetes/Chlorobi group;Bacteroidetes;Sphingobacteriia;Sphingobacteriales;Sphingobacteriaceae;Sphingobacterium;Sphingobacterium spiritivorum;
250.289	250	ES5|g27718.t1	-	2e-109	-	-	-	-	-	-	489092343	78	S_spi	Sphingobacterium spiritivorum	Bacteria	258	;cellular organisms;Bacteria;Bacteroidetes/Chlorobi group;Bacteroidetes;Sphingobacteriia;Sphingobacteriales;Sphingobacteriaceae;Sphingobacterium;Sphingobacterium spiritivorum;
247.581	250	ES5|g21113.t1	-	3e-108	-	-	-	-	-	-	514235411	78.24	C_dav	Cedecea davisae	Bacteria	158484	;cellular organisms;Bacteria;Proteobacteria;Gammaproteobacteria;Enterobacteriales;Enterobacteriaceae;Cedecea;Cedecea davisae;
247.293	250	ES5|g30888.t1	-	4e-108	-	-	-	-	-	-	514961753	90.59	M_odo	Myroides odoratimimus	Bacteria	76832	;cellular organisms;Bacteria;Bacteroidetes/Chlorobi group;Bacteroidetes;Flavobacteriia;Flavobacteriales;Flavobacteriaceae;Myroides;Myroides odoratimimus;
244.074	250	ES5|g29986.t1	-	1e-106	-	-	-	-	-	-	544762654	97.45	Sphin	Sphingobacterium sp. IITKGP-BTPF85	Bacteria	1338009	;cellular organisms;Bacteria;Bacteroidetes/Chlorobi group;Bacteroidetes;Sphingobacteriia;Sphingobacteriales;Sphingobacteriaceae;Sphingobacterium;Sphingobacterium sp. IITKGP-BTPF85;
241.995	13	ES5|g16521.t1	-	8e-106	-	-	-	-	-	-	544764337	68.84	Sphin	Sphingobacterium sp. IITKGP-BTPF85	Bacteria	1338009	;cellular organisms;Bacteria;Bacteroidetes/Chlorobi group;Bacteroidetes;Sphingobacteriia;Sphingobacteriales;Sphingobacteriaceae;Sphingobacterium;Sphingobacterium sp. IITKGP-BTPF85;
240.673	12	ES5|g19929.t1	-	3e-105	-	-	-	-	-	-	609710927	88.2	E_ano	Elizabethkingia anophelis	Bacteria	1117645	;cellular organisms;Bacteria;Bacteroidetes/Chlorobi group;Bacteroidetes;Flavobacteriia;Flavobacteriales;Flavobacteriaceae;Elizabethkingia;Elizabethkingia anophelis;
239.469	250	ES5|g28168.t1	-	4e-166	-	-	-	-	-	4e-62	544632784	70.61	S_pau	Sphingobacterium paucimobilis	Bacteria	1385985	;cellular organisms;Bacteria;Bacteroidetes/Chlorobi group;Bacteroidetes;Sphingobacteriia;Sphingobacteriales;Sphingobacteriaceae;Sphingobacterium;Sphingobacterium paucimobilis;
237.272	250	ES5|g22877.t1	-	9e-104	-	-	-	-	-	-	83644572	38.3	Hahel	Hahella chejuensis KCTC 2396	Bacteria	349521	;cellular organisms;Bacteria;Proteobacteria;Gammaproteobacteria;Oceanospirillales;Hahellaceae;Hahella;Hahella chejuensis;Hahella chejuensis KCTC 2396;
234.353	250	ES5|g28164.t1	-	1e-163	-	-	-	-	-	6e-62	544632784	69.33	S_pau	Sphingobacterium paucimobilis	Bacteria	1385985	;cellular organisms;Bacteria;Bacteroidetes/Chlorobi group;Bacteroidetes;Sphingobacteriia;Sphingobacteriales;Sphingobacteriaceae;Sphingobacterium;Sphingobacterium paucimobilis;
229.565	363	ES5|g12234.t1	-	2e-100	-	-	-	-	-	-	496379938	59.84	E_ano	Elizabethkingia anophelis	Bacteria	1117645	;cellular organisms;Bacteria;Bacteroidetes/Chlorobi group;Bacteroidetes;Flavobacteriia;Flavobacteriales;Flavobacteriaceae;Elizabethkingia;Elizabethkingia anophelis;
228.313	78	ES5|g566.t1	-	-	-	-	-	-	7e-100	-	290988193	54.75	Naegl	Naegleria gruberi strain NEG-M	Eukaryota_NO_Metazoa	744533	;cellular organisms;Eukaryota;Heterolobosea;Schizopyrenida;Vahlkampfiidae;Naegleria;Naegleria gruberi;Naegleria gruberi strain NEG-M;
225.653	250	ES5|g28799.t1	-	1e-98	-	-	-	-	-	-	544762448	93.6	Sphin	Sphingobacterium sp. IITKGP-BTPF85	Bacteria	1338009	;cellular organisms;Bacteria;Bacteroidetes/Chlorobi group;Bacteroidetes;Sphingobacteriia;Sphingobacteriales;Sphingobacteriaceae;Sphingobacterium;Sphingobacterium sp. IITKGP-BTPF85;
224.96	250	ES5|g16073.t1	-	-	-	-	-	2e-98	-	-	575482178	53	Batra	Batrachochytrium dendrobatidis JAM81	Eukaryota_NO_Metazoa	684364	;cellular organisms;Eukaryota;Opisthokonta;Fungi;Chytridiomycota;Chytridiomycetes;Rhizophydiales;Rhizophydiales incertae sedis;Batrachochytrium;Batrachochytrium dendrobatidis;Batrachochytrium dendrobatidis JAM81;
224.737	497	ES5|g1027.t1	-	-	-	-	1e-180	-	-	4e-83	159469776	58.21	C_rei	Chlamydomonas reinhardtii	Eukaryota_NO_Metazoa	3055	;cellular organisms;Eukaryota;Viridiplantae;Chlorophyta;Chlorophyceae;Chlamydomonadales;Chlamydomonadaceae;Chlamydomonas;Chlamydomonas reinhardtii;
224.555	250	ES5|g19742.t1	-	3e-98	-	-	-	-	-	-	337268264	69.54	Mesor	Mesorhizobium opportunistum WSM2075	Bacteria	536019	;cellular organisms;Bacteria;Proteobacteria;Alphaproteobacteria;Rhizobiales;Phyllobacteriaceae;Mesorhizobium;Mesorhizobium opportunistum;Mesorhizobium opportunistum WSM2075;
224.267	250	ES5|g19212.t1	-	4e-98	-	-	-	-	-	-	489102212	91.02	S_spi	Sphingobacterium spiritivorum	Bacteria	258	;cellular organisms;Bacteria;Bacteroidetes/Chlorobi group;Bacteroidetes;Sphingobacteriia;Sphingobacteriales;Sphingobacteriaceae;Sphingobacterium;Sphingobacterium spiritivorum;
222.658	250	ES5|g27957.t1	-	2e-97	-	-	-	-	-	-	544764571	89.94	Sphin	Sphingobacterium sp. IITKGP-BTPF85	Bacteria	1338009	;cellular organisms;Bacteria;Bacteroidetes/Chlorobi group;Bacteroidetes;Sphingobacteriia;Sphingobacteriales;Sphingobacteriaceae;Sphingobacterium;Sphingobacterium sp. IITKGP-BTPF85;
221.048	13	ES5|g27787.t1	-	1e-96	-	-	-	-	-	-	496378693	95.27	E_ano	Elizabethkingia anophelis	Bacteria	1117645	;cellular organisms;Bacteria;Bacteroidetes/Chlorobi group;Bacteroidetes;Flavobacteriia;Flavobacteriales;Flavobacteriaceae;Elizabethkingia;Elizabethkingia anophelis;
219.662	250	ES5|g28626.t1	-	4e-96	-	-	-	-	-	-	544763169	77.9	Sphin	Sphingobacterium sp. IITKGP-BTPF85	Bacteria	1338009	;cellular organisms;Bacteria;Bacteroidetes/Chlorobi group;Bacteroidetes;Sphingobacteriia;Sphingobacteriales;Sphingobacteriaceae;Sphingobacterium;Sphingobacterium sp. IITKGP-BTPF85;
217.696	311	ES5|g27622.t1	-	2e-128	-	-	-	-	-	7e-34	610423619	53.6	D_ori	Draconibacterium orientale	Bacteria	1168034	;cellular organisms;Bacteria;Bacteroidetes/Chlorobi group;Bacteroidetes;Bacteroidia;Bacteroidales;Draconibacteriaceae;Draconibacterium;Draconibacterium orientale;
217.359	250	ES5|g16113.t1	-	-	-	-	-	4e-95	-	-	575482178	58.17	Batra	Batrachochytrium dendrobatidis JAM81	Eukaryota_NO_Metazoa	684364	;cellular organisms;Eukaryota;Opisthokonta;Fungi;Chytridiomycota;Chytridiomycetes;Rhizophydiales;Rhizophydiales incertae sedis;Batrachochytrium;Batrachochytrium dendrobatidis;Batrachochytrium dendrobatidis JAM81;
216.954	250	ES5|g28599.t1	-	6e-95	-	-	-	-	-	-	544635557	88.12	S_pau	Sphingobacterium paucimobilis	Bacteria	1385985	;cellular organisms;Bacteria;Bacteroidetes/Chlorobi group;Bacteroidetes;Sphingobacteriia;Sphingobacteriales;Sphingobacteriaceae;Sphingobacterium;Sphingobacterium paucimobilis;
215.75	638	ES5|g29272.t1	-	2e-94	-	-	-	-	-	-	495119735	85.09	Chrys	Chryseobacterium sp. CF314	Bacteria	1144316	;cellular organisms;Bacteria;Bacteroidetes/Chlorobi group;Bacteroidetes;Flavobacteriia;Flavobacteriales;Flavobacteriaceae;Chryseobacterium;Chryseobacterium sp. CF314;
214.14	250	ES5|g23177.t1	-	-	-	-	-	1e-93	-	-	549046336	63.64	Pyron	Pyronema omphalodes CBS 100304	Eukaryota_NO_Metazoa	1076935	;cellular organisms;Eukaryota;Opisthokonta;Fungi;Dikarya;Ascomycota;saccharomyceta;Pezizomycotina;Pezizomycetes;Pezizales;Pyronemataceae;Pyronema;Pyronema omphalodes;Pyronema omphalodes CBS 100304;
211.145	250	ES5|g22291.t1	-	-	-	-	-	-	2e-92	-	470425122	49.83	Acant	Acanthamoeba castellanii str. Neff	Eukaryota_NO_Metazoa	1257118	;cellular organisms;Eukaryota;Amoebozoa;Discosea;Longamoebia;Centramoebida;Acanthamoebidae;Acanthamoeba;Acanthamoeba castellanii;Acanthamoeba castellanii str. Neff;
206.134	250	ES5|g22425.t1	-	3e-90	-	-	-	-	-	-	498446306	62.79	E_vil	Enterococcus villorum	Bacteria	112904	;cellular organisms;Bacteria;Firmicutes;Bacilli;Lactobacillales;Enterococcaceae;Enterococcus;Enterococcus villorum;
204.014	250	ES5|g19325.t1	-	-	-	-	-	5e-111	-	2e-22	582955172	67.22	Drech	Drechslerella stenobrocha 248	Eukaryota_NO_Metazoa	1043628	;cellular organisms;Eukaryota;Opisthokonta;Fungi;Dikarya;Ascomycota;saccharomyceta;Pezizomycotina;Orbiliomycetes;Orbiliales;Orbiliaceae;mitosporic Orbiliaceae;Drechslerella;Drechslerella stenobrocha;Drechslerella stenobrocha 248;
203.544	250	ES5|g11491.t1	-	4e-89	-	-	-	-	-	-	518060991	45.65	Ricke	Rickettsiaceae bacterium Os18	Bacteria	752179	;cellular organisms;Bacteria;Proteobacteria;Alphaproteobacteria;Rickettsiales;Rickettsiaceae;unclassified Rickettsiaceae;Rickettsiaceae bacterium Os18;
201.529	250	ES5|g8540.t1	-	3e-88	-	-	-	-	-	-	515841310	47.54	S_mel	Sinorhizobium meliloti	Bacteria	382	;cellular organisms;Bacteria;Proteobacteria;Alphaproteobacteria;Rhizobiales;Rhizobiaceae;Sinorhizobium/Ensifer group;Sinorhizobium;Sinorhizobium meliloti;
201.529	250	ES5|g11540.t1	-	-	-	-	-	-	3e-88	-	470425122	46.84	Acant	Acanthamoeba castellanii str. Neff	Eukaryota_NO_Metazoa	1257118	;cellular organisms;Eukaryota;Amoebozoa;Discosea;Longamoebia;Centramoebida;Acanthamoebidae;Acanthamoeba;Acanthamoeba castellanii;Acanthamoeba castellanii str. Neff;
200.682	250	ES5|g18308.t1	-	7e-88	-	-	-	-	-	-	518060991	47.12	Ricke	Rickettsiaceae bacterium Os18	Bacteria	752179	;cellular organisms;Bacteria;Proteobacteria;Alphaproteobacteria;Rickettsiales;Rickettsiaceae;unclassified Rickettsiaceae;Rickettsiaceae bacterium Os18;
197.329	1166	ES5|g28632.t1	-	2e-86	-	-	-	-	-	-	375146478	55.52	Niast	Niastella koreensis GR20-10	Bacteria	700598	;cellular organisms;Bacteria;Bacteroidetes/Chlorobi group;Bacteroidetes;Sphingobacteriia;Sphingobacteriales;Chitinophagaceae;Niastella;Niastella koreensis;Niastella koreensis GR20-10;
195.943	250	ES5|g28173.t1	-	8e-105	-	-	-	-	-	1e-19	326800870	53.18	Sphin	Sphingobacterium sp. 21	Bacteria	743722	;cellular organisms;Bacteria;Bacteroidetes/Chlorobi group;Bacteroidetes;Sphingobacteriia;Sphingobacteriales;Sphingobacteriaceae;Sphingobacterium;Sphingobacterium sp. 21;
193.417	4	ES5|g17639.t1	-	1e-84	-	-	-	-	-	-	544761371	73.74	Sphin	Sphingobacterium sp. IITKGP-BTPF85	Bacteria	1338009	;cellular organisms;Bacteria;Bacteroidetes/Chlorobi group;Bacteroidetes;Sphingobacteriia;Sphingobacteriales;Sphingobacteriaceae;Sphingobacterium;Sphingobacterium sp. IITKGP-BTPF85;
191.115	1391	ES5|g11421.t1	-	1e-83	-	-	-	-	-	-	338534887	24.08	Myxoc	Myxococcus fulvus HW-1	Bacteria	483219	;cellular organisms;Bacteria;Proteobacteria;delta/epsilon subdivisions;Deltaproteobacteria;Myxococcales;Cystobacterineae;Myxococcaceae;Myxococcus;Myxococcus fulvus;Myxococcus fulvus HW-1;
190.016	251	ES5|g20114.t1	-	3e-83	-	-	-	-	-	-	517456694	55.65	N_aur	Niabella aurantiaca	Bacteria	379900	;cellular organisms;Bacteria;Bacteroidetes/Chlorobi group;Bacteroidetes;Sphingobacteriia;Sphingobacteriales;Chitinophagaceae;Niabella;Niabella aurantiaca;
189.323	250	ES5|g14072.t1	-	6e-83	-	-	-	-	-	-	489069339	76.97	C_gle	Chryseobacterium gleum	Bacteria	250	;cellular organisms;Bacteria;Bacteroidetes/Chlorobi group;Bacteroidetes;Flavobacteriia;Flavobacteriales;Flavobacteriaceae;Chryseobacterium;Chryseobacterium gleum;
185.816	250	ES5|g20898.t1	-	-	-	-	-	-	2e-81	-	470425122	44.79	Acant	Acanthamoeba castellanii str. Neff	Eukaryota_NO_Metazoa	1257118	;cellular organisms;Eukaryota;Amoebozoa;Discosea;Longamoebia;Centramoebida;Acanthamoebidae;Acanthamoeba;Acanthamoeba castellanii;Acanthamoeba castellanii str. Neff;
184.9	250	ES5|g8614.t1	-	5e-81	-	-	-	-	-	-	518060991	47.59	Ricke	Rickettsiaceae bacterium Os18	Bacteria	752179	;cellular organisms;Bacteria;Proteobacteria;Alphaproteobacteria;Rickettsiales;Rickettsiaceae;unclassified Rickettsiaceae;Rickettsiaceae bacterium Os18;
183.108	157	ES5|g23163.t1	-	3e-80	-	-	-	-	-	-	495120325	47.01	Chrys	Chryseobacterium sp. CF314	Bacteria	1144316	;cellular organisms;Bacteria;Bacteroidetes/Chlorobi group;Bacteroidetes;Flavobacteriia;Flavobacteriales;Flavobacteriaceae;Chryseobacterium;Chryseobacterium sp. CF314;
182.821	250	ES5|g21287.t1	-	-	-	-	-	-	4e-80	-	470425122	43.99	Acant	Acanthamoeba castellanii str. Neff	Eukaryota_NO_Metazoa	1257118	;cellular organisms;Eukaryota;Amoebozoa;Discosea;Longamoebia;Centramoebida;Acanthamoebidae;Acanthamoeba;Acanthamoeba castellanii;Acanthamoeba castellanii str. Neff;
181.211	250	ES5|g25492.t1	-	2e-79	-	-	-	-	-	-	573455559	47.64	Xanth	Xanthomonas arboricola pv. pruni MAFF 301420	Bacteria	1418095	;cellular organisms;Bacteria;Proteobacteria;Gammaproteobacteria;Xanthomonadales;Xanthomonadaceae;Xanthomonas;Xanthomonas arboricola;Xanthomonas arboricola pv. pruni;Xanthomonas arboricola pv. pruni MAFF 301420;
181.211	251	ES5|g12695.t1	-	-	-	-	-	2e-79	-	-	597994277	45.73	Agari	Agaricus bisporus var. burnettii JB137-S8	Eukaryota_NO_Metazoa	597362	;cellular organisms;Eukaryota;Opisthokonta;Fungi;Dikarya;Basidiomycota;Agaricomycotina;Agaricomycetes;Agaricomycetidae;Agaricales;Agaricaceae;Agaricus;Agaricus bisporus;Agaricus bisporus var. burnettii;Agaricus bisporus var. burnettii JB137-S8;
180.806	167	ES5|g7791.t1	-	3e-79	-	-	-	-	-	-	498495859	54.72	Pseud	Pseudomonas sp. HPB0071	Bacteria	1203578	;cellular organisms;Bacteria;Proteobacteria;Gammaproteobacteria;Pseudomonadales;Pseudomonadaceae;Pseudomonas;Pseudomonas sp. HPB0071;
178.908	253	ES5|g16212.t1	-	2e-78	-	-	-	-	-	-	495156882	37.63	Herba	Herbaspirillum sp. CF444	Bacteria	1144319	;cellular organisms;Bacteria;Proteobacteria;Betaproteobacteria;Burkholderiales;Oxalobacteraceae;Herbaspirillum;Herbaspirillum sp. CF444;
175.102	250	ES5|g610.t1	-	9e-77	-	-	-	-	-	-	489088283	72.02	S_spi	Sphingobacterium spiritivorum	Bacteria	258	;cellular organisms;Bacteria;Bacteroidetes/Chlorobi group;Bacteroidetes;Sphingobacteriia;Sphingobacteriales;Sphingobacteriaceae;Sphingobacterium;Sphingobacterium spiritivorum;
174.303	250	ES5|g16058.t1	-	2e-76	-	-	-	-	-	-	601091530	51.6	Lysob	Lysobacter capsici AZ78	Bacteria	1444315	;cellular organisms;Bacteria;Proteobacteria;Gammaproteobacteria;Xanthomonadales;Xanthomonadaceae;Lysobacter;Lysobacter capsici;Lysobacter capsici AZ78;
173.898	252	ES5|g11472.t1	-	3e-76	-	-	-	-	-	-	573455559	46.4	Xanth	Xanthomonas arboricola pv. pruni MAFF 301420	Bacteria	1418095	;cellular organisms;Bacteria;Proteobacteria;Gammaproteobacteria;Xanthomonadales;Xanthomonadaceae;Xanthomonas;Xanthomonas arboricola;Xanthomonas arboricola pv. pruni;Xanthomonas arboricola pv. pruni MAFF 301420;
173.61	250	ES5|g28376.t1	-	4e-76	-	-	-	-	-	-	544763265	89.52	Sphin	Sphingobacterium sp. IITKGP-BTPF85	Bacteria	1338009	;cellular organisms;Bacteria;Bacteroidetes/Chlorobi group;Bacteroidetes;Sphingobacteriia;Sphingobacteriales;Sphingobacteriaceae;Sphingobacterium;Sphingobacterium sp. IITKGP-BTPF85;
171.595	250	ES5|g30152.t1	-	3e-75	-	-	-	-	-	-	251784860	100	Esche	Escherichia coli BL21(DE3)	Bacteria	469008	;cellular organisms;Bacteria;Proteobacteria;Gammaproteobacteria;Enterobacteriales;Enterobacteriaceae;Escherichia;Escherichia coli;Escherichia coli BL21(DE3);
170.614	159	ES5|g19926.t1	-	8e-75	-	-	-	-	-	-	549706286	52.25	Rhizo	Rhizobium sp. IRBG74	Bacteria	424182	;cellular organisms;Bacteria;Proteobacteria;Alphaproteobacteria;Rhizobiales;Rhizobiaceae;Rhizobium/Agrobacterium group;Rhizobium;Rhizobium sp. IRBG74;
167.396	614	ES5|g27092.t1	-	2e-73	-	-	-	-	-	-	487760343	50.57	S_pne	Streptococcus pneumoniae	Bacteria	1313	;cellular organisms;Bacteria;Firmicutes;Bacilli;Lactobacillales;Streptococcaceae;Streptococcus;Streptococcus pneumoniae;
165.093	250	ES5|g27633.t1	-	2e-72	-	-	-	-	-	-	489066424	99.12	C_gle	Chryseobacterium gleum	Bacteria	250	;cellular organisms;Bacteria;Bacteroidetes/Chlorobi group;Bacteroidetes;Flavobacteriia;Flavobacteriales;Flavobacteriaceae;Chryseobacterium;Chryseobacterium gleum;
163.994	250	ES5|g284.t1	-	-	-	-	-	6e-72	-	-	190347436	65.77	Meyer	Meyerozyma guilliermondii ATCC 6260	Eukaryota_NO_Metazoa	294746	;cellular organisms;Eukaryota;Opisthokonta;Fungi;Dikarya;Ascomycota;saccharomyceta;Saccharomycotina;Saccharomycetes;Saccharomycetales;Debaryomycetaceae;Meyerozyma;Meyerozyma guilliermondii;Meyerozyma guilliermondii ATCC 6260;
163.589	252	ES5|g14320.t1	-	-	-	-	-	9e-72	-	-	549056081	29.73	Pyron	Pyronema omphalodes CBS 100304	Eukaryota_NO_Metazoa	1076935	;cellular organisms;Eukaryota;Opisthokonta;Fungi;Dikarya;Ascomycota;saccharomyceta;Pezizomycotina;Pezizomycetes;Pezizales;Pyronemataceae;Pyronema;Pyronema omphalodes;Pyronema omphalodes CBS 100304;
162.097	250	ES5|g27632.t1	-	4e-71	-	-	-	-	-	-	544940078	85.4	E_men	Elizabethkingia meningoseptica	Bacteria	238	;cellular organisms;Bacteria;Bacteroidetes/Chlorobi group;Bacteroidetes;Flavobacteriia;Flavobacteriales;Flavobacteriaceae;Elizabethkingia;Elizabethkingia meningoseptica;
161.874	26	ES5|g14028.t1	-	-	-	-	-	5e-71	-	-	587708363	27.51	Fusar	Fusarium oxysporum f. sp. lycopersici MN25	Eukaryota_NO_Metazoa	1080343	;cellular organisms;Eukaryota;Opisthokonta;Fungi;Dikarya;Ascomycota;saccharomyceta;Pezizomycotina;leotiomyceta;sordariomyceta;Sordariomycetes;Hypocreomycetidae;Hypocreales;Nectriaceae;Fusarium;Fusarium oxysporum species complex;Fusarium oxysporum;Fusarium oxysporum f. sp. lycopersici;Fusarium oxysporum f. sp. lycopersici MN25;
159.795	250	ES5|g16042.t1	-	-	-	-	-	4e-70	-	-	549046336	52.31	Pyron	Pyronema omphalodes CBS 100304	Eukaryota_NO_Metazoa	1076935	;cellular organisms;Eukaryota;Opisthokonta;Fungi;Dikarya;Ascomycota;saccharomyceta;Pezizomycotina;Pezizomycetes;Pezizales;Pyronemataceae;Pyronema;Pyronema omphalodes;Pyronema omphalodes CBS 100304;
159.572	250	ES5|g17488.t1	-	5e-70	-	-	-	-	-	-	489087140	84.83	S_spi	Sphingobacterium spiritivorum	Bacteria	258	;cellular organisms;Bacteria;Bacteroidetes/Chlorobi group;Bacteroidetes;Sphingobacteriia;Sphingobacteriales;Sphingobacteriaceae;Sphingobacterium;Sphingobacterium spiritivorum;
155.477	250	ES5|g19001.t1	-	-	-	-	-	3e-68	-	-	294655943	48.36	Debar	Debaryomyces hansenii CBS767	Eukaryota_NO_Metazoa	284592	;cellular organisms;Eukaryota;Opisthokonta;Fungi;Dikarya;Ascomycota;saccharomyceta;Saccharomycotina;Saccharomycetes;Saccharomycetales;Debaryomycetaceae;Debaryomyces;Debaryomyces hansenii;Debaryomyces hansenii var. hansenii;Debaryomyces hansenii CBS767;
154.784	250	ES5|g25702.t1	-	6e-68	-	-	-	-	-	-	311070451	47.75	Bacil	Bacillus atrophaeus 1942	Bacteria	720555	;cellular organisms;Bacteria;Firmicutes;Bacilli;Bacillales;Bacillaceae;Bacillus;Bacillus subtilis group;Bacillus atrophaeus;Bacillus atrophaeus 1942;
153.58	250	ES5|g30479.t1	-	4e-71	-	-	-	-	-	0.0002	544766002	78.72	Sphin	Sphingobacterium sp. IITKGP-BTPF85	Bacteria	1338009	;cellular organisms;Bacteria;Bacteroidetes/Chlorobi group;Bacteroidetes;Sphingobacteriia;Sphingobacteriales;Sphingobacteriaceae;Sphingobacterium;Sphingobacterium sp. IITKGP-BTPF85;
151.971	250	ES5|g17581.t1	-	1e-104	-	-	-	-	-	1e-38	157825677	55.18	Ricke	Rickettsia akari str. Hartford	Bacteria	293614	;cellular organisms;Bacteria;Proteobacteria;Alphaproteobacteria;Rickettsiales;Rickettsiaceae;Rickettsieae;Rickettsia;spotted fever group;Rickettsia akari;Rickettsia akari str. Hartford;
151.971	250	ES5|g22164.t1	-	1e-66	-	-	-	-	-	-	430757500	48.64	Bacil	Bacillus subtilis subsp. subtilis str. BSP1	Bacteria	1192196	;cellular organisms;Bacteria;Firmicutes;Bacilli;Bacillales;Bacillaceae;Bacillus;Bacillus subtilis group;Bacillus subtilis;Bacillus subtilis subsp. subtilis;Bacillus subtilis subsp. subtilis str. BSP1;
151.865	251	ES5|g27859.t1	-	1e-85	-	-	-	-	-	9e-20	557392332	50.61	uncul	uncultured Desulfofustis sp. PB-SRB1	Bacteria	1385624	;cellular organisms;Bacteria;Proteobacteria;delta/epsilon subdivisions;Deltaproteobacteria;Desulfobacterales;Desulfobulbaceae;Desulfofustis;environmental samples;uncultured Desulfofustis sp. PB-SRB1;
151.277	250	ES5|g11113.t1	-	2e-66	-	-	-	-	-	-	585094696	55.43	Kutzn	Kutzneria sp. 744	Bacteria	345341	;cellular organisms;Bacteria;Actinobacteria;Actinobacteria;Actinobacteridae;Actinomycetales;Pseudonocardineae;Pseudonocardiaceae;Kutzneria;Kutzneria sp. 744;
150.584	250	ES5|g16826.t1	-	4e-66	-	-	-	-	-	-	157803467	35.77	Ricke	Rickettsia canadensis str. McKiel	Bacteria	293613	;cellular organisms;Bacteria;Proteobacteria;Alphaproteobacteria;Rickettsiales;Rickettsiaceae;Rickettsieae;Rickettsia;belli group;Rickettsia canadensis;Rickettsia canadensis str. McKiel;
150.584	860	ES5|g28916.t1	-	4e-66	-	-	-	-	-	-	255530023	49.32	Pedob	Pedobacter heparinus DSM 2366	Bacteria	485917	;cellular organisms;Bacteria;Bacteroidetes/Chlorobi group;Bacteroidetes;Sphingobacteriia;Sphingobacteriales;Sphingobacteriaceae;Pedobacter;Pedobacter heparinus;Pedobacter heparinus DSM 2366;
150.025	250	ES5|g24774.t1	-	7e-66	-	-	-	-	-	-	383771394	50.8	Brady	Bradyrhizobium sp. S23321	Bacteria	335659	;cellular organisms;Bacteria;Proteobacteria;Alphaproteobacteria;Rhizobiales;Bradyrhizobiaceae;Bradyrhizobium;Bradyrhizobium sp. S23321;
149.668	30	ES5|g29401.t1	-	1e-65	-	-	-	-	-	-	489088313	61.49	S_spi	Sphingobacterium spiritivorum	Bacteria	258	;cellular organisms;Bacteria;Bacteroidetes/Chlorobi group;Bacteroidetes;Sphingobacteriia;Sphingobacteriales;Sphingobacteriaceae;Sphingobacterium;Sphingobacterium spiritivorum;
149.668	51	ES5|g13042.t1	-	-	-	-	-	-	1e-65	-	290988193	50.72	Naegl	Naegleria gruberi strain NEG-M	Eukaryota_NO_Metazoa	744533	;cellular organisms;Eukaryota;Heterolobosea;Schizopyrenida;Vahlkampfiidae;Naegleria;Naegleria gruberi;Naegleria gruberi strain NEG-M;
146.672	30	ES5|g25431.t1	-	2e-64	-	-	-	-	-	-	544764249	68.46	Sphin	Sphingobacterium sp. IITKGP-BTPF85	Bacteria	1338009	;cellular organisms;Bacteria;Bacteroidetes/Chlorobi group;Bacteroidetes;Sphingobacteriia;Sphingobacteriales;Sphingobacteriaceae;Sphingobacterium;Sphingobacterium sp. IITKGP-BTPF85;
146.267	250	ES5|g24095.t1	-	3e-64	-	-	-	-	-	-	153011908	67.35	Ochro	Ochrobactrum anthropi ATCC 49188	Bacteria	439375	;cellular organisms;Bacteria;Proteobacteria;Alphaproteobacteria;Rhizobiales;Brucellaceae;Ochrobactrum;Ochrobactrum anthropi;Ochrobactrum anthropi ATCC 49188;
145.979	1	ES5|g19928.t1	-	4e-64	-	-	-	-	-	-	489071622	90	C_gle	Chryseobacterium gleum	Bacteria	250	;cellular organisms;Bacteria;Bacteroidetes/Chlorobi group;Bacteroidetes;Flavobacteriia;Flavobacteriales;Flavobacteriaceae;Chryseobacterium;Chryseobacterium gleum;
145.979	59	ES5|g29884.t1	-	4e-64	-	-	-	-	-	-	550963540	63.95	Pseud	Pseudochrobactrum sp. AO18b	Bacteria	1201036	;cellular organisms;Bacteria;Proteobacteria;Alphaproteobacteria;Rhizobiales;Brucellaceae;Pseudochrobactrum;Pseudochrobactrum sp. AO18b;
145.756	58	ES5|g25767.t1	-	5e-64	-	-	-	-	-	-	517880801	41.91	E_men	Elizabethkingia meningoseptica	Bacteria	238	;cellular organisms;Bacteria;Bacteroidetes/Chlorobi group;Bacteroidetes;Flavobacteriia;Flavobacteriales;Flavobacteriaceae;Elizabethkingia;Elizabethkingia meningoseptica;
145.42	1964	ES5|g21829.t1	-	7e-64	-	-	-	-	-	-	495152710	82.05	Ochro	Ochrobactrum sp. CDB2	Bacteria	360313	;cellular organisms;Bacteria;Proteobacteria;Alphaproteobacteria;Rhizobiales;Brucellaceae;Ochrobactrum;Ochrobactrum sp. CDB2;
144.37	250	ES5|g20675.t1	-	2e-63	-	-	-	-	-	-	253775097	100	Esche	Escherichia coli 'BL21-Gold(DE3)pLysS AG'	Bacteria	866768	;cellular organisms;Bacteria;Proteobacteria;Gammaproteobacteria;Enterobacteriales;Enterobacteriaceae;Escherichia;Escherichia coli;Escherichia coli 'BL21-Gold(DE3)pLysS AG';
144.37	252	ES5|g21692.t1	-	-	-	-	-	2e-63	-	-	549056081	29.3	Pyron	Pyronema omphalodes CBS 100304	Eukaryota_NO_Metazoa	1076935	;cellular organisms;Eukaryota;Opisthokonta;Fungi;Dikarya;Ascomycota;saccharomyceta;Pezizomycotina;Pezizomycetes;Pezizales;Pyronemataceae;Pyronema;Pyronema omphalodes;Pyronema omphalodes CBS 100304;
143.677	38	ES5|g5320.t1	-	8e-68	-	-	-	-	-	2e-05	256419380	47.79	Chiti	Chitinophaga pinensis DSM 2588	Bacteria	485918	;cellular organisms;Bacteria;Bacteroidetes/Chlorobi group;Bacteroidetes;Sphingobacteriia;Sphingobacteriales;Chitinophagaceae;Chitinophaga;Chitinophaga pinensis;Chitinophaga pinensis DSM 2588;
143.453	250	ES5|g28454.t1	-	5e-63	-	-	-	-	-	-	497851209	70.29	Sphin	Sphingomonas sp. PAMC 26617	Bacteria	1112216	;cellular organisms;Bacteria;Proteobacteria;Alphaproteobacteria;Sphingomonadales;Sphingomonadaceae;Sphingomonas;Sphingomonas sp. PAMC 26617;
142.983	27	ES5|g18104.t1	-	8e-63	-	-	-	-	-	-	146302184	61.25	Flavo	Flavobacterium johnsoniae UW101	Bacteria	376686	;cellular organisms;Bacteria;Bacteroidetes/Chlorobi group;Bacteroidetes;Flavobacteriia;Flavobacteriales;Flavobacteriaceae;Flavobacterium;Flavobacterium johnsoniae;Flavobacterium johnsoniae UW101;
142.866	250	ES5|g24522.t1	-	9e-63	-	-	-	-	-	-	489098200	91.18	S_spi	Sphingobacterium spiritivorum	Bacteria	258	;cellular organisms;Bacteria;Bacteroidetes/Chlorobi group;Bacteroidetes;Sphingobacteriia;Sphingobacteriales;Sphingobacteriaceae;Sphingobacterium;Sphingobacterium spiritivorum;
138.378	250	ES5|g20817.t1	-	-	-	-	-	8e-61	-	-	549046336	55.62	Pyron	Pyronema omphalodes CBS 100304	Eukaryota_NO_Metazoa	1076935	;cellular organisms;Eukaryota;Opisthokonta;Fungi;Dikarya;Ascomycota;saccharomyceta;Pezizomycotina;Pezizomycetes;Pezizales;Pyronemataceae;Pyronema;Pyronema omphalodes;Pyronema omphalodes CBS 100304;
138.155	250	ES5|g9390.t1	-	1e-60	-	-	-	-	-	-	515828866	72.59	P_arc	Pedobacter arcticus	Bacteria	752140	;cellular organisms;Bacteria;Bacteroidetes/Chlorobi group;Bacteroidetes;Sphingobacteriia;Sphingobacteriales;Sphingobacteriaceae;Pedobacter;Pedobacter arcticus;
138.155	194	ES5|g12797.t1	-	1e-60	-	-	-	-	-	-	497983643	42.56	Candi	Candidatus Odyssella thessalonicensis	Bacteria	84647	;cellular organisms;Bacteria;Proteobacteria;Alphaproteobacteria;Rickettsiales;Rickettsiales genera incertae sedis;Candidatus Odyssella;Candidatus Odyssella thessalonicensis;
137.462	251	ES5|g17591.t1	-	-	-	-	-	2e-60	-	-	408391647	42.65	Fusar	Fusarium pseudograminearum CS3096	Eukaryota_NO_Metazoa	1028729	;cellular organisms;Eukaryota;Opisthokonta;Fungi;Dikarya;Ascomycota;saccharomyceta;Pezizomycotina;leotiomyceta;sordariomyceta;Sordariomycetes;Hypocreomycetidae;Hypocreales;Nectriaceae;Fusarium;Fusarium sambucinum species complex;Fusarium pseudograminearum;Fusarium pseudograminearum CS3096;
137.056	466	ES5|g16520.t1	-	3e-60	-	-	-	-	-	-	544764335	59.15	Sphin	Sphingobacterium sp. IITKGP-BTPF85	Bacteria	1338009	;cellular organisms;Bacteria;Bacteroidetes/Chlorobi group;Bacteroidetes;Sphingobacteriia;Sphingobacteriales;Sphingobacteriaceae;Sphingobacterium;Sphingobacterium sp. IITKGP-BTPF85;
135.496	250	ES5|g1010.t1	-	0	-	-	-	-	-	7e-142	495114696	98.17	Chrys	Chryseobacterium sp. CF314	Bacteria	1144316	;cellular organisms;Bacteria;Bacteroidetes/Chlorobi group;Bacteroidetes;Flavobacteriia;Flavobacteriales;Flavobacteriaceae;Chryseobacterium;Chryseobacterium sp. CF314;
135.159	250	ES5|g17316.t1	-	2e-59	-	-	-	-	-	-	67459388	47.32	Ricke	Rickettsia felis URRWXCal2	Bacteria	315456	;cellular organisms;Bacteria;Proteobacteria;Alphaproteobacteria;Rickettsiales;Rickettsiaceae;Rickettsieae;Rickettsia;spotted fever group;Rickettsia felis;Rickettsia felis URRWXCal2;
135.159	250	ES5|g29118.t1	-	-	-	-	-	2e-59	-	-	599122980	55.09	Punct	Punctularia strigosozonata HHB-11173 SS5	Eukaryota_NO_Metazoa	741275	;cellular organisms;Eukaryota;Opisthokonta;Fungi;Dikarya;Basidiomycota;Agaricomycotina;Agaricomycetes;Agaricomycetes incertae sedis;Corticiales;Punctulariaceae;Punctularia;Punctularia strigosozonata;Punctularia strigosozonata HHB-11173 SS5;
134.466	59	ES5|g28463.t1	-	4e-59	-	-	-	-	-	-	496382708	64.2	E_ano	Elizabethkingia anophelis	Bacteria	1117645	;cellular organisms;Bacteria;Bacteroidetes/Chlorobi group;Bacteroidetes;Flavobacteriia;Flavobacteriales;Flavobacteriaceae;Elizabethkingia;Elizabethkingia anophelis;
133.907	251	ES5|g19879.t1	-	7e-59	-	-	-	-	-	-	375144638	55.8	Niast	Niastella koreensis GR20-10	Bacteria	700598	;cellular organisms;Bacteria;Bacteroidetes/Chlorobi group;Bacteroidetes;Sphingobacteriia;Sphingobacteriales;Chitinophagaceae;Niastella;Niastella koreensis;Niastella koreensis GR20-10;
133.55	250	ES5|g25759.t1	-	1e-58	-	-	-	-	-	-	493376405	70.54	Mesor	Mesorhizobium sp. STM 4661	Bacteria	1297570	;cellular organisms;Bacteria;Proteobacteria;Alphaproteobacteria;Rhizobiales;Phyllobacteriaceae;Mesorhizobium;Mesorhizobium sp. STM 4661;
133.55	250	ES5|g14089.t1	-	1e-156	-	-	-	-	-	1e-98	510826236	83.79	E_men	Elizabethkingia meningoseptica	Bacteria	238	;cellular organisms;Bacteria;Bacteroidetes/Chlorobi group;Bacteroidetes;Flavobacteriia;Flavobacteriales;Flavobacteriaceae;Elizabethkingia;Elizabethkingia meningoseptica;
132.857	250	ES5|g27962.t1	-	-	-	-	-	2e-58	-	-	494827748	53.29	Conio	Coniosporium apollinis CBS 100218	Eukaryota_NO_Metazoa	1168221	;cellular organisms;Eukaryota;Opisthokonta;Fungi;Dikarya;Ascomycota;saccharomyceta;Pezizomycotina;leotiomyceta;Eurotiomycetes;Chaetothyriomycetidae;Chaetothyriales;Herpotrichiellaceae;Coniosporium;Coniosporium apollinis;Coniosporium apollinis CBS 100218;
129.456	331	ES5|g14959.t1	-	-	-	-	-	6e-67	-	1e-10	453087948	44.09	Sphae	Sphaerulina musiva SO2202	Eukaryota_NO_Metazoa	692275	;cellular organisms;Eukaryota;Opisthokonta;Fungi;Dikarya;Ascomycota;saccharomyceta;Pezizomycotina;leotiomyceta;dothideomyceta;Dothideomycetes;Dothideomycetidae;Capnodiales;Mycosphaerellaceae;Sphaerulina;Sphaerulina musiva;Sphaerulina musiva SO2202;
128.945	163	ES5|g30761.t1	-	1e-56	-	-	-	-	-	-	544764859	66.41	Sphin	Sphingobacterium sp. IITKGP-BTPF85	Bacteria	1338009	;cellular organisms;Bacteria;Bacteroidetes/Chlorobi group;Bacteroidetes;Sphingobacteriia;Sphingobacteriales;Sphingobacteriaceae;Sphingobacterium;Sphingobacterium sp. IITKGP-BTPF85;
126.642	97	ES5|g28341.t1	-	1e-55	-	-	-	-	-	-	255530949	49.18	Pedob	Pedobacter heparinus DSM 2366	Bacteria	485917	;cellular organisms;Bacteria;Bacteroidetes/Chlorobi group;Bacteroidetes;Sphingobacteriia;Sphingobacteriales;Sphingobacteriaceae;Pedobacter;Pedobacter heparinus;Pedobacter heparinus DSM 2366;
125.544	251	ES5|g5332.t1	-	-	-	-	-	3e-55	-	-	597587593	30.14	Marss	Marssonina brunnea f. sp. 'multigermtubi' MB_m1	Eukaryota_NO_Metazoa	1072389	;cellular organisms;Eukaryota;Opisthokonta;Fungi;Dikarya;Ascomycota;saccharomyceta;Pezizomycotina;leotiomyceta;sordariomyceta;Leotiomycetes;Helotiales;Dermateaceae;Marssonina;Marssonina brunnea;Marssonina brunnea f. sp. 'multigermtubi';Marssonina brunnea f. sp. 'multigermtubi' MB_m1;
123.646	232	ES5|g20130.t1	-	2e-54	-	-	-	-	-	-	545307291	88.66	Ochro	Ochrobactrum sp. EGD-AQ16	Bacteria	1390361	;cellular organisms;Bacteria;Proteobacteria;Alphaproteobacteria;Rhizobiales;Brucellaceae;Ochrobactrum;Ochrobactrum sp. EGD-AQ16;
122.142	154	ES5|g26551.t1	-	9e-54	-	-	-	-	-	-	495153159	63.97	Ochro	Ochrobactrum sp. CDB2	Bacteria	360313	;cellular organisms;Bacteria;Proteobacteria;Alphaproteobacteria;Rhizobiales;Brucellaceae;Ochrobactrum;Ochrobactrum sp. CDB2;
122.037	250	ES5|g9705.t1	-	1e-53	-	-	-	-	-	-	521082571	47.03	M_var	Microbulbifer variabilis	Bacteria	266805	;cellular organisms;Bacteria;Proteobacteria;Gammaproteobacteria;Alteromonadales;Alteromonadaceae;Microbulbifer;Microbulbifer variabilis;
120.533	250	ES5|g20525.t1	-	-	-	-	-	-	9e-102	2e-49	118357345	45.99	T_the	Tetrahymena thermophila	Eukaryota_NO_Metazoa	5911	;cellular organisms;Eukaryota;Alveolata;Ciliophora;Intramacronucleata;Oligohymenophorea;Hymenostomatida;Tetrahymenina;Tetrahymenidae;Tetrahymena;Tetrahymena thermophila;
120.245	252	ES5|g17669.t1	-	-	-	-	-	6e-53	-	-	549056081	27.6	Pyron	Pyronema omphalodes CBS 100304	Eukaryota_NO_Metazoa	1076935	;cellular organisms;Eukaryota;Opisthokonta;Fungi;Dikarya;Ascomycota;saccharomyceta;Pezizomycotina;Pezizomycetes;Pezizales;Pyronemataceae;Pyronema;Pyronema omphalodes;Pyronema omphalodes CBS 100304;
119.041	251	ES5|g23776.t1	-	-	-	-	-	2e-52	-	-	154299087	30.97	Botry	Botrytis cinerea B05.10	Eukaryota_NO_Metazoa	332648	;cellular organisms;Eukaryota;Opisthokonta;Fungi;Dikarya;Ascomycota;saccharomyceta;Pezizomycotina;leotiomyceta;sordariomyceta;Leotiomycetes;Helotiales;Sclerotiniaceae;Botrytis;Botrytis cinerea;Botrytis cinerea B05.10;
118.636	148	ES5|g21063.t1	-	3e-52	-	-	-	-	-	-	225619499	47.4	Brach	Brachyspira hyodysenteriae WA1	Bacteria	565034	;cellular organisms;Bacteria;Spirochaetes;Spirochaetia;Spirochaetales;Brachyspiraceae;Brachyspira;Brachyspira hyodysenteriae;Brachyspira hyodysenteriae WA1;
117.655	250	ES5|g27329.t1	-	8e-52	-	-	-	-	-	-	256424542	47.37	Chiti	Chitinophaga pinensis DSM 2588	Bacteria	485918	;cellular organisms;Bacteria;Bacteroidetes/Chlorobi group;Bacteroidetes;Sphingobacteriia;Sphingobacteriales;Chitinophagaceae;Chitinophaga;Chitinophaga pinensis;Chitinophaga pinensis DSM 2588;
114.031	250	ES5|g16684.t1	-	3e-50	-	-	-	-	-	-	510822778	64.17	A_sva	Arcticibacter svalbardensis	Bacteria	1288027	;cellular organisms;Bacteria;Bacteroidetes/Chlorobi group;Bacteroidetes;Sphingobacteriia;Sphingobacteriales;Sphingobacteriaceae;Arcticibacter;Arcticibacter svalbardensis;
113.337	250	ES5|g18097.t1	-	6e-50	-	-	-	-	-	-	489091413	51.9	S_spi	Sphingobacterium spiritivorum	Bacteria	258	;cellular organisms;Bacteria;Bacteroidetes/Chlorobi group;Bacteroidetes;Sphingobacteriia;Sphingobacteriales;Sphingobacteriaceae;Sphingobacterium;Sphingobacterium spiritivorum;
113.05	12	ES5|g27788.t1	-	8e-50	-	-	-	-	-	-	496378691	98.82	Eliza	Elizabethkingia	Bacteria	308865	;cellular organisms;Bacteria;Bacteroidetes/Chlorobi group;Bacteroidetes;Flavobacteriia;Flavobacteriales;Flavobacteriaceae;Elizabethkingia;
112.827	182	ES5|g17479.t1	-	-	-	-	-	1e-49	-	-	576990423	53.85	Rhizo	Rhizoctonia solani AG-3 Rhs1AP	Eukaryota_NO_Metazoa	1086054	;cellular organisms;Eukaryota;Opisthokonta;Fungi;Dikarya;Basidiomycota;Agaricomycotina;Agaricomycetes;Agaricomycetes incertae sedis;Cantharellales;Ceratobasidiaceae;mitosporic Ceratobasidiaceae;Rhizoctonia;Rhizoctonia solani;Rhizoctonia solani AG-3;Rhizoctonia solani AG-3 Rhs1AP;
112.134	250	ES5|g16765.t1	-	-	-	-	-	-	2e-49	-	470267880	45.05	D_fas	Dictyostelium fasciculatum	Eukaryota_NO_Metazoa	261658	;cellular organisms;Eukaryota;Amoebozoa;Mycetozoa;Dictyosteliida;Dictyostelium;Dictyostelium fasciculatum;
110.812	252	ES5|g21418.t1	-	-	-	-	-	3e-57	-	4e-09	353236058	27	Pirif	Piriformospora indica DSM 11827	Eukaryota_NO_Metazoa	1109443	;cellular organisms;Eukaryota;Opisthokonta;Fungi;Dikarya;Basidiomycota;Agaricomycotina;Agaricomycetes;Agaricomycetes incertae sedis;Sebacinales;Sebacinaceae;mitosporic Sebacinaceae;Piriformospora;Piriformospora indica;Piriformospora indica DSM 11827;
109.425	183	ES5|g1019.t1	-	-	-	-	-	3e-48	-	-	576990423	53.15	Rhizo	Rhizoctonia solani AG-3 Rhs1AP	Eukaryota_NO_Metazoa	1086054	;cellular organisms;Eukaryota;Opisthokonta;Fungi;Dikarya;Basidiomycota;Agaricomycotina;Agaricomycetes;Agaricomycetes incertae sedis;Cantharellales;Ceratobasidiaceae;mitosporic Ceratobasidiaceae;Rhizoctonia;Rhizoctonia solani;Rhizoctonia solani AG-3;Rhizoctonia solani AG-3 Rhs1AP;
108.578	176	ES5|g18854.t1	-	7e-48	-	-	-	-	-	-	225619499	41.78	Brach	Brachyspira hyodysenteriae WA1	Bacteria	565034	;cellular organisms;Bacteria;Spirochaetes;Spirochaetia;Spirochaetales;Brachyspiraceae;Brachyspira;Brachyspira hyodysenteriae;Brachyspira hyodysenteriae WA1;
107.528	252	ES5|g11324.t1	-	-	-	-	-	2e-47	-	-	51338735	38	Schiz	Schizosaccharomyces pombe 972h-	Eukaryota_NO_Metazoa	284812	;cellular organisms;Eukaryota;Opisthokonta;Fungi;Dikarya;Ascomycota;Taphrinomycotina;Schizosaccharomycetes;Schizosaccharomycetales;Schizosaccharomycetaceae;Schizosaccharomyces;Schizosaccharomyces pombe;Schizosaccharomyces pombe 972h-;
106.835	250	ES5|g28533.t1	-	4e-47	-	-	-	-	-	-	383771394	50.34	Brady	Bradyrhizobium sp. S23321	Bacteria	335659	;cellular organisms;Bacteria;Proteobacteria;Alphaproteobacteria;Rhizobiales;Bradyrhizobiaceae;Bradyrhizobium;Bradyrhizobium sp. S23321;
106.276	250	ES5|g24279.t1	-	7e-47	-	-	-	-	-	-	599128884	51.9	Fervi	Fervidicella metallireducens AeB	Bacteria	1403537	;cellular organisms;Bacteria;Firmicutes;Clostridia;Clostridiales;Clostridiaceae;Fervidicella;Fervidicella metallireducens;Fervidicella metallireducens AeB;
106.024	251	ES5|g20561.t1	-	-	-	-	-	9e-47	-	-	367048117	29.84	Thiel	Thielavia terrestris NRRL 8126	Eukaryota_NO_Metazoa	578455	;cellular organisms;Eukaryota;Opisthokonta;Fungi;Dikarya;Ascomycota;saccharomyceta;Pezizomycotina;leotiomyceta;sordariomyceta;Sordariomycetes;Sordariomycetidae;Sordariales;Chaetomiaceae;Thielavia;Thielavia terrestris;Thielavia terrestris NRRL 8126;
104.82	250	ES5|g17043.t1	-	-	-	-	-	9e-71	-	3e-25	50424851	50	Debar	Debaryomyces hansenii CBS767	Eukaryota_NO_Metazoa	284592	;cellular organisms;Eukaryota;Opisthokonta;Fungi;Dikarya;Ascomycota;saccharomyceta;Saccharomycotina;Saccharomycetes;Saccharomycetales;Debaryomycetaceae;Debaryomyces;Debaryomyces hansenii;Debaryomyces hansenii var. hansenii;Debaryomyces hansenii CBS767;
104.82	250	ES5|g27553.t1	-	3e-46	-	-	-	-	-	-	544761270	92.68	Sphin	Sphingobacterium sp. IITKGP-BTPF85	Bacteria	1338009	;cellular organisms;Bacteria;Bacteroidetes/Chlorobi group;Bacteroidetes;Sphingobacteriia;Sphingobacteriales;Sphingobacteriaceae;Sphingobacterium;Sphingobacterium sp. IITKGP-BTPF85;
104.82	39	ES5|g1047.t1	-	3e-46	-	-	-	-	-	-	510825789	72.38	E_men	Elizabethkingia meningoseptica	Bacteria	238	;cellular organisms;Bacteria;Bacteroidetes/Chlorobi group;Bacteroidetes;Flavobacteriia;Flavobacteriales;Flavobacteriaceae;Elizabethkingia;Elizabethkingia meningoseptica;
102.923	250	ES5|g22400.t1	-	-	-	-	-	2e-69	-	1e-24	50424851	50	Debar	Debaryomyces hansenii CBS767	Eukaryota_NO_Metazoa	284592	;cellular organisms;Eukaryota;Opisthokonta;Fungi;Dikarya;Ascomycota;saccharomyceta;Saccharomycotina;Saccharomycetes;Saccharomycetales;Debaryomycetaceae;Debaryomyces;Debaryomyces hansenii;Debaryomyces hansenii var. hansenii;Debaryomyces hansenii CBS767;
102.923	203	ES5|g23481.t1	-	2e-45	-	-	-	-	-	-	225619499	48.75	Brach	Brachyspira hyodysenteriae WA1	Bacteria	565034	;cellular organisms;Bacteria;Spirochaetes;Spirochaetia;Spirochaetales;Brachyspiraceae;Brachyspira;Brachyspira hyodysenteriae;Brachyspira hyodysenteriae WA1;
102.923	196	ES5|g29346.t1	-	2e-45	-	-	-	-	-	-	225619499	53.52	Brach	Brachyspira hyodysenteriae WA1	Bacteria	565034	;cellular organisms;Bacteria;Spirochaetes;Spirochaetia;Spirochaetales;Brachyspiraceae;Brachyspira;Brachyspira hyodysenteriae;Brachyspira hyodysenteriae WA1;
102.23	94	ES5|g19743.t1	-	4e-45	-	-	-	-	-	-	490221804	66.07	R_fre	Rhizobium freirei	Bacteria	1353277	;cellular organisms;Bacteria;Proteobacteria;Alphaproteobacteria;Rhizobiales;Rhizobiaceae;Rhizobium/Agrobacterium group;Rhizobium;Rhizobium freirei;
100.621	120	ES5|g19105.t1	-	-	-	-	-	-	1e-72	5e-29	403373887	48.3	O_tri	Oxytricha trifallax	Eukaryota_NO_Metazoa	1172189	;cellular organisms;Eukaryota;Alveolata;Ciliophora;Intramacronucleata;Spirotrichea;Stichotrichia;Sporadotrichida;Oxytrichidae;Oxytrichinae;Oxytricha;Oxytricha trifallax;
100.215	250	ES5|g10167.t1	-	3e-44	-	-	-	-	-	-	599128884	49.68	Fervi	Fervidicella metallireducens AeB	Bacteria	1403537	;cellular organisms;Bacteria;Firmicutes;Clostridia;Clostridiales;Clostridiaceae;Fervidicella;Fervidicella metallireducens;Fervidicella metallireducens AeB;
99.2343	180	ES5|g15275.t1	-	-	-	-	-	8e-44	-	-	576990423	47.22	Rhizo	Rhizoctonia solani AG-3 Rhs1AP	Eukaryota_NO_Metazoa	1086054	;cellular organisms;Eukaryota;Opisthokonta;Fungi;Dikarya;Basidiomycota;Agaricomycotina;Agaricomycetes;Agaricomycetes incertae sedis;Cantharellales;Ceratobasidiaceae;mitosporic Ceratobasidiaceae;Rhizoctonia;Rhizoctonia solani;Rhizoctonia solani AG-3;Rhizoctonia solani AG-3 Rhs1AP;
99.0112	250	ES5|g27742.t1	-	0	-	-	-	-	-	1e-157	544764201	93.24	Sphin	Sphingobacterium sp. IITKGP-BTPF85	Bacteria	1338009	;cellular organisms;Bacteria;Bacteroidetes/Chlorobi group;Bacteroidetes;Sphingobacteriia;Sphingobacteriales;Sphingobacteriaceae;Sphingobacterium;Sphingobacterium sp. IITKGP-BTPF85;
99.0112	250	ES5|g29641.t1	-	-	-	-	-	1e-43	-	-	169782120	60.45	Asper	Aspergillus oryzae RIB40	Eukaryota_NO_Metazoa	510516	;cellular organisms;Eukaryota;Opisthokonta;Fungi;Dikarya;Ascomycota;saccharomyceta;Pezizomycotina;leotiomyceta;Eurotiomycetes;Eurotiomycetidae;Eurotiales;Aspergillaceae;Aspergillus;Aspergillus oryzae;Aspergillus oryzae RIB40;
97.9125	38	ES5|g8907.t1	-	3e-43	-	-	-	-	-	-	497951443	43.48	A_tim	Alistipes timonensis	Bacteria	1465754	;cellular organisms;Bacteria;Bacteroidetes/Chlorobi group;Bacteroidetes;Bacteroidia;Bacteroidales;Rikenellaceae;Alistipes;Alistipes timonensis;
97.6249	14	ES5|g9041.t1	-	-	-	-	-	-	4e-43	-	403338415	44.57	O_tri	Oxytricha trifallax	Eukaryota_NO_Metazoa	1172189	;cellular organisms;Eukaryota;Alveolata;Ciliophora;Intramacronucleata;Spirotrichea;Stichotrichia;Sporadotrichida;Oxytrichidae;Oxytrichinae;Oxytricha;Oxytricha trifallax;
95.0991	182	ES5|g13833.t1	-	-	-	-	-	5e-42	-	-	576990423	48.23	Rhizo	Rhizoctonia solani AG-3 Rhs1AP	Eukaryota_NO_Metazoa	1086054	;cellular organisms;Eukaryota;Opisthokonta;Fungi;Dikarya;Basidiomycota;Agaricomycotina;Agaricomycetes;Agaricomycetes incertae sedis;Cantharellales;Ceratobasidiaceae;mitosporic Ceratobasidiaceae;Rhizoctonia;Rhizoctonia solani;Rhizoctonia solani AG-3;Rhizoctonia solani AG-3 Rhs1AP;
94.406	182	ES5|g393.t1	-	-	-	-	-	1e-41	-	-	576990423	48.23	Rhizo	Rhizoctonia solani AG-3 Rhs1AP	Eukaryota_NO_Metazoa	1086054	;cellular organisms;Eukaryota;Opisthokonta;Fungi;Dikarya;Basidiomycota;Agaricomycotina;Agaricomycetes;Agaricomycetes incertae sedis;Cantharellales;Ceratobasidiaceae;mitosporic Ceratobasidiaceae;Rhizoctonia;Rhizoctonia solani;Rhizoctonia solani AG-3;Rhizoctonia solani AG-3 Rhs1AP;
93.4897	274	ES5|g24399.t1	-	1e-46	-	-	-	-	-	4e-06	256424542	44.27	Chiti	Chitinophaga pinensis DSM 2588	Bacteria	485918	;cellular organisms;Bacteria;Bacteroidetes/Chlorobi group;Bacteroidetes;Sphingobacteriia;Sphingobacteriales;Chitinophagaceae;Chitinophaga;Chitinophaga pinensis;Chitinophaga pinensis DSM 2588;
92.7966	13	ES5|g9864.t1	-	5e-41	-	-	-	-	-	-	492864104	41.38	W_pip	Wolbachia pipientis	Bacteria	955	;cellular organisms;Bacteria;Proteobacteria;Alphaproteobacteria;Rickettsiales;Anaplasmataceae;Wolbachieae;Wolbachia;Wolbachia pipientis;
92.3265	11	ES5|g8596.t1	-	8e-41	-	-	-	-	-	-	442321307	33.76	Myxoc	Myxococcus stipitatus DSM 14675	Bacteria	1278073	;cellular organisms;Bacteria;Proteobacteria;delta/epsilon subdivisions;Deltaproteobacteria;Myxococcales;Cystobacterineae;Myxococcaceae;Myxococcus;Myxococcus stipitatus;Myxococcus stipitatus DSM 14675;
92.1034	252	ES5|g21482.t1	-	-	-	-	1e-40	-	-	-	15226103	41.36	A_tha	Arabidopsis thaliana	Eukaryota_NO_Metazoa	3702	;cellular organisms;Eukaryota;Viridiplantae;Streptophyta;Streptophytina;Embryophyta;Tracheophyta;Euphyllophyta;Spermatophyta;Magnoliophyta;Mesangiospermae;eudicotyledons;Gunneridae;Pentapetalae;rosids;malvids;Brassicales;Brassicaceae;Camelineae;Arabidopsis;Arabidopsis thaliana;
91.4103	250	ES5|g11374.t1	-	2e-40	-	-	-	-	-	-	493295936	81.61	B_mel	Brucella melitensis	Bacteria	29459	;cellular organisms;Bacteria;Proteobacteria;Alphaproteobacteria;Rhizobiales;Brucellaceae;Brucella;Brucella melitensis;
90.1575	8	ES5|g16960.t1	-	7e-40	-	-	-	-	-	-	490959554	38.81	A_gui	Acinetobacter guillouiae	Bacteria	106649	;cellular organisms;Bacteria;Proteobacteria;Gammaproteobacteria;Pseudomonadales;Moraxellaceae;Acinetobacter;Acinetobacter guillouiae;
89.9062	12	ES5|g17623.t1	-	9e-40	-	-	-	-	-	-	544764249	70.71	Sphin	Sphingobacterium sp. IITKGP-BTPF85	Bacteria	1338009	;cellular organisms;Bacteria;Bacteroidetes/Chlorobi group;Bacteroidetes;Sphingobacteriia;Sphingobacteriales;Sphingobacteriaceae;Sphingobacterium;Sphingobacterium sp. IITKGP-BTPF85;
89.8008	227	ES5|g16522.t1	-	1e-39	-	-	-	-	-	-	544635582	45.74	S_pau	Sphingobacterium paucimobilis	Bacteria	1385985	;cellular organisms;Bacteria;Bacteroidetes/Chlorobi group;Bacteroidetes;Sphingobacteriia;Sphingobacteriales;Sphingobacteriaceae;Sphingobacterium;Sphingobacterium paucimobilis;
89.1077	250	ES5|g21059.t1	-	-	-	-	-	-	2e-39	-	530731889	29.01	Sapro	Saprolegnia diclina VS20	Eukaryota_NO_Metazoa	1156394	;cellular organisms;Eukaryota;Stramenopiles;Oomycetes;Saprolegniales;Saprolegniaceae;Saprolegnia;Saprolegnia diclina;Saprolegnia diclina VS20;
89.0023	250	ES5|g25430.t1	-	2e-46	-	-	-	-	-	9e-08	387791637	68.52	Solit	Solitalea canadensis DSM 3403	Bacteria	929556	;cellular organisms;Bacteria;Bacteroidetes/Chlorobi group;Bacteroidetes;Sphingobacteriia;Sphingobacteriales;Sphingobacteriaceae;Solitalea;Solitalea canadensis;Solitalea canadensis DSM 3403;
88.4145	1246	ES5|g21261.t1	-	-	-	-	-	-	4e-39	-	281211574	23.21	Polys	Polysphondylium pallidum PN500	Eukaryota_NO_Metazoa	670386	;cellular organisms;Eukaryota;Amoebozoa;Mycetozoa;Dictyosteliida;Polysphondylium;Polysphondylium pallidum;Polysphondylium pallidum PN500;
88.4145	1188	ES5|g14887.t1	-	-	-	-	-	-	4e-39	-	281211574	23.2	Polys	Polysphondylium pallidum PN500	Eukaryota_NO_Metazoa	670386	;cellular organisms;Eukaryota;Amoebozoa;Mycetozoa;Dictyosteliida;Polysphondylium;Polysphondylium pallidum;Polysphondylium pallidum PN500;
88.0091	250	ES5|g19414.t1	-	6e-39	-	-	-	-	-	-	599128884	45.66	Fervi	Fervidicella metallireducens AeB	Bacteria	1403537	;cellular organisms;Bacteria;Firmicutes;Clostridia;Clostridiales;Clostridiaceae;Fervidicella;Fervidicella metallireducens;Fervidicella metallireducens AeB;
86.8051	250	ES5|g9865.t1	-	2e-52	-	-	-	-	-	1e-14	492864104	37.99	W_pip	Wolbachia pipientis	Bacteria	955	;cellular organisms;Bacteria;Proteobacteria;Alphaproteobacteria;Rickettsiales;Anaplasmataceae;Wolbachieae;Wolbachia;Wolbachia pipientis;
85.5523	250	ES5|g25000.t1	-	-	-	-	-	7e-38	-	-	530474957	32.38	Colle	Colletotrichum gloeosporioides Cg-14	Eukaryota_NO_Metazoa	1237896	;cellular organisms;Eukaryota;Opisthokonta;Fungi;Dikarya;Ascomycota;saccharomyceta;Pezizomycotina;leotiomyceta;sordariomyceta;Sordariomycetes;Hypocreomycetidae;Glomerellales;Glomerellaceae;mitosporic Glomerellaceae;Colletotrichum;Colletotrichum gloeosporioides;Colletotrichum gloeosporioides Cg-14;
85.1956	44	ES5|g21055.t1	-	1e-37	-	-	-	-	-	-	515379888	34.54	C_fri	Chlorogloeopsis fritschii	Bacteria	1124	;cellular organisms;Bacteria;Cyanobacteria;Stigonematales;Chlorogloeopsis;Chlorogloeopsis fritschii;
85.1956	156	ES5|g12530.t1	-	1e-37	-	-	-	-	-	-	530322282	24.7	Parac	Paracoccus aminophilus JCM 7686	Bacteria	1367847	;cellular organisms;Bacteria;Proteobacteria;Alphaproteobacteria;Rhodobacterales;Rhodobacteraceae;Paracoccus;Paracoccus aminophilus;Paracoccus aminophilus JCM 7686;
84.5025	271	ES5|g14558.t1	-	-	-	-	-	2e-180	-	1e-143	595479454	31.97	Rhizo	Rhizophagus irregularis DAOM 197198w	Eukaryota_NO_Metazoa	1432141	;cellular organisms;Eukaryota;Opisthokonta;Fungi;Glomeromycota;Glomeromycetes;Glomerales;Glomeraceae;Rhizophagus;Rhizophagus irregularis;Rhizophagus irregularis DAOM 197198w;
83.5862	251	ES5|g22560.t1	-	-	-	-	-	5e-46	-	1e-09	353236058	29.97	Pirif	Piriformospora indica DSM 11827	Eukaryota_NO_Metazoa	1109443	;cellular organisms;Eukaryota;Opisthokonta;Fungi;Dikarya;Basidiomycota;Agaricomycotina;Agaricomycetes;Agaricomycetes incertae sedis;Sebacinales;Sebacinaceae;mitosporic Sebacinaceae;Piriformospora;Piriformospora indica;Piriformospora indica DSM 11827;
81.9768	250	ES5|g26417.t1	-	0	-	-	-	-	-	4e-165	489067660	95.91	C_gle	Chryseobacterium gleum	Bacteria	250	;cellular organisms;Bacteria;Bacteroidetes/Chlorobi group;Bacteroidetes;Flavobacteriia;Flavobacteriales;Flavobacteriaceae;Chryseobacterium;Chryseobacterium gleum;
81.5068	68	ES5|g11169.t1	-	4e-36	-	-	-	-	-	-	428281588	34.45	Bacil	Bacillus subtilis subsp. natto BEST195	Bacteria	645657	;cellular organisms;Bacteria;Firmicutes;Bacilli;Bacillales;Bacillaceae;Bacillus;Bacillus subtilis group;Bacillus subtilis;Bacillus subtilis subsp. natto;Bacillus subtilis subsp. natto BEST195;
80.9472	1413	ES5|g24896.t1	-	7e-36	-	-	-	-	-	-	514966172	40.59	A_rud	Acinetobacter rudis	Bacteria	632955	;cellular organisms;Bacteria;Proteobacteria;Gammaproteobacteria;Pseudomonadales;Moraxellaceae;Acinetobacter;Acinetobacter rudis;
80.4082	250	ES5|g763.t1	-	6e-99	-	-	-	-	-	5e-64	256424912	48.65	Chiti	Chitinophaga pinensis DSM 2588	Bacteria	485918	;cellular organisms;Bacteria;Bacteroidetes/Chlorobi group;Bacteroidetes;Sphingobacteriia;Sphingobacteriales;Chitinophagaceae;Chitinophaga;Chitinophaga pinensis;Chitinophaga pinensis DSM 2588;
79.4919	66	ES5|g28549.t1	-	-	-	-	-	-	3e-35	-	514700846	49.03	S_ros	Salpingoeca rosetta	Eukaryota_NO_Metazoa	946362	;cellular organisms;Eukaryota;Opisthokonta;Choanoflagellida;Salpingoecidae;Salpingoeca;Salpingoeca rosetta;
78.981	62	ES5|g28558.t1	-	-	-	-	-	-	5e-35	-	514700846	49.02	S_ros	Salpingoeca rosetta	Eukaryota_NO_Metazoa	946362	;cellular organisms;Eukaryota;Opisthokonta;Choanoflagellida;Salpingoecidae;Salpingoeca;Salpingoeca rosetta;
78.981	250	ES5|g30500.t1	-	-	-	-	-	5e-35	-	-	526199681	56.48	Dacty	Dactylellina haptotyla CBS 200.50	Eukaryota_NO_Metazoa	1284197	;cellular organisms;Eukaryota;Opisthokonta;Fungi;Dikarya;Ascomycota;saccharomyceta;Pezizomycotina;Orbiliomycetes;Orbiliales;Orbiliaceae;mitosporic Orbiliaceae;Dactylellina;Dactylellina haptotyla;Dactylellina haptotyla CBS 200.50;
78.2879	25	ES5|g26729.t1	-	1e-34	-	-	-	-	-	-	78062676	53.73	B_lat	Burkholderia lata	Bacteria	482957	;cellular organisms;Bacteria;Proteobacteria;Betaproteobacteria;Burkholderiales;Burkholderiaceae;Burkholderia;Burkholderia cepacia complex;Burkholderia lata;
78.2879	877	ES5|g24773.t1	-	-	-	-	-	-	2e-92	2e-58	530734682	56.24	Sapro	Saprolegnia diclina VS20	Eukaryota_NO_Metazoa	1156394	;cellular organisms;Eukaryota;Stramenopiles;Oomycetes;Saprolegniales;Saprolegniaceae;Saprolegnia;Saprolegnia diclina;Saprolegnia diclina VS20;
76.9016	38	ES5|g18989.t1	-	4e-34	-	-	-	-	-	-	544918045	46.58	candi	candidate division ZIXI	Bacteria	1379697	;cellular organisms;Bacteria;unclassified Bacteria;candidate division ZIXI;
74.599	250	ES5|g9239.t1	-	4e-33	-	-	-	-	-	-	251799417	36.45	Paeni	Paenibacillus sp. JDR-2	Bacteria	324057	;cellular organisms;Bacteria;Firmicutes;Bacilli;Bacillales;Paenibacillaceae;Paenibacillus;Paenibacillus sp. JDR-2;
74.1935	1619	ES5|g13244.t1	-	-	-	-	-	6e-33	-	-	595437522	41.58	Rhizo	Rhizophagus irregularis DAOM 197198w	Eukaryota_NO_Metazoa	1432141	;cellular organisms;Eukaryota;Opisthokonta;Fungi;Glomeromycota;Glomeromycetes;Glomerales;Glomeraceae;Rhizophagus;Rhizophagus irregularis;Rhizophagus irregularis DAOM 197198w;
74.0394	2044	ES5|g13513.t1	-	-	-	-	-	7e-33	-	-	595438708	40.46	Rhizo	Rhizophagus irregularis DAOM 197198w	Eukaryota_NO_Metazoa	1432141	;cellular organisms;Eukaryota;Opisthokonta;Fungi;Glomeromycota;Glomeromycetes;Glomerales;Glomeraceae;Rhizophagus;Rhizophagus irregularis;Rhizophagus irregularis DAOM 197198w;
72.9896	250	ES5|g22531.t1	-	2e-32	-	-	-	-	-	-	520764082	28.57	Oseda	Osedax symbiont Rs2	Bacteria	1330035	;cellular organisms;Bacteria;Proteobacteria;Gammaproteobacteria;Oceanospirillales;Oceanospirillaceae;unclassified Oceanospirillaceae;Osedax symbiont Rs2;
72.9896	3	ES5|g15843.t1	-	2e-32	-	-	-	-	-	-	189501798	27.86	Candi	Candidatus Amoebophilus asiaticus 5a2	Bacteria	452471	;cellular organisms;Bacteria;Bacteroidetes/Chlorobi group;Bacteroidetes;Cytophagia;Cytophagales;Amoebophilaceae;Candidatus Amoebophilus;Candidatus Amoebophilus asiaticus;Candidatus Amoebophilus asiaticus 5a2;
72.0733	1568	ES5|g18223.t1	-	-	-	-	-	5e-32	-	-	552940497	46.25	Rhizo	Rhizophagus irregularis DAOM 181602	Eukaryota_NO_Metazoa	747089	;cellular organisms;Eukaryota;Opisthokonta;Fungi;Glomeromycota;Glomeromycetes;Glomerales;Glomeraceae;Rhizophagus;Rhizophagus irregularis;Rhizophagus irregularis DAOM 181602;
69.7707	250	ES5|g22908.t1	-	-	-	-	-	1e-111	-	2e-81	121709060	67.36	Asper	Aspergillus clavatus NRRL 1	Eukaryota_NO_Metazoa	344612	;cellular organisms;Eukaryota;Opisthokonta;Fungi;Dikarya;Ascomycota;saccharomyceta;Pezizomycotina;leotiomyceta;Eurotiomycetes;Eurotiomycetidae;Eurotiales;Aspergillaceae;Aspergillus;Aspergillus clavatus;Aspergillus clavatus NRRL 1;
69.7707	250	ES5|g1011.t1	-	2e-153	-	-	-	-	-	4e-123	489073258	99.1	C_gle	Chryseobacterium gleum	Bacteria	250	;cellular organisms;Bacteria;Bacteroidetes/Chlorobi group;Bacteroidetes;Flavobacteriia;Flavobacteriales;Flavobacteriaceae;Chryseobacterium;Chryseobacterium gleum;
69.7707	110	ES5|g15309.t1	-	5e-31	-	-	-	-	-	-	428200551	39.01	Pleur	Pleurocapsa sp. PCC 7327	Bacteria	118163	;cellular organisms;Bacteria;Cyanobacteria;Pleurocapsales;Pleurocapsa;Pleurocapsa minor;Pleurocapsa sp. PCC 7327;
69.0776	250	ES5|g19295.t1	-	-	-	-	-	1e-30	-	-	336365651	47.55	Serpu	Serpula lacrymans var. lacrymans S7.3	Eukaryota_NO_Metazoa	936435	;cellular organisms;Eukaryota;Opisthokonta;Fungi;Dikarya;Basidiomycota;Agaricomycotina;Agaricomycetes;Agaricomycetidae;Boletales;Coniophorineae;Serpulaceae;Serpula;Serpula lacrymans;Serpula lacrymans var. lacrymans;Serpula lacrymans var. lacrymans S7.3;
68.3844	250	ES5|g17661.t1	-	2e-30	-	-	-	-	-	-	599128884	42.04	Fervi	Fervidicella metallireducens AeB	Bacteria	1403537	;cellular organisms;Bacteria;Firmicutes;Clostridia;Clostridiales;Clostridiaceae;Fervidicella;Fervidicella metallireducens;Fervidicella metallireducens AeB;
68.3844	250	ES5|g22830.t1	-	-	-	-	-	2e-30	-	-	595493888	29.66	Rhizo	Rhizophagus irregularis DAOM 197198w	Eukaryota_NO_Metazoa	1432141	;cellular organisms;Eukaryota;Opisthokonta;Fungi;Glomeromycota;Glomeromycetes;Glomerales;Glomeraceae;Rhizophagus;Rhizophagus irregularis;Rhizophagus irregularis DAOM 197198w;
68.0277	516	ES5|g19173.t1	-	2e-50	-	-	-	-	-	7e-21	489097823	56.49	S_spi	Sphingobacterium spiritivorum	Bacteria	258	;cellular organisms;Bacteria;Bacteroidetes/Chlorobi group;Bacteroidetes;Sphingobacteriia;Sphingobacteriales;Sphingobacteriaceae;Sphingobacterium;Sphingobacterium spiritivorum;
67.9789	1262	ES5|g10786.t1	-	3e-30	-	-	-	-	-	-	189502236	37.23	Candi	Candidatus Amoebophilus asiaticus 5a2	Bacteria	452471	;cellular organisms;Bacteria;Bacteroidetes/Chlorobi group;Bacteroidetes;Cytophagia;Cytophagales;Amoebophilaceae;Candidatus Amoebophilus;Candidatus Amoebophilus asiaticus;Candidatus Amoebophilus asiaticus 5a2;
67.5859	250	ES5|g16828.t1	-	-	-	-	-	4e-40	-	9e-11	119499443	29.17	Neosa	Neosartorya fischeri NRRL 181	Eukaryota_NO_Metazoa	331117	;cellular organisms;Eukaryota;Opisthokonta;Fungi;Dikarya;Ascomycota;saccharomyceta;Pezizomycotina;leotiomyceta;Eurotiomycetes;Eurotiomycetidae;Eurotiales;Aspergillaceae;Neosartorya;Neosartorya fischeri group;Neosartorya fischeri;Neosartorya fischeri NRRL 181;
67.2858	1565	ES5|g13458.t1	-	6e-30	-	-	-	-	-	-	492542650	38.86	O_for	Oxalobacter formigenes	Bacteria	847	;cellular organisms;Bacteria;Proteobacteria;Betaproteobacteria;Burkholderiales;Oxalobacteraceae;Oxalobacter;Oxalobacter formigenes;
66.9981	167	ES5|g22963.t1	-	-	-	-	-	8e-30	-	-	576990423	47.71	Rhizo	Rhizoctonia solani AG-3 Rhs1AP	Eukaryota_NO_Metazoa	1086054	;cellular organisms;Eukaryota;Opisthokonta;Fungi;Dikarya;Basidiomycota;Agaricomycotina;Agaricomycetes;Agaricomycetes incertae sedis;Cantharellales;Ceratobasidiaceae;mitosporic Ceratobasidiaceae;Rhizoctonia;Rhizoctonia solani;Rhizoctonia solani AG-3;Rhizoctonia solani AG-3 Rhs1AP;
66.775	70	ES5|g21396.t1	-	2e-37	-	-	-	-	-	2e-08	563551331	47.22	Mesor	Mesorhizobium sp. LNHC252B00	Bacteria	1287252	;cellular organisms;Bacteria;Proteobacteria;Alphaproteobacteria;Rhizobiales;Phyllobacteriaceae;Mesorhizobium;Mesorhizobium sp. LNHC252B00;
66.0818	323	ES5|g25748.t1	-	2e-29	-	-	-	-	-	-	489092811	44.59	S_spi	Sphingobacterium spiritivorum	Bacteria	258	;cellular organisms;Bacteria;Bacteroidetes/Chlorobi group;Bacteroidetes;Sphingobacteriia;Sphingobacteriales;Sphingobacteriaceae;Sphingobacterium;Sphingobacterium spiritivorum;
65.6764	1040	ES5|g14049.t1	-	3e-29	-	-	-	-	-	-	514060044	39.36	Haemo	Haemophilus parasuis ZJ0906	Bacteria	1322346	;cellular organisms;Bacteria;Proteobacteria;Gammaproteobacteria;Pasteurellales;Pasteurellaceae;Haemophilus;Haemophilus parasuis;Haemophilus parasuis ZJ0906;
65.3887	1393	ES5|g21415.t1	-	4e-29	-	-	-	-	-	-	514060044	37.76	Haemo	Haemophilus parasuis ZJ0906	Bacteria	1322346	;cellular organisms;Bacteria;Proteobacteria;Gammaproteobacteria;Pasteurellales;Pasteurellaceae;Haemophilus;Haemophilus parasuis;Haemophilus parasuis ZJ0906;
64.8291	250	ES5|g27631.t1	-	7e-29	-	-	-	-	-	-	495120637	100	Chrys	Chryseobacterium sp. CF314	Bacteria	1144316	;cellular organisms;Bacteria;Bacteroidetes/Chlorobi group;Bacteroidetes;Flavobacteriia;Flavobacteriales;Flavobacteriaceae;Chryseobacterium;Chryseobacterium sp. CF314;
64.6955	1482	ES5|g17152.t1	-	8e-29	-	-	-	-	-	-	514060044	37.61	Haemo	Haemophilus parasuis ZJ0906	Bacteria	1322346	;cellular organisms;Bacteria;Proteobacteria;Gammaproteobacteria;Pasteurellales;Pasteurellaceae;Haemophilus;Haemophilus parasuis;Haemophilus parasuis ZJ0906;
64.4724	1510	ES5|g24551.t1	-	1e-28	-	-	-	-	-	-	492544118	41.67	O_for	Oxalobacter formigenes	Bacteria	847	;cellular organisms;Bacteria;Proteobacteria;Betaproteobacteria;Burkholderiales;Oxalobacteraceae;Oxalobacter;Oxalobacter formigenes;
64.4724	757	ES5|g8073.t1	-	1e-28	-	-	-	-	-	-	334145937	29.44	Porph	Porphyromonas gingivalis TDC60	Bacteria	1030843	;cellular organisms;Bacteria;Bacteroidetes/Chlorobi group;Bacteroidetes;Bacteroidia;Bacteroidales;Porphyromonadaceae;Porphyromonas;Porphyromonas gingivalis;Porphyromonas gingivalis TDC60;
61.4767	250	ES5|g28641.t1	-	2e-27	-	-	-	-	-	-	544763754	70.51	Sphin	Sphingobacterium sp. IITKGP-BTPF85	Bacteria	1338009	;cellular organisms;Bacteria;Bacteroidetes/Chlorobi group;Bacteroidetes;Sphingobacteriia;Sphingobacteriales;Sphingobacteriaceae;Sphingobacterium;Sphingobacterium sp. IITKGP-BTPF85;
60.5604	7	ES5|g13469.t1	-	5e-27	-	-	-	-	-	-	489091568	68.49	S_spi	Sphingobacterium spiritivorum	Bacteria	258	;cellular organisms;Bacteria;Bacteroidetes/Chlorobi group;Bacteroidetes;Sphingobacteriia;Sphingobacteriales;Sphingobacteriaceae;Sphingobacterium;Sphingobacterium spiritivorum;
59.1741	337	ES5|g30236.t1	-	2e-26	-	-	-	-	-	-	498051499	37.62	P_cit	Pseudoalteromonas citrea	Bacteria	43655	;cellular organisms;Bacteria;Proteobacteria;Gammaproteobacteria;Alteromonadales;Pseudoalteromonadaceae;Pseudoalteromonas;Pseudoalteromonas citrea;
59.1741	250	ES5|g30943.t1	-	-	-	-	-	-	2e-26	-	470381089	40.4	Acant	Acanthamoeba castellanii str. Neff	Eukaryota_NO_Metazoa	1257118	;cellular organisms;Eukaryota;Amoebozoa;Discosea;Longamoebia;Centramoebida;Acanthamoebidae;Acanthamoeba;Acanthamoeba castellanii;Acanthamoeba castellanii str. Neff;
59.0563	227	ES5|g8446.t1	-	9e-35	-	-	-	-	-	4e-09	256424089	51.26	Chiti	Chitinophaga pinensis DSM 2588	Bacteria	485918	;cellular organisms;Bacteria;Bacteroidetes/Chlorobi group;Bacteroidetes;Sphingobacteriia;Sphingobacteriales;Chitinophagaceae;Chitinophaga;Chitinophaga pinensis;Chitinophaga pinensis DSM 2588;
57.5646	250	ES5|g18144.t1	-	-	-	-	-	2e-138	-	2e-113	50290683	53.39	Candi	Candida glabrata CBS 138	Eukaryota_NO_Metazoa	284593	;cellular organisms;Eukaryota;Opisthokonta;Fungi;Dikarya;Ascomycota;saccharomyceta;Saccharomycotina;Saccharomycetes;Saccharomycetales;Saccharomycetaceae;Nakaseomyces;mitosporic Nakaseomyces;Candida glabrata;Candida glabrata CBS 138;
56.466	3	ES5|g7947.t1	-	-	-	-	-	3e-25	-	-	595465380	22.47	Rhizo	Rhizophagus irregularis DAOM 197198w	Eukaryota_NO_Metazoa	1432141	;cellular organisms;Eukaryota;Opisthokonta;Fungi;Glomeromycota;Glomeromycetes;Glomerales;Glomeraceae;Rhizophagus;Rhizophagus irregularis;Rhizophagus irregularis DAOM 197198w;
56.466	2	ES5|g13041.t1	-	-	-	-	-	-	3e-25	-	290988193	49.46	Naegl	Naegleria gruberi strain NEG-M	Eukaryota_NO_Metazoa	744533	;cellular organisms;Eukaryota;Heterolobosea;Schizopyrenida;Vahlkampfiidae;Naegleria;Naegleria gruberi;Naegleria gruberi strain NEG-M;
56.3607	227	ES5|g17485.t1	-	1e-35	-	-	-	-	-	3e-11	256424542	37.62	Chiti	Chitinophaga pinensis DSM 2588	Bacteria	485918	;cellular organisms;Bacteria;Bacteroidetes/Chlorobi group;Bacteroidetes;Sphingobacteriia;Sphingobacteriales;Chitinophagaceae;Chitinophaga;Chitinophaga pinensis;Chitinophaga pinensis DSM 2588;
56.1093	232	ES5|g15022.t1	-	3e-29	-	-	-	-	-	7e-05	516065151	38.46	Flavo	Flavobacterium sp. WG21	Bacteria	1229487	;cellular organisms;Bacteria;Bacteroidetes/Chlorobi group;Bacteroidetes;Flavobacteriia;Flavobacteriales;Flavobacteriaceae;Flavobacterium;Flavobacterium sp. WG21;
55.9552	47	ES5|g406.t1	-	5e-25	-	-	-	-	-	-	387790865	63.16	Solit	Solitalea canadensis DSM 3403	Bacteria	929556	;cellular organisms;Bacteria;Bacteroidetes/Chlorobi group;Bacteroidetes;Sphingobacteriia;Sphingobacteriales;Sphingobacteriaceae;Solitalea;Solitalea canadensis;Solitalea canadensis DSM 3403;
55.7729	250	ES5|g21171.t1	-	6e-25	-	-	-	-	-	-	442803520	40	Clost	Clostridium stercorarium subsp. stercorarium DSM 8532	Bacteria	1121335	;cellular organisms;Bacteria;Firmicutes;Clostridia;Clostridiales;Ruminococcaceae;unclassified Ruminococcaceae;[Clostridium] stercorarium;Clostridium stercorarium subsp. stercorarium;Clostridium stercorarium subsp. stercorarium DSM 8532;
55.4852	219	ES5|g25187.t1	-	-	-	-	-	8e-25	-	-	596701480	28.36	Colle	Colletotrichum gloeosporioides Nara gc5	Eukaryota_NO_Metazoa	1213859	;cellular organisms;Eukaryota;Opisthokonta;Fungi;Dikarya;Ascomycota;saccharomyceta;Pezizomycotina;leotiomyceta;sordariomyceta;Sordariomycetes;Hypocreomycetidae;Glomerellales;Glomerellaceae;mitosporic Glomerellaceae;Colletotrichum;Colletotrichum gloeosporioides;Colletotrichum gloeosporioides Nara gc5;
54.3458	250	ES5|g24960.t1	-	-	-	-	2e-43	-	-	8e-20	255088846	32.33	Micro	Micromonas sp. RCC299	Eukaryota_NO_Metazoa	296587	;cellular organisms;Eukaryota;Viridiplantae;Chlorophyta;Mamiellophyceae;Mamiellales;Micromonas;Micromonas sp. RCC299;
54.1634	1269	ES5|g20203.t1	-	-	-	-	-	-	3e-24	-	281205601	22.81	Polys	Polysphondylium pallidum PN500	Eukaryota_NO_Metazoa	670386	;cellular organisms;Eukaryota;Amoebozoa;Mycetozoa;Dictyosteliida;Polysphondylium;Polysphondylium pallidum;Polysphondylium pallidum PN500;
52.9595	109	ES5|g10168.t1	-	1e-23	-	-	-	-	-	-	442803520	37.25	Clost	Clostridium stercorarium subsp. stercorarium DSM 8532	Bacteria	1121335	;cellular organisms;Bacteria;Firmicutes;Clostridia;Clostridiales;Ruminococcaceae;unclassified Ruminococcaceae;[Clostridium] stercorarium;Clostridium stercorarium subsp. stercorarium;Clostridium stercorarium subsp. stercorarium DSM 8532;
52.9595	755	ES5|g11597.t1	-	4e-52	-	-	-	-	-	4e-29	494513523	26.98	Wolba	Wolbachia endosymbiont of Culex quinquefasciatus	Bacteria	263437	;cellular organisms;Bacteria;Proteobacteria;Alphaproteobacteria;Rickettsiales;Anaplasmataceae;Wolbachieae;Wolbachia;Wolbachia endosymbiont of Culex quinquefasciatus;
51.35	156	ES5|g22591.t1	-	1e-30	-	-	-	-	-	2e-08	573930243	42.11	Serra	Serratia fonticola RB-25	Bacteria	1441930	;cellular organisms;Bacteria;Proteobacteria;Gammaproteobacteria;Enterobacteriales;Enterobacteriaceae;Serratia;Serratia fonticola;Serratia fonticola RB-25;
51.2165	258	ES5|g10326.t1	-	-	-	-	-	4e-66	-	7e-44	552939267	24.97	Rhizo	Rhizophagus irregularis DAOM 181602	Eukaryota_NO_Metazoa	747089	;cellular organisms;Eukaryota;Opisthokonta;Fungi;Glomeromycota;Glomeromycetes;Glomerales;Glomeraceae;Rhizophagus;Rhizophagus irregularis;Rhizophagus irregularis DAOM 181602;
50.6569	250	ES5|g16837.t1	-	-	-	-	-	4e-62	-	4e-40	115387213	52.17	Asper	Aspergillus terreus NIH2624	Eukaryota_NO_Metazoa	341663	;cellular organisms;Eukaryota;Opisthokonta;Fungi;Dikarya;Ascomycota;saccharomyceta;Pezizomycotina;leotiomyceta;Eurotiomycetes;Eurotiomycetidae;Eurotiales;Aspergillaceae;Aspergillus;Aspergillus terreus;Aspergillus terreus NIH2624;
50.6569	3	ES5|g21047.t1	-	1e-22	-	-	-	-	-	-	494513523	27.9	Wolba	Wolbachia endosymbiont of Culex quinquefasciatus	Bacteria	263437	;cellular organisms;Bacteria;Proteobacteria;Alphaproteobacteria;Rickettsiales;Anaplasmataceae;Wolbachieae;Wolbachia;Wolbachia endosymbiont of Culex quinquefasciatus;
49.9637	250	ES5|g12696.t1	2e-22	-	-	-	-	-	-	-	493722413	47.31	H_nit	Halobiforma nitratireducens	Archaea	130048	;cellular organisms;Archaea;Euryarchaeota;Halobacteria;Halobacteriales;Halobacteriaceae;Halobiforma;Halobiforma nitratireducens;
49.607	148	ES5|g16211.t1	-	2e-71	-	-	-	-	-	7e-50	517815040	39.83	M_met	Methylophilus methylotrophus	Bacteria	17	;cellular organisms;Bacteria;Proteobacteria;Betaproteobacteria;Methylophilales;Methylophilaceae;Methylophilus;Methylophilus methylotrophus;
48.3543	35	ES5|g28499.t1	-	1e-21	-	-	-	-	-	-	469819430	38.85	R_den	Rhodanobacter denitrificans	Bacteria	666685	;cellular organisms;Bacteria;Proteobacteria;Gammaproteobacteria;Xanthomonadales;Xanthomonadaceae;Rhodanobacter;Rhodanobacter denitrificans;
47.2557	1441	ES5|g17098.t1	-	3e-21	-	-	-	-	-	-	516690971	38.37	Nitro	Nitrospina sp. AB-629-B06	Bacteria	1131270	;cellular organisms;Bacteria;Nitrospinae;Nitrospinia;Nitrospinales;Nitrospinaceae;Nitrospina;Nitrospina sp. AB-629-B06;
47.2557	56	ES5|g15197.t1	-	-	-	-	-	3e-21	-	-	121708845	37.5	Asper	Aspergillus clavatus NRRL 1	Eukaryota_NO_Metazoa	344612	;cellular organisms;Eukaryota;Opisthokonta;Fungi;Dikarya;Ascomycota;saccharomyceta;Pezizomycotina;leotiomyceta;Eurotiomycetes;Eurotiomycetidae;Eurotiales;Aspergillaceae;Aspergillus;Aspergillus clavatus;Aspergillus clavatus NRRL 1;
46.7448	250	ES5|g11116.t1	-	-	-	-	-	5e-21	-	-	552933318	36.26	Rhizo	Rhizophagus irregularis DAOM 181602	Eukaryota_NO_Metazoa	747089	;cellular organisms;Eukaryota;Opisthokonta;Fungi;Glomeromycota;Glomeromycetes;Glomerales;Glomeraceae;Rhizophagus;Rhizophagus irregularis;Rhizophagus irregularis DAOM 181602;
46.1571	250	ES5|g16838.t1	-	-	-	-	-	9e-21	-	-	226293790	52.7	Parac	Paracoccidioides brasiliensis Pb18	Eukaryota_NO_Metazoa	502780	;cellular organisms;Eukaryota;Opisthokonta;Fungi;Dikarya;Ascomycota;saccharomyceta;Pezizomycotina;leotiomyceta;Eurotiomycetes;Eurotiomycetidae;Onygenales;mitosporic Onygenales;Paracoccidioides;Paracoccidioides brasiliensis;Paracoccidioides brasiliensis Pb18;
45.1354	258	ES5|g7982.t1	-	-	-	-	-	5e-143	-	2e-123	595479733	39.97	Rhizo	Rhizophagus irregularis DAOM 197198w	Eukaryota_NO_Metazoa	1432141	;cellular organisms;Eukaryota;Opisthokonta;Fungi;Glomeromycota;Glomeromycetes;Glomerales;Glomeraceae;Rhizophagus;Rhizophagus irregularis;Rhizophagus irregularis DAOM 197198w;
44.9531	1942	ES5|g21519.t1	3e-20	-	-	-	-	-	-	-	548649533	39.34	Metha	Methanoculleus sp. CAG:1088	Archaea	1262903	;cellular organisms;Archaea;Euryarchaeota;Methanomicrobia;Methanomicrobiales;Methanomicrobiaceae;Methanoculleus;environmental samples;Methanoculleus sp. CAG:1088;
44.4423	130	ES5|g22341.t1	-	5e-20	-	-	-	-	-	-	573930243	37.82	Serra	Serratia fonticola RB-25	Bacteria	1441930	;cellular organisms;Bacteria;Proteobacteria;Gammaproteobacteria;Enterobacteriales;Enterobacteriaceae;Serratia;Serratia fonticola;Serratia fonticola RB-25;
44.1058	250	ES5|g11373.t1	-	7e-20	-	-	-	-	-	-	518388311	65.52	Thioa	Thioalkalivibrio sp. ALE12	Bacteria	1158170	;cellular organisms;Bacteria;Proteobacteria;Gammaproteobacteria;Chromatiales;Ectothiorhodospiraceae;Thioalkalivibrio;Thioalkalivibrio sp. ALE12;
43.8545	34	ES5|g16001.t1	-	9e-20	-	-	-	-	-	-	551203406	33.55	Cytop	Cytophagales str. B6	Bacteria	100480	;cellular organisms;Bacteria;Bacteroidetes/Chlorobi group;Bacteroidetes;unclassified Bacteroidetes;unclassified Bacteroidetes (miscellaneous);Cytophagales str. B6;
43.7491	74	ES5|g28724.t1	-	-	-	-	-	1e-19	-	-	517322357	41.18	Fusar	Fusarium fujikuroi IMI 58289	Eukaryota_NO_Metazoa	1279085	;cellular organisms;Eukaryota;Opisthokonta;Fungi;Dikarya;Ascomycota;saccharomyceta;Pezizomycotina;leotiomyceta;sordariomyceta;Sordariomycetes;Hypocreomycetidae;Hypocreales;Nectriaceae;Fusarium;Fusarium fujikuroi species complex;Fusarium fujikuroi;Fusarium fujikuroi IMI 58289;
43.056	49	ES5|g1107.t1	-	2e-19	-	-	-	-	-	-	609711016	50.45	E_ano	Elizabethkingia anophelis	Bacteria	1117645	;cellular organisms;Bacteria;Bacteroidetes/Chlorobi group;Bacteroidetes;Flavobacteriia;Flavobacteriales;Flavobacteriaceae;Elizabethkingia;Elizabethkingia anophelis;
42.6505	1816	ES5|g26170.t1	-	3e-19	-	-	-	-	-	-	517404245	37.04	L_sha	Legionella shakespearei	Bacteria	45075	;cellular organisms;Bacteria;Proteobacteria;Gammaproteobacteria;Legionellales;Legionellaceae;Legionella;Legionella shakespearei;
42.0061	253	ES5|g966.t1	-	-	-	-	-	4e-111	-	7e-93	552939267	28.92	Rhizo	Rhizophagus irregularis DAOM 181602	Eukaryota_NO_Metazoa	747089	;cellular organisms;Eukaryota;Opisthokonta;Fungi;Glomeromycota;Glomeromycetes;Glomerales;Glomeraceae;Rhizophagus;Rhizophagus irregularis;Rhizophagus irregularis DAOM 181602;
41.5519	176	ES5|g17948.t1	-	-	-	-	-	-	9e-19	-	470381089	37.67	Acant	Acanthamoeba castellanii str. Neff	Eukaryota_NO_Metazoa	1257118	;cellular organisms;Eukaryota;Amoebozoa;Discosea;Longamoebia;Centramoebida;Acanthamoebidae;Acanthamoeba;Acanthamoeba castellanii;Acanthamoeba castellanii str. Neff;
41.4465	250	ES5|g10328.t1	-	2e-171	-	-	-	-	-	2e-153	154253581	71.12	Parvi	Parvibaculum lavamentivorans DS-1	Bacteria	402881	;cellular organisms;Bacteria;Proteobacteria;Alphaproteobacteria;Rhizobiales;Rhodobiaceae;Parvibaculum;Parvibaculum lavamentivorans;Parvibaculum lavamentivorans DS-1;
40.3479	120	ES5|g11117.t1	-	-	-	-	-	3e-18	-	-	156058151	26.75	Scler	Sclerotinia sclerotiorum 1980 UF-70	Eukaryota_NO_Metazoa	665079	;cellular organisms;Eukaryota;Opisthokonta;Fungi;Dikarya;Ascomycota;saccharomyceta;Pezizomycotina;leotiomyceta;sordariomyceta;Leotiomycetes;Helotiales;Sclerotiniaceae;Sclerotinia;Sclerotinia sclerotiorum;Sclerotinia sclerotiorum 1980 UF-70;
40.0602	250	ES5|g25963.t1	-	-	-	-	-	4e-18	-	-	384490678	24.62	Rhizo	Rhizopus delemar RA 99-880	Eukaryota_NO_Metazoa	246409	;cellular organisms;Eukaryota;Opisthokonta;Fungi;Fungi incertae sedis;Early diverging fungal lineages;Mucoromycotina;Mucorales;Mucorineae;Rhizopodaceae;Rhizopus;Rhizopus delemar;Rhizopus delemar RA 99-880;
40.0602	4	ES5|g29154.t1	-	4e-18	-	-	-	-	-	-	387790081	37.38	Solit	Solitalea canadensis DSM 3403	Bacteria	929556	;cellular organisms;Bacteria;Bacteroidetes/Chlorobi group;Bacteroidetes;Sphingobacteriia;Sphingobacteriales;Sphingobacteriaceae;Solitalea;Solitalea canadensis;Solitalea canadensis DSM 3403;
39.8371	113	ES5|g21436.t1	-	2e-36	-	-	-	-	-	4e-19	558884088	53.49	S_niv	Streptomyces niveus	Bacteria	193462	;cellular organisms;Bacteria;Actinobacteria;Actinobacteria;Actinobacteridae;Actinomycetales;Streptomycineae;Streptomycetaceae;Streptomyces;Streptomyces niveus;
38.4508	3	ES5|g15239.t1	-	-	-	-	-	-	2e-17	-	574119628	29.74	A_ast	Aphanomyces astaci	Eukaryota_NO_Metazoa	112090	;cellular organisms;Eukaryota;Stramenopiles;Oomycetes;Saprolegniales;Saprolegniaceae;Aphanomyces;Aphanomyces astaci;
38.0453	32	ES5|g14487.t1	-	-	-	-	-	-	3e-26	1e-09	118396106	38.1	T_the	Tetrahymena thermophila	Eukaryota_NO_Metazoa	5911	;cellular organisms;Eukaryota;Alveolata;Ciliophora;Intramacronucleata;Oligohymenophorea;Hymenostomatida;Tetrahymenina;Tetrahymenidae;Tetrahymena;Tetrahymena thermophila;
37.7577	3	ES5|g19310.t1	-	4e-17	-	-	-	-	-	-	498109629	44.44	A_the	Anaerophaga thermohalophila	Bacteria	177400	;cellular organisms;Bacteria;Bacteroidetes/Chlorobi group;Bacteroidetes;Bacteroidia;Bacteroidales;Marinilabiliaceae;Anaerophaga;Anaerophaga thermohalophila;
37.7577	228	ES5|g14464.t1	-	-	-	-	4e-17	-	-	-	46253552	50.67	P_mon	Pinus monticola	Eukaryota_NO_Metazoa	3345	;cellular organisms;Eukaryota;Viridiplantae;Streptophyta;Streptophytina;Embryophyta;Tracheophyta;Euphyllophyta;Spermatophyta;Acrogymnospermae;Pinidae;Pinales;Pinaceae;Pinus;Strobus;Pinus monticola;
37.129	48	ES5|g25924.t1	-	3e-21	-	-	-	-	-	4e-05	256422763	44.55	Chiti	Chitinophaga pinensis DSM 2588	Bacteria	485918	;cellular organisms;Bacteria;Bacteroidetes/Chlorobi group;Bacteroidetes;Sphingobacteriia;Sphingobacteriales;Chitinophagaceae;Chitinophaga;Chitinophaga pinensis;Chitinophaga pinensis DSM 2588;
36.8414	154	ES5|g29711.t1	-	-	-	-	-	1e-16	-	-	527295165	32.31	Fomit	Fomitopsis pinicola FP-58527 SS1	Eukaryota_NO_Metazoa	743788	;cellular organisms;Eukaryota;Opisthokonta;Fungi;Dikarya;Basidiomycota;Agaricomycotina;Agaricomycetes;Agaricomycetes incertae sedis;Polyporales;Coriolaceae;Fomitopsis;Fomitopsis pinicola;Fomitopsis pinicola FP-58527 SS1;
36.1482	72	ES5|g29223.t1	-	-	-	-	-	2e-16	-	-	121708845	37.5	Asper	Aspergillus clavatus NRRL 1	Eukaryota_NO_Metazoa	344612	;cellular organisms;Eukaryota;Opisthokonta;Fungi;Dikarya;Ascomycota;saccharomyceta;Pezizomycotina;leotiomyceta;Eurotiomycetes;Eurotiomycetidae;Eurotiales;Aspergillaceae;Aspergillus;Aspergillus clavatus;Aspergillus clavatus NRRL 1;
36.1482	32	ES5|g29796.t1	-	2e-16	-	-	-	-	-	-	375144017	42.86	Niast	Niastella koreensis GR20-10	Bacteria	700598	;cellular organisms;Bacteria;Bacteroidetes/Chlorobi group;Bacteroidetes;Sphingobacteriia;Sphingobacteriales;Chitinophagaceae;Niastella;Niastella koreensis;Niastella koreensis GR20-10;
35.2319	227	ES5|g345.t1	-	2e-31	-	-	-	-	-	4e-16	256424089	47.1	Chiti	Chitinophaga pinensis DSM 2588	Bacteria	485918	;cellular organisms;Bacteria;Bacteroidetes/Chlorobi group;Bacteroidetes;Sphingobacteriia;Sphingobacteriales;Chitinophagaceae;Chitinophaga;Chitinophaga pinensis;Chitinophaga pinensis DSM 2588;
35.2319	66	ES5|g16213.t1	-	5e-16	-	-	-	-	-	-	496242303	32.21	P_fer	Pseudogulbenkiania ferrooxidans	Bacteria	549169	;cellular organisms;Bacteria;Proteobacteria;Betaproteobacteria;Neisseriales;Chromobacteriaceae;Pseudogulbenkiania;Pseudogulbenkiania ferrooxidans;
34.5388	13	ES5|g16519.t1	-	-	-	-	1e-15	-	-	-	545357894	54.32	Cocco	Coccomyxa subellipsoidea C-169	Eukaryota_NO_Metazoa	574566	;cellular organisms;Eukaryota;Viridiplantae;Chlorophyta;Trebouxiophyceae;Trebouxiophyceae incertae sedis;Coccomyxaceae;Coccomyxa;Coccomyxa subellipsoidea;Coccomyxa subellipsoidea C-169;
30.8499	1	ES5|g28305.t1	-	4e-14	-	-	-	-	-	-	189501798	27.73	Candi	Candidatus Amoebophilus asiaticus 5a2	Bacteria	452471	;cellular organisms;Bacteria;Bacteroidetes/Chlorobi group;Bacteroidetes;Cytophagia;Cytophagales;Amoebophilaceae;Candidatus Amoebophilus;Candidatus Amoebophilus asiaticus;Candidatus Amoebophilus asiaticus 5a2;
30.4444	32	ES5|g14858.t1	-	6e-14	-	-	-	-	-	-	490513350	36.52	P_ori	Prevotella oris	Bacteria	28135	;cellular organisms;Bacteria;Bacteroidetes/Chlorobi group;Bacteroidetes;Bacteroidia;Bacteroidales;Prevotellaceae;Prevotella;Prevotella oris;
30.3391	404	ES5|g12675.t1	-	4e-23	-	-	-	-	-	6e-10	488783479	32.9	M_mar	Microscilla marina	Bacteria	1027	;cellular organisms;Bacteria;Bacteroidetes/Chlorobi group;Bacteroidetes;Cytophagia;Cytophagales;Cytophagaceae;Microscilla;Microscilla marina;
30.039	225	ES5|g26187.t1	-	-	-	-	9e-14	-	-	-	566256597	34.26	P_tri	Populus trichocarpa	Eukaryota_NO_Metazoa	3694	;cellular organisms;Eukaryota;Viridiplantae;Streptophyta;Streptophytina;Embryophyta;Tracheophyta;Euphyllophyta;Spermatophyta;Magnoliophyta;Mesangiospermae;eudicotyledons;Gunneridae;Pentapetalae;rosids;fabids;Malpighiales;Salicaceae;Saliceae;Populus;Populus trichocarpa;
29.9336	250	ES5|g18123.t1	-	-	-	-	-	-	7e-46	7e-33	403343214	43.27	O_tri	Oxytricha trifallax	Eukaryota_NO_Metazoa	1172189	;cellular organisms;Eukaryota;Alveolata;Ciliophora;Intramacronucleata;Spirotrichea;Stichotrichia;Sporadotrichida;Oxytrichidae;Oxytrichinae;Oxytricha;Oxytricha trifallax;
29.9336	217	ES5|g21404.t1	-	-	-	-	1e-13	-	-	-	566256597	34.26	P_tri	Populus trichocarpa	Eukaryota_NO_Metazoa	3694	;cellular organisms;Eukaryota;Viridiplantae;Streptophyta;Streptophytina;Embryophyta;Tracheophyta;Euphyllophyta;Spermatophyta;Magnoliophyta;Mesangiospermae;eudicotyledons;Gunneridae;Pentapetalae;rosids;fabids;Malpighiales;Salicaceae;Saliceae;Populus;Populus trichocarpa;
29.4228	56	ES5|g25004.t1	-	-	-	-	-	-	1e-17	6e-05	281205601	25.05	Polys	Polysphondylium pallidum PN500	Eukaryota_NO_Metazoa	670386	;cellular organisms;Eukaryota;Amoebozoa;Mycetozoa;Dictyosteliida;Polysphondylium;Polysphondylium pallidum;Polysphondylium pallidum PN500;
29.0173	250	ES5|g24704.t1	-	1e-36	-	-	-	-	-	4e-24	510823352	50.35	A_sva	Arcticibacter svalbardensis	Bacteria	1288027	;cellular organisms;Bacteria;Bacteroidetes/Chlorobi group;Bacteroidetes;Sphingobacteriia;Sphingobacteriales;Sphingobacteriaceae;Arcticibacter;Arcticibacter svalbardensis;
28.5473	72	ES5|g22893.t1	-	4e-13	-	-	-	-	-	-	489527690	42.53	P_syr	Pseudomonas syringae	Bacteria	317	;cellular organisms;Bacteria;Proteobacteria;Gammaproteobacteria;Pseudomonadales;Pseudomonadaceae;Pseudomonas;Pseudomonas syringae group;Pseudomonas syringae group genomosp. 1;Pseudomonas syringae;
28.5473	59	ES5|g26011.t1	-	-	-	-	-	4e-13	-	-	598017599	29.68	Auric	Auricularia delicata TFB-10046 SS5	Eukaryota_NO_Metazoa	717982	;cellular organisms;Eukaryota;Opisthokonta;Fungi;Dikarya;Basidiomycota;Agaricomycotina;Agaricomycetes;Agaricomycetes incertae sedis;Auriculariales;Auriculariaceae;Auricularia;Auricularia delicata;Auricularia delicata TFB-10046 SS5;
27.4079	401	ES5|g27141.t1	-	-	-	-	-	-	1e-21	8e-10	530739862	42.4	Sapro	Saprolegnia diclina VS20	Eukaryota_NO_Metazoa	1156394	;cellular organisms;Eukaryota;Stramenopiles;Oomycetes;Saprolegniales;Saprolegniaceae;Saprolegnia;Saprolegnia diclina;Saprolegnia diclina VS20;
26.9379	21	ES5|g13263.t1	-	2e-12	-	-	-	-	-	-	489088464	31.49	S_spi	Sphingobacterium spiritivorum	Bacteria	258	;cellular organisms;Bacteria;Bacteroidetes/Chlorobi group;Bacteroidetes;Sphingobacteriia;Sphingobacteriales;Sphingobacteriaceae;Sphingobacterium;Sphingobacterium spiritivorum;
26.8325	250	ES5|g14423.t1	-	-	-	-	-	2e-105	-	9e-94	595479733	36.7	Rhizo	Rhizophagus irregularis DAOM 197198w	Eukaryota_NO_Metazoa	1432141	;cellular organisms;Eukaryota;Opisthokonta;Fungi;Glomeromycota;Glomeromycetes;Glomerales;Glomeraceae;Rhizophagus;Rhizophagus irregularis;Rhizophagus irregularis DAOM 197198w;
26.7837	250	ES5|g18007.t1	-	-	-	-	-	7e-78	-	3e-66	566079760	35.31	K_mar	Kluyveromyces marxianus	Eukaryota_NO_Metazoa	4911	;cellular organisms;Eukaryota;Opisthokonta;Fungi;Dikarya;Ascomycota;saccharomyceta;Saccharomycotina;Saccharomycetes;Saccharomycetales;Saccharomycetaceae;Kluyveromyces;Kluyveromyces marxianus;
26.5324	251	ES5|g25346.t1	-	6e-107	-	-	-	-	-	2e-95	517441994	50.73	S_kor	Segetibacter koreensis	Bacteria	398037	;cellular organisms;Bacteria;Bacteroidetes/Chlorobi group;Bacteroidetes;Sphingobacteriia;Sphingobacteriales;Chitinophagaceae;Segetibacter;Segetibacter koreensis;
26.5324	22	ES5|g29020.t1	-	3e-12	-	-	-	-	-	-	297182915	49.33	uncul	uncultured delta proteobacterium HF0070_15B21	Bacteria	710825	;cellular organisms;Bacteria;Proteobacteria;delta/epsilon subdivisions;Deltaproteobacteria;environmental samples;uncultured delta proteobacterium HF0070_15B21;
26.427	42	ES5|g5326.t1	-	-	-	-	-	2e-23	-	6e-12	500255721	34.74	Togni	Togninia minima UCRPA7	Eukaryota_NO_Metazoa	1286976	;cellular organisms;Eukaryota;Opisthokonta;Fungi;Dikarya;Ascomycota;saccharomyceta;Pezizomycotina;leotiomyceta;sordariomyceta;Sordariomycetes;Sordariomycetidae;Calosphaeriales;Calosphaeriaceae;Togninia;Togninia minima;Togninia minima UCRPA7;
26.3783	250	ES5|g21131.t1	-	-	-	-	-	7e-97	-	2e-85	241949417	44.48	Candi	Candida dubliniensis CD36	Eukaryota_NO_Metazoa	573826	;cellular organisms;Eukaryota;Opisthokonta;Fungi;Dikarya;Ascomycota;saccharomyceta;Saccharomycotina;Saccharomycetes;Saccharomycetales;mitosporic Saccharomycetales;Candida;Candida dubliniensis;Candida dubliniensis CD36;
26.0216	257	ES5|g305.t1	-	-	-	-	-	2e-115	-	4e-104	595490490	36.96	Rhizo	Rhizophagus irregularis DAOM 197198w	Eukaryota_NO_Metazoa	1432141	;cellular organisms;Eukaryota;Opisthokonta;Fungi;Glomeromycota;Glomeromycetes;Glomerales;Glomeraceae;Rhizophagus;Rhizophagus irregularis;Rhizophagus irregularis DAOM 197198w;
26.0216	4	ES5|g7948.t1	-	-	-	-	-	5e-12	-	-	595465380	26.6	Rhizo	Rhizophagus irregularis DAOM 197198w	Eukaryota_NO_Metazoa	1432141	;cellular organisms;Eukaryota;Opisthokonta;Fungi;Glomeromycota;Glomeromycetes;Glomerales;Glomeraceae;Rhizophagus;Rhizophagus irregularis;Rhizophagus irregularis DAOM 197198w;
25.8393	17	ES5|g23667.t1	-	-	-	-	-	-	6e-12	-	551655253	39.66	Guill	Guillardia theta CCMP2712	Eukaryota_NO_Metazoa	905079	;cellular organisms;Eukaryota;Cryptophyta;Pyrenomonadales;Geminigeraceae;Guillardia;Guillardia theta;Guillardia theta CCMP2712;
25.4338	6	ES5|g18795.t1	-	-	-	-	-	-	9e-12	-	566016715	53.57	Phyto	Phytophthora parasitica P1569	Eukaryota_NO_Metazoa	1317065	;cellular organisms;Eukaryota;Stramenopiles;Oomycetes;Peronosporales;Phytophthora;Phytophthora parasitica;Phytophthora parasitica P1569;
25.3284	369	ES5|g11235.t1	-	6e-131	-	-	-	-	-	6e-120	518066761	31.22	W_pip	Wolbachia pipientis	Bacteria	955	;cellular organisms;Bacteria;Proteobacteria;Alphaproteobacteria;Rickettsiales;Anaplasmataceae;Wolbachieae;Wolbachia;Wolbachia pipientis;
25.3284	37	ES5|g12609.t1	-	1e-11	-	-	-	-	-	-	490861392	36.67	Y_ruc	Yersinia ruckeri	Bacteria	29486	;cellular organisms;Bacteria;Proteobacteria;Gammaproteobacteria;Enterobacteriales;Enterobacteriaceae;Yersinia;Yersinia ruckeri;
25.3284	334	ES5|g15553.t1	-	-	-	-	-	2e-162	-	2e-151	552918359	40.36	Rhizo	Rhizophagus irregularis DAOM 181602	Eukaryota_NO_Metazoa	747089	;cellular organisms;Eukaryota;Opisthokonta;Fungi;Glomeromycota;Glomeromycetes;Glomerales;Glomeraceae;Rhizophagus;Rhizophagus irregularis;Rhizophagus irregularis DAOM 181602;
25.3284	31	ES5|g15613.t1	-	-	-	-	-	2e-27	-	2e-16	511008410	34.42	Mucor	Mucor circinelloides f. circinelloides 1006PhL	Eukaryota_NO_Metazoa	1220926	;cellular organisms;Eukaryota;Opisthokonta;Fungi;Fungi incertae sedis;Early diverging fungal lineages;Mucoromycotina;Mucorales;Mucorineae;Mucoraceae;Mucor;Mucor circinelloides;Mucor circinelloides f. circinelloides;Mucor circinelloides f. circinelloides 1006PhL;
25.2231	250	ES5|g13953.t1	-	-	-	-	-	1e-62	-	9e-52	471890839	34.28	Rhizo	Rhizoctonia solani AG-1 IB	Eukaryota_NO_Metazoa	1108050	;cellular organisms;Eukaryota;Opisthokonta;Fungi;Dikarya;Basidiomycota;Agaricomycotina;Agaricomycetes;Agaricomycetes incertae sedis;Cantharellales;Ceratobasidiaceae;mitosporic Ceratobasidiaceae;Rhizoctonia;Rhizoctonia solani;Rhizoctonia solani AG-1 IB;
24.6353	25	ES5|g22399.t1	-	-	-	-	-	-	2e-11	-	557164503	33.53	E_nec	Eimeria necatrix	Eukaryota_NO_Metazoa	51315	;cellular organisms;Eukaryota;Alveolata;Apicomplexa;Conoidasida;Coccidia;Eucoccidiorida;Eimeriorina;Eimeriidae;Eimeria;Eimeria necatrix;
24.6353	250	ES5|g22909.t1	-	-	-	-	-	1e-58	-	5e-48	398398988	69.35	Zymos	Zymoseptoria tritici IPO323	Eukaryota_NO_Metazoa	336722	;cellular organisms;Eukaryota;Opisthokonta;Fungi;Dikarya;Ascomycota;saccharomyceta;Pezizomycotina;leotiomyceta;dothideomyceta;Dothideomycetes;Dothideomycetidae;Capnodiales;Mycosphaerellaceae;Zymoseptoria;Zymoseptoria tritici;Zymoseptoria tritici IPO323;
24.4121	250	ES5|g12590.t1	-	1e-141	-	-	-	-	-	4e-131	563935661	54.5	Mesor	Mesorhizobium sp. L2C084A000	Bacteria	1287116	;cellular organisms;Bacteria;Proteobacteria;Alphaproteobacteria;Rhizobiales;Phyllobacteriaceae;Mesorhizobium;Mesorhizobium sp. L2C084A000;
24.3476	250	ES5|g20228.t1	-	-	-	-	-	8e-52	-	3e-41	595500878	36.64	Rhizo	Rhizophagus irregularis DAOM 197198w	Eukaryota_NO_Metazoa	1432141	;cellular organisms;Eukaryota;Opisthokonta;Fungi;Glomeromycota;Glomeromycetes;Glomerales;Glomeraceae;Rhizophagus;Rhizophagus irregularis;Rhizophagus irregularis DAOM 197198w;
23.9421	250	ES5|g12487.t1	-	-	-	-	4e-11	-	-	-	604331160	31.36	M_gut	Mimulus guttatus	Eukaryota_NO_Metazoa	4155	;cellular organisms;Eukaryota;Viridiplantae;Streptophyta;Streptophytina;Embryophyta;Tracheophyta;Euphyllophyta;Spermatophyta;Magnoliophyta;Mesangiospermae;eudicotyledons;Gunneridae;Pentapetalae;asterids;lamiids;Lamiales;Phrymaceae;Mimulus;Mimulus guttatus;
23.9421	251	ES5|g13702.t1	-	-	-	-	-	2e-51	-	5e-41	595466096	26.18	Rhizo	Rhizophagus irregularis DAOM 197198w	Eukaryota_NO_Metazoa	1432141	;cellular organisms;Eukaryota;Opisthokonta;Fungi;Glomeromycota;Glomeromycetes;Glomerales;Glomeraceae;Rhizophagus;Rhizophagus irregularis;Rhizophagus irregularis DAOM 197198w;
23.719	501	ES5|g27016.t1	-	-	-	-	-	1e-31	-	2e-21	406697430	36.02	Trich	Trichosporon asahii var. asahii CBS 8904	Eukaryota_NO_Metazoa	1220162	;cellular organisms;Eukaryota;Opisthokonta;Fungi;Dikarya;Basidiomycota;Agaricomycotina;Tremellomycetes;Tremellales;mitosporic Tremellales;Trichosporon;Trichosporon asahii;Trichosporon asahii var. asahii;Trichosporon asahii var. asahii CBS 8904;
23.719	251	ES5|g29400.t1	-	-	-	-	-	1e-58	-	2e-48	367003723	54.07	Tetra	Tetrapisispora phaffii CBS 4417	Eukaryota_NO_Metazoa	1071381	;cellular organisms;Eukaryota;Opisthokonta;Fungi;Dikarya;Ascomycota;saccharomyceta;Saccharomycotina;Saccharomycetes;Saccharomycetales;Saccharomycetaceae;Tetrapisispora;Tetrapisispora phaffii;Tetrapisispora phaffii CBS 4417;
23.719	140	ES5|g30091.t1	-	-	-	-	-	4e-16	-	8e-06	598017599	31.11	Auric	Auricularia delicata TFB-10046 SS5	Eukaryota_NO_Metazoa	717982	;cellular organisms;Eukaryota;Opisthokonta;Fungi;Dikarya;Basidiomycota;Agaricomycotina;Agaricomycetes;Agaricomycetes incertae sedis;Auriculariales;Auriculariaceae;Auricularia;Auricularia delicata;Auricularia delicata TFB-10046 SS5;
23.249	6	ES5|g26101.t1	-	-	-	-	-	8e-11	-	-	354542912	50.74	C_par	Candida parapsilosis	Eukaryota_NO_Metazoa	5480	;cellular organisms;Eukaryota;Opisthokonta;Fungi;Dikarya;Ascomycota;saccharomyceta;Saccharomycotina;Saccharomycetes;Saccharomycetales;mitosporic Saccharomycetales;Candida;Candida parapsilosis;
23.18	58	ES5|g11601.t1	-	-	-	-	-	-	6e-15	7e-05	403373887	59.62	O_tri	Oxytricha trifallax	Eukaryota_NO_Metazoa	1172189	;cellular organisms;Eukaryota;Alveolata;Ciliophora;Intramacronucleata;Spirotrichea;Stichotrichia;Sporadotrichida;Oxytrichidae;Oxytrichinae;Oxytricha;Oxytricha trifallax;
23.1312	138	ES5|g28640.t1	-	-	-	-	-	9e-87	-	1e-76	595479454	47.88	Rhizo	Rhizophagus irregularis DAOM 197198w	Eukaryota_NO_Metazoa	1432141	;cellular organisms;Eukaryota;Opisthokonta;Fungi;Glomeromycota;Glomeromycetes;Glomerales;Glomeraceae;Rhizophagus;Rhizophagus irregularis;Rhizophagus irregularis DAOM 197198w;
23.0259	7	ES5|g18794.t1	-	-	-	-	-	-	1e-10	-	568042284	45.76	P_par	Phytophthora parasitica	Eukaryota_NO_Metazoa	4792	;cellular organisms;Eukaryota;Stramenopiles;Oomycetes;Peronosporales;Phytophthora;Phytophthora parasitica;
23.0259	189	ES5|g20180.t1	-	-	-	-	1e-10	-	-	-	255740115	33.65	A_mun	Argemone munita	Eukaryota_NO_Metazoa	99321	;cellular organisms;Eukaryota;Viridiplantae;Streptophyta;Streptophytina;Embryophyta;Tracheophyta;Euphyllophyta;Spermatophyta;Magnoliophyta;Mesangiospermae;eudicotyledons;stem eudicotyledons;Ranunculales;Papaveraceae;Papaveroideae;Argemone;Argemone munita;
22.6204	250	ES5|g25500.t1	-	3e-40	-	-	-	-	-	2e-30	489090881	83.91	S_spi	Sphingobacterium spiritivorum	Bacteria	258	;cellular organisms;Bacteria;Bacteroidetes/Chlorobi group;Bacteroidetes;Sphingobacteriia;Sphingobacteriales;Sphingobacteriaceae;Sphingobacterium;Sphingobacterium spiritivorum;
22.3327	17	ES5|g8179.t1	-	2e-10	-	-	-	-	-	-	576414283	54.55	Mycob	Mycobacterium kansasii 732	Bacteria	1299327	;cellular organisms;Bacteria;Actinobacteria;Actinobacteria;Actinobacteridae;Actinomycetales;Corynebacterineae;Mycobacteriaceae;Mycobacterium;Mycobacterium kansasii;Mycobacterium kansasii 732;
22.3327	8	ES5|g14050.t1	-	-	-	-	-	-	2e-10	-	281211574	23.58	Polys	Polysphondylium pallidum PN500	Eukaryota_NO_Metazoa	670386	;cellular organisms;Eukaryota;Amoebozoa;Mycetozoa;Dictyosteliida;Polysphondylium;Polysphondylium pallidum;Polysphondylium pallidum PN500;
21.9272	6	ES5|g18110.t1	-	-	-	-	-	-	3e-10	-	567954159	48.21	P_par	Phytophthora parasitica	Eukaryota_NO_Metazoa	4792	;cellular organisms;Eukaryota;Stramenopiles;Oomycetes;Peronosporales;Phytophthora;Phytophthora parasitica;
21.9272	6	ES5|g25324.t1	-	-	-	-	3e-10	-	-	-	545357894	41.18	Cocco	Coccomyxa subellipsoidea C-169	Eukaryota_NO_Metazoa	574566	;cellular organisms;Eukaryota;Viridiplantae;Chlorophyta;Trebouxiophyceae;Trebouxiophyceae incertae sedis;Coccomyxaceae;Coccomyxa;Coccomyxa subellipsoidea;Coccomyxa subellipsoidea C-169;
21.4164	101	ES5|g28113.t1	-	-	-	5e-10	-	-	-	-	306569685	25.41	Human	Human coronavirus HKU1	Viruses	290028	;Viruses;ssRNA viruses;ssRNA positive-strand viruses, no DNA stage;Nidovirales;Coronaviridae;Coronavirinae;Betacoronavirus;Human coronavirus HKU1;
20.8774	505	ES5|g11855.t1	-	-	-	-	6e-155	-	-	7e-146	474389043	45.62	T_ura	Triticum urartu	Eukaryota_NO_Metazoa	4572	;cellular organisms;Eukaryota;Viridiplantae;Streptophyta;Streptophytina;Embryophyta;Tracheophyta;Euphyllophyta;Spermatophyta;Magnoliophyta;Mesangiospermae;Liliopsida;Petrosaviidae;commelinids;Poales;Poaceae;BEP clade;Pooideae;Triticeae;Triticum;Triticum urartu;
20.7233	250	ES5|g24705.t1	-	3e-31	-	-	-	-	-	3e-22	510823352	48.59	A_sva	Arcticibacter svalbardensis	Bacteria	1288027	;cellular organisms;Bacteria;Bacteroidetes/Chlorobi group;Bacteroidetes;Sphingobacteriia;Sphingobacteriales;Sphingobacteriaceae;Arcticibacter;Arcticibacter svalbardensis;
20.7233	45	ES5|g25278.t1	-	1e-09	-	-	-	-	-	-	516060291	36.36	gamma	gamma proteobacterium WG36	Bacteria	1229485	;cellular organisms;Bacteria;Proteobacteria;Gammaproteobacteria;unclassified Gammaproteobacteria;unclassified Gammaproteobacteria (miscellaneous);gamma proteobacterium WG36;
20.7233	251	ES5|g507.t1	-	-	-	-	-	1e-133	-	1e-124	383465559	54.84	Ogata	Ogataea parapolymorpha DL-1	Eukaryota_NO_Metazoa	871575	;cellular organisms;Eukaryota;Opisthokonta;Fungi;Dikarya;Ascomycota;saccharomyceta;Saccharomycotina;Saccharomycetes;Saccharomycetales;Saccharomycetales incertae sedis;Ogataea;Ogataea parapolymorpha;Ogataea parapolymorpha DL-1;
20.7233	87	ES5|g13276.t1	-	-	-	-	-	2e-15	-	2e-06	242216186	38.1	Posti	Postia placenta Mad-698-R	Eukaryota_NO_Metazoa	561896	;cellular organisms;Eukaryota;Opisthokonta;Fungi;Dikarya;Basidiomycota;Agaricomycotina;Agaricomycetes;Agaricomycetes incertae sedis;Polyporales;Coriolaceae;Postia;Postia placenta;Postia placenta Mad-698-R;
20.5897	251	ES5|g708.t1	-	8e-50	-	-	-	-	-	7e-41	116619712	50.56	Candi	Candidatus Solibacter usitatus Ellin6076	Bacteria	234267	;cellular organisms;Bacteria;Fibrobacteres/Acidobacteria group;Acidobacteria;Solibacteres;Solibacterales;Solibacteraceae;Candidatus Solibacter;Candidatus Solibacter usitatus;Candidatus Solibacter usitatus Ellin6076;
20.5001	486	ES5|g9027.t1	-	-	-	-	-	-	1e-87	8e-79	348685533	63.96	P_soj	Phytophthora sojae	Eukaryota_NO_Metazoa	67593	;cellular organisms;Eukaryota;Stramenopiles;Oomycetes;Peronosporales;Phytophthora;Phytophthora sojae;
20.3178	256	ES5|g543.t1	-	-	-	-	-	3e-98	-	2e-89	552940825	35.04	Rhizo	Rhizophagus irregularis DAOM 181602	Eukaryota_NO_Metazoa	747089	;cellular organisms;Eukaryota;Opisthokonta;Fungi;Glomeromycota;Glomeromycetes;Glomerales;Glomeraceae;Rhizophagus;Rhizophagus irregularis;Rhizophagus irregularis DAOM 181602;
20.3178	467	ES5|g10341.t1	-	-	-	-	-	-	3e-36	2e-27	399216452	27.46	Babes	Babesia microti strain RI	Eukaryota_NO_Metazoa	1133968	;cellular organisms;Eukaryota;Alveolata;Apicomplexa;Aconoidasida;Piroplasmida;Babesiidae;Babesia;Babesia microti;Babesia microti strain RI;
20.0301	1	ES5|g22487.t1	-	-	-	-	2e-09	-	-	-	159491050	27.17	C_rei	Chlamydomonas reinhardtii	Eukaryota_NO_Metazoa	3055	;cellular organisms;Eukaryota;Viridiplantae;Chlorophyta;Chlorophyceae;Chlamydomonadales;Chlamydomonadaceae;Chlamydomonas;Chlamydomonas reinhardtii;
20.0301	420	ES5|g29344.t1	-	2e-09	-	-	-	-	-	-	384411621	41.86	Zymom	Zymomonas mobilis subsp. mobilis ATCC 10988	Bacteria	555217	;cellular organisms;Bacteria;Proteobacteria;Alphaproteobacteria;Sphingomonadales;Sphingomonadaceae;Zymomonas;Zymomonas mobilis;Zymomonas mobilis subsp. mobilis;Zymomonas mobilis subsp. mobilis ATCC 10988;
19.6247	66	ES5|g18126.t1	-	3e-09	-	-	-	-	-	-	68250008	41.35	Haemo	Haemophilus influenzae 86-028NP	Bacteria	281310	;cellular organisms;Bacteria;Proteobacteria;Gammaproteobacteria;Pasteurellales;Pasteurellaceae;Haemophilus;Haemophilus influenzae;Haemophilus influenzae 86-028NP;
19.6247	30	ES5|g7503.t1	-	6e-27	-	-	-	-	-	2e-18	575446901	55.83	Mannh	Mannheimia varigena USDA-ARS-USMARC-1388	Bacteria	1434215	;cellular organisms;Bacteria;Proteobacteria;Gammaproteobacteria;Pasteurellales;Pasteurellaceae;Mannheimia;Mannheimia varigena;Mannheimia varigena USDA-ARS-USMARC-1388;
19.337	37	ES5|g26467.t1	-	4e-09	-	-	-	-	-	-	408491841	31.21	Psych	Psychroflexus torquis ATCC 700755	Bacteria	313595	;cellular organisms;Bacteria;Bacteroidetes/Chlorobi group;Bacteroidetes;Flavobacteriia;Flavobacteriales;Flavobacteriaceae;Psychroflexus;Psychroflexus torquis;Psychroflexus torquis ATCC 700755;
19.1138	295	ES5|g421.t1	-	-	-	-	-	3e-72	-	6e-64	589992259	33.63	Clado	Cladophialophora psammophila CBS 110553	Eukaryota_NO_Metazoa	1182543	;cellular organisms;Eukaryota;Opisthokonta;Fungi;Dikarya;Ascomycota;saccharomyceta;Pezizomycotina;leotiomyceta;Eurotiomycetes;Chaetothyriomycetidae;Chaetothyriales;Herpotrichiellaceae;Cladophialophora;Cladophialophora psammophila;Cladophialophora psammophila CBS 110553;
19.1138	6	ES5|g8172.t1	-	5e-09	-	-	-	-	-	-	489530373	65.71	P_gon	Psychroflexus gondwanensis	Bacteria	251	;cellular organisms;Bacteria;Bacteroidetes/Chlorobi group;Bacteroidetes;Flavobacteriia;Flavobacteriales;Flavobacteriaceae;Psychroflexus;Psychroflexus gondwanensis;
19.1138	18	ES5|g15233.t1	-	-	-	-	5e-09	-	-	-	567890205	30.34	C_cle	Citrus clementina	Eukaryota_NO_Metazoa	85681	;cellular organisms;Eukaryota;Viridiplantae;Streptophyta;Streptophytina;Embryophyta;Tracheophyta;Euphyllophyta;Spermatophyta;Magnoliophyta;Mesangiospermae;eudicotyledons;Gunneridae;Pentapetalae;rosids;malvids;Sapindales;Rutaceae;Citrus;Citrus clementina;
18.9315	296	ES5|g306.t1	-	-	-	-	-	6e-54	-	1e-45	595500878	33.24	Rhizo	Rhizophagus irregularis DAOM 197198w	Eukaryota_NO_Metazoa	1432141	;cellular organisms;Eukaryota;Opisthokonta;Fungi;Glomeromycota;Glomeromycetes;Glomerales;Glomeraceae;Rhizophagus;Rhizophagus irregularis;Rhizophagus irregularis DAOM 197198w;
18.8261	53	ES5|g25636.t1	-	6e-17	-	-	-	-	-	9e-09	224368900	47.43	Desul	Desulfobacterium autotrophicum HRM2	Bacteria	177437	;cellular organisms;Bacteria;Proteobacteria;delta/epsilon subdivisions;Deltaproteobacteria;Desulfobacterales;Desulfobacteraceae;Desulfobacterium;Desulfobacterium autotrophicum;Desulfobacterium autotrophicum HRM2;
18.6438	250	ES5|g13809.t1	-	4e-19	-	-	-	-	-	5e-11	518136639	25.73	SAR32	SAR324 cluster bacterium SCGC AAA240-J09	Bacteria	913331	;cellular organisms;Bacteria;Proteobacteria;delta/epsilon subdivisions;Deltaproteobacteria;unclassified Deltaproteobacteria;SAR324 cluster;SAR324 cluster bacterium SCGC AAA240-J09;
18.4207	40	ES5|g8539.t1	-	1e-08	-	-	-	-	-	-	517076439	25.6	Methy	Methylosinus sp. LW4	Bacteria	136993	;cellular organisms;Bacteria;Proteobacteria;Alphaproteobacteria;Rhizobiales;Methylocystaceae;Methylosinus;Methylosinus sp. LW4;
18.4207	292	ES5|g762.t1	-	-	-	-	-	3e-48	-	3e-40	255956721	52.9	Penic	Penicillium chrysogenum Wisconsin 54-1255	Eukaryota_NO_Metazoa	500485	;cellular organisms;Eukaryota;Opisthokonta;Fungi;Dikarya;Ascomycota;saccharomyceta;Pezizomycotina;leotiomyceta;Eurotiomycetes;Eurotiomycetidae;Eurotiales;Aspergillaceae;Penicillium;Penicillium chrysogenum complex;Penicillium chrysogenum;Penicillium chrysogenum Wisconsin 54-1255;
18.4207	42	ES5|g13373.t1	1e-08	-	-	-	-	-	-	-	352682534	30.23	Therm	Thermoproteus tenax Kra 1	Archaea	768679	;cellular organisms;Archaea;Crenarchaeota;Thermoprotei;Thermoproteales;Thermoproteaceae;Thermoproteus;Thermoproteus tenax;Thermoproteus tenax Kra 1;
17.9099	251	ES5|g18504.t1	-	-	-	-	-	5e-49	-	3e-41	595479454	38.27	Rhizo	Rhizophagus irregularis DAOM 197198w	Eukaryota_NO_Metazoa	1432141	;cellular organisms;Eukaryota;Opisthokonta;Fungi;Glomeromycota;Glomeromycetes;Glomerales;Glomeraceae;Rhizophagus;Rhizophagus irregularis;Rhizophagus irregularis DAOM 197198w;
17.7275	22	ES5|g23749.t1	-	-	-	-	2e-08	-	-	-	552818030	37.35	C_var	Chlorella variabilis	Eukaryota_NO_Metazoa	554065	;cellular organisms;Eukaryota;Viridiplantae;Chlorophyta;Trebouxiophyceae;Chlorellales;Chlorellaceae;Chlorella;Chlorella variabilis;
17.5044	258	ES5|g419.t1	-	-	-	-	-	1e-135	-	4e-128	595479733	41.1	Rhizo	Rhizophagus irregularis DAOM 197198w	Eukaryota_NO_Metazoa	1432141	;cellular organisms;Eukaryota;Opisthokonta;Fungi;Glomeromycota;Glomeromycetes;Glomerales;Glomeraceae;Rhizophagus;Rhizophagus irregularis;Rhizophagus irregularis DAOM 197198w;
17.5044	378	ES5|g15716.t1	-	-	-	-	-	5e-59	-	2e-51	552924122	40.51	Rhizo	Rhizophagus irregularis DAOM 181602	Eukaryota_NO_Metazoa	747089	;cellular organisms;Eukaryota;Opisthokonta;Fungi;Glomeromycota;Glomeromycetes;Glomerales;Glomeraceae;Rhizophagus;Rhizophagus irregularis;Rhizophagus irregularis DAOM 181602;
17.3221	2	ES5|g14400.t1	-	3e-08	-	-	-	-	-	-	493727494	33.7	P_den	Paenibacillus dendritiformis	Bacteria	130049	;cellular organisms;Bacteria;Firmicutes;Bacilli;Bacillales;Paenibacillaceae;Paenibacillus;Paenibacillus dendritiformis;
17.0344	3	ES5|g4748.t1	-	4e-08	-	-	-	-	-	-	517483972	40.32	A_fla	Actinomadura flavalba	Bacteria	1120938	;cellular organisms;Bacteria;Actinobacteria;Actinobacteria;Actinobacteridae;Actinomycetales;Streptosporangineae;Thermomonosporaceae;Actinomadura;Actinomadura flavalba;
17.0344	118	ES5|g466.t1	-	-	-	-	4e-08	-	-	-	593262532	30.34	P_vul	Phaseolus vulgaris	Eukaryota_NO_Metazoa	3885	;cellular organisms;Eukaryota;Viridiplantae;Streptophyta;Streptophytina;Embryophyta;Tracheophyta;Euphyllophyta;Spermatophyta;Magnoliophyta;Mesangiospermae;eudicotyledons;Gunneridae;Pentapetalae;rosids;fabids;Fabales;Fabaceae;Papilionoideae;Phaseoleae;Phaseolus;Phaseolus vulgaris;
17.0344	2	ES5|g7593.t1	-	-	-	-	-	4e-08	-	-	595776334	39.58	Fomit	Fomitiporia mediterranea MF3/22	Eukaryota_NO_Metazoa	694068	;cellular organisms;Eukaryota;Opisthokonta;Fungi;Dikarya;Basidiomycota;Agaricomycotina;Agaricomycetes;Agaricomycetes incertae sedis;Hymenochaetales;Hymenochaetaceae;Fomitiporia;Fomitiporia mediterranea;Fomitiporia mediterranea MF3/22;
16.8112	4	ES5|g20981.t1	-	5e-08	-	-	-	-	-	-	516327276	26.06	Oscil	Oscillatoria sp. PCC 10802	Bacteria	1173028	;cellular organisms;Bacteria;Cyanobacteria;Oscillatoriophycideae;Oscillatoriales;Oscillatoria;Oscillatoria sp. PCC 10802;
16.6289	22	ES5|g30418.t1	-	-	-	-	-	6e-08	-	-	552933318	34.26	Rhizo	Rhizophagus irregularis DAOM 181602	Eukaryota_NO_Metazoa	747089	;cellular organisms;Eukaryota;Opisthokonta;Fungi;Glomeromycota;Glomeromycetes;Glomerales;Glomeraceae;Rhizophagus;Rhizophagus irregularis;Rhizophagus irregularis DAOM 181602;
16.5236	58	ES5|g19273.t1	-	-	-	-	-	-	2e-41	3e-34	514696538	32.78	S_ros	Salpingoeca rosetta	Eukaryota_NO_Metazoa	946362	;cellular organisms;Eukaryota;Opisthokonta;Choanoflagellida;Salpingoecidae;Salpingoeca;Salpingoeca rosetta;
16.4748	90	ES5|g27067.t1	-	-	-	-	7e-19	-	-	1e-11	502153899	70.77	C_ari	Cicer arietinum	Eukaryota_NO_Metazoa	3827	;cellular organisms;Eukaryota;Viridiplantae;Streptophyta;Streptophytina;Embryophyta;Tracheophyta;Euphyllophyta;Spermatophyta;Magnoliophyta;Mesangiospermae;eudicotyledons;Gunneridae;Pentapetalae;rosids;fabids;Fabales;Fabaceae;Papilionoideae;Cicereae;Cicer;Cicer arietinum;
16.4748	251	ES5|g29915.t1	-	7e-08	-	-	-	-	-	-	521459145	71.43	Soran	Sorangium cellulosum So0157-2	Bacteria	1254432	;cellular organisms;Bacteria;Proteobacteria;delta/epsilon subdivisions;Deltaproteobacteria;Myxococcales;Sorangiineae;Polyangiaceae;Sorangium;Sorangium cellulosum;Sorangium cellulosum So0157-2;
16.2235	11	ES5|g23352.t1	9e-08	-	-	-	-	-	-	-	379003179	34.88	Pyrob	Pyrobaculum oguniense TE7	Archaea	698757	;cellular organisms;Archaea;Crenarchaeota;Thermoprotei;Thermoproteales;Thermoproteaceae;Pyrobaculum;Pyrobaculum oguniense;Pyrobaculum oguniense TE7;
16.1181	5	ES5|g17900.t1	-	-	-	-	-	1e-07	-	-	539432924	32.74	Endoc	Endocarpon pusillum Z07020	Eukaryota_NO_Metazoa	1263415	;cellular organisms;Eukaryota;Opisthokonta;Fungi;Dikarya;Ascomycota;saccharomyceta;Pezizomycotina;leotiomyceta;Eurotiomycetes;Chaetothyriomycetidae;Verrucariales;Verrucariaceae;Endocarpon;Endocarpon pusillum;Endocarpon pusillum Z07020;
16.1181	5	ES5|g25771.t1	-	-	-	-	-	-	1e-07	-	399216573	25.93	Babes	Babesia microti strain RI	Eukaryota_NO_Metazoa	1133968	;cellular organisms;Eukaryota;Alveolata;Apicomplexa;Aconoidasida;Piroplasmida;Babesiidae;Babesia;Babesia microti;Babesia microti strain RI;
16.1181	10	ES5|g30141.t1	-	1e-07	-	-	-	-	-	-	609711052	63.16	E_ano	Elizabethkingia anophelis	Bacteria	1117645	;cellular organisms;Bacteria;Bacteroidetes/Chlorobi group;Bacteroidetes;Flavobacteriia;Flavobacteriales;Flavobacteriaceae;Elizabethkingia;Elizabethkingia anophelis;
16.1181	7	ES5|g646.t1	-	-	-	-	1e-07	-	-	-	38636861	25.32	Oryza	Oryza sativa Japonica Group	Eukaryota_NO_Metazoa	39947	;cellular organisms;Eukaryota;Viridiplantae;Streptophyta;Streptophytina;Embryophyta;Tracheophyta;Euphyllophyta;Spermatophyta;Magnoliophyta;Mesangiospermae;Liliopsida;Petrosaviidae;commelinids;Poales;Poaceae;BEP clade;Ehrhartoideae;Oryzeae;Oryza;Oryza sativa;Oryza sativa Japonica Group;
15.895	442	ES5|g11958.t1	-	5e-42	-	-	-	-	-	4e-35	496129032	38.18	C_int	Commensalibacter intestini	Bacteria	479936	;cellular organisms;Bacteria;Proteobacteria;Alphaproteobacteria;Rhodospirillales;Acetobacteraceae;Commensalibacter;Commensalibacter intestini;
15.8304	263	ES5|g30160.t1	-	-	-	-	-	4e-18	-	3e-11	511008410	32.47	Mucor	Mucor circinelloides f. circinelloides 1006PhL	Eukaryota_NO_Metazoa	1220926	;cellular organisms;Eukaryota;Opisthokonta;Fungi;Fungi incertae sedis;Early diverging fungal lineages;Mucoromycotina;Mucorales;Mucorineae;Mucoraceae;Mucor;Mucor circinelloides;Mucor circinelloides f. circinelloides;Mucor circinelloides f. circinelloides 1006PhL;
15.7614	250	ES5|g16429.t1	-	1e-69	-	-	-	-	-	7e-63	515371879	33.2	F_the	Fischerella thermalis	Bacteria	372787	;cellular organisms;Bacteria;Cyanobacteria;Stigonematales;Fischerella;Fischerella thermalis;
15.6073	761	ES5|g21635.t1	-	1e-39	-	-	-	-	-	6e-33	1752728	50.68	L_lac	Lysobacter lactamgenus	Bacteria	39596	;cellular organisms;Bacteria;Proteobacteria;Gammaproteobacteria;Xanthomonadales;Xanthomonadaceae;Lysobacter;Lysobacter lactamgenus;
15.6073	234	ES5|g425.t1	-	-	-	-	-	-	1e-13	6e-07	281211574	25.41	Polys	Polysphondylium pallidum PN500	Eukaryota_NO_Metazoa	670386	;cellular organisms;Eukaryota;Amoebozoa;Mycetozoa;Dictyosteliida;Polysphondylium;Polysphondylium pallidum;Polysphondylium pallidum PN500;
15.6073	414	ES5|g11820.t1	-	-	-	-	-	1e-13	-	6e-07	387766285	37.31	Schiz	Schizosaccharomyces japonicus yFS275	Eukaryota_NO_Metazoa	402676	;cellular organisms;Eukaryota;Opisthokonta;Fungi;Dikarya;Ascomycota;Taphrinomycotina;Schizosaccharomycetes;Schizosaccharomycetales;Schizosaccharomycetaceae;Schizosaccharomyces;Schizosaccharomyces japonicus;Schizosaccharomyces japonicus yFS275;
15.4249	251	ES5|g18063.t1	-	-	-	-	-	-	2e-23	1e-16	281210261	24.78	Polys	Polysphondylium pallidum PN500	Eukaryota_NO_Metazoa	670386	;cellular organisms;Eukaryota;Amoebozoa;Mycetozoa;Dictyosteliida;Polysphondylium;Polysphondylium pallidum;Polysphondylium pallidum PN500;
15.4249	17	ES5|g18124.t1	-	-	-	-	-	2e-07	-	-	584142561	30.61	Fusar	Fusarium verticillioides 7600	Eukaryota_NO_Metazoa	334819	;cellular organisms;Eukaryota;Opisthokonta;Fungi;Dikarya;Ascomycota;saccharomyceta;Pezizomycotina;leotiomyceta;sordariomyceta;Sordariomycetes;Hypocreomycetidae;Hypocreales;Nectriaceae;Fusarium;Fusarium fujikuroi species complex;Fusarium verticillioides;Fusarium verticillioides 7600;
15.4249	8	ES5|g23549.t1	-	2e-07	-	-	-	-	-	-	340621549	44.9	Capno	Capnocytophaga canimorsus Cc5	Bacteria	860228	;cellular organisms;Bacteria;Bacteroidetes/Chlorobi group;Bacteroidetes;Flavobacteriia;Flavobacteriales;Flavobacteriaceae;Capnocytophaga;Capnocytophaga canimorsus;Capnocytophaga canimorsus Cc5;
15.4249	3	ES5|g24242.t1	-	-	-	-	-	-	2e-07	-	577145480	26.92	Plasm	Plasmodium inui San Antonio 1	Eukaryota_NO_Metazoa	1237626	;cellular organisms;Eukaryota;Alveolata;Apicomplexa;Aconoidasida;Haemosporida;Plasmodium;Plasmodium (Plasmodium);Plasmodium inui;Plasmodium inui San Antonio 1;
15.4249	223	ES5|g28027.t1	-	-	-	-	2e-10	-	-	0.001	596223936	36.36	P_per	Prunus persica	Eukaryota_NO_Metazoa	3760	;cellular organisms;Eukaryota;Viridiplantae;Streptophyta;Streptophytina;Embryophyta;Tracheophyta;Euphyllophyta;Spermatophyta;Magnoliophyta;Mesangiospermae;eudicotyledons;Gunneridae;Pentapetalae;rosids;fabids;Rosales;Rosaceae;Maloideae;Amygdaleae;Prunus;Prunus persica;
15.4249	13	ES5|g28947.t1	-	-	-	-	2e-07	-	-	-	358346026	46.43	M_tru	Medicago truncatula	Eukaryota_NO_Metazoa	3880	;cellular organisms;Eukaryota;Viridiplantae;Streptophyta;Streptophytina;Embryophyta;Tracheophyta;Euphyllophyta;Spermatophyta;Magnoliophyta;Mesangiospermae;eudicotyledons;Gunneridae;Pentapetalae;rosids;fabids;Fabales;Fabaceae;Papilionoideae;Trifolieae;Medicago;Medicago truncatula;
15.4249	255	ES5|g11926.t1	-	-	-	-	-	1e-87	-	5e-81	552940825	31.23	Rhizo	Rhizophagus irregularis DAOM 181602	Eukaryota_NO_Metazoa	747089	;cellular organisms;Eukaryota;Opisthokonta;Fungi;Glomeromycota;Glomeromycetes;Glomerales;Glomeraceae;Rhizophagus;Rhizophagus irregularis;Rhizophagus irregularis DAOM 181602;
15.4249	180	ES5|g15327.t1	-	-	-	-	-	-	2e-07	-	301112312	43.1	Phyto	Phytophthora infestans T30-4	Eukaryota_NO_Metazoa	403677	;cellular organisms;Eukaryota;Stramenopiles;Oomycetes;Peronosporales;Phytophthora;Phytophthora infestans;Phytophthora infestans T30-4;
15.0195	36	ES5|g17890.t1	-	3e-11	-	-	-	-	-	0.0001	488936003	71.88	R_alb	Ruminococcus albus	Bacteria	1264	;cellular organisms;Bacteria;Firmicutes;Clostridia;Clostridiales;Ruminococcaceae;Ruminococcus;Ruminococcus albus;
14.8653	250	ES5|g7944.t1	-	-	-	-	-	7e-28	-	2e-21	358054850	27.64	Mixia	Mixia osmundae IAM 14324	Eukaryota_NO_Metazoa	764103	;cellular organisms;Eukaryota;Opisthokonta;Fungi;Dikarya;Basidiomycota;Pucciniomycotina;Mixiomycetes;Mixiales;Mixiaceae;Mixia;Mixia osmundae;Mixia osmundae IAM 14324;
14.7318	16	ES5|g20912.t1	-	-	-	-	-	-	4e-07	-	470394277	28.19	Acant	Acanthamoeba castellanii str. Neff	Eukaryota_NO_Metazoa	1257118	;cellular organisms;Eukaryota;Amoebozoa;Discosea;Longamoebia;Centramoebida;Acanthamoebidae;Acanthamoeba;Acanthamoeba castellanii;Acanthamoeba castellanii str. Neff;
14.7318	6	ES5|g24496.t1	-	4e-07	-	-	-	-	-	-	516327276	22.27	Oscil	Oscillatoria sp. PCC 10802	Bacteria	1173028	;cellular organisms;Bacteria;Cyanobacteria;Oscillatoriophycideae;Oscillatoriales;Oscillatoria;Oscillatoria sp. PCC 10802;
14.7318	3	ES5|g28185.t1	-	-	-	-	-	-	4e-07	-	574119628	38.36	A_ast	Aphanomyces astaci	Eukaryota_NO_Metazoa	112090	;cellular organisms;Eukaryota;Stramenopiles;Oomycetes;Saprolegniales;Saprolegniaceae;Aphanomyces;Aphanomyces astaci;
14.7318	33	ES5|g28472.t1	-	-	-	-	4e-07	-	-	-	357480851	37.5	M_tru	Medicago truncatula	Eukaryota_NO_Metazoa	3880	;cellular organisms;Eukaryota;Viridiplantae;Streptophyta;Streptophytina;Embryophyta;Tracheophyta;Euphyllophyta;Spermatophyta;Magnoliophyta;Mesangiospermae;eudicotyledons;Gunneridae;Pentapetalae;rosids;fabids;Fabales;Fabaceae;Papilionoideae;Trifolieae;Medicago;Medicago truncatula;
14.7318	2	ES5|g9100.t1	-	4e-07	-	-	-	-	-	-	493727494	34.07	P_den	Paenibacillus dendritiformis	Bacteria	130049	;cellular organisms;Bacteria;Firmicutes;Bacilli;Bacillales;Paenibacillaceae;Paenibacillus;Paenibacillus dendritiformis;
14.4033	252	ES5|g14280.t1	-	-	-	-	5e-16	-	-	9e-10	359494376	28.11	V_vin	Vitis vinifera	Eukaryota_NO_Metazoa	29760	;cellular organisms;Eukaryota;Viridiplantae;Streptophyta;Streptophytina;Embryophyta;Tracheophyta;Euphyllophyta;Spermatophyta;Magnoliophyta;Mesangiospermae;eudicotyledons;Gunneridae;Pentapetalae;rosids;rosids incertae sedis;Vitales;Vitaceae;Vitis;Vitis vinifera;
14.3263	1	ES5|g29718.t1	-	-	-	-	-	-	6e-07	-	145518922	29.49	Param	Paramecium tetraurelia strain d4-2	Eukaryota_NO_Metazoa	412030	;cellular organisms;Eukaryota;Alveolata;Ciliophora;Intramacronucleata;Oligohymenophorea;Peniculida;Parameciidae;Paramecium;Paramecium tetraurelia;Paramecium tetraurelia strain d4-2;
14.3263	84	ES5|g565.t1	-	3e-11	-	-	-	-	-	5e-05	189502738	25.45	Candi	Candidatus Amoebophilus asiaticus 5a2	Bacteria	452471	;cellular organisms;Bacteria;Bacteroidetes/Chlorobi group;Bacteroidetes;Cytophagia;Cytophagales;Amoebophilaceae;Candidatus Amoebophilus;Candidatus Amoebophilus asiaticus;Candidatus Amoebophilus asiaticus 5a2;
14.2855	261	ES5|g7980.t1	-	-	-	-	-	5e-128	-	8e-122	595479733	40.07	Rhizo	Rhizophagus irregularis DAOM 197198w	Eukaryota_NO_Metazoa	1432141	;cellular organisms;Eukaryota;Opisthokonta;Fungi;Glomeromycota;Glomeromycetes;Glomerales;Glomeraceae;Rhizophagus;Rhizophagus irregularis;Rhizophagus irregularis DAOM 197198w;
14.1722	1	ES5|g20619.t1	-	-	-	-	-	7e-07	-	-	511009785	31.82	Mucor	Mucor circinelloides f. circinelloides 1006PhL	Eukaryota_NO_Metazoa	1220926	;cellular organisms;Eukaryota;Opisthokonta;Fungi;Fungi incertae sedis;Early diverging fungal lineages;Mucoromycotina;Mucorales;Mucorineae;Mucoraceae;Mucor;Mucor circinelloides;Mucor circinelloides f. circinelloides;Mucor circinelloides f. circinelloides 1006PhL;
13.9209	10	ES5|g20636.t1	-	9e-07	-	-	-	-	-	-	256424089	25.76	Chiti	Chitinophaga pinensis DSM 2588	Bacteria	485918	;cellular organisms;Bacteria;Bacteroidetes/Chlorobi group;Bacteroidetes;Sphingobacteriia;Sphingobacteriales;Chitinophagaceae;Chitinophaga;Chitinophaga pinensis;Chitinophaga pinensis DSM 2588;
13.9209	4	ES5|g25175.t1	-	9e-07	-	-	-	-	-	-	544767750	59.52	Ralst	Ralstonia sp. AU12-08	Bacteria	1235457	;cellular organisms;Bacteria;Proteobacteria;Betaproteobacteria;Burkholderiales;Burkholderiaceae;Ralstonia;Ralstonia sp. AU12-08;
13.9209	66	ES5|g28540.t1	-	-	-	-	-	-	9e-07	-	568024941	39.71	P_par	Phytophthora parasitica	Eukaryota_NO_Metazoa	4792	;cellular organisms;Eukaryota;Stramenopiles;Oomycetes;Peronosporales;Phytophthora;Phytophthora parasitica;
13.9209	2	ES5|g10809.t1	-	-	-	-	-	9e-07	-	-	595453393	47.62	Rhizo	Rhizophagus irregularis DAOM 197198w	Eukaryota_NO_Metazoa	1432141	;cellular organisms;Eukaryota;Opisthokonta;Fungi;Glomeromycota;Glomeromycetes;Glomerales;Glomeraceae;Rhizophagus;Rhizophagus irregularis;Rhizophagus irregularis DAOM 197198w;
13.8155	231	ES5|g18598.t1	-	-	-	-	-	-	6e-10	0.0006	574463210	43.66	A_inv	Aphanomyces invadans	Eukaryota_NO_Metazoa	157072	;cellular organisms;Eukaryota;Stramenopiles;Oomycetes;Saprolegniales;Saprolegniaceae;Aphanomyces;Aphanomyces invadans;
13.8155	1	ES5|g18671.t1	-	1e-06	-	-	-	-	-	-	496701459	22.74	R_bro	Raphidiopsis brookii	Bacteria	668331	;cellular organisms;Bacteria;Cyanobacteria;Nostocales;Nostocaceae;Raphidiopsis;Raphidiopsis brookii;
13.8155	4	ES5|g18998.t1	-	-	-	-	-	-	1e-06	-	157866641	25.95	Leish	Leishmania major strain Friedlin	Eukaryota_NO_Metazoa	347515	;cellular organisms;Eukaryota;Euglenozoa;Kinetoplastida;Trypanosomatidae;Leishmaniinae;Leishmania;Leishmania;Leishmania major species complex;Leishmania major;Leishmania major strain Friedlin;
13.8155	4	ES5|g24645.t1	-	-	-	-	-	-	1e-06	-	340053233	35.36	Trypa	Trypanosoma vivax Y486	Eukaryota_NO_Metazoa	1055687	;cellular organisms;Eukaryota;Euglenozoa;Kinetoplastida;Trypanosomatidae;Trypanosoma;Duttonella;Trypanosoma vivax;Trypanosoma vivax Y486;
13.8155	2	ES5|g25113.t1	-	-	-	-	-	1e-06	-	-	354542912	49.07	C_par	Candida parapsilosis	Eukaryota_NO_Metazoa	5480	;cellular organisms;Eukaryota;Opisthokonta;Fungi;Dikarya;Ascomycota;saccharomyceta;Saccharomycotina;Saccharomycetes;Saccharomycetales;mitosporic Saccharomycetales;Candida;Candida parapsilosis;
13.8155	5	ES5|g28561.t1	-	1e-06	-	-	-	-	-	-	547842517	38.78	Clost	Clostridium nexile CAG:348	Bacteria	1263069	;cellular organisms;Bacteria;Firmicutes;Clostridia;Clostridiales;Clostridiaceae;Clostridium;environmental samples;Clostridium nexile CAG:348;
13.8155	3	ES5|g28946.t1	-	1e-06	-	-	-	-	-	-	553313395	75	Prevo	Prevotella sp. BV3P1	Bacteria	1111130	;cellular organisms;Bacteria;Bacteroidetes/Chlorobi group;Bacteroidetes;Bacteroidia;Bacteroidales;Prevotellaceae;Prevotella;Prevotella sp. BV3P1;
13.8155	2	ES5|g29846.t1	-	-	-	1e-06	-	-	-	-	383385858	26.97	C_vir	Chize virus	Viruses	1010666	;Viruses;ssRNA viruses;ssRNA negative-strand viruses;Bunyaviridae;Phlebovirus;Uukuniemi virus;Chize virus;
13.8155	76	ES5|g9192.t1	-	-	-	-	-	-	4e-16	4e-10	281211651	36.73	Polys	Polysphondylium pallidum PN500	Eukaryota_NO_Metazoa	670386	;cellular organisms;Eukaryota;Amoebozoa;Mycetozoa;Dictyosteliida;Polysphondylium;Polysphondylium pallidum;Polysphondylium pallidum PN500;
13.5924	8	ES5|g28807.t1	-	5e-11	-	-	-	-	-	4e-05	544862678	23.78	Bacte	Bacteriovorax sp. DB6_IX	Bacteria	1353530	;cellular organisms;Bacteria;Proteobacteria;delta/epsilon subdivisions;Deltaproteobacteria;Bdellovibrionales;Bacteriovoracaceae;Bacteriovorax;Bacteriovorax sp. DB6_IX;
13.1224	8	ES5|g25377.t1	-	-	-	-	-	-	2e-06	-	70908166	27.92	Trypa	Trypanosoma brucei brucei strain 927/4 GUTat10.1	Eukaryota_NO_Metazoa	999953	;cellular organisms;Eukaryota;Euglenozoa;Kinetoplastida;Trypanosomatidae;Trypanosoma;Trypanozoon;Trypanosoma brucei;Trypanosoma brucei brucei;Trypanosoma brucei brucei strain 927/4 GUTat10.1;
13.1224	56	ES5|g26877.t1	-	-	-	-	-	-	4e-18	2e-12	389602674	47.19	Leish	Leishmania braziliensis MHOM/BR/75/M2904	Eukaryota_NO_Metazoa	420245	;cellular organisms;Eukaryota;Euglenozoa;Kinetoplastida;Trypanosomatidae;Leishmaniinae;Leishmania;Viannia;Leishmania braziliensis species complex;Leishmania braziliensis;Leishmania braziliensis MHOM/BR/75/M2904;
13.1224	93	ES5|g27229.t1	-	-	-	-	-	-	2e-14	1e-08	567993575	28.83	P_par	Phytophthora parasitica	Eukaryota_NO_Metazoa	4792	;cellular organisms;Eukaryota;Stramenopiles;Oomycetes;Peronosporales;Phytophthora;Phytophthora parasitica;
13.1224	32	ES5|g28301.t1	-	-	-	-	-	2e-10	-	0.0001	387766285	29.71	Schiz	Schizosaccharomyces japonicus yFS275	Eukaryota_NO_Metazoa	402676	;cellular organisms;Eukaryota;Opisthokonta;Fungi;Dikarya;Ascomycota;Taphrinomycotina;Schizosaccharomycetes;Schizosaccharomycetales;Schizosaccharomycetaceae;Schizosaccharomyces;Schizosaccharomyces japonicus;Schizosaccharomyces japonicus yFS275;
12.9682	49	ES5|g29139.t1	-	7e-10	-	-	-	-	-	0.0003	208701934	57.45	Bacil	Bacillus cereus H3081.97	Bacteria	451708	;cellular organisms;Bacteria;Firmicutes;Bacilli;Bacillales;Bacillaceae;Bacillus;Bacillus cereus group;Bacillus cereus;Bacillus cereus H3081.97;
12.8992	250	ES5|g26793.t1	-	-	-	-	-	5e-53	-	2e-47	530471090	62.07	Colle	Colletotrichum gloeosporioides Cg-14	Eukaryota_NO_Metazoa	1237896	;cellular organisms;Eukaryota;Opisthokonta;Fungi;Dikarya;Ascomycota;saccharomyceta;Pezizomycotina;leotiomyceta;sordariomyceta;Sordariomycetes;Hypocreomycetidae;Glomerellales;Glomerellaceae;mitosporic Glomerellaceae;Colletotrichum;Colletotrichum gloeosporioides;Colletotrichum gloeosporioides Cg-14;
12.7169	1	ES5|g16210.t1	-	3e-06	-	-	-	-	-	-	491777136	36.9	V_sco	Vibrio scophthalmi	Bacteria	45658	;cellular organisms;Bacteria;Proteobacteria;Gammaproteobacteria;Vibrionales;Vibrionaceae;Vibrio;Vibrio scophthalmi;
12.7169	3	ES5|g20158.t1	-	-	-	-	3e-06	-	-	-	567214109	54.29	E_sal	Eutrema salsugineum	Eukaryota_NO_Metazoa	72664	;cellular organisms;Eukaryota;Viridiplantae;Streptophyta;Streptophytina;Embryophyta;Tracheophyta;Euphyllophyta;Spermatophyta;Magnoliophyta;Mesangiospermae;eudicotyledons;Gunneridae;Pentapetalae;rosids;malvids;Brassicales;Brassicaceae;Eutremeae;Eutrema;Eutrema salsugineum;
12.7169	251	ES5|g22894.t1	-	-	-	-	9e-16	-	-	3e-10	15222771	35.19	A_tha	Arabidopsis thaliana	Eukaryota_NO_Metazoa	3702	;cellular organisms;Eukaryota;Viridiplantae;Streptophyta;Streptophytina;Embryophyta;Tracheophyta;Euphyllophyta;Spermatophyta;Magnoliophyta;Mesangiospermae;eudicotyledons;Gunneridae;Pentapetalae;rosids;malvids;Brassicales;Brassicaceae;Camelineae;Arabidopsis;Arabidopsis thaliana;
12.7169	253	ES5|g424.t1	-	-	-	-	-	3e-49	-	1e-43	116207684	44.16	Chaet	Chaetomium globosum CBS 148.51	Eukaryota_NO_Metazoa	306901	;cellular organisms;Eukaryota;Opisthokonta;Fungi;Dikarya;Ascomycota;saccharomyceta;Pezizomycotina;leotiomyceta;sordariomyceta;Sordariomycetes;Sordariomycetidae;Sordariales;Chaetomiaceae;Chaetomium;Chaetomium globosum;Chaetomium globosum CBS 148.51;
12.7169	2	ES5|g12330.t1	-	-	-	-	-	-	3e-06	-	410719238	31.63	S_sal	Spironucleus salmonicida	Eukaryota_NO_Metazoa	348837	;cellular organisms;Eukaryota;Fornicata;Diplomonadida;Hexamitidae;Hexamitinae;Spironucleus;Spironucleus salmonicida;
12.7169	250	ES5|g13980.t1	-	-	-	-	6e-58	-	-	2e-52	302831177	52.26	Volvo	Volvox carteri f. nagariensis	Eukaryota_NO_Metazoa	3068	;cellular organisms;Eukaryota;Viridiplantae;Chlorophyta;Chlorophyceae;Chlamydomonadales;Volvocaceae;Volvox;Volvox carteri;Volvox carteri f. nagariensis;
12.4292	513	ES5|g17310.t1	-	-	-	-	-	4e-28	-	1e-22	511009785	33.2	Mucor	Mucor circinelloides f. circinelloides 1006PhL	Eukaryota_NO_Metazoa	1220926	;cellular organisms;Eukaryota;Opisthokonta;Fungi;Fungi incertae sedis;Early diverging fungal lineages;Mucoromycotina;Mucorales;Mucorineae;Mucoraceae;Mucor;Mucor circinelloides;Mucor circinelloides f. circinelloides;Mucor circinelloides f. circinelloides 1006PhL;
12.4292	8	ES5|g19288.t1	-	4e-06	-	-	-	-	-	-	479188108	30.7	Butyr	Butyrivibrio fibrisolvens 16/4	Bacteria	657324	;cellular organisms;Bacteria;Firmicutes;Clostridia;Clostridiales;Lachnospiraceae;Butyrivibrio;Butyrivibrio fibrisolvens;Butyrivibrio fibrisolvens 16/4;
12.4292	42	ES5|g19744.t1	-	-	-	-	-	4e-06	-	-	452842147	28.36	Dothi	Dothistroma septosporum NZE10	Eukaryota_NO_Metazoa	675120	;cellular organisms;Eukaryota;Opisthokonta;Fungi;Dikarya;Ascomycota;saccharomyceta;Pezizomycotina;leotiomyceta;dothideomyceta;Dothideomycetes;Dothideomycetidae;Capnodiales;Mycosphaerellaceae;Mycosphaerella;Mycosphaerella pini;Dothistroma septosporum NZE10;
12.4292	17	ES5|g20432.t1	-	-	-	-	-	-	4e-06	-	568103161	53.85	Phyto	Phytophthora parasitica INRA-310	Eukaryota_NO_Metazoa	761204	;cellular organisms;Eukaryota;Stramenopiles;Oomycetes;Peronosporales;Phytophthora;Phytophthora parasitica;Phytophthora parasitica INRA-310;
12.4292	2	ES5|g20683.t1	-	4e-06	-	-	-	-	-	-	428318866	27.97	Oscil	Oscillatoria nigro-viridis PCC 7112	Bacteria	179408	;cellular organisms;Bacteria;Cyanobacteria;Oscillatoriophycideae;Oscillatoriales;Oscillatoria;Oscillatoria nigro-viridis;Oscillatoria nigro-viridis PCC 7112;
12.4292	4	ES5|g27583.t1	-	-	-	-	-	4e-06	-	-	322702981	28.32	Metar	Metarhizium anisopliae ARSEF 23	Eukaryota_NO_Metazoa	655844	;cellular organisms;Eukaryota;Opisthokonta;Fungi;Dikarya;Ascomycota;saccharomyceta;Pezizomycotina;leotiomyceta;sordariomyceta;Sordariomycetes;Hypocreomycetidae;Hypocreales;Clavicipitaceae;mitosporic Clavicipitaceae;Metarhizium;Metarhizium anisopliae;Metarhizium anisopliae ARSEF 23;
12.4292	2	ES5|g28625.t1	-	-	-	-	-	4e-06	-	-	521770580	33.82	Blume	Blumeria graminis f. sp. tritici 96224	Eukaryota_NO_Metazoa	1268274	;cellular organisms;Eukaryota;Opisthokonta;Fungi;Dikarya;Ascomycota;saccharomyceta;Pezizomycotina;leotiomyceta;sordariomyceta;Leotiomycetes;Erysiphales;Erysiphaceae;Blumeria;Blumeria graminis;Blumeria graminis f. sp. tritici;Blumeria graminis f. sp. tritici 96224;
12.4292	22	ES5|g29592.t1	-	-	-	-	2e-10	-	-	5e-05	357488207	64.29	M_tru	Medicago truncatula	Eukaryota_NO_Metazoa	3880	;cellular organisms;Eukaryota;Viridiplantae;Streptophyta;Streptophytina;Embryophyta;Tracheophyta;Euphyllophyta;Spermatophyta;Magnoliophyta;Mesangiospermae;eudicotyledons;Gunneridae;Pentapetalae;rosids;fabids;Fabales;Fabaceae;Papilionoideae;Trifolieae;Medicago;Medicago truncatula;
12.4292	3	ES5|g11948.t1	-	4e-06	-	-	-	-	-	-	493727494	32.97	P_den	Paenibacillus dendritiformis	Bacteria	130049	;cellular organisms;Bacteria;Firmicutes;Bacilli;Bacillales;Paenibacillaceae;Paenibacillus;Paenibacillus dendritiformis;
12.4292	9	ES5|g15861.t1	-	-	-	-	4e-06	-	-	-	255587684	24.72	R_com	Ricinus communis	Eukaryota_NO_Metazoa	3988	;cellular organisms;Eukaryota;Viridiplantae;Streptophyta;Streptophytina;Embryophyta;Tracheophyta;Euphyllophyta;Spermatophyta;Magnoliophyta;Mesangiospermae;eudicotyledons;Gunneridae;Pentapetalae;rosids;fabids;Malpighiales;Euphorbiaceae;Acalyphoideae;Acalypheae;Ricinus;Ricinus communis;
12.2061	272	ES5|g17558.t1	-	1e-15	-	-	-	-	-	2e-10	17229395	22.51	Nosto	Nostoc sp. PCC 7120	Bacteria	103690	;cellular organisms;Bacteria;Cyanobacteria;Nostocales;Nostocaceae;Nostoc;Nostoc sp. PCC 7120;
12.2061	15	ES5|g18538.t1	-	-	-	-	-	-	5e-06	-	301104601	33.67	Phyto	Phytophthora infestans T30-4	Eukaryota_NO_Metazoa	403677	;cellular organisms;Eukaryota;Stramenopiles;Oomycetes;Peronosporales;Phytophthora;Phytophthora infestans;Phytophthora infestans T30-4;
12.2061	7	ES5|g10981.t1	-	-	-	-	5e-06	-	-	-	241872560	28.78	L_lon	Lilium longiflorum	Eukaryota_NO_Metazoa	4690	;cellular organisms;Eukaryota;Viridiplantae;Streptophyta;Streptophytina;Embryophyta;Tracheophyta;Euphyllophyta;Spermatophyta;Magnoliophyta;Mesangiospermae;Liliopsida;Petrosaviidae;Liliales;Liliaceae;Lilium;Lilium longiflorum;
12.2061	250	ES5|g14281.t1	-	-	-	-	1e-21	-	-	2e-16	296089926	31.11	V_vin	Vitis vinifera	Eukaryota_NO_Metazoa	29760	;cellular organisms;Eukaryota;Viridiplantae;Streptophyta;Streptophytina;Embryophyta;Tracheophyta;Euphyllophyta;Spermatophyta;Magnoliophyta;Mesangiospermae;eudicotyledons;Gunneridae;Pentapetalae;rosids;rosids incertae sedis;Vitales;Vitaceae;Vitis;Vitis vinifera;
12.0238	2	ES5|g16600.t1	-	6e-06	-	-	-	-	-	-	497334560	42.16	Actin	Actinomyces sp. ICM47	Bacteria	936548	;cellular organisms;Bacteria;Actinobacteria;Actinobacteria;Actinobacteridae;Actinomycetales;Actinomycineae;Actinomycetaceae;Actinomyces;Actinomyces sp. ICM47;
12.0238	3	ES5|g18508.t1	-	-	-	-	-	6e-06	-	-	50555946	25.69	Yarro	Yarrowia lipolytica CLIB122	Eukaryota_NO_Metazoa	284591	;cellular organisms;Eukaryota;Opisthokonta;Fungi;Dikarya;Ascomycota;saccharomyceta;Saccharomycotina;Saccharomycetes;Saccharomycetales;Dipodascaceae;Yarrowia;Yarrowia lipolytica;Yarrowia lipolytica CLIB122;
12.0238	672	ES5|g28336.t1	-	-	-	-	-	-	3e-25	5e-20	551591056	33.33	Emili	Emiliania huxleyi CCMP1516	Eukaryota_NO_Metazoa	280463	;cellular organisms;Eukaryota;Haptophyceae;Isochrysidales;Noelaerhabdaceae;Emiliania;Emiliania huxleyi;Emiliania huxleyi CCMP1516;
12.0238	8	ES5|g9842.t1	-	-	-	-	-	-	6e-06	-	470525511	37.74	Acant	Acanthamoeba castellanii str. Neff	Eukaryota_NO_Metazoa	1257118	;cellular organisms;Eukaryota;Amoebozoa;Discosea;Longamoebia;Centramoebida;Acanthamoebidae;Acanthamoeba;Acanthamoeba castellanii;Acanthamoeba castellanii str. Neff;
12.0238	192	ES5|g15524.t1	-	-	-	-	-	-	3e-19	5e-14	281208494	25.76	Polys	Polysphondylium pallidum PN500	Eukaryota_NO_Metazoa	670386	;cellular organisms;Eukaryota;Amoebozoa;Mycetozoa;Dictyosteliida;Polysphondylium;Polysphondylium pallidum;Polysphondylium pallidum PN500;
11.9184	251	ES5|g20676.t1	-	-	-	-	2e-18	-	-	3e-13	573954578	29	O_bra	Oryza brachyantha	Eukaryota_NO_Metazoa	4533	;cellular organisms;Eukaryota;Viridiplantae;Streptophyta;Streptophytina;Embryophyta;Tracheophyta;Euphyllophyta;Spermatophyta;Magnoliophyta;Mesangiospermae;Liliopsida;Petrosaviidae;commelinids;Poales;Poaceae;BEP clade;Ehrhartoideae;Oryzeae;Oryza;Oryza brachyantha;
11.9184	250	ES5|g21644.t1	-	2e-131	-	-	-	-	-	3e-126	491417823	85.38	Acine	Acinetobacter	Bacteria	469	;cellular organisms;Bacteria;Proteobacteria;Gammaproteobacteria;Pseudomonadales;Moraxellaceae;Acinetobacter;
11.9184	250	ES5|g24877.t1	-	-	-	-	-	2e-29	-	3e-24	595507710	35.68	Rhizo	Rhizophagus irregularis DAOM 197198w	Eukaryota_NO_Metazoa	1432141	;cellular organisms;Eukaryota;Opisthokonta;Fungi;Glomeromycota;Glomeromycetes;Glomerales;Glomeraceae;Rhizophagus;Rhizophagus irregularis;Rhizophagus irregularis DAOM 197198w;
11.9184	268	ES5|g12764.t1	-	-	-	-	-	2e-13	-	3e-08	387766285	29.69	Schiz	Schizosaccharomyces japonicus yFS275	Eukaryota_NO_Metazoa	402676	;cellular organisms;Eukaryota;Opisthokonta;Fungi;Dikarya;Ascomycota;Taphrinomycotina;Schizosaccharomycetes;Schizosaccharomycetales;Schizosaccharomycetaceae;Schizosaccharomyces;Schizosaccharomyces japonicus;Schizosaccharomyces japonicus yFS275;
11.8696	1	ES5|g19706.t1	-	-	-	-	-	-	7e-06	-	290983291	40.58	Naegl	Naegleria gruberi strain NEG-M	Eukaryota_NO_Metazoa	744533	;cellular organisms;Eukaryota;Heterolobosea;Schizopyrenida;Vahlkampfiidae;Naegleria;Naegleria gruberi;Naegleria gruberi strain NEG-M;
11.8696	10	ES5|g29164.t1	-	7e-06	-	-	-	-	-	-	256421611	53.85	Chiti	Chitinophaga pinensis DSM 2588	Bacteria	485918	;cellular organisms;Bacteria;Bacteroidetes/Chlorobi group;Bacteroidetes;Sphingobacteriia;Sphingobacteriales;Chitinophagaceae;Chitinophaga;Chitinophaga pinensis;Chitinophaga pinensis DSM 2588;
11.8696	3	ES5|g8038.t1	-	7e-06	-	-	-	-	-	-	430743439	36.46	Singu	Singulisphaera acidiphila DSM 18658	Bacteria	886293	;cellular organisms;Bacteria;Planctomycetes;Planctomycetia;Planctomycetales;Planctomycetaceae;Singulisphaera;Singulisphaera acidiphila;Singulisphaera acidiphila DSM 18658;
11.8006	279	ES5|g22494.t1	-	-	-	-	-	3e-26	-	4e-21	392585257	33.33	Conio	Coniophora puteana RWD-64-598 SS2	Eukaryota_NO_Metazoa	741705	;cellular organisms;Eukaryota;Opisthokonta;Fungi;Dikarya;Basidiomycota;Agaricomycotina;Agaricomycetes;Agaricomycetidae;Boletales;Coniophorineae;Coniophoraceae;Coniophora;Coniophora puteana;Coniophora puteana RWD-64-598 SS2;
11.6183	3	ES5|g7507.t1	-	-	-	-	-	-	9e-06	-	389603539	30.86	Leish	Leishmania braziliensis MHOM/BR/75/M2904	Eukaryota_NO_Metazoa	420245	;cellular organisms;Eukaryota;Euglenozoa;Kinetoplastida;Trypanosomatidae;Leishmaniinae;Leishmania;Viannia;Leishmania braziliensis species complex;Leishmania braziliensis;Leishmania braziliensis MHOM/BR/75/M2904;
11.6183	3	ES5|g9009.t1	-	-	-	-	-	9e-06	-	-	384500532	24.56	Rhizo	Rhizopus delemar RA 99-880	Eukaryota_NO_Metazoa	246409	;cellular organisms;Eukaryota;Opisthokonta;Fungi;Fungi incertae sedis;Early diverging fungal lineages;Mucoromycotina;Mucorales;Mucorineae;Rhizopodaceae;Rhizopus;Rhizopus delemar;Rhizopus delemar RA 99-880;
11.5129	2	ES5|g21321.t1	-	-	-	-	1e-05	-	-	-	460380152	34.71	S_lyc	Solanum lycopersicum	Eukaryota_NO_Metazoa	4081	;cellular organisms;Eukaryota;Viridiplantae;Streptophyta;Streptophytina;Embryophyta;Tracheophyta;Euphyllophyta;Spermatophyta;Magnoliophyta;Mesangiospermae;eudicotyledons;Gunneridae;Pentapetalae;asterids;lamiids;Solanales;Solanaceae;Solanoideae;Solaneae;Solanum;Lycopersicon;Solanum lycopersicum;
11.5129	2	ES5|g6992.t1	-	1e-05	-	-	-	-	-	-	493727494	33.33	P_den	Paenibacillus dendritiformis	Bacteria	130049	;cellular organisms;Bacteria;Firmicutes;Bacilli;Bacillales;Paenibacillaceae;Paenibacillus;Paenibacillus dendritiformis;
11.5129	265	ES5|g25478.t1	-	-	-	-	-	2e-19	-	2e-14	511008410	45.65	Mucor	Mucor circinelloides f. circinelloides 1006PhL	Eukaryota_NO_Metazoa	1220926	;cellular organisms;Eukaryota;Opisthokonta;Fungi;Fungi incertae sedis;Early diverging fungal lineages;Mucoromycotina;Mucorales;Mucorineae;Mucoraceae;Mucor;Mucor circinelloides;Mucor circinelloides f. circinelloides;Mucor circinelloides f. circinelloides 1006PhL;
11.5129	7	ES5|g26798.t1	-	-	-	-	-	-	1e-05	-	514677644	25.43	S_ros	Salpingoeca rosetta	Eukaryota_NO_Metazoa	946362	;cellular organisms;Eukaryota;Opisthokonta;Choanoflagellida;Salpingoecidae;Salpingoeca;Salpingoeca rosetta;
11.5129	565	ES5|g7901.t1	-	2e-19	-	-	-	-	-	2e-14	392396973	32.66	Flexi	Flexibacter litoralis DSM 6794	Bacteria	880071	;cellular organisms;Bacteria;Bacteroidetes/Chlorobi group;Bacteroidetes;Cytophagia;Cytophagales;Cytophagaceae;Flexibacter;Flexibacter litoralis;Flexibacter litoralis DSM 6794;
11.5129	3	ES5|g30771.t1	-	-	-	-	1e-05	-	-	-	567214109	50	E_sal	Eutrema salsugineum	Eukaryota_NO_Metazoa	72664	;cellular organisms;Eukaryota;Viridiplantae;Streptophyta;Streptophytina;Embryophyta;Tracheophyta;Euphyllophyta;Spermatophyta;Magnoliophyta;Mesangiospermae;eudicotyledons;Gunneridae;Pentapetalae;rosids;malvids;Brassicales;Brassicaceae;Eutremeae;Eutrema;Eutrema salsugineum;
11.5129	6	ES5|g12386.t1	-	-	-	-	-	-	1e-05	-	551584678	28.22	Emili	Emiliania huxleyi CCMP1516	Eukaryota_NO_Metazoa	280463	;cellular organisms;Eukaryota;Haptophyceae;Isochrysidales;Noelaerhabdaceae;Emiliania;Emiliania huxleyi;Emiliania huxleyi CCMP1516;
11.5129	548	ES5|g13659.t1	-	-	-	-	2e-69	-	-	2e-64	473759274	31.18	T_ura	Triticum urartu	Eukaryota_NO_Metazoa	4572	;cellular organisms;Eukaryota;Viridiplantae;Streptophyta;Streptophytina;Embryophyta;Tracheophyta;Euphyllophyta;Spermatophyta;Magnoliophyta;Mesangiospermae;Liliopsida;Petrosaviidae;commelinids;Poales;Poaceae;BEP clade;Pooideae;Triticeae;Triticum;Triticum urartu;
11.5129	8	ES5|g15862.t1	-	1e-05	-	-	-	-	-	-	497864463	50	A_aga	Aquimarina agarilytica	Bacteria	1087449	;cellular organisms;Bacteria;Bacteroidetes/Chlorobi group;Bacteroidetes;Flavobacteriia;Flavobacteriales;Flavobacteriaceae;Aquimarina;Aquimarina agarilytica;
11.2898	523	ES5|g9562.t1	-	-	-	-	-	-	5e-16	4e-11	568016840	30.28	P_par	Phytophthora parasitica	Eukaryota_NO_Metazoa	4792	;cellular organisms;Eukaryota;Stramenopiles;Oomycetes;Peronosporales;Phytophthora;Phytophthora parasitica;
11.2616	251	ES5|g18601.t1	-	-	-	-	-	-	9e-09	0.0007	301112312	42.37	Phyto	Phytophthora infestans T30-4	Eukaryota_NO_Metazoa	403677	;cellular organisms;Eukaryota;Stramenopiles;Oomycetes;Peronosporales;Phytophthora;Phytophthora infestans;Phytophthora infestans T30-4;
11.2616	143	ES5|g19391.t1	-	-	-	-	-	9e-35	-	7e-30	595500878	47.43	Rhizo	Rhizophagus irregularis DAOM 197198w	Eukaryota_NO_Metazoa	1432141	;cellular organisms;Eukaryota;Opisthokonta;Fungi;Glomeromycota;Glomeromycetes;Glomerales;Glomeraceae;Rhizophagus;Rhizophagus irregularis;Rhizophagus irregularis DAOM 197198w;
11.2252	251	ES5|g10551.t1	-	-	-	-	-	-	4e-21	3e-16	545710587	46.74	G_sul	Galdieria sulphuraria	Eukaryota_NO_Metazoa	130081	;cellular organisms;Eukaryota;Rhodophyta;Bangiophyceae;Cyanidiales;Cyanidiaceae;Galdieria;Galdieria sulphuraria;
11.2252	112	ES5|g11217.t1	-	-	-	-	4e-12	-	-	3e-07	527207014	33.1	G_aur	Genlisea aurea	Eukaryota_NO_Metazoa	192259	;cellular organisms;Eukaryota;Viridiplantae;Streptophyta;Streptophytina;Embryophyta;Tracheophyta;Euphyllophyta;Spermatophyta;Magnoliophyta;Mesangiospermae;eudicotyledons;Gunneridae;Pentapetalae;asterids;lamiids;Lamiales;Lentibulariaceae;Genlisea;Genlisea aurea;
11.1563	181	ES5|g26138.t1	-	-	-	-	-	1e-33	-	7e-29	595479454	31.85	Rhizo	Rhizophagus irregularis DAOM 197198w	Eukaryota_NO_Metazoa	1432141	;cellular organisms;Eukaryota;Opisthokonta;Fungi;Glomeromycota;Glomeromycetes;Glomerales;Glomeraceae;Rhizophagus;Rhizophagus irregularis;Rhizophagus irregularis DAOM 197198w;
11.1563	250	ES5|g15746.t1	-	-	-	-	1e-14	-	-	7e-10	552837910	37.8	C_var	Chlorella variabilis	Eukaryota_NO_Metazoa	554065	;cellular organisms;Eukaryota;Viridiplantae;Chlorophyta;Trebouxiophyceae;Chlorellales;Chlorellaceae;Chlorella;Chlorella variabilis;
11.1075	62	ES5|g28709.t1	-	-	-	-	-	-	6e-11	4e-06	470505569	38.83	Acant	Acanthamoeba castellanii str. Neff	Eukaryota_NO_Metazoa	1257118	;cellular organisms;Eukaryota;Amoebozoa;Discosea;Longamoebia;Centramoebida;Acanthamoebidae;Acanthamoeba;Acanthamoeba castellanii;Acanthamoeba castellanii str. Neff;
10.9533	250	ES5|g12071.t1	-	7e-51	-	-	-	-	-	4e-46	406902558	44.91	u_bac	uncultured bacterium	Bacteria	77133	;cellular organisms;Bacteria;environmental samples;uncultured bacterium;
10.8198	52	ES5|g20504.t1	-	2e-05	-	-	-	-	-	-	337282726	73.53	Strep	Streptococcus parasanguinis ATCC 15912	Bacteria	760570	;cellular organisms;Bacteria;Firmicutes;Bacilli;Lactobacillales;Streptococcaceae;Streptococcus;Streptococcus parasanguinis;Streptococcus parasanguinis ATCC 15912;
10.8198	2	ES5|g6974.t1	-	2e-05	-	-	-	-	-	-	496332472	32.23	P_chl	Pseudomonas chlororaphis	Bacteria	587753	;cellular organisms;Bacteria;Proteobacteria;Gammaproteobacteria;Pseudomonadales;Pseudomonadaceae;Pseudomonas;Pseudomonas chlororaphis group;Pseudomonas chlororaphis;
10.8198	10	ES5|g24759.t1	-	-	-	-	-	-	2e-05	-	401428345	37.11	Leish	Leishmania mexicana MHOM/GT/2001/U1103	Eukaryota_NO_Metazoa	929439	;cellular organisms;Eukaryota;Euglenozoa;Kinetoplastida;Trypanosomatidae;Leishmaniinae;Leishmania;Leishmania;Leishmania mexicana species complex;Leishmania mexicana;Leishmania mexicana MHOM/GT/2001/U1103;
10.8198	3	ES5|g26993.t1	-	-	-	-	-	2e-05	-	-	595453393	45.88	Rhizo	Rhizophagus irregularis DAOM 197198w	Eukaryota_NO_Metazoa	1432141	;cellular organisms;Eukaryota;Opisthokonta;Fungi;Glomeromycota;Glomeromycetes;Glomerales;Glomeraceae;Rhizophagus;Rhizophagus irregularis;Rhizophagus irregularis DAOM 197198w;
10.8198	2	ES5|g28135.t1	-	-	-	-	-	2e-05	-	-	389644916	31.11	Magna	Magnaporthe oryzae 70-15	Eukaryota_NO_Metazoa	242507	;cellular organisms;Eukaryota;Opisthokonta;Fungi;Dikarya;Ascomycota;saccharomyceta;Pezizomycotina;leotiomyceta;sordariomyceta;Sordariomycetes;Sordariomycetidae;Magnaporthales;Magnaporthaceae;Magnaporthe;Magnaporthe oryzae;Magnaporthe oryzae 70-15;
10.8198	1	ES5|g28948.t1	-	-	-	-	-	-	2e-05	-	403355850	34.52	O_tri	Oxytricha trifallax	Eukaryota_NO_Metazoa	1172189	;cellular organisms;Eukaryota;Alveolata;Ciliophora;Intramacronucleata;Spirotrichea;Stichotrichia;Sporadotrichida;Oxytrichidae;Oxytrichinae;Oxytricha;Oxytricha trifallax;
10.8198	149	ES5|g30610.t1	-	-	-	-	-	2e-09	-	0.0001	549056081	38.27	Pyron	Pyronema omphalodes CBS 100304	Eukaryota_NO_Metazoa	1076935	;cellular organisms;Eukaryota;Opisthokonta;Fungi;Dikarya;Ascomycota;saccharomyceta;Pezizomycotina;Pezizomycetes;Pezizales;Pyronemataceae;Pyronema;Pyronema omphalodes;Pyronema omphalodes CBS 100304;
10.8198	1	ES5|g8957.t1	-	2e-05	-	-	-	-	-	-	493727494	32.61	P_den	Paenibacillus dendritiformis	Bacteria	130049	;cellular organisms;Bacteria;Firmicutes;Bacilli;Bacillales;Paenibacillaceae;Paenibacillus;Paenibacillus dendritiformis;
10.8198	34	ES5|g854.t1	-	-	-	-	-	-	6e-10	3e-05	154334293	25.7	Leish	Leishmania braziliensis MHOM/BR/75/M2904	Eukaryota_NO_Metazoa	420245	;cellular organisms;Eukaryota;Euglenozoa;Kinetoplastida;Trypanosomatidae;Leishmaniinae;Leishmania;Viannia;Leishmania braziliensis species complex;Leishmania braziliensis;Leishmania braziliensis MHOM/BR/75/M2904;
10.8198	6	ES5|g14299.t1	-	-	-	-	-	2e-05	-	-	484856999	45.07	Nosem	Nosema bombycis CQ1	Eukaryota_NO_Metazoa	578461	;cellular organisms;Eukaryota;Opisthokonta;Fungi;Microsporidia;Apansporoblastina;Nosematidae;Nosema;Nosema bombycis;Nosema bombycis CQ1;
10.5321	250	ES5|g11190.t1	8e-13	-	-	-	-	-	-	3e-08	339758586	28.19	Candi	Candidatus Nanosalina sp. J07AB43	Archaea	889948	;cellular organisms;Archaea;Nanohaloarchaeota;Nanohaloarchaea;Candidatus Nanosalina;Candidatus Nanosalina sp. J07AB43;
10.4143	10	ES5|g16214.t1	-	3e-05	-	-	-	-	-	-	496242305	53.19	P_fer	Pseudogulbenkiania ferrooxidans	Bacteria	549169	;cellular organisms;Bacteria;Proteobacteria;Betaproteobacteria;Neisseriales;Chromobacteriaceae;Pseudogulbenkiania;Pseudogulbenkiania ferrooxidans;
10.4143	1	ES5|g16766.t1	-	-	-	-	-	-	3e-05	-	348682574	27.59	P_soj	Phytophthora sojae	Eukaryota_NO_Metazoa	67593	;cellular organisms;Eukaryota;Stramenopiles;Oomycetes;Peronosporales;Phytophthora;Phytophthora sojae;
10.4143	256	ES5|g24025.t1	-	-	-	-	-	3e-100	-	1e-95	595479454	35.53	Rhizo	Rhizophagus irregularis DAOM 197198w	Eukaryota_NO_Metazoa	1432141	;cellular organisms;Eukaryota;Opisthokonta;Fungi;Glomeromycota;Glomeromycetes;Glomerales;Glomeraceae;Rhizophagus;Rhizophagus irregularis;Rhizophagus irregularis DAOM 197198w;
10.4143	2	ES5|g29291.t1	-	-	-	-	-	3e-05	-	-	521770580	49.21	Blume	Blumeria graminis f. sp. tritici 96224	Eukaryota_NO_Metazoa	1268274	;cellular organisms;Eukaryota;Opisthokonta;Fungi;Dikarya;Ascomycota;saccharomyceta;Pezizomycotina;leotiomyceta;sordariomyceta;Leotiomycetes;Erysiphales;Erysiphaceae;Blumeria;Blumeria graminis;Blumeria graminis f. sp. tritici;Blumeria graminis f. sp. tritici 96224;
10.4143	1	ES5|g14099.t1	-	-	-	-	-	3e-05	-	-	618814010	23.36	Stere	Stereum hirsutum FP-91666 SS1	Eukaryota_NO_Metazoa	721885	;cellular organisms;Eukaryota;Opisthokonta;Fungi;Dikarya;Basidiomycota;Agaricomycotina;Agaricomycetes;Agaricomycetes incertae sedis;Russulales;Stereaceae;Stereum;Stereum hirsutum;Stereum hirsutum FP-91666 SS1;
10.309	253	ES5|g23812.t1	-	-	-	-	-	1e-46	-	3e-42	552909099	43.52	Rhizo	Rhizophagus irregularis DAOM 181602	Eukaryota_NO_Metazoa	747089	;cellular organisms;Eukaryota;Opisthokonta;Fungi;Glomeromycota;Glomeromycetes;Glomerales;Glomeraceae;Rhizophagus;Rhizophagus irregularis;Rhizophagus irregularis DAOM 181602;
10.309	312	ES5|g10573.t1	-	-	-	-	-	1e-55	-	3e-51	83774519	30.02	Asper	Aspergillus oryzae RIB40	Eukaryota_NO_Metazoa	510516	;cellular organisms;Eukaryota;Opisthokonta;Fungi;Dikarya;Ascomycota;saccharomyceta;Pezizomycotina;leotiomyceta;Eurotiomycetes;Eurotiomycetidae;Eurotiales;Aspergillaceae;Aspergillus;Aspergillus oryzae;Aspergillus oryzae RIB40;
10.309	210	ES5|g13716.t1	-	-	-	-	-	1e-14	-	3e-10	326480350	42.61	Trich	Trichophyton equinum CBS 127.97	Eukaryota_NO_Metazoa	559882	;cellular organisms;Eukaryota;Opisthokonta;Fungi;Dikarya;Ascomycota;saccharomyceta;Pezizomycotina;leotiomyceta;Eurotiomycetes;Eurotiomycetidae;Onygenales;Arthrodermataceae;mitosporic Arthrodermataceae;Trichophyton;Trichophyton equinum;Trichophyton equinum CBS 127.97;
10.309	7	ES5|g15071.t1	-	-	-	-	-	-	2e-09	6e-05	290975753	27.32	Naegl	Naegleria gruberi strain NEG-M	Eukaryota_NO_Metazoa	744533	;cellular organisms;Eukaryota;Heterolobosea;Schizopyrenida;Vahlkampfiidae;Naegleria;Naegleria gruberi;Naegleria gruberi strain NEG-M;
10.309	250	ES5|g15644.t1	-	2e-49	-	-	-	-	-	6e-45	491320080	50	Acine	Acinetobacter	Bacteria	469	;cellular organisms;Bacteria;Proteobacteria;Gammaproteobacteria;Pseudomonadales;Moraxellaceae;Acinetobacter;
10.1266	1	ES5|g20865.t1	-	-	-	-	-	-	4e-05	-	348688579	30.33	P_soj	Phytophthora sojae	Eukaryota_NO_Metazoa	67593	;cellular organisms;Eukaryota;Stramenopiles;Oomycetes;Peronosporales;Phytophthora;Phytophthora sojae;
10.1266	19	ES5|g21808.t1	-	-	-	-	-	-	4e-05	-	154418482	37.5	Trich	Trichomonas vaginalis G3	Eukaryota_NO_Metazoa	412133	;cellular organisms;Eukaryota;Parabasalia;Trichomonadida;Trichomonadidae;Trichomonas;Trichomonas vaginalis;Trichomonas vaginalis G3;
10.1266	2	ES5|g22918.t1	-	-	-	-	-	4e-05	-	-	406695483	30	Trich	Trichosporon asahii var. asahii CBS 8904	Eukaryota_NO_Metazoa	1220162	;cellular organisms;Eukaryota;Opisthokonta;Fungi;Dikarya;Basidiomycota;Agaricomycotina;Tremellomycetes;Tremellales;mitosporic Tremellales;Trichosporon;Trichosporon asahii;Trichosporon asahii var. asahii;Trichosporon asahii var. asahii CBS 8904;
10.1266	492	ES5|g24096.t1	-	8e-11	-	-	-	-	-	2e-06	517810945	34.71	S_flo	Saccharibacter floricola	Bacteria	231053	;cellular organisms;Bacteria;Proteobacteria;Alphaproteobacteria;Rhodospirillales;Acetobacteraceae;Saccharibacter;Saccharibacter floricola;
10.1266	7	ES5|g27122.t1	-	-	-	-	-	-	4e-05	-	300123006	28.03	B_hom	Blastocystis hominis	Eukaryota_NO_Metazoa	12968	;cellular organisms;Eukaryota;Stramenopiles;Blastocystis;Blastocystis hominis;
10.1266	53	ES5|g29925.t1	-	-	-	4e-05	-	-	-	-	190360110	31.3	Human	Human coronavirus HKU1 (isolate N2)	Viruses	443240	;Viruses;ssRNA viruses;ssRNA positive-strand viruses, no DNA stage;Nidovirales;Coronaviridae;Coronavirinae;Betacoronavirus;Human coronavirus HKU1;Human coronavirus HKU1 (isolate N2);
10.1266	1	ES5|g30395.t1	-	-	-	-	4e-05	-	-	-	552837599	33.96	C_var	Chlorella variabilis	Eukaryota_NO_Metazoa	554065	;cellular organisms;Eukaryota;Viridiplantae;Chlorophyta;Trebouxiophyceae;Chlorellales;Chlorellaceae;Chlorella;Chlorella variabilis;
10.1266	1	ES5|g30567.t1	-	4e-05	-	-	-	-	-	-	134103006	38.89	Sacch	Saccharopolyspora erythraea NRRL 2338	Bacteria	405948	;cellular organisms;Bacteria;Actinobacteria;Actinobacteria;Actinobacteridae;Actinomycetales;Pseudonocardineae;Pseudonocardiaceae;Saccharopolyspora;Saccharopolyspora erythraea;Saccharopolyspora erythraea NRRL 2338;
10.1266	2	ES5|g10601.t1	-	-	-	-	-	4e-05	-	-	588255602	26.81	Walle	Wallemia sebi CBS 633.66	Eukaryota_NO_Metazoa	671144	;cellular organisms;Eukaryota;Opisthokonta;Fungi;Dikarya;Basidiomycota;Basidiomycota incertae sedis;Wallemiomycetes;Wallemiales;Wallemiales incertae sedis;Wallemia;Wallemia sebi;Wallemia sebi CBS 633.66;
9.90349	338	ES5|g19587.t1	-	-	-	-	-	2e-73	-	4e-69	552924122	44.87	Rhizo	Rhizophagus irregularis DAOM 181602	Eukaryota_NO_Metazoa	747089	;cellular organisms;Eukaryota;Opisthokonta;Fungi;Glomeromycota;Glomeromycetes;Glomerales;Glomeraceae;Rhizophagus;Rhizophagus irregularis;Rhizophagus irregularis DAOM 181602;
9.90349	199	ES5|g17017.t1	-	-	-	-	-	-	1e-12	2e-08	530736350	29.71	Sapro	Saprolegnia diclina VS20	Eukaryota_NO_Metazoa	1156394	;cellular organisms;Eukaryota;Stramenopiles;Oomycetes;Saprolegniales;Saprolegniaceae;Saprolegnia;Saprolegnia diclina;Saprolegnia diclina VS20;
9.90349	2	ES5|g25216.t1	-	-	-	-	-	1e-08	-	0.0002	429962562	24.6	Vitta	Vittaforma corneae ATCC 50505	Eukaryota_NO_Metazoa	993615	;cellular organisms;Eukaryota;Opisthokonta;Fungi;Microsporidia;Apansporoblastina;Nosematidae;Vittaforma;Vittaforma corneae;Vittaforma corneae ATCC 50505;
9.90349	3	ES5|g25613.t1	-	5e-05	-	-	-	-	-	-	588297997	27.87	Fineg	Finegoldia magna ALB8	Bacteria	1459804	;cellular organisms;Bacteria;Firmicutes;Clostridia;Clostridiales;Clostridiales incertae sedis;Clostridiales Family XI. Incertae Sedis;Finegoldia;Finegoldia magna;Finegoldia magna ALB8;
9.90349	5	ES5|g27623.t1	-	-	-	-	-	-	5e-05	-	471188173	35.14	Entam	Entamoeba invadens IP1	Eukaryota_NO_Metazoa	370355	;cellular organisms;Eukaryota;Amoebozoa;Archamoebae;Entamoebidae;Entamoeba;Entamoeba invadens;Entamoeba invadens IP1;
9.90349	556	ES5|g29200.t1	-	-	-	-	-	1e-18	-	2e-14	387766285	32.88	Schiz	Schizosaccharomyces japonicus yFS275	Eukaryota_NO_Metazoa	402676	;cellular organisms;Eukaryota;Opisthokonta;Fungi;Dikarya;Ascomycota;Taphrinomycotina;Schizosaccharomycetes;Schizosaccharomycetales;Schizosaccharomycetaceae;Schizosaccharomyces;Schizosaccharomyces japonicus;Schizosaccharomyces japonicus yFS275;
9.90349	63	ES5|g30620.t1	-	-	-	5e-05	-	-	-	-	89515468	34.43	Human	Human coronavirus HKU1	Viruses	290028	;Viruses;ssRNA viruses;ssRNA positive-strand viruses, no DNA stage;Nidovirales;Coronaviridae;Coronavirinae;Betacoronavirus;Human coronavirus HKU1;
9.90349	9	ES5|g568.t1	-	5e-05	-	-	-	-	-	-	338795754	27.06	S_pyo	Streptococcus pyogenes	Bacteria	1314	;cellular organisms;Bacteria;Firmicutes;Bacilli;Lactobacillales;Streptococcaceae;Streptococcus;Streptococcus pyogenes;
9.90349	562	ES5|g14298.t1	-	-	-	-	-	-	4e-13	8e-09	123448236	29.6	Trich	Trichomonas vaginalis G3	Eukaryota_NO_Metazoa	412133	;cellular organisms;Eukaryota;Parabasalia;Trichomonadida;Trichomonadidae;Trichomonas;Trichomonas vaginalis;Trichomonas vaginalis G3;
9.72117	404	ES5|g20853.t1	-	-	-	-	-	3e-18	-	5e-14	326480350	40.14	Trich	Trichophyton equinum CBS 127.97	Eukaryota_NO_Metazoa	559882	;cellular organisms;Eukaryota;Opisthokonta;Fungi;Dikarya;Ascomycota;saccharomyceta;Pezizomycotina;leotiomyceta;Eurotiomycetes;Eurotiomycetidae;Onygenales;Arthrodermataceae;mitosporic Arthrodermataceae;Trichophyton;Trichophyton equinum;Trichophyton equinum CBS 127.97;
9.72117	250	ES5|g9650.t1	-	-	-	-	-	3e-75	-	5e-71	448527677	35.7	Candi	Candida orthopsilosis Co 90-125	Eukaryota_NO_Metazoa	1136231	;cellular organisms;Eukaryota;Opisthokonta;Fungi;Dikarya;Ascomycota;saccharomyceta;Saccharomycotina;Saccharomycetes;Saccharomycetales;mitosporic Saccharomycetales;Candida;Candida orthopsilosis;Candida orthopsilosis Co 90-125;
9.72117	16	ES5|g27292.t1	-	6e-05	-	-	-	-	-	-	493469795	51.02	delta	delta proteobacterium NaphS2	Bacteria	88274	;cellular organisms;Bacteria;Proteobacteria;delta/epsilon subdivisions;Deltaproteobacteria;unclassified Deltaproteobacteria;unclassified Deltaproteobacteria (miscellaneous);delta proteobacterium NaphS2;
9.72117	48	ES5|g29434.t1	-	-	-	-	6e-08	-	-	0.001	72388613	50	A_tha	Arabidopsis thaliana	Eukaryota_NO_Metazoa	3702	;cellular organisms;Eukaryota;Viridiplantae;Streptophyta;Streptophytina;Embryophyta;Tracheophyta;Euphyllophyta;Spermatophyta;Magnoliophyta;Mesangiospermae;eudicotyledons;Gunneridae;Pentapetalae;rosids;malvids;Brassicales;Brassicaceae;Camelineae;Arabidopsis;Arabidopsis thaliana;
9.72117	1	ES5|g831.t1	-	6e-05	-	-	-	-	-	-	491541369	40.2	H_kun	Helcococcus kunzii	Bacteria	40091	;cellular organisms;Bacteria;Firmicutes;Clostridia;Clostridiales;Clostridiales incertae sedis;Clostridiales Family XI. Incertae Sedis;Helcococcus;Helcococcus kunzii;
9.61581	292	ES5|g13316.t1	-	-	-	-	-	2e-56	-	3e-52	320590345	31.17	Grosm	Grosmannia clavigera kw1407	Eukaryota_NO_Metazoa	655863	;cellular organisms;Eukaryota;Opisthokonta;Fungi;Dikarya;Ascomycota;saccharomyceta;Pezizomycotina;leotiomyceta;sordariomyceta;Sordariomycetes;Sordariomycetidae;Ophiostomatales;Ophiostomataceae;Grosmannia;Grosmannia clavigera;Grosmannia clavigera kw1407;
9.56702	256	ES5|g14610.t1	-	-	-	-	-	-	7e-26	1e-21	123425520	33.04	Trich	Trichomonas vaginalis G3	Eukaryota_NO_Metazoa	412133	;cellular organisms;Eukaryota;Parabasalia;Trichomonadida;Trichomonadidae;Trichomonas;Trichomonas vaginalis;Trichomonas vaginalis G3;
9.49802	207	ES5|g22811.t1	-	-	-	-	3e-19	-	-	4e-15	514814795	32.92	S_ita	Setaria italica	Eukaryota_NO_Metazoa	4555	;cellular organisms;Eukaryota;Viridiplantae;Streptophyta;Streptophytina;Embryophyta;Tracheophyta;Euphyllophyta;Spermatophyta;Magnoliophyta;Mesangiospermae;Liliopsida;Petrosaviidae;commelinids;Poales;Poaceae;PACMAD clade;Panicoideae;Paniceae;Setaria;Setaria italica;
9.46165	250	ES5|g22859.t1	-	7e-24	-	-	-	-	-	9e-20	547966381	70.49	Firmi	Firmicutes bacterium CAG:341	Bacteria	1263019	;cellular organisms;Bacteria;Firmicutes;environmental samples;Firmicutes bacterium CAG:341;
9.43348	2	ES5|g24756.t1	-	-	-	-	-	8e-05	-	-	365985019	31.06	Naumo	Naumovozyma dairenensis CBS 421	Eukaryota_NO_Metazoa	1071378	;cellular organisms;Eukaryota;Opisthokonta;Fungi;Dikarya;Ascomycota;saccharomyceta;Saccharomycotina;Saccharomycetes;Saccharomycetales;Saccharomycetaceae;Naumovozyma;Naumovozyma dairenensis;Naumovozyma dairenensis CBS 421;
9.43348	4	ES5|g30640.t1	-	-	-	-	-	8e-05	-	-	576913576	50	Bipol	Bipolaris zeicola 26-R-13	Eukaryota_NO_Metazoa	930089	;cellular organisms;Eukaryota;Opisthokonta;Fungi;Dikarya;Ascomycota;saccharomyceta;Pezizomycotina;leotiomyceta;dothideomyceta;Dothideomycetes;Pleosporomycetidae;Pleosporales;Pleosporineae;Pleosporaceae;Bipolaris;Bipolaris zeicola;Bipolaris zeicola 26-R-13;
9.3157	1	ES5|g434.t1	-	-	-	-	-	-	9e-05	-	457868983	39.47	Plasm	Plasmodium cynomolgi strain B	Eukaryota_NO_Metazoa	1120755	;cellular organisms;Eukaryota;Alveolata;Apicomplexa;Aconoidasida;Haemosporida;Plasmodium;Plasmodium (Plasmodium);Plasmodium cynomolgi;Plasmodium cynomolgi strain B;
9.3157	3	ES5|g10588.t1	-	-	-	-	-	9e-05	-	-	449546546	25.84	Cerip	Ceriporiopsis subvermispora B	Eukaryota_NO_Metazoa	914234	;cellular organisms;Eukaryota;Opisthokonta;Fungi;Dikarya;Basidiomycota;Agaricomycotina;Agaricomycetes;Agaricomycetes incertae sedis;Polyporales;Meruliaceae;Ceriporiopsis;Ceriporiopsis subvermispora;Ceriporiopsis subvermispora B;
9.3157	8	ES5|g11659.t1	-	-	-	-	9e-05	-	-	-	502168833	29.85	C_ari	Cicer arietinum	Eukaryota_NO_Metazoa	3827	;cellular organisms;Eukaryota;Viridiplantae;Streptophyta;Streptophytina;Embryophyta;Tracheophyta;Euphyllophyta;Spermatophyta;Magnoliophyta;Mesangiospermae;eudicotyledons;Gunneridae;Pentapetalae;rosids;fabids;Fabales;Fabaceae;Papilionoideae;Cicereae;Cicer;Cicer arietinum;
9.3157	2	ES5|g14376.t1	-	-	-	-	-	9e-05	-	-	477519003	28.89	Fusar	Fusarium oxysporum f. sp. cubense race 1	Eukaryota_NO_Metazoa	1229664	;cellular organisms;Eukaryota;Opisthokonta;Fungi;Dikarya;Ascomycota;saccharomyceta;Pezizomycotina;leotiomyceta;sordariomyceta;Sordariomycetes;Hypocreomycetidae;Hypocreales;Nectriaceae;Fusarium;Fusarium oxysporum species complex;Fusarium oxysporum;Fusarium oxysporum f. cubense;Fusarium oxysporum f. sp. cubense race 1;
9.21034	2	ES5|g17735.t1	0.0001	-	-	-	-	-	-	-	516671651	33.33	crena	crenarchaeote SCGC AAA261-N13	Archaea	1130304	;cellular organisms;Archaea;Crenarchaeota;unclassified Crenarchaeota;unclassified Crenarchaeota (miscellaneous);crenarchaeote SCGC AAA261-N13;
9.21034	6	ES5|g21898.t1	-	-	-	-	-	0.0001	-	-	30142151	32.56	R_sto	Rhizopus stolonifer	Eukaryota_NO_Metazoa	4846	;cellular organisms;Eukaryota;Opisthokonta;Fungi;Fungi incertae sedis;Early diverging fungal lineages;Mucoromycotina;Mucorales;Mucorineae;Rhizopodaceae;Rhizopus;Rhizopus stolonifer;
9.21034	250	ES5|g22076.t1	-	-	-	-	-	4e-16	-	4e-12	505756002	25.77	Walle	Wallemia ichthyophaga EXF-994	Eukaryota_NO_Metazoa	1299270	;cellular organisms;Eukaryota;Opisthokonta;Fungi;Dikarya;Basidiomycota;Basidiomycota incertae sedis;Wallemiomycetes;Wallemiales;Wallemiales incertae sedis;Wallemia;Wallemia ichthyophaga;Wallemia ichthyophaga EXF-994;
9.21034	2	ES5|g22497.t1	-	-	-	-	-	0.0001	-	-	595453393	39.08	Rhizo	Rhizophagus irregularis DAOM 197198w	Eukaryota_NO_Metazoa	1432141	;cellular organisms;Eukaryota;Opisthokonta;Fungi;Glomeromycota;Glomeromycetes;Glomerales;Glomeraceae;Rhizophagus;Rhizophagus irregularis;Rhizophagus irregularis DAOM 197198w;
9.21034	32	ES5|g392.t1	-	-	-	-	-	-	1e-11	1e-07	574482684	25.13	A_inv	Aphanomyces invadans	Eukaryota_NO_Metazoa	157072	;cellular organisms;Eukaryota;Stramenopiles;Oomycetes;Saprolegniales;Saprolegniaceae;Aphanomyces;Aphanomyces invadans;
9.21034	1	ES5|g28073.t1	-	-	-	-	-	-	0.0001	-	403352445	34.43	O_tri	Oxytricha trifallax	Eukaryota_NO_Metazoa	1172189	;cellular organisms;Eukaryota;Alveolata;Ciliophora;Intramacronucleata;Spirotrichea;Stichotrichia;Sporadotrichida;Oxytrichidae;Oxytrichinae;Oxytricha;Oxytricha trifallax;
9.21034	2	ES5|g29221.t1	-	-	-	-	0.0001	-	-	-	326506980	42.11	Horde	Hordeum vulgare subsp. vulgare	Eukaryota_NO_Metazoa	112509	;cellular organisms;Eukaryota;Viridiplantae;Streptophyta;Streptophytina;Embryophyta;Tracheophyta;Euphyllophyta;Spermatophyta;Magnoliophyta;Mesangiospermae;Liliopsida;Petrosaviidae;commelinids;Poales;Poaceae;BEP clade;Pooideae;Triticeae;Hordeum;Hordeum vulgare;Hordeum vulgare subsp. vulgare;
9.21034	231	ES5|g29979.t1	-	-	-	-	-	-	3e-10	3e-06	551643271	31.17	Guill	Guillardia theta CCMP2712	Eukaryota_NO_Metazoa	905079	;cellular organisms;Eukaryota;Cryptophyta;Pyrenomonadales;Geminigeraceae;Guillardia;Guillardia theta;Guillardia theta CCMP2712;
9.21034	7	ES5|g9941.t1	-	-	-	-	-	0.0001	-	-	598053305	35.23	Auric	Auricularia delicata TFB-10046 SS5	Eukaryota_NO_Metazoa	717982	;cellular organisms;Eukaryota;Opisthokonta;Fungi;Dikarya;Basidiomycota;Agaricomycotina;Agaricomycetes;Agaricomycetes incertae sedis;Auriculariales;Auriculariaceae;Auricularia;Auricularia delicata;Auricularia delicata TFB-10046 SS5;
9.21034	1	ES5|g11466.t1	-	-	-	-	0.0001	-	-	-	593794209	22.68	P_vul	Phaseolus vulgaris	Eukaryota_NO_Metazoa	3885	;cellular organisms;Eukaryota;Viridiplantae;Streptophyta;Streptophytina;Embryophyta;Tracheophyta;Euphyllophyta;Spermatophyta;Magnoliophyta;Mesangiospermae;eudicotyledons;Gunneridae;Pentapetalae;rosids;fabids;Fabales;Fabaceae;Papilionoideae;Phaseoleae;Phaseolus;Phaseolus vulgaris;
9.21034	11	ES5|g11552.t1	-	-	-	-	-	-	0.0001	-	71408769	38.38	Trypa	Trypanosoma cruzi strain CL Brener	Eukaryota_NO_Metazoa	353153	;cellular organisms;Eukaryota;Euglenozoa;Kinetoplastida;Trypanosomatidae;Trypanosoma;Schizotrypanum;Trypanosoma cruzi;Trypanosoma cruzi strain CL Brener;
9.21034	2	ES5|g13006.t1	-	-	-	-	-	-	0.0001	-	118350264	24.74	T_the	Tetrahymena thermophila	Eukaryota_NO_Metazoa	5911	;cellular organisms;Eukaryota;Alveolata;Ciliophora;Intramacronucleata;Oligohymenophorea;Hymenostomatida;Tetrahymenina;Tetrahymenidae;Tetrahymena;Tetrahymena thermophila;
9.21034	6	ES5|g14337.t1	-	-	-	-	-	-	0.0001	-	119394467	31.19	T_ran	Trypanosoma rangeli	Eukaryota_NO_Metazoa	5698	;cellular organisms;Eukaryota;Euglenozoa;Kinetoplastida;Trypanosomatidae;Trypanosoma;Herpetosoma;Trypanosoma rangeli;
9.02802	82	ES5|g13342.t1	-	-	-	-	-	6e-22	-	5e-18	552918359	27.59	Rhizo	Rhizophagus irregularis DAOM 181602	Eukaryota_NO_Metazoa	747089	;cellular organisms;Eukaryota;Opisthokonta;Fungi;Glomeromycota;Glomeromycetes;Glomerales;Glomeraceae;Rhizophagus;Rhizophagus irregularis;Rhizophagus irregularis DAOM 181602;
8.92266	32	ES5|g9420.t1	-	-	-	-	-	-	4e-17	3e-13	157866641	24.48	Leish	Leishmania major strain Friedlin	Eukaryota_NO_Metazoa	347515	;cellular organisms;Eukaryota;Euglenozoa;Kinetoplastida;Trypanosomatidae;Leishmaniinae;Leishmania;Leishmania;Leishmania major species complex;Leishmania major;Leishmania major strain Friedlin;
8.85367	251	ES5|g21554.t1	-	-	-	-	-	1e-60	-	7e-57	511005441	46.51	Mucor	Mucor circinelloides f. circinelloides 1006PhL	Eukaryota_NO_Metazoa	1220926	;cellular organisms;Eukaryota;Opisthokonta;Fungi;Fungi incertae sedis;Early diverging fungal lineages;Mucoromycotina;Mucorales;Mucorineae;Mucoraceae;Mucor;Mucor circinelloides;Mucor circinelloides f. circinelloides;Mucor circinelloides f. circinelloides 1006PhL;
8.80488	250	ES5|g20252.t1	-	-	-	-	-	3e-40	-	2e-36	552915510	34.98	Rhizo	Rhizophagus irregularis DAOM 181602	Eukaryota_NO_Metazoa	747089	;cellular organisms;Eukaryota;Opisthokonta;Fungi;Glomeromycota;Glomeromycetes;Glomerales;Glomeraceae;Rhizophagus;Rhizophagus irregularis;Rhizophagus irregularis DAOM 181602;
8.80488	250	ES5|g24479.t1	-	-	-	-	-	6e-27	-	4e-23	402467898	35.02	Edhaz	Edhazardia aedis USNM 41457	Eukaryota_NO_Metazoa	1003232	;cellular organisms;Eukaryota;Opisthokonta;Fungi;Microsporidia;Microsporidia incertae sedis;Culicosporidae;Edhazardia;Edhazardia aedis;Edhazardia aedis USNM 41457;
8.80488	250	ES5|g21575.t1	-	-	-	-	-	3e-111	-	2e-107	365989606	48.57	Naumo	Naumovozyma dairenensis CBS 421	Eukaryota_NO_Metazoa	1071378	;cellular organisms;Eukaryota;Opisthokonta;Fungi;Dikarya;Ascomycota;saccharomyceta;Saccharomycotina;Saccharomycetes;Saccharomycetales;Saccharomycetaceae;Naumovozyma;Naumovozyma dairenensis;Naumovozyma dairenensis CBS 421;
8.51719	1	ES5|g5315.t1	-	-	-	-	-	0.0002	-	-	430813969	32.38	P_jir	Pneumocystis jirovecii	Eukaryota_NO_Metazoa	42068	;cellular organisms;Eukaryota;Opisthokonta;Fungi;Dikarya;Ascomycota;Taphrinomycotina;Pneumocystidomycetes;Pneumocystidales;Pneumocystidaceae;Pneumocystis;Pneumocystis jirovecii;
8.51719	3	ES5|g5329.t1	-	0.0002	-	-	-	-	-	-	447005856	49.44	S_ora	Streptococcus oralis	Bacteria	1303	;cellular organisms;Bacteria;Firmicutes;Bacilli;Lactobacillales;Streptococcaceae;Streptococcus;Streptococcus oralis;
8.51719	3	ES5|g18205.t1	-	0.0002	-	-	-	-	-	-	496332472	38.83	P_chl	Pseudomonas chlororaphis	Bacteria	587753	;cellular organisms;Bacteria;Proteobacteria;Gammaproteobacteria;Pseudomonadales;Pseudomonadaceae;Pseudomonas;Pseudomonas chlororaphis group;Pseudomonas chlororaphis;
8.51719	8	ES5|g19909.t1	-	-	-	-	0.0002	-	-	-	567202690	25.79	E_sal	Eutrema salsugineum	Eukaryota_NO_Metazoa	72664	;cellular organisms;Eukaryota;Viridiplantae;Streptophyta;Streptophytina;Embryophyta;Tracheophyta;Euphyllophyta;Spermatophyta;Magnoliophyta;Mesangiospermae;eudicotyledons;Gunneridae;Pentapetalae;rosids;malvids;Brassicales;Brassicaceae;Eutremeae;Eutrema;Eutrema salsugineum;
8.51719	2	ES5|g21640.t1	-	-	-	-	0.0002	-	-	-	255086005	52.27	Micro	Micromonas sp. RCC299	Eukaryota_NO_Metazoa	296587	;cellular organisms;Eukaryota;Viridiplantae;Chlorophyta;Mamiellophyceae;Mamiellales;Micromonas;Micromonas sp. RCC299;
8.51719	6	ES5|g21799.t1	-	0.0002	-	-	-	-	-	-	518331304	29.92	Pseud	Pseudanabaena sp. PCC 6802	Bacteria	118173	;cellular organisms;Bacteria;Cyanobacteria;Oscillatoriophycideae;Oscillatoriales;Pseudanabaena;Pseudanabaena sp. PCC 6802;
8.51719	1	ES5|g23262.t1	-	-	-	-	-	0.0002	-	-	242217447	26.36	Posti	Postia placenta Mad-698-R	Eukaryota_NO_Metazoa	561896	;cellular organisms;Eukaryota;Opisthokonta;Fungi;Dikarya;Basidiomycota;Agaricomycotina;Agaricomycetes;Agaricomycetes incertae sedis;Polyporales;Coriolaceae;Postia;Postia placenta;Postia placenta Mad-698-R;
8.51719	203	ES5|g25177.t1	-	-	-	-	-	-	2e-11	1e-07	403338012	30.25	O_tri	Oxytricha trifallax	Eukaryota_NO_Metazoa	1172189	;cellular organisms;Eukaryota;Alveolata;Ciliophora;Intramacronucleata;Spirotrichea;Stichotrichia;Sporadotrichida;Oxytrichidae;Oxytrichinae;Oxytricha;Oxytricha trifallax;
8.51719	260	ES5|g26285.t1	-	-	-	-	-	2e-11	-	1e-07	396476258	23.61	Lepto	Leptosphaeria maculans JN3	Eukaryota_NO_Metazoa	985895	;cellular organisms;Eukaryota;Opisthokonta;Fungi;Dikarya;Ascomycota;saccharomyceta;Pezizomycotina;leotiomyceta;dothideomyceta;Dothideomycetes;Pleosporomycetidae;Pleosporales;Pleosporineae;Leptosphaeriaceae;Leptosphaeria;Leptosphaeria maculans complex;Leptosphaeria maculans;Leptosphaeria maculans 'brassicae' group;Leptosphaeria maculans JN3;
8.51719	250	ES5|g27086.t1	-	2e-09	-	-	-	-	-	1e-05	489575498	47.83	C_per	Clostridium perfringens	Bacteria	1502	;cellular organisms;Bacteria;Firmicutes;Clostridia;Clostridiales;Clostridiaceae;Clostridium;Clostridium perfringens;
8.51719	11	ES5|g29082.t1	-	0.0002	-	-	-	-	-	-	516632620	34.12	C_tai	Cupriavidus taiwanensis	Bacteria	164546	;cellular organisms;Bacteria;Proteobacteria;Betaproteobacteria;Burkholderiales;Burkholderiaceae;Cupriavidus;Cupriavidus taiwanensis;
8.51719	1	ES5|g7907.t1	-	-	-	-	-	0.0002	-	-	465795830	37.68	Malas	Malassezia sympodialis ATCC 42132	Eukaryota_NO_Metazoa	1230383	;cellular organisms;Eukaryota;Opisthokonta;Fungi;Dikarya;Basidiomycota;Ustilaginomycotina;Exobasidiomycetes;Malasseziales;Malasseziaceae;Malassezia;Malassezia sympodialis;Malassezia sympodialis ATCC 42132;
8.51719	1	ES5|g29244.t1	-	0.0002	-	-	-	-	-	-	470170402	32.76	Azoar	Azoarcus sp. KH32C	Bacteria	748247	;cellular organisms;Bacteria;Proteobacteria;Betaproteobacteria;Rhodocyclales;Rhodocyclaceae;Azoarcus;Azoarcus sp. KH32C;
8.51719	2	ES5|g30407.t1	-	0.0002	-	-	-	-	-	-	157412784	26.43	Proch	Prochlorococcus marinus str. MIT 9215	Bacteria	93060	;cellular organisms;Bacteria;Cyanobacteria;Prochlorales;Prochlorococcaceae;Prochlorococcus;Prochlorococcus marinus;Prochlorococcus marinus str. MIT 9215;
8.51719	1	ES5|g30877.t1	-	-	-	-	-	-	0.0002	-	301106857	27.42	Phyto	Phytophthora infestans T30-4	Eukaryota_NO_Metazoa	403677	;cellular organisms;Eukaryota;Stramenopiles;Oomycetes;Peronosporales;Phytophthora;Phytophthora infestans;Phytophthora infestans T30-4;
8.51719	1	ES5|g10055.t1	-	0.0002	-	-	-	-	-	-	544738730	40.22	S_ova	Sporomusa ovata	Bacteria	2378	;cellular organisms;Bacteria;Firmicutes;Negativicutes;Selenomonadales;Veillonellaceae;Sporomusa;Sporomusa ovata;
8.51719	1	ES5|g10626.t1	-	0.0002	-	-	-	-	-	-	493681319	22.81	M_vag	Microcoleus vaginatus	Bacteria	119532	;cellular organisms;Bacteria;Cyanobacteria;Oscillatoriophycideae;Oscillatoriales;Microcoleus;Microcoleus vaginatus;
8.51719	1	ES5|g845.t1	-	0.0002	-	-	-	-	-	-	496839958	45.45	Megas	Megasphaera genomosp. type_1	Bacteria	699192	;cellular organisms;Bacteria;Firmicutes;Negativicutes;Selenomonadales;Veillonellaceae;Megasphaera;Megasphaera genomosp. type_1;
8.51719	250	ES5|g14438.t1	-	2e-113	-	-	-	-	-	1e-109	300718804	66.38	Erwin	Erwinia billingiae Eb661	Bacteria	634500	;cellular organisms;Bacteria;Proteobacteria;Gammaproteobacteria;Enterobacteriales;Enterobacteriaceae;Erwinia;Erwinia billingiae;Erwinia billingiae Eb661;
8.29405	640	ES5|g21565.t1	-	-	-	-	-	-	5e-18	2e-14	154420841	27.22	Trich	Trichomonas vaginalis G3	Eukaryota_NO_Metazoa	412133	;cellular organisms;Eukaryota;Parabasalia;Trichomonadida;Trichomonadidae;Trichomonas;Trichomonas vaginalis;Trichomonas vaginalis G3;
8.29405	140	ES5|g14135.t1	-	-	-	-	-	-	2e-16	8e-13	281210261	26.69	Polys	Polysphondylium pallidum PN500	Eukaryota_NO_Metazoa	670386	;cellular organisms;Eukaryota;Amoebozoa;Mycetozoa;Dictyosteliida;Polysphondylium;Polysphondylium pallidum;Polysphondylium pallidum PN500;
8.29405	454	ES5|g17050.t1	-	-	-	-	5e-39	-	-	2e-35	303285318	25.35	Micro	Micromonas pusilla CCMP1545	Eukaryota_NO_Metazoa	564608	;cellular organisms;Eukaryota;Viridiplantae;Chlorophyta;Mamiellophyceae;Mamiellales;Micromonas;Micromonas pusilla;Micromonas pusilla CCMP1545;
8.11173	6	ES5|g320.t1	-	-	-	0.0003	-	-	-	-	285002325	38.57	Pseud	Pseudaletia unipuncta granulovirus	Viruses	36355	;Viruses;dsDNA viruses, no RNA stage;Baculoviridae;Betabaculovirus;Pseudaletia unipuncta granulovirus;
8.11173	1	ES5|g19381.t1	-	-	-	-	-	-	0.0003	-	471215068	32.04	Entam	Entamoeba invadens IP1	Eukaryota_NO_Metazoa	370355	;cellular organisms;Eukaryota;Amoebozoa;Archamoebae;Entamoebidae;Entamoeba;Entamoeba invadens;Entamoeba invadens IP1;
8.11173	2	ES5|g20894.t1	-	-	-	-	-	0.0003	-	-	552937501	35	Rhizo	Rhizophagus irregularis DAOM 181602	Eukaryota_NO_Metazoa	747089	;cellular organisms;Eukaryota;Opisthokonta;Fungi;Glomeromycota;Glomeromycetes;Glomerales;Glomeraceae;Rhizophagus;Rhizophagus irregularis;Rhizophagus irregularis DAOM 181602;
8.11173	252	ES5|g25399.t1	-	6e-23	-	-	-	-	-	2e-19	71909437	41.22	Dechl	Dechloromonas aromatica RCB	Bacteria	159087	;cellular organisms;Bacteria;Proteobacteria;Betaproteobacteria;Rhodocyclales;Rhodocyclaceae;Dechloromonas;Dechloromonas aromatica;Dechloromonas aromatica RCB;
8.11173	1	ES5|g29423.t1	-	0.0003	-	-	-	-	-	-	522106677	22.93	P_dae	Paenibacillus daejeonensis	Bacteria	135193	;cellular organisms;Bacteria;Firmicutes;Bacilli;Bacillales;Paenibacillaceae;Paenibacillus;Paenibacillus daejeonensis;
8.11173	1	ES5|g29786.t1	-	0.0003	-	-	-	-	-	-	33863107	34.15	Proch	Prochlorococcus marinus str. MIT 9313	Bacteria	74547	;cellular organisms;Bacteria;Cyanobacteria;Prochlorales;Prochlorococcaceae;Prochlorococcus;Prochlorococcus marinus;Prochlorococcus marinus str. MIT 9313;
8.11173	1	ES5|g29924.t1	-	0.0003	-	-	-	-	-	-	613236460	58.82	Staph	Staphylococcus aureus MSSA-93	Bacteria	1413492	;cellular organisms;Bacteria;Firmicutes;Bacilli;Bacillales;Staphylococcaceae;Staphylococcus;Staphylococcus aureus;Staphylococcus aureus MSSA-93;
8.11173	1	ES5|g12709.t1	-	-	-	-	-	0.0003	-	-	366994380	33.9	Naumo	Naumovozyma castellii CBS 4309	Eukaryota_NO_Metazoa	1064592	;cellular organisms;Eukaryota;Opisthokonta;Fungi;Dikarya;Ascomycota;saccharomyceta;Saccharomycotina;Saccharomycetes;Saccharomycetales;Saccharomycetaceae;Naumovozyma;Naumovozyma castellii;Naumovozyma castellii CBS 4309;
8.00637	28	ES5|g16109.t1	-	1e-10	-	-	-	-	-	3e-07	510889753	49.06	Lachn	Lachnospiraceae bacterium 3-2	Bacteria	1235799	;cellular organisms;Bacteria;Firmicutes;Clostridia;Clostridiales;Lachnospiraceae;unclassified Lachnospiraceae;Lachnospiraceae bacterium 3-2;
8.00637	27	ES5|g27472.t1	-	1e-11	-	-	-	-	-	3e-08	512126253	37.59	L_mes	Leuconostoc mesenteroides	Bacteria	1245	;cellular organisms;Bacteria;Firmicutes;Bacilli;Lactobacillales;Leuconostocaceae;Leuconostoc;Leuconostoc mesenteroides;
8.00637	250	ES5|g29298.t1	-	-	-	-	-	2e-24	-	6e-21	554904399	34.41	Monil	Moniliophthora roreri MCA 2997	Eukaryota_NO_Metazoa	1381753	;cellular organisms;Eukaryota;Opisthokonta;Fungi;Dikarya;Basidiomycota;Agaricomycotina;Agaricomycetes;Agaricomycetidae;Agaricales;Marasmiaceae;mitosporic Marasmiaceae;Moniliophthora;Moniliophthora roreri;Moniliophthora roreri MCA 2997;
8.00637	3	ES5|g15070.t1	-	-	-	-	-	-	3e-09	9e-06	290975753	27.92	Naegl	Naegleria gruberi strain NEG-M	Eukaryota_NO_Metazoa	744533	;cellular organisms;Eukaryota;Heterolobosea;Schizopyrenida;Vahlkampfiidae;Naegleria;Naegleria gruberi;Naegleria gruberi strain NEG-M;
7.95758	250	ES5|g25020.t1	-	-	-	-	-	-	7e-12	2e-08	470375747	26.29	Acant	Acanthamoeba castellanii str. Neff	Eukaryota_NO_Metazoa	1257118	;cellular organisms;Eukaryota;Amoebozoa;Discosea;Longamoebia;Centramoebida;Acanthamoebidae;Acanthamoeba;Acanthamoeba castellanii;Acanthamoeba castellanii str. Neff;
7.82405	1	ES5|g17072.t1	-	-	-	-	0.0004	-	-	-	460413394	37.61	S_lyc	Solanum lycopersicum	Eukaryota_NO_Metazoa	4081	;cellular organisms;Eukaryota;Viridiplantae;Streptophyta;Streptophytina;Embryophyta;Tracheophyta;Euphyllophyta;Spermatophyta;Magnoliophyta;Mesangiospermae;eudicotyledons;Gunneridae;Pentapetalae;asterids;lamiids;Solanales;Solanaceae;Solanoideae;Solaneae;Solanum;Lycopersicon;Solanum lycopersicum;
7.82405	2	ES5|g18467.t1	-	-	-	-	-	-	0.0004	-	300123165	31.07	B_hom	Blastocystis hominis	Eukaryota_NO_Metazoa	12968	;cellular organisms;Eukaryota;Stramenopiles;Blastocystis;Blastocystis hominis;
7.82405	2	ES5|g19365.t1	-	-	-	-	0.0004	-	-	-	338227616	30.67	H_bra	Hevea brasiliensis	Eukaryota_NO_Metazoa	3981	;cellular organisms;Eukaryota;Viridiplantae;Streptophyta;Streptophytina;Embryophyta;Tracheophyta;Euphyllophyta;Spermatophyta;Magnoliophyta;Mesangiospermae;eudicotyledons;Gunneridae;Pentapetalae;rosids;fabids;Malpighiales;Euphorbiaceae;Crotonoideae;Micrandreae;Hevea;Hevea brasiliensis;
7.82405	500	ES5|g19652.t1	-	-	-	-	-	-	8e-41	2e-37	449708866	37.45	Entam	Entamoeba histolytica KU27	Eukaryota_NO_Metazoa	885311	;cellular organisms;Eukaryota;Amoebozoa;Archamoebae;Entamoebidae;Entamoeba;Entamoeba histolytica;Entamoeba histolytica KU27;
7.82405	1	ES5|g21433.t1	-	-	-	-	-	0.0004	-	-	121704916	29.84	Asper	Aspergillus clavatus NRRL 1	Eukaryota_NO_Metazoa	344612	;cellular organisms;Eukaryota;Opisthokonta;Fungi;Dikarya;Ascomycota;saccharomyceta;Pezizomycotina;leotiomyceta;Eurotiomycetes;Eurotiomycetidae;Eurotiales;Aspergillaceae;Aspergillus;Aspergillus clavatus;Aspergillus clavatus NRRL 1;
7.82405	3	ES5|g22030.t1	-	-	-	-	0.0004	-	-	-	590585834	34.52	T_cac	Theobroma cacao	Eukaryota_NO_Metazoa	3641	;cellular organisms;Eukaryota;Viridiplantae;Streptophyta;Streptophytina;Embryophyta;Tracheophyta;Euphyllophyta;Spermatophyta;Magnoliophyta;Mesangiospermae;eudicotyledons;Gunneridae;Pentapetalae;rosids;malvids;Malvales;Malvaceae;Byttnerioideae;Theobroma;Theobroma cacao;
7.82405	1	ES5|g23393.t1	-	-	-	-	-	0.0004	-	-	573062280	28.08	Pesta	Pestalotiopsis fici W106-1	Eukaryota_NO_Metazoa	1229662	;cellular organisms;Eukaryota;Opisthokonta;Fungi;Dikarya;Ascomycota;saccharomyceta;Pezizomycotina;leotiomyceta;sordariomyceta;Sordariomycetes;Xylariomycetidae;Xylariales;Amphisphaeriaceae;mitosporic Amphisphaeriaceae;Pestalotiopsis;Pestalotiopsis fici;Pestalotiopsis fici W106-1;
7.82405	1	ES5|g7231.t1	-	-	-	-	-	0.0004	-	-	549056362	22.46	Pyron	Pyronema omphalodes CBS 100304	Eukaryota_NO_Metazoa	1076935	;cellular organisms;Eukaryota;Opisthokonta;Fungi;Dikarya;Ascomycota;saccharomyceta;Pezizomycotina;Pezizomycetes;Pezizales;Pyronemataceae;Pyronema;Pyronema omphalodes;Pyronema omphalodes CBS 100304;
7.82405	1	ES5|g29058.t1	-	-	-	-	-	0.0004	-	-	597976333	26.73	Dicho	Dichomitus squalens LYAD-421 SS1	Eukaryota_NO_Metazoa	732165	;cellular organisms;Eukaryota;Opisthokonta;Fungi;Dikarya;Basidiomycota;Agaricomycotina;Agaricomycetes;Agaricomycetes incertae sedis;Polyporales;Polyporaceae;Dichomitus;Dichomitus squalens;Dichomitus squalens LYAD-421 SS1;
7.82405	250	ES5|g12429.t1	-	2e-30	-	-	-	-	-	5e-27	497733386	39.34	G_obs	Gemmata obscuriglobus	Bacteria	114	;cellular organisms;Bacteria;Planctomycetes;Planctomycetia;Planctomycetales;Planctomycetaceae;Gemmata;Gemmata obscuriglobus;
7.82405	280	ES5|g13504.t1	-	-	-	-	-	8e-21	-	2e-17	511008410	29.52	Mucor	Mucor circinelloides f. circinelloides 1006PhL	Eukaryota_NO_Metazoa	1220926	;cellular organisms;Eukaryota;Opisthokonta;Fungi;Fungi incertae sedis;Early diverging fungal lineages;Mucoromycotina;Mucorales;Mucorineae;Mucoraceae;Mucor;Mucor circinelloides;Mucor circinelloides f. circinelloides;Mucor circinelloides f. circinelloides 1006PhL;
7.82405	250	ES5|g27290.t1	-	-	-	-	2e-72	-	-	5e-69	242039993	37.03	S_bic	Sorghum bicolor	Eukaryota_NO_Metazoa	4558	;cellular organisms;Eukaryota;Viridiplantae;Streptophyta;Streptophytina;Embryophyta;Tracheophyta;Euphyllophyta;Spermatophyta;Magnoliophyta;Mesangiospermae;Liliopsida;Petrosaviidae;commelinids;Poales;Poaceae;PACMAD clade;Panicoideae;Andropogoneae;Sorghum;Sorghum bicolor;
7.6009	2	ES5|g5141.t1	-	-	-	0.0005	-	-	-	-	322510931	30.4	Organ	Organic Lake phycodnavirus 2	Viruses	938082	;Viruses;dsDNA viruses, no RNA stage;Phycodnaviridae;environmental samples;Organic Lake phycodnavirus 2;
7.6009	250	ES5|g16338.t1	-	-	-	-	-	-	1e-11	2e-08	224966972	28.85	B_gib	Babesia gibsoni	Eukaryota_NO_Metazoa	33632	;cellular organisms;Eukaryota;Alveolata;Apicomplexa;Aconoidasida;Piroplasmida;Babesiidae;Babesia;Babesia gibsoni;
7.6009	1	ES5|g17177.t1	-	-	-	-	-	0.0005	-	-	331222068	24.71	Pucci	Puccinia graminis f. sp. tritici CRL 75-36-700-3	Eukaryota_NO_Metazoa	418459	;cellular organisms;Eukaryota;Opisthokonta;Fungi;Dikarya;Basidiomycota;Pucciniomycotina;Pucciniomycetes;Pucciniales;Pucciniaceae;Puccinia;Puccinia graminis;Puccinia graminis f. sp. tritici;Puccinia graminis f. sp. tritici CRL 75-36-700-3;
7.6009	250	ES5|g17786.t1	-	5e-11	-	-	-	-	-	1e-07	587902778	29.85	Acine	Acinetobacter baumannii 466760	Bacteria	1310611	;cellular organisms;Bacteria;Proteobacteria;Gammaproteobacteria;Pseudomonadales;Moraxellaceae;Acinetobacter;Acinetobacter calcoaceticus/baumannii complex;Acinetobacter baumannii;Acinetobacter baumannii 466760;
7.6009	50	ES5|g18370.t1	-	1e-10	-	-	-	-	-	2e-07	497806391	22.4	B_okl	Burkholderia oklahomensis	Bacteria	342113	;cellular organisms;Bacteria;Proteobacteria;Betaproteobacteria;Burkholderiales;Burkholderiaceae;Burkholderia;pseudomallei group;Burkholderia oklahomensis;
7.6009	22	ES5|g19899.t1	-	-	-	-	2e-09	-	-	4e-06	567180486	38.53	E_sal	Eutrema salsugineum	Eukaryota_NO_Metazoa	72664	;cellular organisms;Eukaryota;Viridiplantae;Streptophyta;Streptophytina;Embryophyta;Tracheophyta;Euphyllophyta;Spermatophyta;Magnoliophyta;Mesangiospermae;eudicotyledons;Gunneridae;Pentapetalae;rosids;malvids;Brassicales;Brassicaceae;Eutremeae;Eutrema;Eutrema salsugineum;
7.6009	1	ES5|g23809.t1	-	-	-	-	0.0005	-	-	-	502088206	32.95	C_ari	Cicer arietinum	Eukaryota_NO_Metazoa	3827	;cellular organisms;Eukaryota;Viridiplantae;Streptophyta;Streptophytina;Embryophyta;Tracheophyta;Euphyllophyta;Spermatophyta;Magnoliophyta;Mesangiospermae;eudicotyledons;Gunneridae;Pentapetalae;rosids;fabids;Fabales;Fabaceae;Papilionoideae;Cicereae;Cicer;Cicer arietinum;
7.6009	251	ES5|g26617.t1	-	-	-	-	-	-	1e-13	2e-10	594148877	34.38	Phyto	Phytomonas sp. isolate Hart1	Eukaryota_NO_Metazoa	134013	;cellular organisms;Eukaryota;Euglenozoa;Kinetoplastida;Trypanosomatidae;Phytomonas;environmental samples;Phytomonas sp. isolate Hart1;
7.6009	1	ES5|g26712.t1	-	-	-	-	-	-	0.0005	-	300122870	29.27	B_hom	Blastocystis hominis	Eukaryota_NO_Metazoa	12968	;cellular organisms;Eukaryota;Stramenopiles;Blastocystis;Blastocystis hominis;
7.6009	1	ES5|g29233.t1	-	-	-	-	0.0005	-	-	-	326506980	44.44	Horde	Hordeum vulgare subsp. vulgare	Eukaryota_NO_Metazoa	112509	;cellular organisms;Eukaryota;Viridiplantae;Streptophyta;Streptophytina;Embryophyta;Tracheophyta;Euphyllophyta;Spermatophyta;Magnoliophyta;Mesangiospermae;Liliopsida;Petrosaviidae;commelinids;Poales;Poaceae;BEP clade;Pooideae;Triticeae;Hordeum;Hordeum vulgare;Hordeum vulgare subsp. vulgare;
7.6009	492	ES5|g29728.t1	-	3e-46	-	-	-	-	-	6e-43	490226736	91.01	R_fre	Rhizobium freirei	Bacteria	1353277	;cellular organisms;Bacteria;Proteobacteria;Alphaproteobacteria;Rhizobiales;Rhizobiaceae;Rhizobium/Agrobacterium group;Rhizobium;Rhizobium freirei;
7.6009	256	ES5|g7981.t1	-	-	-	-	-	2e-97	-	4e-94	552940825	36.43	Rhizo	Rhizophagus irregularis DAOM 181602	Eukaryota_NO_Metazoa	747089	;cellular organisms;Eukaryota;Opisthokonta;Fungi;Glomeromycota;Glomeromycetes;Glomerales;Glomeraceae;Rhizophagus;Rhizophagus irregularis;Rhizophagus irregularis DAOM 181602;
7.6009	250	ES5|g12410.t1	-	1e-22	-	-	-	-	-	2e-19	517535669	31.97	B_for	Bacillus fordii	Bacteria	254759	;cellular organisms;Bacteria;Firmicutes;Bacilli;Bacillales;Bacillaceae;Bacillus;Bacillus fordii;
7.6009	67	ES5|g13124.t1	-	1e-09	-	-	-	-	-	2e-06	518047451	32.98	L_tun	Legionella tunisiensis	Bacteria	1034944	;cellular organisms;Bacteria;Proteobacteria;Gammaproteobacteria;Legionellales;Legionellaceae;Legionella;Legionella tunisiensis;
7.6009	717	ES5|g13921.t1	-	-	-	-	-	-	1e-22	2e-19	123402177	28.44	Trich	Trichomonas vaginalis G3	Eukaryota_NO_Metazoa	412133	;cellular organisms;Eukaryota;Parabasalia;Trichomonadida;Trichomonadidae;Trichomonas;Trichomonas vaginalis;Trichomonas vaginalis G3;
7.6009	1	ES5|g14747.t1	-	-	-	-	-	-	0.0005	-	577141935	56.52	Plasm	Plasmodium inui San Antonio 1	Eukaryota_NO_Metazoa	1237626	;cellular organisms;Eukaryota;Alveolata;Apicomplexa;Aconoidasida;Haemosporida;Plasmodium;Plasmodium (Plasmodium);Plasmodium inui;Plasmodium inui San Antonio 1;
7.41858	281	ES5|g20422.t1	-	-	-	-	3e-11	-	-	5e-08	545364682	36.61	Cocco	Coccomyxa subellipsoidea C-169	Eukaryota_NO_Metazoa	574566	;cellular organisms;Eukaryota;Viridiplantae;Chlorophyta;Trebouxiophyceae;Trebouxiophyceae incertae sedis;Coccomyxaceae;Coccomyxa;Coccomyxa subellipsoidea;Coccomyxa subellipsoidea C-169;
7.41858	250	ES5|g637.t1	-	-	-	-	3e-13	-	-	5e-10	296082384	30.07	V_vin	Vitis vinifera	Eukaryota_NO_Metazoa	29760	;cellular organisms;Eukaryota;Viridiplantae;Streptophyta;Streptophytina;Embryophyta;Tracheophyta;Euphyllophyta;Spermatophyta;Magnoliophyta;Mesangiospermae;eudicotyledons;Gunneridae;Pentapetalae;rosids;rosids incertae sedis;Vitales;Vitaceae;Vitis;Vitis vinifera;
7.41858	1	ES5|g726.t1	-	-	-	-	-	-	0.0006	-	219118439	26.97	Phaeo	Phaeodactylum tricornutum CCAP 1055/1	Eukaryota_NO_Metazoa	556484	;cellular organisms;Eukaryota;Stramenopiles;Bacillariophyta;Bacillariophyceae;Bacillariophycidae;Naviculales;Phaeodactylaceae;Phaeodactylum;Phaeodactylum tricornutum;Phaeodactylum tricornutum CCAP 1055/1;
7.41858	413	ES5|g13506.t1	-	6e-17	-	-	-	-	-	1e-13	517154038	26.17	C_aur	Cytophaga aurantiaca	Bacteria	29530	;cellular organisms;Bacteria;Bacteroidetes/Chlorobi group;Bacteroidetes;Cytophagia;Cytophagales;Cytophagaceae;Cytophaga;Cytophaga aurantiaca;
7.41858	1	ES5|g1050.t1	-	-	-	-	-	-	0.0006	-	118381521	29.05	T_the	Tetrahymena thermophila	Eukaryota_NO_Metazoa	5911	;cellular organisms;Eukaryota;Alveolata;Ciliophora;Intramacronucleata;Oligohymenophorea;Hymenostomatida;Tetrahymenina;Tetrahymenidae;Tetrahymena;Tetrahymena thermophila;
7.41858	1	ES5|g1096.t1	-	-	-	-	-	-	0.0006	-	407042323	39.73	Entam	Entamoeba nuttalli P19	Eukaryota_NO_Metazoa	1076696	;cellular organisms;Eukaryota;Amoebozoa;Archamoebae;Entamoebidae;Entamoeba;Entamoeba nuttalli;Entamoeba nuttalli P19;
7.41858	1	ES5|g15827.t1	-	-	-	-	0.0006	-	-	-	470146510	29.08	Fraga	Fragaria vesca subsp. vesca	Eukaryota_NO_Metazoa	101020	;cellular organisms;Eukaryota;Viridiplantae;Streptophyta;Streptophytina;Embryophyta;Tracheophyta;Euphyllophyta;Spermatophyta;Magnoliophyta;Mesangiospermae;eudicotyledons;Gunneridae;Pentapetalae;rosids;fabids;Rosales;Rosaceae;Rosoideae;Potentilleae;Fragariinae;Fragaria;Fragaria vesca;Fragaria vesca subsp. vesca;
7.31322	250	ES5|g9074.t1	-	6e-134	-	-	-	-	-	9e-131	489555770	62.84	P_pse	Pseudomonas pseudoalcaligenes	Bacteria	330	;cellular organisms;Bacteria;Proteobacteria;Gammaproteobacteria;Pseudomonadales;Pseudomonadaceae;Pseudomonas;Pseudomonas aeruginosa group;Pseudomonas oleovorans/pseudoalcaligenes group;Pseudomonas pseudoalcaligenes;
7.31322	250	ES5|g23741.t1	-	-	-	-	-	-	2e-30	3e-27	470241454	46.77	D_fas	Dictyostelium fasciculatum	Eukaryota_NO_Metazoa	261658	;cellular organisms;Eukaryota;Amoebozoa;Mycetozoa;Dictyosteliida;Dictyostelium;Dictyostelium fasciculatum;
7.31322	93	ES5|g8195.t1	-	-	-	-	2e-08	-	-	3e-05	573960373	29.05	O_bra	Oryza brachyantha	Eukaryota_NO_Metazoa	4533	;cellular organisms;Eukaryota;Viridiplantae;Streptophyta;Streptophytina;Embryophyta;Tracheophyta;Euphyllophyta;Spermatophyta;Magnoliophyta;Mesangiospermae;Liliopsida;Petrosaviidae;commelinids;Poales;Poaceae;BEP clade;Ehrhartoideae;Oryzeae;Oryza;Oryza brachyantha;
7.31322	250	ES5|g9229.t1	-	2e-26	-	-	-	-	-	3e-23	586663218	28.66	Vibri	Vibrio vulnificus BAA87	Bacteria	1437872	;cellular organisms;Bacteria;Proteobacteria;Gammaproteobacteria;Vibrionales;Vibrionaceae;Vibrio;Vibrio vulnificus;Vibrio vulnificus BAA87;
7.26443	1	ES5|g17002.t1	-	-	-	-	-	0.0007	-	-	595469883	27.96	Rhizo	Rhizophagus irregularis DAOM 197198w	Eukaryota_NO_Metazoa	1432141	;cellular organisms;Eukaryota;Opisthokonta;Fungi;Glomeromycota;Glomeromycetes;Glomerales;Glomeraceae;Rhizophagus;Rhizophagus irregularis;Rhizophagus irregularis DAOM 197198w;
7.26443	1	ES5|g19942.t1	-	-	-	-	-	-	0.0007	-	569386637	29.52	R_fil	Reticulomyxa filosa	Eukaryota_NO_Metazoa	46433	;cellular organisms;Eukaryota;Rhizaria;Foraminifera;Reticulomyxidae;Reticulomyxa;Reticulomyxa filosa;
7.26443	1	ES5|g12309.t1	-	-	-	-	-	-	0.0007	-	530740120	45.98	Sapro	Saprolegnia diclina VS20	Eukaryota_NO_Metazoa	1156394	;cellular organisms;Eukaryota;Stramenopiles;Oomycetes;Saprolegniales;Saprolegniaceae;Saprolegnia;Saprolegnia diclina;Saprolegnia diclina VS20;
7.26443	2	ES5|g13600.t1	0.0007	-	-	-	-	-	-	-	397780257	56.76	Metha	Methanoculleus bourgensis MS2	Archaea	1201294	;cellular organisms;Archaea;Euryarchaeota;Methanomicrobia;Methanomicrobiales;Methanomicrobiaceae;Methanoculleus;Methanoculleus bourgensis;Methanoculleus bourgensis MS2;
7.15907	250	ES5|g30807.t1	-	-	-	-	-	7e-20	-	9e-17	331221599	36.43	Pucci	Puccinia graminis f. sp. tritici CRL 75-36-700-3	Eukaryota_NO_Metazoa	418459	;cellular organisms;Eukaryota;Opisthokonta;Fungi;Dikarya;Basidiomycota;Pucciniomycotina;Pucciniomycetes;Pucciniales;Pucciniaceae;Puccinia;Puccinia graminis;Puccinia graminis f. sp. tritici;Puccinia graminis f. sp. tritici CRL 75-36-700-3;
7.1309	1	ES5|g25243.t1	-	-	-	-	-	0.0008	-	-	336260740	24.49	Sorda	Sordaria macrospora k-hell	Eukaryota_NO_Metazoa	771870	;cellular organisms;Eukaryota;Opisthokonta;Fungi;Dikarya;Ascomycota;saccharomyceta;Pezizomycotina;leotiomyceta;sordariomyceta;Sordariomycetes;Sordariomycetidae;Sordariales;Sordariaceae;Sordaria;Sordaria macrospora;Sordaria macrospora k-hell;
7.1309	1	ES5|g27650.t1	-	-	-	-	-	-	0.0008	-	261335322	24.94	Trypa	Trypanosoma brucei gambiense DAL972	Eukaryota_NO_Metazoa	679716	;cellular organisms;Eukaryota;Euglenozoa;Kinetoplastida;Trypanosomatidae;Trypanosoma;Trypanozoon;Trypanosoma brucei;Trypanosoma brucei gambiense;Trypanosoma brucei gambiense DAL972;
7.1309	1	ES5|g30102.t1	-	-	-	-	-	0.0008	-	-	552916970	37.25	Rhizo	Rhizophagus irregularis DAOM 181602	Eukaryota_NO_Metazoa	747089	;cellular organisms;Eukaryota;Opisthokonta;Fungi;Glomeromycota;Glomeromycetes;Glomerales;Glomeraceae;Rhizophagus;Rhizophagus irregularis;Rhizophagus irregularis DAOM 181602;
7.1309	1	ES5|g11778.t1	-	0.0008	-	-	-	-	-	-	492963896	36.05	V_shi	Vibrio shilonii	Bacteria	62153	;cellular organisms;Bacteria;Proteobacteria;Gammaproteobacteria;Vibrionales;Vibrionaceae;Vibrio;Vibrio shilonii;
7.1309	1	ES5|g13222.t1	-	-	-	-	-	0.0008	-	-	501304922	25.87	Pseud	Pseudozyma hubeiensis SY62	Eukaryota_NO_Metazoa	1305764	;cellular organisms;Eukaryota;Opisthokonta;Fungi;Dikarya;Basidiomycota;Ustilaginomycotina;Ustilaginomycetes;Ustilaginales;Ustilaginaceae;mitosporic Ustilaginaceae;Pseudozyma;Pseudozyma hubeiensis;Pseudozyma hubeiensis SY62;
7.04129	199	ES5|g16359.t1	-	-	-	-	-	-	7e-10	8e-07	574123949	30.47	A_ast	Aphanomyces astaci	Eukaryota_NO_Metazoa	112090	;cellular organisms;Eukaryota;Stramenopiles;Oomycetes;Saprolegniales;Saprolegniaceae;Aphanomyces;Aphanomyces astaci;
7.01312	1	ES5|g19272.t1	-	-	-	-	-	-	0.0009	-	514696538	32.79	S_ros	Salpingoeca rosetta	Eukaryota_NO_Metazoa	946362	;cellular organisms;Eukaryota;Opisthokonta;Choanoflagellida;Salpingoecidae;Salpingoeca;Salpingoeca rosetta;
7.01312	1	ES5|g22346.t1	-	-	-	-	0.0009	-	-	-	324983200	25	A_com	Ananas comosus	Eukaryota_NO_Metazoa	4615	;cellular organisms;Eukaryota;Viridiplantae;Streptophyta;Streptophytina;Embryophyta;Tracheophyta;Euphyllophyta;Spermatophyta;Magnoliophyta;Mesangiospermae;Liliopsida;Petrosaviidae;commelinids;Poales;Bromeliaceae;Ananas;Ananas comosus;
7.01312	1	ES5|g11255.t1	-	-	-	-	-	-	0.0009	-	551574576	36.67	Emili	Emiliania huxleyi CCMP1516	Eukaryota_NO_Metazoa	280463	;cellular organisms;Eukaryota;Haptophyceae;Isochrysidales;Noelaerhabdaceae;Emiliania;Emiliania huxleyi;Emiliania huxleyi CCMP1516;
6.90776	542	ES5|g16738.t1	-	-	-	-	2e-113	-	-	2e-110	387965705	27.8	Beta	Beta vulgaris subsp. vulgaris	Eukaryota_NO_Metazoa	3555	;cellular organisms;Eukaryota;Viridiplantae;Streptophyta;Streptophytina;Embryophyta;Tracheophyta;Euphyllophyta;Spermatophyta;Magnoliophyta;Mesangiospermae;eudicotyledons;Gunneridae;Pentapetalae;Caryophyllales;Amaranthaceae;Beta;Beta vulgaris;Beta vulgaris subsp. vulgaris;
6.90776	8	ES5|g17866.t1	-	-	-	-	-	-	2e-07	0.0002	551577384	23.11	Emili	Emiliania huxleyi CCMP1516	Eukaryota_NO_Metazoa	280463	;cellular organisms;Eukaryota;Haptophyceae;Isochrysidales;Noelaerhabdaceae;Emiliania;Emiliania huxleyi;Emiliania huxleyi CCMP1516;
6.90776	43	ES5|g19962.t1	-	-	-	-	-	1e-10	-	1e-07	255732860	37.37	Candi	Candida tropicalis MYA-3404	Eukaryota_NO_Metazoa	294747	;cellular organisms;Eukaryota;Opisthokonta;Fungi;Dikarya;Ascomycota;saccharomyceta;Saccharomycotina;Saccharomycetes;Saccharomycetales;mitosporic Saccharomycetales;Candida;Candida tropicalis;Candida tropicalis MYA-3404;
6.90776	2	ES5|g20355.t1	-	-	-	-	-	-	1e-09	1e-06	290975753	25.93	Naegl	Naegleria gruberi strain NEG-M	Eukaryota_NO_Metazoa	744533	;cellular organisms;Eukaryota;Heterolobosea;Schizopyrenida;Vahlkampfiidae;Naegleria;Naegleria gruberi;Naegleria gruberi strain NEG-M;
6.90776	1	ES5|g22047.t1	-	0.001	-	-	-	-	-	-	482889160	29.19	Wolba	Wolbachia endosymbiont of Drosophila simulans wNo	Bacteria	1236908	;cellular organisms;Bacteria;Proteobacteria;Alphaproteobacteria;Rickettsiales;Anaplasmataceae;Wolbachieae;Wolbachia;Wolbachia endosymbiont of Drosophila simulans;Wolbachia endosymbiont of Drosophila simulans wNo;
6.90776	250	ES5|g23169.t1	-	-	-	-	8e-10	-	-	8e-07	590650924	35.51	T_cac	Theobroma cacao	Eukaryota_NO_Metazoa	3641	;cellular organisms;Eukaryota;Viridiplantae;Streptophyta;Streptophytina;Embryophyta;Tracheophyta;Euphyllophyta;Spermatophyta;Magnoliophyta;Mesangiospermae;eudicotyledons;Gunneridae;Pentapetalae;rosids;malvids;Malvales;Malvaceae;Byttnerioideae;Theobroma;Theobroma cacao;
6.90776	251	ES5|g23694.t1	-	-	-	-	2e-13	-	-	2e-10	242041397	35.79	S_bic	Sorghum bicolor	Eukaryota_NO_Metazoa	4558	;cellular organisms;Eukaryota;Viridiplantae;Streptophyta;Streptophytina;Embryophyta;Tracheophyta;Euphyllophyta;Spermatophyta;Magnoliophyta;Mesangiospermae;Liliopsida;Petrosaviidae;commelinids;Poales;Poaceae;PACMAD clade;Panicoideae;Andropogoneae;Sorghum;Sorghum bicolor;
6.90776	436	ES5|g24012.t1	-	-	-	-	-	2e-12	-	2e-09	387766290	36.21	Schiz	Schizosaccharomyces japonicus yFS275	Eukaryota_NO_Metazoa	402676	;cellular organisms;Eukaryota;Opisthokonta;Fungi;Dikarya;Ascomycota;Taphrinomycotina;Schizosaccharomycetes;Schizosaccharomycetales;Schizosaccharomycetaceae;Schizosaccharomyces;Schizosaccharomyces japonicus;Schizosaccharomyces japonicus yFS275;
6.90776	250	ES5|g24550.t1	-	-	-	-	-	-	9e-17	9e-14	123426769	28.57	Trich	Trichomonas vaginalis G3	Eukaryota_NO_Metazoa	412133	;cellular organisms;Eukaryota;Parabasalia;Trichomonadida;Trichomonadidae;Trichomonas;Trichomonas vaginalis;Trichomonas vaginalis G3;
6.90776	14	ES5|g26643.t1	-	-	-	-	2e-07	-	-	0.0002	612387495	26.26	B_pra	Bathycoccus prasinos	Eukaryota_NO_Metazoa	41875	;cellular organisms;Eukaryota;Viridiplantae;Chlorophyta;Mamiellophyceae;Mamiellales;Bathycoccus;Bathycoccus prasinos;
6.90776	47	ES5|g26908.t1	-	-	-	-	-	3e-11	-	3e-08	116207684	30	Chaet	Chaetomium globosum CBS 148.51	Eukaryota_NO_Metazoa	306901	;cellular organisms;Eukaryota;Opisthokonta;Fungi;Dikarya;Ascomycota;saccharomyceta;Pezizomycotina;leotiomyceta;sordariomyceta;Sordariomycetes;Sordariomycetidae;Sordariales;Chaetomiaceae;Chaetomium;Chaetomium globosum;Chaetomium globosum CBS 148.51;
6.90776	1	ES5|g9927.t1	-	0.001	-	-	-	-	-	-	296132888	35.9	Therm	Thermincola potens JR	Bacteria	635013	;cellular organisms;Bacteria;Firmicutes;Clostridia;Clostridiales;Peptococcaceae;Thermincola;Thermincola potens;Thermincola potens JR;
6.90776	250	ES5|g13193.t1	-	-	-	-	-	-	1e-14	1e-11	470375747	28.23	Acant	Acanthamoeba castellanii str. Neff	Eukaryota_NO_Metazoa	1257118	;cellular organisms;Eukaryota;Amoebozoa;Discosea;Longamoebia;Centramoebida;Acanthamoebidae;Acanthamoeba;Acanthamoeba castellanii;Acanthamoeba castellanii str. Neff;
6.68461	250	ES5|g22498.t1	-	-	-	-	-	-	1e-12	8e-10	551635303	28.66	Guill	Guillardia theta CCMP2712	Eukaryota_NO_Metazoa	905079	;cellular organisms;Eukaryota;Cryptophyta;Pyrenomonadales;Geminigeraceae;Guillardia;Guillardia theta;Guillardia theta CCMP2712;
6.55108	250	ES5|g9662.t1	-	-	-	-	-	1e-137	-	7e-135	50311741	55.2	Kluyv	Kluyveromyces lactis NRRL Y-1140	Eukaryota_NO_Metazoa	284590	;cellular organisms;Eukaryota;Opisthokonta;Fungi;Dikarya;Ascomycota;saccharomyceta;Saccharomycotina;Saccharomycetes;Saccharomycetales;Saccharomycetaceae;Kluyveromyces;Kluyveromyces lactis;Kluyveromyces lactis NRRL Y-1140;
6.55108	4	ES5|g532.t1	-	1e-11	-	-	-	-	-	7e-09	195728818	32.53	H_par	Haemophilus parasuis	Bacteria	738	;cellular organisms;Bacteria;Proteobacteria;Gammaproteobacteria;Pasteurellales;Pasteurellaceae;Haemophilus;Haemophilus parasuis;
6.50229	76	ES5|g25974.t1	-	-	-	-	-	-	3e-08	2e-05	530736350	26.47	Sapro	Saprolegnia diclina VS20	Eukaryota_NO_Metazoa	1156394	;cellular organisms;Eukaryota;Stramenopiles;Oomycetes;Saprolegniales;Saprolegniaceae;Saprolegnia;Saprolegnia diclina;Saprolegnia diclina VS20;
6.50229	221	ES5|g426.t1	-	-	-	-	3e-09	-	-	2e-06	359806614	33.83	G_max	Glycine max	Eukaryota_NO_Metazoa	3847	;cellular organisms;Eukaryota;Viridiplantae;Streptophyta;Streptophytina;Embryophyta;Tracheophyta;Euphyllophyta;Spermatophyta;Magnoliophyta;Mesangiospermae;eudicotyledons;Gunneridae;Pentapetalae;rosids;fabids;Fabales;Fabaceae;Papilionoideae;Phaseoleae;Glycine;Soja;Glycine max;
6.50229	251	ES5|g10997.t1	-	-	-	-	-	-	3e-41	2e-38	407034342	32.14	Entam	Entamoeba nuttalli P19	Eukaryota_NO_Metazoa	1076696	;cellular organisms;Eukaryota;Amoebozoa;Archamoebae;Entamoebidae;Entamoeba;Entamoeba nuttalli;Entamoeba nuttalli P19;
6.43775	250	ES5|g7643.t1	-	-	-	-	-	-	8e-12	5e-09	551567844	22.31	Emili	Emiliania huxleyi CCMP1516	Eukaryota_NO_Metazoa	280463	;cellular organisms;Eukaryota;Haptophyceae;Isochrysidales;Noelaerhabdaceae;Emiliania;Emiliania huxleyi;Emiliania huxleyi CCMP1516;
6.43775	59	ES5|g28697.t1	-	-	-	-	8e-09	-	-	5e-06	15237941	31.03	A_tha	Arabidopsis thaliana	Eukaryota_NO_Metazoa	3702	;cellular organisms;Eukaryota;Viridiplantae;Streptophyta;Streptophytina;Embryophyta;Tracheophyta;Euphyllophyta;Spermatophyta;Magnoliophyta;Mesangiospermae;eudicotyledons;Gunneridae;Pentapetalae;rosids;malvids;Brassicales;Brassicaceae;Camelineae;Arabidopsis;Arabidopsis thaliana;
6.43775	250	ES5|g10203.t1	-	-	-	-	-	8e-10	-	5e-07	595458441	42.19	Rhizo	Rhizophagus irregularis DAOM 197198w	Eukaryota_NO_Metazoa	1432141	;cellular organisms;Eukaryota;Opisthokonta;Fungi;Glomeromycota;Glomeromycetes;Glomerales;Glomeraceae;Rhizophagus;Rhizophagus irregularis;Rhizophagus irregularis DAOM 197198w;
6.39693	250	ES5|g21815.t1	-	-	-	-	-	-	1e-16	6e-14	471227245	24.51	I_mul	Ichthyophthirius multifiliis	Eukaryota_NO_Metazoa	5932	;cellular organisms;Eukaryota;Alveolata;Ciliophora;Intramacronucleata;Oligohymenophorea;Hymenostomatida;Ophryoglenina;Ichthyophthirius;Ichthyophthirius multifiliis;
6.34814	250	ES5|g19030.t1	-	-	-	-	7e-69	-	-	4e-66	296089684	36.22	V_vin	Vitis vinifera	Eukaryota_NO_Metazoa	29760	;cellular organisms;Eukaryota;Viridiplantae;Streptophyta;Streptophytina;Embryophyta;Tracheophyta;Euphyllophyta;Spermatophyta;Magnoliophyta;Mesangiospermae;eudicotyledons;Gunneridae;Pentapetalae;rosids;rosids incertae sedis;Vitales;Vitaceae;Vitis;Vitis vinifera;
6.31997	33	ES5|g16761.t1	-	-	-	-	-	9e-13	-	5e-10	149240575	32.56	Lodde	Lodderomyces elongisporus NRRL YB-4239	Eukaryota_NO_Metazoa	379508	;cellular organisms;Eukaryota;Opisthokonta;Fungi;Dikarya;Ascomycota;saccharomyceta;Saccharomycotina;Saccharomycetes;Saccharomycetales;Debaryomycetaceae;Lodderomyces;Lodderomyces elongisporus;Lodderomyces elongisporus NRRL YB-4239;
6.21461	250	ES5|g17392.t1	-	-	-	-	-	1e-24	-	5e-22	384485660	35.9	Rhizo	Rhizopus delemar RA 99-880	Eukaryota_NO_Metazoa	246409	;cellular organisms;Eukaryota;Opisthokonta;Fungi;Fungi incertae sedis;Early diverging fungal lineages;Mucoromycotina;Mucorales;Mucorineae;Rhizopodaceae;Rhizopus;Rhizopus delemar;Rhizopus delemar RA 99-880;
6.21461	250	ES5|g22928.t1	-	2e-36	-	-	-	-	-	1e-33	119773945	30.34	Shewa	Shewanella amazonensis SB2B	Bacteria	326297	;cellular organisms;Bacteria;Proteobacteria;Gammaproteobacteria;Alteromonadales;Shewanellaceae;Shewanella;Shewanella amazonensis;Shewanella amazonensis SB2B;
6.21461	55	ES5|g26055.t1	-	6e-09	-	-	-	-	-	3e-06	551326343	33.09	P_rut	Pseudoalteromonas ruthenica	Bacteria	151081	;cellular organisms;Bacteria;Proteobacteria;Gammaproteobacteria;Alteromonadales;Pseudoalteromonadaceae;Pseudoalteromonas;Pseudoalteromonas ruthenica;
6.21461	250	ES5|g27444.t1	-	-	-	-	4e-26	-	-	2e-23	552838872	44.44	C_var	Chlorella variabilis	Eukaryota_NO_Metazoa	554065	;cellular organisms;Eukaryota;Viridiplantae;Chlorophyta;Trebouxiophyceae;Chlorellales;Chlorellaceae;Chlorella;Chlorella variabilis;
6.21461	250	ES5|g29835.t1	-	-	-	-	2e-26	-	-	1e-23	388521155	67.12	M_tru	Medicago truncatula	Eukaryota_NO_Metazoa	3880	;cellular organisms;Eukaryota;Viridiplantae;Streptophyta;Streptophytina;Embryophyta;Tracheophyta;Euphyllophyta;Spermatophyta;Magnoliophyta;Mesangiospermae;eudicotyledons;Gunneridae;Pentapetalae;rosids;fabids;Fabales;Fabaceae;Papilionoideae;Trifolieae;Medicago;Medicago truncatula;
6.21461	13	ES5|g607.t1	-	-	-	-	-	-	1e-08	5e-06	399216573	26.17	Babes	Babesia microti strain RI	Eukaryota_NO_Metazoa	1133968	;cellular organisms;Eukaryota;Alveolata;Apicomplexa;Aconoidasida;Piroplasmida;Babesiidae;Babesia;Babesia microti;Babesia microti strain RI;
6.10925	250	ES5|g30242.t1	-	-	-	-	-	2e-09	-	9e-07	523780235	39.24	Sprag	Spraguea lophii 42_110	Eukaryota_NO_Metazoa	1358809	;cellular organisms;Eukaryota;Opisthokonta;Fungi;Microsporidia;Apansporoblastina;Spraguidae;Spraguea;Spraguea lophii;Spraguea lophii 42_110;
5.99146	5	ES5|g16491.t1	-	-	-	-	-	-	2e-07	8e-05	72388472	36.41	Trypa	Trypanosoma brucei brucei strain 927/4 GUTat10.1	Eukaryota_NO_Metazoa	999953	;cellular organisms;Eukaryota;Euglenozoa;Kinetoplastida;Trypanosomatidae;Trypanosoma;Trypanozoon;Trypanosoma brucei;Trypanosoma brucei brucei;Trypanosoma brucei brucei strain 927/4 GUTat10.1;
5.99146	250	ES5|g17261.t1	-	-	-	-	2e-46	-	-	8e-44	604306195	38.89	M_gut	Mimulus guttatus	Eukaryota_NO_Metazoa	4155	;cellular organisms;Eukaryota;Viridiplantae;Streptophyta;Streptophytina;Embryophyta;Tracheophyta;Euphyllophyta;Spermatophyta;Magnoliophyta;Mesangiospermae;eudicotyledons;Gunneridae;Pentapetalae;asterids;lamiids;Lamiales;Phrymaceae;Mimulus;Mimulus guttatus;
5.99146	143	ES5|g18798.t1	-	-	-	-	-	1e-50	-	4e-48	595479454	33.57	Rhizo	Rhizophagus irregularis DAOM 197198w	Eukaryota_NO_Metazoa	1432141	;cellular organisms;Eukaryota;Opisthokonta;Fungi;Glomeromycota;Glomeromycetes;Glomerales;Glomeraceae;Rhizophagus;Rhizophagus irregularis;Rhizophagus irregularis DAOM 197198w;
5.99146	260	ES5|g19079.t1	-	1e-40	-	-	-	-	-	4e-38	518066761	42.48	W_pip	Wolbachia pipientis	Bacteria	955	;cellular organisms;Bacteria;Proteobacteria;Alphaproteobacteria;Rickettsiales;Anaplasmataceae;Wolbachieae;Wolbachia;Wolbachia pipientis;
5.99146	12	ES5|g26040.t1	-	-	-	-	-	5e-08	-	2e-05	595479454	25.84	Rhizo	Rhizophagus irregularis DAOM 197198w	Eukaryota_NO_Metazoa	1432141	;cellular organisms;Eukaryota;Opisthokonta;Fungi;Glomeromycota;Glomeromycetes;Glomerales;Glomeraceae;Rhizophagus;Rhizophagus irregularis;Rhizophagus irregularis DAOM 197198w;
5.99146	250	ES5|g11272.t1	-	-	-	-	-	5e-09	-	2e-06	384500532	23.48	Rhizo	Rhizopus delemar RA 99-880	Eukaryota_NO_Metazoa	246409	;cellular organisms;Eukaryota;Opisthokonta;Fungi;Fungi incertae sedis;Early diverging fungal lineages;Mucoromycotina;Mucorales;Mucorineae;Rhizopodaceae;Rhizopus;Rhizopus delemar;Rhizopus delemar RA 99-880;
5.99146	52	ES5|g12559.t1	-	-	-	-	-	-	1e-10	4e-08	308162373	26.58	Giard	Giardia lamblia P15	Eukaryota_NO_Metazoa	658858	;cellular organisms;Eukaryota;Fornicata;Diplomonadida;Hexamitidae;Giardiinae;Giardia;Giardia intestinalis;Giardia lamblia P15;
5.92693	171	ES5|g10787.t1	-	-	-	-	-	-	8e-09	3e-06	281211572	33.63	Polys	Polysphondylium pallidum PN500	Eukaryota_NO_Metazoa	670386	;cellular organisms;Eukaryota;Amoebozoa;Mycetozoa;Dictyosteliida;Polysphondylium;Polysphondylium pallidum;Polysphondylium pallidum PN500;
5.92693	251	ES5|g12665.t1	-	-	-	-	8e-21	-	-	3e-18	475583975	27.79	A_tau	Aegilops tauschii	Eukaryota_NO_Metazoa	37682	;cellular organisms;Eukaryota;Viridiplantae;Streptophyta;Streptophytina;Embryophyta;Tracheophyta;Euphyllophyta;Spermatophyta;Magnoliophyta;Mesangiospermae;Liliopsida;Petrosaviidae;commelinids;Poales;Poaceae;BEP clade;Pooideae;Triticeae;Aegilops;Aegilops tauschii;
5.80914	250	ES5|g28068.t1	-	-	-	-	-	-	9e-10	3e-07	325183087	35.87	Albug	Albugo laibachii Nc14	Eukaryota_NO_Metazoa	890382	;cellular organisms;Eukaryota;Stramenopiles;Oomycetes;Albuginales;Albuginaceae;Albugo;Albugo laibachii;Albugo laibachii Nc14;
5.80914	250	ES5|g30923.t1	-	-	-	-	-	-	3e-14	1e-11	118390193	38.17	T_the	Tetrahymena thermophila	Eukaryota_NO_Metazoa	5911	;cellular organisms;Eukaryota;Alveolata;Ciliophora;Intramacronucleata;Oligohymenophorea;Hymenostomatida;Tetrahymenina;Tetrahymenidae;Tetrahymena;Tetrahymena thermophila;
5.80914	71	ES5|g9402.t1	-	-	-	-	-	-	6e-08	2e-05	281210953	28.06	Polys	Polysphondylium pallidum PN500	Eukaryota_NO_Metazoa	670386	;cellular organisms;Eukaryota;Amoebozoa;Mycetozoa;Dictyosteliida;Polysphondylium;Polysphondylium pallidum;Polysphondylium pallidum PN500;
5.80914	251	ES5|g15259.t1	-	-	-	-	-	-	3e-14	1e-11	530736350	26.76	Sapro	Saprolegnia diclina VS20	Eukaryota_NO_Metazoa	1156394	;cellular organisms;Eukaryota;Stramenopiles;Oomycetes;Saprolegniales;Saprolegniaceae;Saprolegnia;Saprolegnia diclina;Saprolegnia diclina VS20;
5.80914	250	ES5|g16452.t1	-	-	-	-	6e-32	-	-	2e-29	526117535	45.27	V_vin	Vitis vinifera	Eukaryota_NO_Metazoa	29760	;cellular organisms;Eukaryota;Viridiplantae;Streptophyta;Streptophytina;Embryophyta;Tracheophyta;Euphyllophyta;Spermatophyta;Magnoliophyta;Mesangiospermae;eudicotyledons;Gunneridae;Pentapetalae;rosids;rosids incertae sedis;Vitales;Vitaceae;Vitis;Vitis vinifera;
5.80914	350	ES5|g24541.t1	-	-	-	-	-	-	3e-29	1e-26	470392936	30.9	Acant	Acanthamoeba castellanii str. Neff	Eukaryota_NO_Metazoa	1257118	;cellular organisms;Eukaryota;Amoebozoa;Discosea;Longamoebia;Centramoebida;Acanthamoebidae;Acanthamoeba;Acanthamoeba castellanii;Acanthamoeba castellanii str. Neff;
5.70378	250	ES5|g13044.t1	-	-	-	-	-	1e-56	-	3e-54	597980621	36.51	Dicho	Dichomitus squalens LYAD-421 SS1	Eukaryota_NO_Metazoa	732165	;cellular organisms;Eukaryota;Opisthokonta;Fungi;Dikarya;Basidiomycota;Agaricomycotina;Agaricomycetes;Agaricomycetes incertae sedis;Polyporales;Polyporaceae;Dichomitus;Dichomitus squalens;Dichomitus squalens LYAD-421 SS1;
5.70378	31	ES5|g24251.t1	-	1e-07	-	-	-	-	-	3e-05	491989984	42.86	H_par	Haemophilus paraphrohaemolyticus	Bacteria	736	;cellular organisms;Bacteria;Proteobacteria;Gammaproteobacteria;Pasteurellales;Pasteurellaceae;Haemophilus;Haemophilus paraphrohaemolyticus;
5.70378	250	ES5|g11670.t1	-	-	-	-	-	1e-24	-	3e-22	554904399	34.21	Monil	Moniliophthora roreri MCA 2997	Eukaryota_NO_Metazoa	1381753	;cellular organisms;Eukaryota;Opisthokonta;Fungi;Dikarya;Basidiomycota;Agaricomycotina;Agaricomycetes;Agaricomycetidae;Agaricales;Marasmiaceae;mitosporic Marasmiaceae;Moniliophthora;Moniliophthora roreri;Moniliophthora roreri MCA 2997;
5.70378	250	ES5|g12134.t1	-	-	-	-	-	1e-08	-	3e-06	505757372	26.11	Walle	Wallemia ichthyophaga EXF-994	Eukaryota_NO_Metazoa	1299270	;cellular organisms;Eukaryota;Opisthokonta;Fungi;Dikarya;Basidiomycota;Basidiomycota incertae sedis;Wallemiomycetes;Wallemiales;Wallemiales incertae sedis;Wallemia;Wallemia ichthyophaga;Wallemia ichthyophaga EXF-994;
5.70378	524	ES5|g12766.t1	-	3e-10	-	-	-	-	-	9e-08	446933975	40.82	L_int	Leptospira interrogans	Bacteria	173	;cellular organisms;Bacteria;Spirochaetes;Spirochaetia;Spirochaetales;Leptospiraceae;Leptospira;Leptospira interrogans;
5.70378	252	ES5|g13829.t1	-	-	-	-	3e-24	-	-	9e-22	565482732	39.1	C_rub	Capsella rubella	Eukaryota_NO_Metazoa	81985	;cellular organisms;Eukaryota;Viridiplantae;Streptophyta;Streptophytina;Embryophyta;Tracheophyta;Euphyllophyta;Spermatophyta;Magnoliophyta;Mesangiospermae;eudicotyledons;Gunneridae;Pentapetalae;rosids;malvids;Brassicales;Brassicaceae;Camelineae;Capsella;Capsella rubella;
5.65499	250	ES5|g21981.t1	-	-	-	-	-	-	7e-16	2e-13	123437140	27.27	Trich	Trichomonas vaginalis G3	Eukaryota_NO_Metazoa	412133	;cellular organisms;Eukaryota;Parabasalia;Trichomonadida;Trichomonadidae;Trichomonas;Trichomonas vaginalis;Trichomonas vaginalis G3;
5.65499	12	ES5|g22705.t1	-	-	-	-	-	7e-08	-	2e-05	552940825	22.26	Rhizo	Rhizophagus irregularis DAOM 181602	Eukaryota_NO_Metazoa	747089	;cellular organisms;Eukaryota;Opisthokonta;Fungi;Glomeromycota;Glomeromycetes;Glomerales;Glomeraceae;Rhizophagus;Rhizophagus irregularis;Rhizophagus irregularis DAOM 181602;
5.65499	117	ES5|g29024.t1	-	-	-	-	7e-09	-	-	2e-06	565431018	33.6	C_rub	Capsella rubella	Eukaryota_NO_Metazoa	81985	;cellular organisms;Eukaryota;Viridiplantae;Streptophyta;Streptophytina;Embryophyta;Tracheophyta;Euphyllophyta;Spermatophyta;Magnoliophyta;Mesangiospermae;eudicotyledons;Gunneridae;Pentapetalae;rosids;malvids;Brassicales;Brassicaceae;Camelineae;Capsella;Capsella rubella;
5.65499	98	ES5|g14589.t1	-	-	-	-	-	-	7e-22	2e-19	330790181	31.94	D_pur	Dictyostelium purpureum	Eukaryota_NO_Metazoa	5786	;cellular organisms;Eukaryota;Amoebozoa;Mycetozoa;Dictyosteliida;Dictyostelium;Dictyostelium purpureum;
5.586	250	ES5|g8114.t1	-	-	-	-	-	-	3e-15	8e-13	530740104	28.11	Sapro	Saprolegnia diclina VS20	Eukaryota_NO_Metazoa	1156394	;cellular organisms;Eukaryota;Stramenopiles;Oomycetes;Saprolegniales;Saprolegniaceae;Saprolegnia;Saprolegnia diclina;Saprolegnia diclina VS20;
5.52146	252	ES5|g17922.t1	-	-	-	-	-	-	8e-15	2e-12	574100480	34.48	A_ast	Aphanomyces astaci	Eukaryota_NO_Metazoa	112090	;cellular organisms;Eukaryota;Stramenopiles;Oomycetes;Saprolegniales;Saprolegniaceae;Aphanomyces;Aphanomyces astaci;
5.52146	842	ES5|g19250.t1	-	-	-	-	-	2e-22	-	5e-20	387766290	35.57	Schiz	Schizosaccharomyces japonicus yFS275	Eukaryota_NO_Metazoa	402676	;cellular organisms;Eukaryota;Opisthokonta;Fungi;Dikarya;Ascomycota;Taphrinomycotina;Schizosaccharomycetes;Schizosaccharomycetales;Schizosaccharomycetaceae;Schizosaccharomyces;Schizosaccharomyces japonicus;Schizosaccharomyces japonicus yFS275;
5.4161	46	ES5|g30605.t1	-	-	-	-	-	4e-07	-	9e-05	501752457	29.63	Taphr	Taphrina deformans PYCC 5710	Eukaryota_NO_Metazoa	1097556	;cellular organisms;Eukaryota;Opisthokonta;Fungi;Dikarya;Ascomycota;Taphrinomycotina;Taphrinomycetes;Taphrinales;Taphrinaceae;Taphrina;Taphrina deformans;Taphrina deformans PYCC 5710;
5.4161	250	ES5|g8924.t1	-	-	-	-	-	4e-22	-	9e-20	365986943	24.32	Naumo	Naumovozyma dairenensis CBS 421	Eukaryota_NO_Metazoa	1071378	;cellular organisms;Eukaryota;Opisthokonta;Fungi;Dikarya;Ascomycota;saccharomyceta;Saccharomycotina;Saccharomycetes;Saccharomycetales;Saccharomycetaceae;Naumovozyma;Naumovozyma dairenensis;Naumovozyma dairenensis CBS 421;
5.29832	252	ES5|g19653.t1	-	1e-14	-	-	-	-	-	2e-12	521962261	37.84	Z_for	Zavarzinella formosa	Bacteria	360055	;cellular organisms;Bacteria;Planctomycetes;Planctomycetia;Planctomycetales;Planctomycetaceae;Zavarzinella;Zavarzinella formosa;
5.29832	17	ES5|g20772.t1	-	-	-	-	1e-06	-	-	0.0002	514740115	32.54	S_ita	Setaria italica	Eukaryota_NO_Metazoa	4555	;cellular organisms;Eukaryota;Viridiplantae;Streptophyta;Streptophytina;Embryophyta;Tracheophyta;Euphyllophyta;Spermatophyta;Magnoliophyta;Mesangiospermae;Liliopsida;Petrosaviidae;commelinids;Poales;Poaceae;PACMAD clade;Panicoideae;Paniceae;Setaria;Setaria italica;
5.29832	278	ES5|g23275.t1	-	-	-	-	-	4e-21	-	8e-19	302881251	46.21	Nectr	Nectria haematococca mpVI 77-13-4	Eukaryota_NO_Metazoa	660122	;cellular organisms;Eukaryota;Opisthokonta;Fungi;Dikarya;Ascomycota;saccharomyceta;Pezizomycotina;leotiomyceta;sordariomyceta;Sordariomycetes;Hypocreomycetidae;Hypocreales;Nectriaceae;Fusarium;Fusarium solani species complex;Nectria haematococca;Nectria haematococca mpVI;Nectria haematococca mpVI 77-13-4;
5.29832	155	ES5|g26811.t1	-	-	-	-	-	1e-09	-	2e-07	510999970	36.84	Mucor	Mucor circinelloides f. circinelloides 1006PhL	Eukaryota_NO_Metazoa	1220926	;cellular organisms;Eukaryota;Opisthokonta;Fungi;Fungi incertae sedis;Early diverging fungal lineages;Mucoromycotina;Mucorales;Mucorineae;Mucoraceae;Mucor;Mucor circinelloides;Mucor circinelloides f. circinelloides;Mucor circinelloides f. circinelloides 1006PhL;
5.29832	1073	ES5|g28214.t1	-	-	-	-	-	-	3e-15	6e-13	123404687	31.03	Trich	Trichomonas vaginalis G3	Eukaryota_NO_Metazoa	412133	;cellular organisms;Eukaryota;Parabasalia;Trichomonadida;Trichomonadidae;Trichomonas;Trichomonas vaginalis;Trichomonas vaginalis G3;
5.29832	5	ES5|g28334.t1	-	-	-	-	-	-	1e-06	0.0002	348669499	29.59	P_soj	Phytophthora sojae	Eukaryota_NO_Metazoa	67593	;cellular organisms;Eukaryota;Stramenopiles;Oomycetes;Peronosporales;Phytophthora;Phytophthora sojae;
5.29832	34	ES5|g12456.t1	-	2e-07	-	-	-	-	-	4e-05	496242362	36.56	P_fer	Pseudogulbenkiania ferrooxidans	Bacteria	549169	;cellular organisms;Bacteria;Proteobacteria;Betaproteobacteria;Neisseriales;Chromobacteriaceae;Pseudogulbenkiania;Pseudogulbenkiania ferrooxidans;
5.29832	259	ES5|g15062.t1	-	-	-	-	-	-	1e-16	2e-14	546327782	28.51	C_cri	Chondrus crispus	Eukaryota_NO_Metazoa	2769	;cellular organisms;Eukaryota;Rhodophyta;Florideophyceae;Gigartinales;Gigartinaceae;Chondrus;Chondrus crispus;
5.16479	46	ES5|g390.t1	-	-	-	-	-	-	4e-08	7e-06	294866404	30.33	Perki	Perkinsus marinus ATCC 50983	Eukaryota_NO_Metazoa	423536	;cellular organisms;Eukaryota;Alveolata;Perkinsea;Perkinsida;Perkinsidae;Perkinsus;Perkinsus marinus;Perkinsus marinus ATCC 50983;
5.01064	250	ES5|g25287.t1	-	-	-	-	-	-	2e-50	3e-48	290981239	57.24	Naegl	Naegleria gruberi strain NEG-M	Eukaryota_NO_Metazoa	744533	;cellular organisms;Eukaryota;Heterolobosea;Schizopyrenida;Vahlkampfiidae;Naegleria;Naegleria gruberi;Naegleria gruberi strain NEG-M;
5.01064	250	ES5|g23672.t1	-	-	-	-	-	2e-11	-	3e-09	303388373	46.48	Encep	Encephalitozoon intestinalis ATCC 50506	Eukaryota_NO_Metazoa	876142	;cellular organisms;Eukaryota;Opisthokonta;Fungi;Microsporidia;Apansporoblastina;Unikaryonidae;Encephalitozoon;Encephalitozoon intestinalis;Encephalitozoon intestinalis ATCC 50506;
5.01064	288	ES5|g423.t1	-	-	-	-	2e-48	-	-	3e-46	168032294	43.8	P_pat	Physcomitrella patens	Eukaryota_NO_Metazoa	3218	;cellular organisms;Eukaryota;Viridiplantae;Streptophyta;Streptophytina;Embryophyta;Bryophyta;Bryophytina;Bryopsida;Funariidae;Funariales;Funariaceae;Physcomitrella;Physcomitrella patens;
4.96185	202	ES5|g14056.t1	-	-	-	-	-	-	7e-10	1e-07	530736350	32.23	Sapro	Saprolegnia diclina VS20	Eukaryota_NO_Metazoa	1156394	;cellular organisms;Eukaryota;Stramenopiles;Oomycetes;Saprolegniales;Saprolegniaceae;Saprolegnia;Saprolegnia diclina;Saprolegnia diclina VS20;
4.96185	250	ES5|g22365.t1	-	-	-	-	-	-	7e-47	1e-44	55824408	36.11	B_sal	Bodo saltans	Eukaryota_NO_Metazoa	75058	;cellular organisms;Eukaryota;Euglenozoa;Kinetoplastida;Bodonidae;Bodo;Bodo saltans;
4.96185	250	ES5|g8979.t1	-	-	-	-	7e-57	-	-	1e-54	168046655	48.09	P_pat	Physcomitrella patens	Eukaryota_NO_Metazoa	3218	;cellular organisms;Eukaryota;Viridiplantae;Streptophyta;Streptophytina;Embryophyta;Bryophyta;Bryophytina;Bryopsida;Funariidae;Funariales;Funariaceae;Physcomitrella;Physcomitrella patens;
4.89285	250	ES5|g18142.t1	-	3e-32	-	-	-	-	-	4e-30	560191252	31.52	A_log	Aliivibrio logei	Bacteria	688	;cellular organisms;Bacteria;Proteobacteria;Gammaproteobacteria;Vibrionales;Vibrionaceae;Aliivibrio;Aliivibrio logei;
4.89285	251	ES5|g20318.t1	-	-	-	-	3e-08	-	-	4e-06	226494646	26.76	Z_may	Zea mays	Eukaryota_NO_Metazoa	4577	;cellular organisms;Eukaryota;Viridiplantae;Streptophyta;Streptophytina;Embryophyta;Tracheophyta;Euphyllophyta;Spermatophyta;Magnoliophyta;Mesangiospermae;Liliopsida;Petrosaviidae;commelinids;Poales;Poaceae;PACMAD clade;Panicoideae;Andropogoneae;Zea;Zea mays;
4.89285	47	ES5|g23097.t1	-	-	-	-	-	3e-07	-	4e-05	453080510	50	Sphae	Sphaerulina musiva SO2202	Eukaryota_NO_Metazoa	692275	;cellular organisms;Eukaryota;Opisthokonta;Fungi;Dikarya;Ascomycota;saccharomyceta;Pezizomycotina;leotiomyceta;dothideomyceta;Dothideomycetes;Dothideomycetidae;Capnodiales;Mycosphaerellaceae;Sphaerulina;Sphaerulina musiva;Sphaerulina musiva SO2202;
4.89285	250	ES5|g28166.t1	-	-	-	-	-	3e-12	-	4e-10	321250613	63.27	Crypt	Cryptococcus gattii WM276	Eukaryota_NO_Metazoa	367775	;cellular organisms;Eukaryota;Opisthokonta;Fungi;Dikarya;Basidiomycota;Agaricomycotina;Tremellomycetes;Tremellales;Tremellaceae;Filobasidiella;Filobasidiella/Cryptococcus neoformans species complex;Cryptococcus gattii;Cryptococcus gattii WM276;
4.89285	250	ES5|g14531.t1	-	-	-	-	-	3e-15	-	4e-13	597935282	31.97	Serpu	Serpula lacrymans var. lacrymans S7.9	Eukaryota_NO_Metazoa	578457	;cellular organisms;Eukaryota;Opisthokonta;Fungi;Dikarya;Basidiomycota;Agaricomycotina;Agaricomycetes;Agaricomycetidae;Boletales;Coniophorineae;Serpulaceae;Serpula;Serpula lacrymans;Serpula lacrymans var. lacrymans;Serpula lacrymans var. lacrymans S7.9;
4.71053	9	ES5|g27138.t1	-	-	-	-	-	-	9e-08	1e-05	557151111	31.58	E_pra	Eimeria praecox	Eukaryota_NO_Metazoa	51316	;cellular organisms;Eukaryota;Alveolata;Apicomplexa;Conoidasida;Coccidia;Eucoccidiorida;Eimeriorina;Eimeriidae;Eimeria;Eimeria praecox;
4.71053	5	ES5|g29540.t1	-	-	-	-	-	9e-06	-	0.001	598034699	32	Auric	Auricularia delicata TFB-10046 SS5	Eukaryota_NO_Metazoa	717982	;cellular organisms;Eukaryota;Opisthokonta;Fungi;Dikarya;Basidiomycota;Agaricomycotina;Agaricomycetes;Agaricomycetes incertae sedis;Auriculariales;Auriculariaceae;Auricularia;Auricularia delicata;Auricularia delicata TFB-10046 SS5;
4.71053	250	ES5|g14527.t1	-	-	-	-	-	9e-12	-	1e-09	367052515	30.06	Thiel	Thielavia terrestris NRRL 8126	Eukaryota_NO_Metazoa	578455	;cellular organisms;Eukaryota;Opisthokonta;Fungi;Dikarya;Ascomycota;saccharomyceta;Pezizomycotina;leotiomyceta;sordariomyceta;Sordariomycetes;Sordariomycetidae;Sordariales;Chaetomiaceae;Thielavia;Thielavia terrestris;Thielavia terrestris NRRL 8126;
4.60517	251	ES5|g18570.t1	-	-	-	-	2e-50	-	-	2e-48	357503375	32.25	M_tru	Medicago truncatula	Eukaryota_NO_Metazoa	3880	;cellular organisms;Eukaryota;Viridiplantae;Streptophyta;Streptophytina;Embryophyta;Tracheophyta;Euphyllophyta;Spermatophyta;Magnoliophyta;Mesangiospermae;eudicotyledons;Gunneridae;Pentapetalae;rosids;fabids;Fabales;Fabaceae;Papilionoideae;Trifolieae;Medicago;Medicago truncatula;
4.60517	307	ES5|g7751.t1	-	3e-43	-	-	-	-	-	3e-41	488729571	37.45	B_mar	Blastopirellula marina	Bacteria	124	;cellular organisms;Bacteria;Planctomycetes;Planctomycetia;Planctomycetales;Planctomycetaceae;Blastopirellula;Blastopirellula marina;
4.60517	250	ES5|g29371.t1	-	-	-	-	-	2e-58	-	2e-56	299756665	56.5	Copri	Coprinopsis cinerea okayama7#130	Eukaryota_NO_Metazoa	240176	;cellular organisms;Eukaryota;Opisthokonta;Fungi;Dikarya;Basidiomycota;Agaricomycotina;Agaricomycetes;Agaricomycetidae;Agaricales;Psathyrellaceae;Coprinopsis;Coprinopsis cinerea;Coprinopsis cinerea okayama7#130;
4.60517	251	ES5|g13986.t1	-	-	-	-	-	4e-67	-	4e-65	494831780	35.44	Conio	Coniosporium apollinis CBS 100218	Eukaryota_NO_Metazoa	1168221	;cellular organisms;Eukaryota;Opisthokonta;Fungi;Dikarya;Ascomycota;saccharomyceta;Pezizomycotina;leotiomyceta;Eurotiomycetes;Chaetothyriomycetidae;Chaetothyriales;Herpotrichiellaceae;Coniosporium;Coniosporium apollinis;Coniosporium apollinis CBS 100218;
4.60517	250	ES5|g16330.t1	-	-	-	-	-	-	4e-13	4e-11	470375747	28.85	Acant	Acanthamoeba castellanii str. Neff	Eukaryota_NO_Metazoa	1257118	;cellular organisms;Eukaryota;Amoebozoa;Discosea;Longamoebia;Centramoebida;Acanthamoebidae;Acanthamoeba;Acanthamoeba castellanii;Acanthamoeba castellanii str. Neff;
4.60517	250	ES5|g6179.t1	-	-	-	-	2e-12	-	-	2e-10	567890207	31.84	C_cle	Citrus clementina	Eukaryota_NO_Metazoa	85681	;cellular organisms;Eukaryota;Viridiplantae;Streptophyta;Streptophytina;Embryophyta;Tracheophyta;Euphyllophyta;Spermatophyta;Magnoliophyta;Mesangiospermae;eudicotyledons;Gunneridae;Pentapetalae;rosids;malvids;Sapindales;Rutaceae;Citrus;Citrus clementina;
4.60517	176	ES5|g18488.t1	-	-	-	-	2e-08	-	-	2e-06	552828846	48.89	C_var	Chlorella variabilis	Eukaryota_NO_Metazoa	554065	;cellular organisms;Eukaryota;Viridiplantae;Chlorophyta;Trebouxiophyceae;Chlorellales;Chlorellaceae;Chlorella;Chlorella variabilis;
4.60517	251	ES5|g20337.t1	-	-	-	-	-	-	1e-17	1e-15	471199384	38.03	Entam	Entamoeba invadens IP1	Eukaryota_NO_Metazoa	370355	;cellular organisms;Eukaryota;Amoebozoa;Archamoebae;Entamoebidae;Entamoeba;Entamoeba invadens;Entamoeba invadens IP1;
4.60517	250	ES5|g21990.t1	-	2e-39	-	-	-	-	-	2e-37	479175267	30.89	Gordo	Gordonibacter pamelaeae 7-10-1-b	Bacteria	657308	;cellular organisms;Bacteria;Actinobacteria;Actinobacteria;Coriobacteridae;Coriobacteriales;Coriobacterineae;Coriobacteriaceae;Gordonibacter;Gordonibacter pamelaeae;Gordonibacter pamelaeae 7-10-1-b;
4.60517	250	ES5|g22883.t1	-	2e-21	-	-	-	-	-	2e-19	510834202	59.46	C_sar	Clostridium sartagoforme	Bacteria	84031	;cellular organisms;Bacteria;Firmicutes;Clostridia;Clostridiales;Clostridiaceae;Clostridium;Clostridium sartagoforme;
4.60517	1075	ES5|g794.t1	-	-	-	-	-	2e-27	-	2e-25	552934646	55.91	Rhizo	Rhizophagus irregularis DAOM 181602	Eukaryota_NO_Metazoa	747089	;cellular organisms;Eukaryota;Opisthokonta;Fungi;Glomeromycota;Glomeromycetes;Glomerales;Glomeraceae;Rhizophagus;Rhizophagus irregularis;Rhizophagus irregularis DAOM 181602;
4.60517	269	ES5|g820.t1	-	-	-	-	-	2e-10	-	2e-08	387766285	28.06	Schiz	Schizosaccharomyces japonicus yFS275	Eukaryota_NO_Metazoa	402676	;cellular organisms;Eukaryota;Opisthokonta;Fungi;Dikarya;Ascomycota;Taphrinomycotina;Schizosaccharomycetes;Schizosaccharomycetales;Schizosaccharomycetaceae;Schizosaccharomyces;Schizosaccharomyces japonicus;Schizosaccharomyces japonicus yFS275;
4.60517	251	ES5|g14837.t1	-	-	-	-	4e-12	-	-	4e-10	527207014	30.41	G_aur	Genlisea aurea	Eukaryota_NO_Metazoa	192259	;cellular organisms;Eukaryota;Viridiplantae;Streptophyta;Streptophytina;Embryophyta;Tracheophyta;Euphyllophyta;Spermatophyta;Magnoliophyta;Mesangiospermae;eudicotyledons;Gunneridae;Pentapetalae;asterids;lamiids;Lamiales;Lentibulariaceae;Genlisea;Genlisea aurea;
4.60517	266	ES5|g15255.t1	-	-	-	-	-	-	1e-10	1e-08	401419722	37.07	Leish	Leishmania mexicana MHOM/GT/2001/U1103	Eukaryota_NO_Metazoa	929439	;cellular organisms;Eukaryota;Euglenozoa;Kinetoplastida;Trypanosomatidae;Leishmaniinae;Leishmania;Leishmania;Leishmania mexicana species complex;Leishmania mexicana;Leishmania mexicana MHOM/GT/2001/U1103;
4.48739	250	ES5|g13213.t1	-	-	-	-	-	-	9e-10	8e-08	514486929	40	Capsa	Capsaspora owczarzaki ATCC 30864	Eukaryota_NO_Metazoa	595528	;cellular organisms;Eukaryota;Opisthokonta;Opisthokonta incertae sedis;Ichthyosporea;Capsaspora;Capsaspora owczarzaki;Capsaspora owczarzaki ATCC 30864;
4.45102	261	ES5|g17803.t1	-	-	-	-	-	-	7e-103	6e-101	348677498	44.86	P_soj	Phytophthora sojae	Eukaryota_NO_Metazoa	67593	;cellular organisms;Eukaryota;Stramenopiles;Oomycetes;Peronosporales;Phytophthora;Phytophthora sojae;
4.42285	251	ES5|g10171.t1	-	-	-	-	-	-	6e-20	5e-18	118377102	45.63	T_the	Tetrahymena thermophila	Eukaryota_NO_Metazoa	5911	;cellular organisms;Eukaryota;Alveolata;Ciliophora;Intramacronucleata;Oligohymenophorea;Hymenostomatida;Tetrahymenina;Tetrahymenidae;Tetrahymena;Tetrahymena thermophila;
4.38203	250	ES5|g17961.t1	-	-	-	-	-	1e-08	-	8e-07	448097753	37.62	Mille	Millerozyma farinosa CBS 7064	Eukaryota_NO_Metazoa	559304	;cellular organisms;Eukaryota;Opisthokonta;Fungi;Dikarya;Ascomycota;saccharomyceta;Saccharomycotina;Saccharomycetes;Saccharomycetales;Debaryomycetaceae;Millerozyma;Millerozyma farinosa;Millerozyma farinosa CBS 7064;
4.38203	250	ES5|g11361.t1	-	-	-	-	-	-	1e-27	8e-26	123398354	38.02	Trich	Trichomonas vaginalis G3	Eukaryota_NO_Metazoa	412133	;cellular organisms;Eukaryota;Parabasalia;Trichomonadida;Trichomonadidae;Trichomonas;Trichomonas vaginalis;Trichomonas vaginalis G3;
4.38203	250	ES5|g12879.t1	-	-	-	-	-	1e-144	-	8e-143	149239682	44.78	Lodde	Lodderomyces elongisporus NRRL YB-4239	Eukaryota_NO_Metazoa	379508	;cellular organisms;Eukaryota;Opisthokonta;Fungi;Dikarya;Ascomycota;saccharomyceta;Saccharomycotina;Saccharomycetes;Saccharomycetales;Debaryomycetaceae;Lodderomyces;Lodderomyces elongisporus;Lodderomyces elongisporus NRRL YB-4239;
4.31749	250	ES5|g24661.t1	-	-	-	-	-	-	4e-45	3e-43	294954466	35.38	Perki	Perkinsus marinus ATCC 50983	Eukaryota_NO_Metazoa	423536	;cellular organisms;Eukaryota;Alveolata;Perkinsea;Perkinsida;Perkinsidae;Perkinsus;Perkinsus marinus;Perkinsus marinus ATCC 50983;
4.31749	58	ES5|g26568.t1	-	8e-08	-	-	-	-	-	6e-06	189502487	63.64	Candi	Candidatus Amoebophilus asiaticus 5a2	Bacteria	452471	;cellular organisms;Bacteria;Bacteroidetes/Chlorobi group;Bacteroidetes;Cytophagia;Cytophagales;Amoebophilaceae;Candidatus Amoebophilus;Candidatus Amoebophilus asiaticus;Candidatus Amoebophilus asiaticus 5a2;
4.31749	250	ES5|g9803.t1	-	-	-	-	4e-08	-	-	3e-06	145355337	27.08	Ostre	Ostreococcus lucimarinus CCE9901	Eukaryota_NO_Metazoa	436017	;cellular organisms;Eukaryota;Viridiplantae;Chlorophyta;Mamiellophyceae;Mamiellales;Ostreococcus;Ostreococcus 'lucimarinus';Ostreococcus lucimarinus CCE9901;
4.2687	3	ES5|g19692.t1	-	-	-	-	-	-	7e-06	0.0005	457873565	42.42	Plasm	Plasmodium cynomolgi strain B	Eukaryota_NO_Metazoa	1120755	;cellular organisms;Eukaryota;Alveolata;Apicomplexa;Aconoidasida;Haemosporida;Plasmodium;Plasmodium (Plasmodium);Plasmodium cynomolgi;Plasmodium cynomolgi strain B;
4.2485	28	ES5|g14912.t1	-	1e-05	-	-	-	-	-	0.0007	516235840	33.33	Pseud	Pseudomonas sp. 313	Bacteria	1234594	;cellular organisms;Bacteria;Proteobacteria;Gammaproteobacteria;Pseudomonadales;Pseudomonadaceae;Pseudomonas;Pseudomonas sp. 313;
4.19971	250	ES5|g19197.t1	-	3e-17	-	-	-	-	-	2e-15	91792246	33.91	Shewa	Shewanella denitrificans OS217	Bacteria	318161	;cellular organisms;Bacteria;Proteobacteria;Gammaproteobacteria;Alteromonadales;Shewanellaceae;Shewanella;Shewanella denitrificans;Shewanella denitrificans OS217;
4.19971	250	ES5|g24088.t1	-	6e-21	-	-	-	-	-	4e-19	320156113	31.33	Vibri	Vibrio vulnificus MO6-24/O	Bacteria	914127	;cellular organisms;Bacteria;Proteobacteria;Gammaproteobacteria;Vibrionales;Vibrionaceae;Vibrio;Vibrio vulnificus;Vibrio vulnificus MO6-24/O;
4.19971	250	ES5|g25361.t1	-	-	-	-	-	-	3e-12	2e-10	470529233	26.52	Acant	Acanthamoeba castellanii str. Neff	Eukaryota_NO_Metazoa	1257118	;cellular organisms;Eukaryota;Amoebozoa;Discosea;Longamoebia;Centramoebida;Acanthamoebidae;Acanthamoeba;Acanthamoeba castellanii;Acanthamoeba castellanii str. Neff;
4.19971	250	ES5|g27025.t1	-	3e-31	-	-	-	-	-	2e-29	516520774	29.78	Xanth	Xanthomonas sp. SHU199	Bacteria	1240783	;cellular organisms;Bacteria;Proteobacteria;Gammaproteobacteria;Xanthomonadales;Xanthomonadaceae;Xanthomonas;Xanthomonas sp. SHU199;
4.19971	250	ES5|g30486.t1	-	-	-	-	-	3e-11	-	2e-09	358398154	42.65	Trich	Trichoderma atroviride IMI 206040	Eukaryota_NO_Metazoa	452589	;cellular organisms;Eukaryota;Opisthokonta;Fungi;Dikarya;Ascomycota;saccharomyceta;Pezizomycotina;leotiomyceta;sordariomyceta;Sordariomycetes;Hypocreomycetidae;Hypocreales;Hypocreaceae;Trichoderma;Trichoderma atroviride;Trichoderma atroviride IMI 206040;
4.19971	254	ES5|g10187.t1	-	-	-	-	-	-	3e-36	2e-34	159115840	34.23	Giard	Giardia lamblia ATCC 50803	Eukaryota_NO_Metazoa	184922	;cellular organisms;Eukaryota;Fornicata;Diplomonadida;Hexamitidae;Giardiinae;Giardia;Giardia intestinalis;Giardia lamblia ATCC 50803;
4.09434	250	ES5|g24045.t1	-	-	-	-	-	1e-08	-	6e-07	573989575	28.99	Cordy	Cordyceps militaris CM01	Eukaryota_NO_Metazoa	983644	;cellular organisms;Eukaryota;Opisthokonta;Fungi;Dikarya;Ascomycota;saccharomyceta;Pezizomycotina;leotiomyceta;sordariomyceta;Sordariomycetes;Hypocreomycetidae;Hypocreales;Cordycipitaceae;Cordyceps;Cordyceps militaris;Cordyceps militaris CM01;
4.09434	45	ES5|g24739.t1	-	-	-	-	-	5e-07	-	3e-05	563292926	34.62	Scler	Sclerotinia borealis F-4157	Eukaryota_NO_Metazoa	1432307	;cellular organisms;Eukaryota;Opisthokonta;Fungi;Dikarya;Ascomycota;saccharomyceta;Pezizomycotina;leotiomyceta;sordariomyceta;Leotiomycetes;Helotiales;Sclerotiniaceae;Sclerotinia;Sclerotinia borealis;Sclerotinia borealis F-4157;
4.09434	250	ES5|g26944.t1	-	-	-	-	-	1e-34	-	6e-33	255935373	30.19	Penic	Penicillium chrysogenum Wisconsin 54-1255	Eukaryota_NO_Metazoa	500485	;cellular organisms;Eukaryota;Opisthokonta;Fungi;Dikarya;Ascomycota;saccharomyceta;Pezizomycotina;leotiomyceta;Eurotiomycetes;Eurotiomycetidae;Eurotiales;Aspergillaceae;Penicillium;Penicillium chrysogenum complex;Penicillium chrysogenum;Penicillium chrysogenum Wisconsin 54-1255;
4.04555	258	ES5|g19979.t1	-	7e-32	-	-	-	-	-	4e-30	555475604	29.04	S_dec	Shewanella decolorationis	Bacteria	256839	;cellular organisms;Bacteria;Proteobacteria;Gammaproteobacteria;Alteromonadales;Shewanellaceae;Shewanella;Shewanella decolorationis;
4.01738	346	ES5|g19024.t1	-	-	-	-	-	9e-23	-	5e-21	67526463	31.22	Asper	Aspergillus nidulans FGSC A4	Eukaryota_NO_Metazoa	227321	;cellular organisms;Eukaryota;Opisthokonta;Fungi;Dikarya;Ascomycota;saccharomyceta;Pezizomycotina;leotiomyceta;Eurotiomycetes;Eurotiomycetidae;Eurotiales;Aspergillaceae;Aspergillus;Aspergillus nidulans;Aspergillus nidulans FGSC A4;
3.91202	9	ES5|g17998.t1	-	-	-	-	-	2e-07	-	1e-05	526200626	23.17	Dacty	Dactylellina haptotyla CBS 200.50	Eukaryota_NO_Metazoa	1284197	;cellular organisms;Eukaryota;Opisthokonta;Fungi;Dikarya;Ascomycota;saccharomyceta;Pezizomycotina;Orbiliomycetes;Orbiliales;Orbiliaceae;mitosporic Orbiliaceae;Dactylellina;Dactylellina haptotyla;Dactylellina haptotyla CBS 200.50;
3.91202	56	ES5|g26028.t1	-	-	-	-	-	4e-08	-	2e-06	396081008	46.97	Encep	Encephalitozoon romaleae SJ-2008	Eukaryota_NO_Metazoa	1178016	;cellular organisms;Eukaryota;Opisthokonta;Fungi;Microsporidia;Apansporoblastina;Unikaryonidae;Encephalitozoon;Encephalitozoon romaleae;Encephalitozoon romaleae SJ-2008;
3.91202	64	ES5|g28122.t1	-	-	-	2e-08	-	-	-	1e-06	545299258	27.03	Human	Human coronavirus HKU1	Viruses	290028	;Viruses;ssRNA viruses;ssRNA positive-strand viruses, no DNA stage;Nidovirales;Coronaviridae;Coronavirinae;Betacoronavirus;Human coronavirus HKU1;
3.91202	35	ES5|g28489.t1	-	-	-	-	-	2e-06	-	0.0001	162312206	36.96	Schiz	Schizosaccharomyces pombe 972h-	Eukaryota_NO_Metazoa	284812	;cellular organisms;Eukaryota;Opisthokonta;Fungi;Dikarya;Ascomycota;Taphrinomycotina;Schizosaccharomycetes;Schizosaccharomycetales;Schizosaccharomycetaceae;Schizosaccharomyces;Schizosaccharomyces pombe;Schizosaccharomyces pombe 972h-;
3.91202	900	ES5|g29476.t1	-	2e-12	-	-	-	-	-	1e-10	489761326	46.05	M_cat	Moraxella catarrhalis	Bacteria	480	;cellular organisms;Bacteria;Proteobacteria;Gammaproteobacteria;Pseudomonadales;Moraxellaceae;Moraxella;Branhamella;Moraxella catarrhalis;
3.91202	29	ES5|g598.t1	-	-	-	-	4e-07	-	-	2e-05	470112970	35.79	Fraga	Fragaria vesca subsp. vesca	Eukaryota_NO_Metazoa	101020	;cellular organisms;Eukaryota;Viridiplantae;Streptophyta;Streptophytina;Embryophyta;Tracheophyta;Euphyllophyta;Spermatophyta;Magnoliophyta;Mesangiospermae;eudicotyledons;Gunneridae;Pentapetalae;rosids;fabids;Rosales;Rosaceae;Rosoideae;Potentilleae;Fragariinae;Fragaria;Fragaria vesca;Fragaria vesca subsp. vesca;
3.91202	250	ES5|g12523.t1	-	-	-	-	1e-40	-	-	5e-39	356567870	37.31	G_max	Glycine max	Eukaryota_NO_Metazoa	3847	;cellular organisms;Eukaryota;Viridiplantae;Streptophyta;Streptophytina;Embryophyta;Tracheophyta;Euphyllophyta;Spermatophyta;Magnoliophyta;Mesangiospermae;eudicotyledons;Gunneridae;Pentapetalae;rosids;fabids;Fabales;Fabaceae;Papilionoideae;Phaseoleae;Glycine;Soja;Glycine max;
3.91202	251	ES5|g12687.t1	-	-	-	-	4e-13	-	-	2e-11	475565895	34.78	A_tau	Aegilops tauschii	Eukaryota_NO_Metazoa	37682	;cellular organisms;Eukaryota;Viridiplantae;Streptophyta;Streptophytina;Embryophyta;Tracheophyta;Euphyllophyta;Spermatophyta;Magnoliophyta;Mesangiospermae;Liliopsida;Petrosaviidae;commelinids;Poales;Poaceae;BEP clade;Pooideae;Triticeae;Aegilops;Aegilops tauschii;
3.91202	250	ES5|g1021.t1	-	-	-	-	-	-	2e-09	1e-07	118354291	28.97	T_the	Tetrahymena thermophila	Eukaryota_NO_Metazoa	5911	;cellular organisms;Eukaryota;Alveolata;Ciliophora;Intramacronucleata;Oligohymenophorea;Hymenostomatida;Tetrahymenina;Tetrahymenidae;Tetrahymena;Tetrahymena thermophila;
3.91202	250	ES5|g14432.t1	-	-	-	-	-	2e-11	-	1e-09	552940727	31.01	Rhizo	Rhizophagus irregularis DAOM 181602	Eukaryota_NO_Metazoa	747089	;cellular organisms;Eukaryota;Opisthokonta;Fungi;Glomeromycota;Glomeromycetes;Glomerales;Glomeraceae;Rhizophagus;Rhizophagus irregularis;Rhizophagus irregularis DAOM 181602;
3.91202	250	ES5|g13463.t1	-	-	-	-	-	-	2e-10	1e-08	514484490	35.63	Capsa	Capsaspora owczarzaki ATCC 30864	Eukaryota_NO_Metazoa	595528	;cellular organisms;Eukaryota;Opisthokonta;Opisthokonta incertae sedis;Ichthyosporea;Capsaspora;Capsaspora owczarzaki;Capsaspora owczarzaki ATCC 30864;
3.80666	410	ES5|g17562.t1	-	-	-	-	-	-	2e-24	9e-23	167537048	47.24	Monos	Monosiga brevicollis MX1	Eukaryota_NO_Metazoa	431895	;cellular organisms;Eukaryota;Opisthokonta;Choanoflagellida;Codonosigidae;Monosiga;Monosiga brevicollis;Monosiga brevicollis MX1;
3.79424	251	ES5|g265.t1	-	9e-14	-	-	-	-	-	4e-12	495508904	44.44	R_int	Richelia intracellularis	Bacteria	1164990	;cellular organisms;Bacteria;Cyanobacteria;Nostocales;Nostocaceae;Richelia;Richelia intracellularis;
3.79424	63	ES5|g9392.t1	-	-	-	-	-	-	9e-07	4e-05	323451965	52.27	A_ano	Aureococcus anophagefferens	Eukaryota_NO_Metazoa	44056	;cellular organisms;Eukaryota;Stramenopiles;Pelagophyceae;Pelagomonadales;Aureococcus;Aureococcus anophagefferens;
3.75787	250	ES5|g26649.t1	-	-	-	-	7e-50	-	-	3e-48	526117946	38.81	V_vin	Vitis vinifera	Eukaryota_NO_Metazoa	29760	;cellular organisms;Eukaryota;Viridiplantae;Streptophyta;Streptophytina;Embryophyta;Tracheophyta;Euphyllophyta;Spermatophyta;Magnoliophyta;Mesangiospermae;eudicotyledons;Gunneridae;Pentapetalae;rosids;rosids incertae sedis;Vitales;Vitaceae;Vitis;Vitis vinifera;
3.75787	209	ES5|g13782.t1	-	-	-	-	7e-09	-	-	3e-07	357143401	24.19	B_dis	Brachypodium distachyon	Eukaryota_NO_Metazoa	15368	;cellular organisms;Eukaryota;Viridiplantae;Streptophyta;Streptophytina;Embryophyta;Tracheophyta;Euphyllophyta;Spermatophyta;Magnoliophyta;Mesangiospermae;Liliopsida;Petrosaviidae;commelinids;Poales;Poaceae;BEP clade;Pooideae;Brachypodieae;Brachypodium;Brachypodium distachyon;
3.68888	250	ES5|g9156.t1	-	-	-	-	1e-134	-	-	4e-133	145360979	61.22	A_tha	Arabidopsis thaliana	Eukaryota_NO_Metazoa	3702	;cellular organisms;Eukaryota;Viridiplantae;Streptophyta;Streptophytina;Embryophyta;Tracheophyta;Euphyllophyta;Spermatophyta;Magnoliophyta;Mesangiospermae;eudicotyledons;Gunneridae;Pentapetalae;rosids;malvids;Brassicales;Brassicaceae;Camelineae;Arabidopsis;Arabidopsis thaliana;
3.68888	484	ES5|g27897.t1	-	-	-	-	-	-	1e-16	4e-15	574117412	24.22	A_ast	Aphanomyces astaci	Eukaryota_NO_Metazoa	112090	;cellular organisms;Eukaryota;Stramenopiles;Oomycetes;Saprolegniales;Saprolegniaceae;Aphanomyces;Aphanomyces astaci;
3.68888	14	ES5|g29916.t1	-	-	-	-	-	5e-07	-	2e-05	575486824	29.69	Batra	Batrachochytrium dendrobatidis JAM81	Eukaryota_NO_Metazoa	684364	;cellular organisms;Eukaryota;Opisthokonta;Fungi;Chytridiomycota;Chytridiomycetes;Rhizophydiales;Rhizophydiales incertae sedis;Batrachochytrium;Batrachochytrium dendrobatidis;Batrachochytrium dendrobatidis JAM81;
3.68888	251	ES5|g9089.t1	-	-	-	-	-	-	1e-13	4e-12	403347387	32.75	O_tri	Oxytricha trifallax	Eukaryota_NO_Metazoa	1172189	;cellular organisms;Eukaryota;Alveolata;Ciliophora;Intramacronucleata;Spirotrichea;Stichotrichia;Sporadotrichida;Oxytrichidae;Oxytrichinae;Oxytricha;Oxytricha trifallax;
3.68888	13	ES5|g15354.t1	5e-06	-	-	-	-	-	-	0.0002	21228822	36.36	Metha	Methanosarcina mazei Go1	Archaea	192952	;cellular organisms;Archaea;Euryarchaeota;Methanomicrobia;Methanosarcinales;Methanosarcinaceae;Methanosarcina;Methanosarcina mazei;Methanosarcina mazei Go1;
3.68888	252	ES5|g10105.t1	-	-	-	-	5e-14	-	-	2e-12	565495378	34.16	C_rub	Capsella rubella	Eukaryota_NO_Metazoa	81985	;cellular organisms;Eukaryota;Viridiplantae;Streptophyta;Streptophytina;Embryophyta;Tracheophyta;Euphyllophyta;Spermatophyta;Magnoliophyta;Mesangiospermae;eudicotyledons;Gunneridae;Pentapetalae;rosids;malvids;Brassicales;Brassicaceae;Camelineae;Capsella;Capsella rubella;
3.62434	15	ES5|g29922.t1	-	-	-	-	-	8e-07	-	3e-05	575486824	29.69	Batra	Batrachochytrium dendrobatidis JAM81	Eukaryota_NO_Metazoa	684364	;cellular organisms;Eukaryota;Opisthokonta;Fungi;Chytridiomycota;Chytridiomycetes;Rhizophydiales;Rhizophydiales incertae sedis;Batrachochytrium;Batrachochytrium dendrobatidis;Batrachochytrium dendrobatidis JAM81;
3.55535	250	ES5|g26805.t1	-	-	-	-	2e-78	-	-	7e-77	159482300	66.11	C_rei	Chlamydomonas reinhardtii	Eukaryota_NO_Metazoa	3055	;cellular organisms;Eukaryota;Viridiplantae;Chlorophyta;Chlorophyceae;Chlamydomonadales;Chlamydomonadaceae;Chlamydomonas;Chlamydomonas reinhardtii;
3.55535	9	ES5|g26828.t1	-	2e-06	-	-	-	-	-	7e-05	578032694	35.56	Comme	Commensalibacter sp. MX01	Bacteria	1208583	;cellular organisms;Bacteria;Proteobacteria;Alphaproteobacteria;Rhodospirillales;Acetobacteraceae;Commensalibacter;Commensalibacter sp. MX01;
3.50656	250	ES5|g16311.t1	-	9e-52	-	-	-	-	-	3e-50	490988563	60.54	Copro	Coprococcus	Bacteria	33042	;cellular organisms;Bacteria;Firmicutes;Clostridia;Clostridiales;Lachnospiraceae;Coprococcus;
3.50656	250	ES5|g19981.t1	-	-	-	-	-	-	6e-10	2e-08	470439148	37	Acant	Acanthamoeba castellanii str. Neff	Eukaryota_NO_Metazoa	1257118	;cellular organisms;Eukaryota;Amoebozoa;Discosea;Longamoebia;Centramoebida;Acanthamoebidae;Acanthamoeba;Acanthamoeba castellanii;Acanthamoeba castellanii str. Neff;
3.50656	252	ES5|g21773.t1	-	-	-	-	6e-21	-	-	2e-19	297821080	39.2	Arabi	Arabidopsis lyrata subsp. lyrata	Eukaryota_NO_Metazoa	81972	;cellular organisms;Eukaryota;Viridiplantae;Streptophyta;Streptophytina;Embryophyta;Tracheophyta;Euphyllophyta;Spermatophyta;Magnoliophyta;Mesangiospermae;eudicotyledons;Gunneridae;Pentapetalae;rosids;malvids;Brassicales;Brassicaceae;Camelineae;Arabidopsis;Arabidopsis lyrata;Arabidopsis lyrata subsp. lyrata;
3.50656	250	ES5|g22974.t1	-	3e-11	-	-	-	-	-	1e-09	78184665	46.58	Synec	Synechococcus sp. CC9902	Bacteria	316279	;cellular organisms;Bacteria;Cyanobacteria;Oscillatoriophycideae;Chroococcales;Synechococcus;Synechococcus sp. CC9902;
3.50656	250	ES5|g30722.t1	-	-	-	-	9e-12	-	-	3e-10	565458229	33.33	C_rub	Capsella rubella	Eukaryota_NO_Metazoa	81985	;cellular organisms;Eukaryota;Viridiplantae;Streptophyta;Streptophytina;Embryophyta;Tracheophyta;Euphyllophyta;Spermatophyta;Magnoliophyta;Mesangiospermae;eudicotyledons;Gunneridae;Pentapetalae;rosids;malvids;Brassicales;Brassicaceae;Camelineae;Capsella;Capsella rubella;
3.4012	23	ES5|g23289.t1	-	-	-	-	-	-	1e-06	3e-05	470439148	33.33	Acant	Acanthamoeba castellanii str. Neff	Eukaryota_NO_Metazoa	1257118	;cellular organisms;Eukaryota;Amoebozoa;Discosea;Longamoebia;Centramoebida;Acanthamoebidae;Acanthamoeba;Acanthamoeba castellanii;Acanthamoeba castellanii str. Neff;
3.4012	17	ES5|g23942.t1	-	-	-	-	-	2e-06	-	6e-05	595492141	24.45	Rhizo	Rhizophagus irregularis DAOM 197198w	Eukaryota_NO_Metazoa	1432141	;cellular organisms;Eukaryota;Opisthokonta;Fungi;Glomeromycota;Glomeromycetes;Glomerales;Glomeraceae;Rhizophagus;Rhizophagus irregularis;Rhizophagus irregularis DAOM 197198w;
3.4012	5	ES5|g26815.t1	-	2e-06	-	-	-	-	-	6e-05	549294178	67.57	Pepto	Peptoclostridium difficile E13	Bacteria	1215062	;cellular organisms;Bacteria;Firmicutes;Clostridia;Clostridiales;Peptostreptococcaceae;Peptoclostridium;Peptoclostridium difficile;Peptoclostridium difficile E13;
3.4012	252	ES5|g27607.t1	-	-	-	-	-	1e-09	-	3e-08	523780235	52	Sprag	Spraguea lophii 42_110	Eukaryota_NO_Metazoa	1358809	;cellular organisms;Eukaryota;Opisthokonta;Fungi;Microsporidia;Apansporoblastina;Spraguidae;Spraguea;Spraguea lophii;Spraguea lophii 42_110;
3.4012	250	ES5|g11807.t1	-	-	-	-	-	-	1e-10	3e-09	224001716	25.6	Thala	Thalassiosira pseudonana CCMP1335	Eukaryota_NO_Metazoa	296543	;cellular organisms;Eukaryota;Stramenopiles;Bacillariophyta;Coscinodiscophyceae;Thalassiosirophycidae;Thalassiosirales;Thalassiosiraceae;Thalassiosira;Thalassiosira pseudonana;Thalassiosira pseudonana CCMP1335;
3.4012	539	ES5|g13432.t1	-	2e-18	-	-	-	-	-	6e-17	490899077	28.24	L_kir	Leptospira kirschneri	Bacteria	29507	;cellular organisms;Bacteria;Spirochaetes;Spirochaetia;Spirochaetales;Leptospiraceae;Leptospira;Leptospira kirschneri;
3.28341	250	ES5|g20013.t1	-	-	-	-	-	3e-09	-	8e-08	46139803	44.44	Fusar	Fusarium graminearum PH-1	Eukaryota_NO_Metazoa	229533	;cellular organisms;Eukaryota;Opisthokonta;Fungi;Dikarya;Ascomycota;saccharomyceta;Pezizomycotina;leotiomyceta;sordariomyceta;Sordariomycetes;Hypocreomycetidae;Hypocreales;Nectriaceae;Fusarium;Fusarium sambucinum species complex;Fusarium graminearum;Fusarium graminearum PH-1;
3.21888	89	ES5|g21533.t1	-	-	-	-	-	-	2e-06	5e-05	330845791	25.54	D_pur	Dictyostelium purpureum	Eukaryota_NO_Metazoa	5786	;cellular organisms;Eukaryota;Amoebozoa;Mycetozoa;Dictyosteliida;Dictyostelium;Dictyostelium purpureum;
3.21888	42	ES5|g24216.t1	-	-	-	-	-	2e-05	-	0.0005	449299466	30.2	Baudo	Baudoinia compniacensis UAMH 10762	Eukaryota_NO_Metazoa	717646	;cellular organisms;Eukaryota;Opisthokonta;Fungi;Dikarya;Ascomycota;saccharomyceta;Pezizomycotina;leotiomyceta;dothideomyceta;Dothideomycetes;Dothideomycetidae;Capnodiales;Teratosphaeriaceae;Baudoinia;Baudoinia compniacensis;Baudoinia compniacensis UAMH 10762;
3.21888	250	ES5|g26385.t1	-	4e-09	-	-	-	-	-	1e-07	497834187	37.36	S_pro	Serinicoccus profundi	Bacteria	1078471	;cellular organisms;Bacteria;Actinobacteria;Actinobacteria;Actinobacteridae;Actinomycetales;Micrococcineae;Intrasporangiaceae;Serinicoccus;Serinicoccus profundi;
3.21888	8	ES5|g30950.t1	-	-	-	-	-	-	4e-07	1e-05	551560643	31.52	Emili	Emiliania huxleyi CCMP1516	Eukaryota_NO_Metazoa	280463	;cellular organisms;Eukaryota;Haptophyceae;Isochrysidales;Noelaerhabdaceae;Emiliania;Emiliania huxleyi;Emiliania huxleyi CCMP1516;
3.21888	6	ES5|g881.t1	-	-	-	-	-	-	2e-07	5e-06	83315014	33.33	Plasm	Plasmodium yoelii yoelii 17XNL	Eukaryota_NO_Metazoa	352914	;cellular organisms;Eukaryota;Alveolata;Apicomplexa;Aconoidasida;Haemosporida;Plasmodium;Plasmodium (Vinckeia);Plasmodium yoelii;Plasmodium yoelii yoelii;Plasmodium yoelii yoelii 17XNL;
3.21888	80	ES5|g13914.t1	-	-	-	-	-	-	4e-17	1e-15	470435674	22.59	Acant	Acanthamoeba castellanii str. Neff	Eukaryota_NO_Metazoa	1257118	;cellular organisms;Eukaryota;Amoebozoa;Discosea;Longamoebia;Centramoebida;Acanthamoebidae;Acanthamoeba;Acanthamoeba castellanii;Acanthamoeba castellanii str. Neff;
3.11352	250	ES5|g16215.t1	-	-	-	-	-	-	4e-12	9e-11	586737032	40	Tetra	Tetrahymena thermophila SB210	Eukaryota_NO_Metazoa	312017	;cellular organisms;Eukaryota;Alveolata;Ciliophora;Intramacronucleata;Oligohymenophorea;Hymenostomatida;Tetrahymenina;Tetrahymenidae;Tetrahymena;Tetrahymena thermophila;Tetrahymena thermophila SB210;
3.11352	91	ES5|g14775.t1	-	4e-11	-	-	-	-	-	9e-10	575413305	30.43	Candi	Candidatus Entotheonella sp. TSY2	Bacteria	1429439	;cellular organisms;Bacteria;Proteobacteria;delta/epsilon subdivisions;Deltaproteobacteria;unclassified Deltaproteobacteria;Candidatus Entotheonella;Candidatus Entotheonella sp. TSY2;
2.99573	250	ES5|g7760.t1	-	-	-	-	-	1e-34	-	2e-33	384488601	79.17	Rhizo	Rhizopus delemar RA 99-880	Eukaryota_NO_Metazoa	246409	;cellular organisms;Eukaryota;Opisthokonta;Fungi;Fungi incertae sedis;Early diverging fungal lineages;Mucoromycotina;Mucorales;Mucorineae;Rhizopodaceae;Rhizopus;Rhizopus delemar;Rhizopus delemar RA 99-880;
2.99573	192	ES5|g18301.t1	-	-	-	-	-	3e-11	-	6e-10	599108339	38.05	Punct	Punctularia strigosozonata HHB-11173 SS5	Eukaryota_NO_Metazoa	741275	;cellular organisms;Eukaryota;Opisthokonta;Fungi;Dikarya;Basidiomycota;Agaricomycotina;Agaricomycetes;Agaricomycetes incertae sedis;Corticiales;Punctulariaceae;Punctularia;Punctularia strigosozonata;Punctularia strigosozonata HHB-11173 SS5;
2.99573	74	ES5|g19698.t1	-	-	-	-	2e-07	-	-	4e-06	545364310	28.19	Cocco	Coccomyxa subellipsoidea C-169	Eukaryota_NO_Metazoa	574566	;cellular organisms;Eukaryota;Viridiplantae;Chlorophyta;Trebouxiophyceae;Trebouxiophyceae incertae sedis;Coccomyxaceae;Coccomyxa;Coccomyxa subellipsoidea;Coccomyxa subellipsoidea C-169;
2.99573	250	ES5|g23430.t1	-	-	-	-	2e-08	-	-	4e-07	545376045	32.43	Cocco	Coccomyxa subellipsoidea C-169	Eukaryota_NO_Metazoa	574566	;cellular organisms;Eukaryota;Viridiplantae;Chlorophyta;Trebouxiophyceae;Trebouxiophyceae incertae sedis;Coccomyxaceae;Coccomyxa;Coccomyxa subellipsoidea;Coccomyxa subellipsoidea C-169;
2.99573	250	ES5|g24104.t1	-	-	-	-	1e-18	-	-	2e-17	326522849	42.5	Horde	Hordeum vulgare subsp. vulgare	Eukaryota_NO_Metazoa	112509	;cellular organisms;Eukaryota;Viridiplantae;Streptophyta;Streptophytina;Embryophyta;Tracheophyta;Euphyllophyta;Spermatophyta;Magnoliophyta;Mesangiospermae;Liliopsida;Petrosaviidae;commelinids;Poales;Poaceae;BEP clade;Pooideae;Triticeae;Hordeum;Hordeum vulgare;Hordeum vulgare subsp. vulgare;
2.99573	15	ES5|g25509.t1	-	-	-	-	-	-	1e-06	2e-05	157866641	25.72	Leish	Leishmania major strain Friedlin	Eukaryota_NO_Metazoa	347515	;cellular organisms;Eukaryota;Euglenozoa;Kinetoplastida;Trypanosomatidae;Leishmaniinae;Leishmania;Leishmania;Leishmania major species complex;Leishmania major;Leishmania major strain Friedlin;
2.99573	250	ES5|g28172.t1	-	-	-	-	-	-	1e-10	2e-09	470518261	59.09	Acant	Acanthamoeba castellanii str. Neff	Eukaryota_NO_Metazoa	1257118	;cellular organisms;Eukaryota;Amoebozoa;Discosea;Longamoebia;Centramoebida;Acanthamoebidae;Acanthamoeba;Acanthamoeba castellanii;Acanthamoeba castellanii str. Neff;
2.99573	18	ES5|g30026.t1	-	-	-	-	-	-	1e-08	2e-07	397621606	40.82	T_oce	Thalassiosira oceanica	Eukaryota_NO_Metazoa	159749	;cellular organisms;Eukaryota;Stramenopiles;Bacillariophyta;Coscinodiscophyceae;Thalassiosirophycidae;Thalassiosirales;Thalassiosiraceae;Thalassiosira;Thalassiosira oceanica;
2.99573	25	ES5|g13690.t1	-	-	-	-	-	3e-24	-	6e-23	575480358	29.02	Batra	Batrachochytrium dendrobatidis JAM81	Eukaryota_NO_Metazoa	684364	;cellular organisms;Eukaryota;Opisthokonta;Fungi;Chytridiomycota;Chytridiomycetes;Rhizophydiales;Rhizophydiales incertae sedis;Batrachochytrium;Batrachochytrium dendrobatidis;Batrachochytrium dendrobatidis JAM81;
2.99573	250	ES5|g28362.t1	-	-	-	-	-	2e-80	-	4e-79	19075921	55.46	Schiz	Schizosaccharomyces pombe 972h-	Eukaryota_NO_Metazoa	284812	;cellular organisms;Eukaryota;Opisthokonta;Fungi;Dikarya;Ascomycota;Taphrinomycotina;Schizosaccharomycetes;Schizosaccharomycetales;Schizosaccharomycetaceae;Schizosaccharomyces;Schizosaccharomyces pombe;Schizosaccharomyces pombe 972h-;
2.99573	250	ES5|g8006.t1	-	-	-	-	-	3e-42	-	6e-41	396465538	48.45	Lepto	Leptosphaeria maculans JN3	Eukaryota_NO_Metazoa	985895	;cellular organisms;Eukaryota;Opisthokonta;Fungi;Dikarya;Ascomycota;saccharomyceta;Pezizomycotina;leotiomyceta;dothideomyceta;Dothideomycetes;Pleosporomycetidae;Pleosporales;Pleosporineae;Leptosphaeriaceae;Leptosphaeria;Leptosphaeria maculans complex;Leptosphaeria maculans;Leptosphaeria maculans 'brassicae' group;Leptosphaeria maculans JN3;
2.99573	250	ES5|g15206.t1	-	-	-	-	1e-36	-	-	2e-35	302762847	50	S_moe	Selaginella moellendorffii	Eukaryota_NO_Metazoa	88036	;cellular organisms;Eukaryota;Viridiplantae;Streptophyta;Streptophytina;Embryophyta;Tracheophyta;Lycopodiophyta;Isoetopsida;Selaginellales;Selaginellaceae;Selaginella;Selaginella moellendorffii;
2.8622	2	ES5|g20510.t1	-	-	-	-	-	-	4e-05	0.0007	403355850	47.46	O_tri	Oxytricha trifallax	Eukaryota_NO_Metazoa	1172189	;cellular organisms;Eukaryota;Alveolata;Ciliophora;Intramacronucleata;Spirotrichea;Stichotrichia;Sporadotrichida;Oxytrichidae;Oxytrichinae;Oxytricha;Oxytricha trifallax;
2.8622	250	ES5|g13575.t1	-	-	-	-	-	-	4e-13	7e-12	573091005	45.07	P_min	Prorocentrum minimum	Eukaryota_NO_Metazoa	39449	;cellular organisms;Eukaryota;Alveolata;Dinophyceae;Prorocentrales;Prorocentraceae;Prorocentrum;Prorocentrum minimum;
2.81341	77	ES5|g18001.t1	-	3e-07	-	-	-	-	-	5e-06	516333279	52.63	S_xyl	Staphylococcus xylosus	Bacteria	1288	;cellular organisms;Bacteria;Firmicutes;Bacilli;Bacillales;Staphylococcaceae;Staphylococcus;Staphylococcus xylosus;
2.81341	251	ES5|g18640.t1	-	-	-	-	-	6e-23	-	1e-21	384493548	59.21	Rhizo	Rhizopus delemar RA 99-880	Eukaryota_NO_Metazoa	246409	;cellular organisms;Eukaryota;Opisthokonta;Fungi;Fungi incertae sedis;Early diverging fungal lineages;Mucoromycotina;Mucorales;Mucorineae;Rhizopodaceae;Rhizopus;Rhizopus delemar;Rhizopus delemar RA 99-880;
2.81341	254	ES5|g22197.t1	-	6e-15	-	-	-	-	-	1e-13	152070729	40.52	Beggi	Beggiatoa sp. PS	Bacteria	422289	;cellular organisms;Bacteria;Proteobacteria;Gammaproteobacteria;Thiotrichales;Thiotrichaceae;Beggiatoa;Beggiatoa sp. PS;
2.81341	8	ES5|g8324.t1	-	-	-	-	-	-	6e-06	0.0001	470242151	25.86	D_fas	Dictyostelium fasciculatum	Eukaryota_NO_Metazoa	261658	;cellular organisms;Eukaryota;Amoebozoa;Mycetozoa;Dictyosteliida;Dictyostelium;Dictyostelium fasciculatum;
2.81341	130	ES5|g12735.t1	-	-	-	-	-	6e-10	-	1e-08	149248506	49.06	Lodde	Lodderomyces elongisporus NRRL YB-4239	Eukaryota_NO_Metazoa	379508	;cellular organisms;Eukaryota;Opisthokonta;Fungi;Dikarya;Ascomycota;saccharomyceta;Saccharomycotina;Saccharomycetes;Saccharomycetales;Debaryomycetaceae;Lodderomyces;Lodderomyces elongisporus;Lodderomyces elongisporus NRRL YB-4239;
2.81341	251	ES5|g14064.t1	-	-	-	-	-	-	3e-57	5e-56	145527750	27.15	Param	Paramecium tetraurelia strain d4-2	Eukaryota_NO_Metazoa	412030	;cellular organisms;Eukaryota;Alveolata;Ciliophora;Intramacronucleata;Oligohymenophorea;Peniculida;Parameciidae;Paramecium;Paramecium tetraurelia;Paramecium tetraurelia strain d4-2;
2.70805	495	ES5|g19355.t1	-	-	-	-	-	2e-134	-	3e-133	402467976	49.03	Edhaz	Edhazardia aedis USNM 41457	Eukaryota_NO_Metazoa	1003232	;cellular organisms;Eukaryota;Opisthokonta;Fungi;Microsporidia;Microsporidia incertae sedis;Culicosporidae;Edhazardia;Edhazardia aedis;Edhazardia aedis USNM 41457;
2.70805	250	ES5|g29931.t1	-	2e-24	-	-	-	-	-	3e-23	493443925	40.16	B_mul	Burkholderia multivorans	Bacteria	87883	;cellular organisms;Bacteria;Proteobacteria;Betaproteobacteria;Burkholderiales;Burkholderiaceae;Burkholderia;Burkholderia cepacia complex;Burkholderia multivorans;
2.70805	250	ES5|g15417.t1	-	-	-	-	-	-	2e-40	3e-39	281207921	50.31	Polys	Polysphondylium pallidum PN500	Eukaryota_NO_Metazoa	670386	;cellular organisms;Eukaryota;Amoebozoa;Mycetozoa;Dictyosteliida;Polysphondylium;Polysphondylium pallidum;Polysphondylium pallidum PN500;
2.59027	31	ES5|g18527.t1	-	-	-	-	6e-11	-	-	8e-10	255545384	28.82	R_com	Ricinus communis	Eukaryota_NO_Metazoa	3988	;cellular organisms;Eukaryota;Viridiplantae;Streptophyta;Streptophytina;Embryophyta;Tracheophyta;Euphyllophyta;Spermatophyta;Magnoliophyta;Mesangiospermae;eudicotyledons;Gunneridae;Pentapetalae;rosids;fabids;Malpighiales;Euphorbiaceae;Acalyphoideae;Acalypheae;Ricinus;Ricinus communis;
2.59027	252	ES5|g19280.t1	-	-	-	-	3e-13	-	-	4e-12	357460301	31.82	M_tru	Medicago truncatula	Eukaryota_NO_Metazoa	3880	;cellular organisms;Eukaryota;Viridiplantae;Streptophyta;Streptophytina;Embryophyta;Tracheophyta;Euphyllophyta;Spermatophyta;Magnoliophyta;Mesangiospermae;eudicotyledons;Gunneridae;Pentapetalae;rosids;fabids;Fabales;Fabaceae;Papilionoideae;Trifolieae;Medicago;Medicago truncatula;
2.59027	41	ES5|g20883.t1	-	-	-	-	3e-07	-	-	4e-06	595809446	31.34	P_per	Prunus persica	Eukaryota_NO_Metazoa	3760	;cellular organisms;Eukaryota;Viridiplantae;Streptophyta;Streptophytina;Embryophyta;Tracheophyta;Euphyllophyta;Spermatophyta;Magnoliophyta;Mesangiospermae;eudicotyledons;Gunneridae;Pentapetalae;rosids;fabids;Rosales;Rosaceae;Maloideae;Amygdaleae;Prunus;Prunus persica;
2.59027	250	ES5|g13379.t1	-	3e-20	-	-	-	-	-	4e-19	94312468	40.94	Cupri	Cupriavidus metallidurans CH34	Bacteria	266264	;cellular organisms;Bacteria;Proteobacteria;Betaproteobacteria;Burkholderiales;Burkholderiaceae;Cupriavidus;Cupriavidus metallidurans;Cupriavidus metallidurans CH34;
2.59027	250	ES5|g14777.t1	-	-	-	-	6e-09	-	-	8e-08	357460301	35	M_tru	Medicago truncatula	Eukaryota_NO_Metazoa	3880	;cellular organisms;Eukaryota;Viridiplantae;Streptophyta;Streptophytina;Embryophyta;Tracheophyta;Euphyllophyta;Spermatophyta;Magnoliophyta;Mesangiospermae;eudicotyledons;Gunneridae;Pentapetalae;rosids;fabids;Fabales;Fabaceae;Papilionoideae;Trifolieae;Medicago;Medicago truncatula;
2.59027	250	ES5|g22305.t1	-	-	-	-	-	-	3e-44	4e-43	300122977	36.7	B_hom	Blastocystis hominis	Eukaryota_NO_Metazoa	12968	;cellular organisms;Eukaryota;Stramenopiles;Blastocystis;Blastocystis hominis;
2.59027	251	ES5|g13332.t1	-	-	-	-	3e-16	-	-	4e-15	15239940	57.33	A_tha	Arabidopsis thaliana	Eukaryota_NO_Metazoa	3702	;cellular organisms;Eukaryota;Viridiplantae;Streptophyta;Streptophytina;Embryophyta;Tracheophyta;Euphyllophyta;Spermatophyta;Magnoliophyta;Mesangiospermae;eudicotyledons;Gunneridae;Pentapetalae;rosids;malvids;Brassicales;Brassicaceae;Camelineae;Arabidopsis;Arabidopsis thaliana;
2.52573	253	ES5|g17693.t1	-	-	-	-	8e-12	-	-	1e-10	116782493	28.57	P_sit	Picea sitchensis	Eukaryota_NO_Metazoa	3332	;cellular organisms;Eukaryota;Viridiplantae;Streptophyta;Streptophytina;Embryophyta;Tracheophyta;Euphyllophyta;Spermatophyta;Acrogymnospermae;Pinidae;Pinales;Pinaceae;Picea;Picea sitchensis;
2.52573	250	ES5|g19831.t1	-	4e-18	-	-	-	-	-	5e-17	493443925	41.6	B_mul	Burkholderia multivorans	Bacteria	87883	;cellular organisms;Bacteria;Proteobacteria;Betaproteobacteria;Burkholderiales;Burkholderiaceae;Burkholderia;Burkholderia cepacia complex;Burkholderia multivorans;
2.52573	49	ES5|g25418.t1	-	-	-	-	-	4e-06	-	5e-05	549042931	30.51	Pyron	Pyronema omphalodes CBS 100304	Eukaryota_NO_Metazoa	1076935	;cellular organisms;Eukaryota;Opisthokonta;Fungi;Dikarya;Ascomycota;saccharomyceta;Pezizomycotina;Pezizomycetes;Pezizales;Pyronemataceae;Pyronema;Pyronema omphalodes;Pyronema omphalodes CBS 100304;
2.52573	45	ES5|g26813.t1	-	-	-	-	-	-	4e-16	5e-15	403334965	43.94	O_tri	Oxytricha trifallax	Eukaryota_NO_Metazoa	1172189	;cellular organisms;Eukaryota;Alveolata;Ciliophora;Intramacronucleata;Spirotrichea;Stichotrichia;Sporadotrichida;Oxytrichidae;Oxytrichinae;Oxytricha;Oxytricha trifallax;
2.52573	250	ES5|g14968.t1	-	-	-	-	-	-	8e-22	1e-20	551583523	48.54	Emili	Emiliania huxleyi CCMP1516	Eukaryota_NO_Metazoa	280463	;cellular organisms;Eukaryota;Haptophyceae;Isochrysidales;Noelaerhabdaceae;Emiliania;Emiliania huxleyi;Emiliania huxleyi CCMP1516;
2.43612	250	ES5|g16995.t1	-	-	-	-	7e-24	-	-	8e-23	255084888	46.36	Micro	Micromonas sp. RCC299	Eukaryota_NO_Metazoa	296587	;cellular organisms;Eukaryota;Viridiplantae;Chlorophyta;Mamiellophyceae;Mamiellales;Micromonas;Micromonas sp. RCC299;
2.43612	187	ES5|g27837.t1	-	-	-	-	7e-09	-	-	8e-08	357162149	23.81	B_dis	Brachypodium distachyon	Eukaryota_NO_Metazoa	15368	;cellular organisms;Eukaryota;Viridiplantae;Streptophyta;Streptophytina;Embryophyta;Tracheophyta;Euphyllophyta;Spermatophyta;Magnoliophyta;Mesangiospermae;Liliopsida;Petrosaviidae;commelinids;Poales;Poaceae;BEP clade;Pooideae;Brachypodieae;Brachypodium;Brachypodium distachyon;
2.43612	250	ES5|g14688.t1	-	-	-	-	7e-08	-	-	8e-07	567901100	45.83	C_cle	Citrus clementina	Eukaryota_NO_Metazoa	85681	;cellular organisms;Eukaryota;Viridiplantae;Streptophyta;Streptophytina;Embryophyta;Tracheophyta;Euphyllophyta;Spermatophyta;Magnoliophyta;Mesangiospermae;eudicotyledons;Gunneridae;Pentapetalae;rosids;malvids;Sapindales;Rutaceae;Citrus;Citrus clementina;
2.40795	250	ES5|g8226.t1	-	9e-33	-	-	-	-	-	1e-31	494819338	31.4	D_mic	Dialister micraerophilus	Bacteria	309120	;cellular organisms;Bacteria;Firmicutes;Negativicutes;Selenomonadales;Veillonellaceae;Dialister;Dialister micraerophilus;
2.40795	250	ES5|g908.t1	-	9e-23	-	-	-	-	-	1e-21	517518746	43.8	A_kie	Ahrensia kielensis	Bacteria	76980	;cellular organisms;Bacteria;Proteobacteria;Alphaproteobacteria;Rhodobacterales;Rhodobacteraceae;Ahrensia;Ahrensia kielensis;
2.30259	105	ES5|g16533.t1	-	-	-	-	-	-	6e-09	6e-08	342184316	41.28	Trypa	Trypanosoma congolense IL3000	Eukaryota_NO_Metazoa	1068625	;cellular organisms;Eukaryota;Euglenozoa;Kinetoplastida;Trypanosomatidae;Trypanosoma;Nannomonas;Trypanosoma congolense;Trypanosoma congolense IL3000;
2.30259	22	ES5|g16824.t1	-	-	-	-	-	3e-06	-	3e-05	448084307	22.56	Mille	Millerozyma farinosa CBS 7064	Eukaryota_NO_Metazoa	559304	;cellular organisms;Eukaryota;Opisthokonta;Fungi;Dikarya;Ascomycota;saccharomyceta;Saccharomycotina;Saccharomycetes;Saccharomycetales;Debaryomycetaceae;Millerozyma;Millerozyma farinosa;Millerozyma farinosa CBS 7064;
2.30259	250	ES5|g17635.t1	-	-	-	-	-	-	4e-50	4e-49	71420615	34.56	Trypa	Trypanosoma cruzi strain CL Brener	Eukaryota_NO_Metazoa	353153	;cellular organisms;Eukaryota;Euglenozoa;Kinetoplastida;Trypanosomatidae;Trypanosoma;Schizotrypanum;Trypanosoma cruzi;Trypanosoma cruzi strain CL Brener;
2.30259	50	ES5|g6178.t1	2e-08	-	-	-	-	-	-	2e-07	490137668	55.56	M_lim	Methanofollis liminatans	Archaea	2201	;cellular organisms;Archaea;Euryarchaeota;Methanomicrobia;Methanomicrobiales;Methanomicrobiaceae;Methanofollis;Methanofollis liminatans;
2.30259	250	ES5|g18959.t1	-	-	-	-	2e-14	-	-	2e-13	326529369	33.94	Horde	Hordeum vulgare subsp. vulgare	Eukaryota_NO_Metazoa	112509	;cellular organisms;Eukaryota;Viridiplantae;Streptophyta;Streptophytina;Embryophyta;Tracheophyta;Euphyllophyta;Spermatophyta;Magnoliophyta;Mesangiospermae;Liliopsida;Petrosaviidae;commelinids;Poales;Poaceae;BEP clade;Pooideae;Triticeae;Hordeum;Hordeum vulgare;Hordeum vulgare subsp. vulgare;
2.30259	487	ES5|g19801.t1	-	-	-	-	-	9e-31	-	9e-30	588261409	60	Walle	Wallemia sebi CBS 633.66	Eukaryota_NO_Metazoa	671144	;cellular organisms;Eukaryota;Opisthokonta;Fungi;Dikarya;Basidiomycota;Basidiomycota incertae sedis;Wallemiomycetes;Wallemiales;Wallemiales incertae sedis;Wallemia;Wallemia sebi;Wallemia sebi CBS 633.66;
2.30259	250	ES5|g21354.t1	-	-	-	-	-	2e-12	-	2e-11	568119394	27.75	Cyphe	Cyphellophora europaea CBS 101466	Eukaryota_NO_Metazoa	1220924	;cellular organisms;Eukaryota;Opisthokonta;Fungi;Dikarya;Ascomycota;saccharomyceta;Pezizomycotina;leotiomyceta;Eurotiomycetes;Chaetothyriomycetidae;Chaetothyriales;Cyphellophoraceae;Cyphellophora;Cyphellophora europaea;Cyphellophora europaea CBS 101466;
2.30259	4	ES5|g24700.t1	-	-	-	-	3e-06	-	-	3e-05	566199338	28.48	P_tri	Populus trichocarpa	Eukaryota_NO_Metazoa	3694	;cellular organisms;Eukaryota;Viridiplantae;Streptophyta;Streptophytina;Embryophyta;Tracheophyta;Euphyllophyta;Spermatophyta;Magnoliophyta;Mesangiospermae;eudicotyledons;Gunneridae;Pentapetalae;rosids;fabids;Malpighiales;Salicaceae;Saliceae;Populus;Populus trichocarpa;
2.30259	17	ES5|g27939.t1	-	-	-	-	-	1e-05	-	0.0001	557995468	31.87	P_bra	Pseudozyma brasiliensis	Eukaryota_NO_Metazoa	1392244	;cellular organisms;Eukaryota;Opisthokonta;Fungi;Dikarya;Basidiomycota;Ustilaginomycotina;Ustilaginomycetes;Ustilaginales;Ustilaginaceae;mitosporic Ustilaginaceae;Pseudozyma;Pseudozyma brasiliensis;
2.30259	12	ES5|g9788.t1	-	-	-	-	4e-05	-	-	0.0004	565497784	30.72	C_rub	Capsella rubella	Eukaryota_NO_Metazoa	81985	;cellular organisms;Eukaryota;Viridiplantae;Streptophyta;Streptophytina;Embryophyta;Tracheophyta;Euphyllophyta;Spermatophyta;Magnoliophyta;Mesangiospermae;eudicotyledons;Gunneridae;Pentapetalae;rosids;malvids;Brassicales;Brassicaceae;Camelineae;Capsella;Capsella rubella;
2.30259	250	ES5|g10058.t1	-	-	-	-	3e-12	-	-	3e-11	460396918	30.53	S_lyc	Solanum lycopersicum	Eukaryota_NO_Metazoa	4081	;cellular organisms;Eukaryota;Viridiplantae;Streptophyta;Streptophytina;Embryophyta;Tracheophyta;Euphyllophyta;Spermatophyta;Magnoliophyta;Mesangiospermae;eudicotyledons;Gunneridae;Pentapetalae;asterids;lamiids;Solanales;Solanaceae;Solanoideae;Solaneae;Solanum;Lycopersicon;Solanum lycopersicum;
2.30259	250	ES5|g10319.t1	-	-	-	-	-	-	5e-13	5e-12	470439148	31.45	Acant	Acanthamoeba castellanii str. Neff	Eukaryota_NO_Metazoa	1257118	;cellular organisms;Eukaryota;Amoebozoa;Discosea;Longamoebia;Centramoebida;Acanthamoebidae;Acanthamoeba;Acanthamoeba castellanii;Acanthamoeba castellanii str. Neff;
2.30259	250	ES5|g15808.t1	-	-	-	-	-	2e-08	-	2e-07	475676563	40.58	Fusar	Fusarium oxysporum f. sp. cubense race 4	Eukaryota_NO_Metazoa	1229665	;cellular organisms;Eukaryota;Opisthokonta;Fungi;Dikarya;Ascomycota;saccharomyceta;Pezizomycotina;leotiomyceta;sordariomyceta;Sordariomycetes;Hypocreomycetidae;Hypocreales;Nectriaceae;Fusarium;Fusarium oxysporum species complex;Fusarium oxysporum;Fusarium oxysporum f. cubense;Fusarium oxysporum f. sp. cubense race 4;
2.30259	250	ES5|g16350.t1	-	-	-	-	-	6e-65	-	6e-64	589281410	35.66	Treme	Tremella mesenterica DSM 1558	Eukaryota_NO_Metazoa	578456	;cellular organisms;Eukaryota;Opisthokonta;Fungi;Dikarya;Basidiomycota;Agaricomycotina;Tremellomycetes;Tremellales;Tremellaceae;Tremella;Tremella mesenterica;Tremella mesenterica DSM 1558;
2.30259	250	ES5|g20813.t1	-	-	-	-	-	-	2e-39	2e-38	294887213	35.79	Perki	Perkinsus marinus ATCC 50983	Eukaryota_NO_Metazoa	423536	;cellular organisms;Eukaryota;Alveolata;Perkinsea;Perkinsida;Perkinsidae;Perkinsus;Perkinsus marinus;Perkinsus marinus ATCC 50983;
2.30259	250	ES5|g22314.t1	-	-	-	-	-	-	2e-17	2e-16	471222211	29.07	I_mul	Ichthyophthirius multifiliis	Eukaryota_NO_Metazoa	5932	;cellular organisms;Eukaryota;Alveolata;Ciliophora;Intramacronucleata;Oligohymenophorea;Hymenostomatida;Ophryoglenina;Ichthyophthirius;Ichthyophthirius multifiliis;
2.30259	250	ES5|g26067.t1	-	-	-	-	-	1e-26	-	1e-25	363756100	41.22	Eremo	Eremothecium cymbalariae DBVPG#7215	Eukaryota_NO_Metazoa	931890	;cellular organisms;Eukaryota;Opisthokonta;Fungi;Dikarya;Ascomycota;saccharomyceta;Saccharomycotina;Saccharomycetes;Saccharomycetales;Saccharomycetaceae;Eremothecium;Eremothecium cymbalariae;Eremothecium cymbalariae DBVPG#7215;
2.30259	45	ES5|g11429.t1	-	-	-	-	-	7e-10	-	7e-09	576920555	64.06	Bipol	Bipolaris zeicola 26-R-13	Eukaryota_NO_Metazoa	930089	;cellular organisms;Eukaryota;Opisthokonta;Fungi;Dikarya;Ascomycota;saccharomyceta;Pezizomycotina;leotiomyceta;dothideomyceta;Dothideomycetes;Pleosporomycetidae;Pleosporales;Pleosporineae;Pleosporaceae;Bipolaris;Bipolaris zeicola;Bipolaris zeicola 26-R-13;
2.30259	250	ES5|g15005.t1	-	-	-	-	3e-24	-	-	3e-23	474186309	31.89	T_ura	Triticum urartu	Eukaryota_NO_Metazoa	4572	;cellular organisms;Eukaryota;Viridiplantae;Streptophyta;Streptophytina;Embryophyta;Tracheophyta;Euphyllophyta;Spermatophyta;Magnoliophyta;Mesangiospermae;Liliopsida;Petrosaviidae;commelinids;Poales;Poaceae;BEP clade;Pooideae;Triticeae;Triticum;Triticum urartu;
2.30259	250	ES5|g15180.t1	-	-	-	-	-	1e-45	-	1e-44	449547626	30.98	Cerip	Ceriporiopsis subvermispora B	Eukaryota_NO_Metazoa	914234	;cellular organisms;Eukaryota;Opisthokonta;Fungi;Dikarya;Basidiomycota;Agaricomycotina;Agaricomycetes;Agaricomycetes incertae sedis;Polyporales;Meruliaceae;Ceriporiopsis;Ceriporiopsis subvermispora;Ceriporiopsis subvermispora B;
2.19722	250	ES5|g12792.t1	-	-	-	-	1e-07	-	-	9e-07	326498451	33.01	Horde	Hordeum vulgare subsp. vulgare	Eukaryota_NO_Metazoa	112509	;cellular organisms;Eukaryota;Viridiplantae;Streptophyta;Streptophytina;Embryophyta;Tracheophyta;Euphyllophyta;Spermatophyta;Magnoliophyta;Mesangiospermae;Liliopsida;Petrosaviidae;commelinids;Poales;Poaceae;BEP clade;Pooideae;Triticeae;Hordeum;Hordeum vulgare;Hordeum vulgare subsp. vulgare;
2.1848	250	ES5|g18934.t1	-	-	-	-	-	-	9e-22	8e-21	224003381	39.49	Thala	Thalassiosira pseudonana CCMP1335	Eukaryota_NO_Metazoa	296543	;cellular organisms;Eukaryota;Stramenopiles;Bacillariophyta;Coscinodiscophyceae;Thalassiosirophycidae;Thalassiosirales;Thalassiosiraceae;Thalassiosira;Thalassiosira pseudonana;Thalassiosira pseudonana CCMP1335;
2.14843	250	ES5|g25671.t1	-	-	-	-	7e-11	-	-	6e-10	15222771	34.93	A_tha	Arabidopsis thaliana	Eukaryota_NO_Metazoa	3702	;cellular organisms;Eukaryota;Viridiplantae;Streptophyta;Streptophytina;Embryophyta;Tracheophyta;Euphyllophyta;Spermatophyta;Magnoliophyta;Mesangiospermae;eudicotyledons;Gunneridae;Pentapetalae;rosids;malvids;Brassicales;Brassicaceae;Camelineae;Arabidopsis;Arabidopsis thaliana;
2.12026	250	ES5|g20904.t1	-	-	-	-	6e-08	-	-	5e-07	357460301	29.41	M_tru	Medicago truncatula	Eukaryota_NO_Metazoa	3880	;cellular organisms;Eukaryota;Viridiplantae;Streptophyta;Streptophytina;Embryophyta;Tracheophyta;Euphyllophyta;Spermatophyta;Magnoliophyta;Mesangiospermae;eudicotyledons;Gunneridae;Pentapetalae;rosids;fabids;Fabales;Fabaceae;Papilionoideae;Trifolieae;Medicago;Medicago truncatula;
2.07944	204	ES5|g18821.t1	-	-	-	-	-	-	1e-07	8e-07	570969202	28.57	Phyto	Phytophthora parasitica P10297	Eukaryota_NO_Metazoa	1317064	;cellular organisms;Eukaryota;Stramenopiles;Oomycetes;Peronosporales;Phytophthora;Phytophthora parasitica;Phytophthora parasitica P10297;
2.07944	250	ES5|g23059.t1	-	-	-	-	-	-	1e-10	8e-10	167393063	35.96	Entam	Entamoeba dispar SAW760	Eukaryota_NO_Metazoa	370354	;cellular organisms;Eukaryota;Amoebozoa;Archamoebae;Entamoebidae;Entamoeba;Entamoeba dispar;Entamoeba dispar SAW760;
2.07944	250	ES5|g580.t1	-	-	-	-	-	-	1e-11	8e-11	470375747	24.41	Acant	Acanthamoeba castellanii str. Neff	Eukaryota_NO_Metazoa	1257118	;cellular organisms;Eukaryota;Amoebozoa;Discosea;Longamoebia;Centramoebida;Acanthamoebidae;Acanthamoeba;Acanthamoeba castellanii;Acanthamoeba castellanii str. Neff;
2.07944	250	ES5|g16535.t1	-	-	-	-	-	1e-51	-	8e-51	511009849	40.88	Mucor	Mucor circinelloides f. circinelloides 1006PhL	Eukaryota_NO_Metazoa	1220926	;cellular organisms;Eukaryota;Opisthokonta;Fungi;Fungi incertae sedis;Early diverging fungal lineages;Mucoromycotina;Mucorales;Mucorineae;Mucoraceae;Mucor;Mucor circinelloides;Mucor circinelloides f. circinelloides;Mucor circinelloides f. circinelloides 1006PhL;
2.07944	250	ES5|g8361.t1	-	-	-	-	-	1e-48	-	8e-48	552920312	43.5	Rhizo	Rhizophagus irregularis DAOM 181602	Eukaryota_NO_Metazoa	747089	;cellular organisms;Eukaryota;Opisthokonta;Fungi;Glomeromycota;Glomeromycetes;Glomerales;Glomeraceae;Rhizophagus;Rhizophagus irregularis;Rhizophagus irregularis DAOM 181602;
2.07944	250	ES5|g559.t1	-	-	-	-	1e-15	-	-	8e-15	565468866	33.12	C_rub	Capsella rubella	Eukaryota_NO_Metazoa	81985	;cellular organisms;Eukaryota;Viridiplantae;Streptophyta;Streptophytina;Embryophyta;Tracheophyta;Euphyllophyta;Spermatophyta;Magnoliophyta;Mesangiospermae;eudicotyledons;Gunneridae;Pentapetalae;rosids;malvids;Brassicales;Brassicaceae;Camelineae;Capsella;Capsella rubella;
2.0149	253	ES5|g14080.t1	-	-	-	-	-	-	4e-12	3e-11	470375747	29.94	Acant	Acanthamoeba castellanii str. Neff	Eukaryota_NO_Metazoa	1257118	;cellular organisms;Eukaryota;Amoebozoa;Discosea;Longamoebia;Centramoebida;Acanthamoebidae;Acanthamoeba;Acanthamoeba castellanii;Acanthamoeba castellanii str. Neff;
1.96611	250	ES5|g20043.t1	-	-	-	-	-	7e-08	-	5e-07	405117693	27.56	Crypt	Cryptococcus neoformans var. grubii H99	Eukaryota_NO_Metazoa	235443	;cellular organisms;Eukaryota;Opisthokonta;Fungi;Dikarya;Basidiomycota;Agaricomycotina;Tremellomycetes;Tremellales;Tremellaceae;Filobasidiella;Filobasidiella/Cryptococcus neoformans species complex;Cryptococcus neoformans;Cryptococcus neoformans var. grubii;Cryptococcus neoformans var. grubii H99;
1.94591	250	ES5|g29287.t1	-	-	-	-	-	1e-16	-	7e-16	530477703	30.21	Colle	Colletotrichum gloeosporioides Cg-14	Eukaryota_NO_Metazoa	1237896	;cellular organisms;Eukaryota;Opisthokonta;Fungi;Dikarya;Ascomycota;saccharomyceta;Pezizomycotina;leotiomyceta;sordariomyceta;Sordariomycetes;Hypocreomycetidae;Glomerellales;Glomerellaceae;mitosporic Glomerellaceae;Colletotrichum;Colletotrichum gloeosporioides;Colletotrichum gloeosporioides Cg-14;
1.94591	250	ES5|g29637.t1	-	-	-	-	-	-	1e-15	7e-15	154416697	31.51	Trich	Trichomonas vaginalis G3	Eukaryota_NO_Metazoa	412133	;cellular organisms;Eukaryota;Parabasalia;Trichomonadida;Trichomonadidae;Trichomonas;Trichomonas vaginalis;Trichomonas vaginalis G3;
1.94591	8	ES5|g16646.t1	-	0.0001	-	-	-	-	-	0.0007	189501798	34.02	Candi	Candidatus Amoebophilus asiaticus 5a2	Bacteria	452471	;cellular organisms;Bacteria;Bacteroidetes/Chlorobi group;Bacteroidetes;Cytophagia;Cytophagales;Amoebophilaceae;Candidatus Amoebophilus;Candidatus Amoebophilus asiaticus;Candidatus Amoebophilus asiaticus 5a2;
1.89712	27	ES5|g19423.t1	-	-	-	-	-	3e-05	-	0.0002	517323390	30	Fusar	Fusarium fujikuroi IMI 58289	Eukaryota_NO_Metazoa	1279085	;cellular organisms;Eukaryota;Opisthokonta;Fungi;Dikarya;Ascomycota;saccharomyceta;Pezizomycotina;leotiomyceta;sordariomyceta;Sordariomycetes;Hypocreomycetidae;Hypocreales;Nectriaceae;Fusarium;Fusarium fujikuroi species complex;Fusarium fujikuroi;Fusarium fujikuroi IMI 58289;
1.89712	8	ES5|g20617.t1	-	-	-	-	3e-05	-	-	0.0002	475540688	31.88	A_tau	Aegilops tauschii	Eukaryota_NO_Metazoa	37682	;cellular organisms;Eukaryota;Viridiplantae;Streptophyta;Streptophytina;Embryophyta;Tracheophyta;Euphyllophyta;Spermatophyta;Magnoliophyta;Mesangiospermae;Liliopsida;Petrosaviidae;commelinids;Poales;Poaceae;BEP clade;Pooideae;Triticeae;Aegilops;Aegilops tauschii;
1.89712	250	ES5|g6903.t1	-	-	-	-	3e-11	-	-	2e-10	565493268	35.48	C_rub	Capsella rubella	Eukaryota_NO_Metazoa	81985	;cellular organisms;Eukaryota;Viridiplantae;Streptophyta;Streptophytina;Embryophyta;Tracheophyta;Euphyllophyta;Spermatophyta;Magnoliophyta;Mesangiospermae;eudicotyledons;Gunneridae;Pentapetalae;rosids;malvids;Brassicales;Brassicaceae;Camelineae;Capsella;Capsella rubella;
1.89712	250	ES5|g25790.t1	-	3e-16	-	-	-	-	-	2e-15	522171726	37.2	M_rhi	Marinobacterium rhizophilum	Bacteria	420402	;cellular organisms;Bacteria;Proteobacteria;Gammaproteobacteria;Alteromonadales;Alteromonadaceae;Marinobacterium;Marinobacterium rhizophilum;
1.89712	201	ES5|g28924.t1	-	-	-	-	-	3e-09	-	2e-08	343426250	49.25	Spori	Sporisorium reilianum SRZ2	Eukaryota_NO_Metazoa	999809	;cellular organisms;Eukaryota;Opisthokonta;Fungi;Dikarya;Basidiomycota;Ustilaginomycotina;Ustilaginomycetes;Ustilaginales;Ustilaginaceae;Sporisorium;Sporisorium reilianum;Sporisorium reilianum SRZ2;
1.89712	250	ES5|g9607.t1	-	-	-	-	-	-	3e-09	2e-08	219130490	56.82	Phaeo	Phaeodactylum tricornutum CCAP 1055/1	Eukaryota_NO_Metazoa	556484	;cellular organisms;Eukaryota;Stramenopiles;Bacillariophyta;Bacillariophyceae;Bacillariophycidae;Naviculales;Phaeodactylaceae;Phaeodactylum;Phaeodactylum tricornutum;Phaeodactylum tricornutum CCAP 1055/1;
1.89712	250	ES5|g13107.t1	-	-	-	-	3e-09	-	-	2e-08	475605858	24.38	A_tau	Aegilops tauschii	Eukaryota_NO_Metazoa	37682	;cellular organisms;Eukaryota;Viridiplantae;Streptophyta;Streptophytina;Embryophyta;Tracheophyta;Euphyllophyta;Spermatophyta;Magnoliophyta;Mesangiospermae;Liliopsida;Petrosaviidae;commelinids;Poales;Poaceae;BEP clade;Pooideae;Triticeae;Aegilops;Aegilops tauschii;
1.83258	124	ES5|g23995.t1	-	-	-	-	8e-07	-	-	5e-06	222612872	24.21	Oryza	Oryza sativa Japonica Group	Eukaryota_NO_Metazoa	39947	;cellular organisms;Eukaryota;Viridiplantae;Streptophyta;Streptophytina;Embryophyta;Tracheophyta;Euphyllophyta;Spermatophyta;Magnoliophyta;Mesangiospermae;Liliopsida;Petrosaviidae;commelinids;Poales;Poaceae;BEP clade;Ehrhartoideae;Oryzeae;Oryza;Oryza sativa;Oryza sativa Japonica Group;
1.79176	227	ES5|g18780.t1	-	1e-08	-	-	-	-	-	6e-08	302337829	43.08	Spiro	Spirochaeta smaragdinae DSM 11293	Bacteria	573413	;cellular organisms;Bacteria;Spirochaetes;Spirochaetia;Spirochaetales;Spirochaetaceae;Spirochaeta;Spirochaeta smaragdinae;Spirochaeta smaragdinae DSM 11293;
1.79176	250	ES5|g698.t1	-	-	-	-	-	-	1e-08	6e-08	470430214	34.85	Acant	Acanthamoeba castellanii str. Neff	Eukaryota_NO_Metazoa	1257118	;cellular organisms;Eukaryota;Amoebozoa;Discosea;Longamoebia;Centramoebida;Acanthamoebidae;Acanthamoeba;Acanthamoeba castellanii;Acanthamoeba castellanii str. Neff;
1.79176	251	ES5|g16455.t1	-	1e-62	-	-	-	-	-	6e-62	610423088	60.71	D_ori	Draconibacterium orientale	Bacteria	1168034	;cellular organisms;Bacteria;Bacteroidetes/Chlorobi group;Bacteroidetes;Bacteroidia;Bacteroidales;Draconibacteriaceae;Draconibacterium;Draconibacterium orientale;
1.79176	250	ES5|g16873.t1	-	-	-	-	1e-09	-	-	6e-09	552808654	27.39	C_var	Chlorella variabilis	Eukaryota_NO_Metazoa	554065	;cellular organisms;Eukaryota;Viridiplantae;Chlorophyta;Trebouxiophyceae;Chlorellales;Chlorellaceae;Chlorella;Chlorella variabilis;
1.79176	250	ES5|g5894.t1	-	-	-	-	-	1e-31	-	6e-31	598009947	49.53	Auric	Auricularia delicata TFB-10046 SS5	Eukaryota_NO_Metazoa	717982	;cellular organisms;Eukaryota;Opisthokonta;Fungi;Dikarya;Basidiomycota;Agaricomycotina;Agaricomycetes;Agaricomycetes incertae sedis;Auriculariales;Auriculariaceae;Auricularia;Auricularia delicata;Auricularia delicata TFB-10046 SS5;
1.79176	182	ES5|g20970.t1	-	-	-	-	-	-	5e-07	3e-06	551677134	30.28	Guill	Guillardia theta CCMP2712	Eukaryota_NO_Metazoa	905079	;cellular organisms;Eukaryota;Cryptophyta;Pyrenomonadales;Geminigeraceae;Guillardia;Guillardia theta;Guillardia theta CCMP2712;
1.79176	24	ES5|g23819.t1	-	-	-	-	-	-	5e-07	3e-06	470529233	21.95	Acant	Acanthamoeba castellanii str. Neff	Eukaryota_NO_Metazoa	1257118	;cellular organisms;Eukaryota;Amoebozoa;Discosea;Longamoebia;Centramoebida;Acanthamoebidae;Acanthamoeba;Acanthamoeba castellanii;Acanthamoeba castellanii str. Neff;
1.79176	94	ES5|g28775.t1	-	-	-	-	-	-	5e-08	3e-07	574107563	42.03	A_ast	Aphanomyces astaci	Eukaryota_NO_Metazoa	112090	;cellular organisms;Eukaryota;Stramenopiles;Oomycetes;Saprolegniales;Saprolegniaceae;Aphanomyces;Aphanomyces astaci;
1.79176	62	ES5|g879.t1	-	-	-	-	-	5e-16	-	3e-15	255947256	36.78	Penic	Penicillium chrysogenum Wisconsin 54-1255	Eukaryota_NO_Metazoa	500485	;cellular organisms;Eukaryota;Opisthokonta;Fungi;Dikarya;Ascomycota;saccharomyceta;Pezizomycotina;leotiomyceta;Eurotiomycetes;Eurotiomycetidae;Eurotiales;Aspergillaceae;Penicillium;Penicillium chrysogenum complex;Penicillium chrysogenum;Penicillium chrysogenum Wisconsin 54-1255;
1.79176	250	ES5|g15806.t1	-	-	-	-	-	1e-22	-	6e-22	588253244	36.84	Walle	Wallemia sebi CBS 633.66	Eukaryota_NO_Metazoa	671144	;cellular organisms;Eukaryota;Opisthokonta;Fungi;Dikarya;Basidiomycota;Basidiomycota incertae sedis;Wallemiomycetes;Wallemiales;Wallemiales incertae sedis;Wallemia;Wallemia sebi;Wallemia sebi CBS 633.66;
1.74297	6	ES5|g15799.t1	-	-	-	-	-	7e-05	-	0.0004	325096099	27.61	Ajell	Ajellomyces capsulatus H88	Eukaryota_NO_Metazoa	544711	;cellular organisms;Eukaryota;Opisthokonta;Fungi;Dikarya;Ascomycota;saccharomyceta;Pezizomycotina;leotiomyceta;Eurotiomycetes;Eurotiomycetidae;Onygenales;Ajellomycetaceae;Ajellomyces;Ajellomyces capsulatus;Ajellomyces capsulatus H88;
1.60944	250	ES5|g8819.t1	-	-	-	-	2e-58	-	-	1e-57	308813361	37.74	O_tau	Ostreococcus tauri	Eukaryota_NO_Metazoa	70448	;cellular organisms;Eukaryota;Viridiplantae;Chlorophyta;Mamiellophyceae;Mamiellales;Ostreococcus;Ostreococcus tauri;
1.60944	29	ES5|g16458.t1	-	-	-	-	-	4e-06	-	2e-05	453084340	50	Sphae	Sphaerulina musiva SO2202	Eukaryota_NO_Metazoa	692275	;cellular organisms;Eukaryota;Opisthokonta;Fungi;Dikarya;Ascomycota;saccharomyceta;Pezizomycotina;leotiomyceta;dothideomyceta;Dothideomycetes;Dothideomycetidae;Capnodiales;Mycosphaerellaceae;Sphaerulina;Sphaerulina musiva;Sphaerulina musiva SO2202;
1.60944	250	ES5|g18679.t1	-	-	-	-	-	2e-09	-	1e-08	575480756	34	Batra	Batrachochytrium dendrobatidis JAM81	Eukaryota_NO_Metazoa	684364	;cellular organisms;Eukaryota;Opisthokonta;Fungi;Chytridiomycota;Chytridiomycetes;Rhizophydiales;Rhizophydiales incertae sedis;Batrachochytrium;Batrachochytrium dendrobatidis;Batrachochytrium dendrobatidis JAM81;
1.60944	10	ES5|g19005.t1	-	-	-	-	-	-	2e-05	0.0001	510904695	34.38	B_equ	Babesia equi	Eukaryota_NO_Metazoa	5872	;cellular organisms;Eukaryota;Alveolata;Apicomplexa;Aconoidasida;Piroplasmida;Babesiidae;Babesia;Babesia equi;
1.60944	270	ES5|g20829.t1	-	-	-	-	-	-	4e-10	2e-09	342184123	37.72	Trypa	Trypanosoma congolense IL3000	Eukaryota_NO_Metazoa	1068625	;cellular organisms;Eukaryota;Euglenozoa;Kinetoplastida;Trypanosomatidae;Trypanosoma;Nannomonas;Trypanosoma congolense;Trypanosoma congolense IL3000;
1.60944	3	ES5|g21041.t1	2e-05	-	-	-	-	-	-	0.0001	493014009	28.26	N_tib	Natronorubrum tibetense	Archaea	63128	;cellular organisms;Archaea;Euryarchaeota;Halobacteria;Halobacteriales;Halobacteriaceae;Natronorubrum;Natronorubrum tibetense;
1.60944	250	ES5|g22582.t1	-	-	-	-	-	6e-17	-	3e-16	402085583	54.67	Gaeum	Gaeumannomyces graminis var. tritici R3-111a-1	Eukaryota_NO_Metazoa	644352	;cellular organisms;Eukaryota;Opisthokonta;Fungi;Dikarya;Ascomycota;saccharomyceta;Pezizomycotina;leotiomyceta;sordariomyceta;Sordariomycetes;Sordariomycetidae;Magnaporthales;Magnaporthaceae;Gaeumannomyces;Gaeumannomyces graminis;Gaeumannomyces graminis var. tritici;Gaeumannomyces graminis var. tritici R3-111a-1;
1.60944	16	ES5|g24066.t1	-	-	-	-	-	-	8e-09	4e-08	568048248	29.05	P_par	Phytophthora parasitica	Eukaryota_NO_Metazoa	4792	;cellular organisms;Eukaryota;Stramenopiles;Oomycetes;Peronosporales;Phytophthora;Phytophthora parasitica;
1.60944	250	ES5|g24206.t1	-	-	-	-	-	-	4e-13	2e-12	1051276	29.81	S_nov	Sterkiella nova	Eukaryota_NO_Metazoa	200597	;cellular organisms;Eukaryota;Alveolata;Ciliophora;Intramacronucleata;Spirotrichea;Stichotrichia;Sporadotrichida;Oxytrichidae;Stylonychinae;Sterkiella;Sterkiella nova;
1.60944	250	ES5|g25026.t1	-	-	-	-	-	2e-23	-	1e-22	573989191	27.12	Cordy	Cordyceps militaris CM01	Eukaryota_NO_Metazoa	983644	;cellular organisms;Eukaryota;Opisthokonta;Fungi;Dikarya;Ascomycota;saccharomyceta;Pezizomycotina;leotiomyceta;sordariomyceta;Sordariomycetes;Hypocreomycetidae;Hypocreales;Cordycipitaceae;Cordyceps;Cordyceps militaris;Cordyceps militaris CM01;
1.60944	250	ES5|g7510.t1	-	-	-	-	-	1e-14	-	5e-14	254567119	43.21	Komag	Komagataella pastoris GS115	Eukaryota_NO_Metazoa	644223	;cellular organisms;Eukaryota;Opisthokonta;Fungi;Dikarya;Ascomycota;saccharomyceta;Saccharomycotina;Saccharomycetes;Saccharomycetales;Saccharomycetaceae;Komagataella;Komagataella pastoris;Komagataella pastoris GS115;
1.60944	256	ES5|g26658.t1	-	-	-	-	-	1e-16	-	5e-16	170084837	36.84	Lacca	Laccaria bicolor S238N-H82	Eukaryota_NO_Metazoa	486041	;cellular organisms;Eukaryota;Opisthokonta;Fungi;Dikarya;Basidiomycota;Agaricomycotina;Agaricomycetes;Agaricomycetidae;Agaricales;Tricholomataceae;Laccaria;Laccaria bicolor;Laccaria bicolor S238N-H82;
1.60944	250	ES5|g29294.t1	-	-	-	-	2e-22	-	-	1e-21	225436506	48.15	V_vin	Vitis vinifera	Eukaryota_NO_Metazoa	29760	;cellular organisms;Eukaryota;Viridiplantae;Streptophyta;Streptophytina;Embryophyta;Tracheophyta;Euphyllophyta;Spermatophyta;Magnoliophyta;Mesangiospermae;eudicotyledons;Gunneridae;Pentapetalae;rosids;rosids incertae sedis;Vitales;Vitaceae;Vitis;Vitis vinifera;
1.60944	250	ES5|g29646.t1	-	-	-	-	1e-19	-	-	5e-19	350537951	38.98	S_lyc	Solanum lycopersicum	Eukaryota_NO_Metazoa	4081	;cellular organisms;Eukaryota;Viridiplantae;Streptophyta;Streptophytina;Embryophyta;Tracheophyta;Euphyllophyta;Spermatophyta;Magnoliophyta;Mesangiospermae;eudicotyledons;Gunneridae;Pentapetalae;asterids;lamiids;Solanales;Solanaceae;Solanoideae;Solaneae;Solanum;Lycopersicon;Solanum lycopersicum;
1.60944	4	ES5|g9589.t1	-	-	-	-	4e-05	-	-	0.0002	567149140	35	E_sal	Eutrema salsugineum	Eukaryota_NO_Metazoa	72664	;cellular organisms;Eukaryota;Viridiplantae;Streptophyta;Streptophytina;Embryophyta;Tracheophyta;Euphyllophyta;Spermatophyta;Magnoliophyta;Mesangiospermae;eudicotyledons;Gunneridae;Pentapetalae;rosids;malvids;Brassicales;Brassicaceae;Eutremeae;Eutrema;Eutrema salsugineum;
1.60944	250	ES5|g10996.t1	-	-	-	-	-	-	1e-21	5e-21	118389870	35.59	T_the	Tetrahymena thermophila	Eukaryota_NO_Metazoa	5911	;cellular organisms;Eukaryota;Alveolata;Ciliophora;Intramacronucleata;Oligohymenophorea;Hymenostomatida;Tetrahymenina;Tetrahymenidae;Tetrahymena;Tetrahymena thermophila;
1.60944	129	ES5|g11258.t1	-	-	-	-	4e-07	-	-	2e-06	242074392	40.26	S_bic	Sorghum bicolor	Eukaryota_NO_Metazoa	4558	;cellular organisms;Eukaryota;Viridiplantae;Streptophyta;Streptophytina;Embryophyta;Tracheophyta;Euphyllophyta;Spermatophyta;Magnoliophyta;Mesangiospermae;Liliopsida;Petrosaviidae;commelinids;Poales;Poaceae;PACMAD clade;Panicoideae;Andropogoneae;Sorghum;Sorghum bicolor;
1.60944	79	ES5|g14969.t1	-	6e-08	-	-	-	-	-	3e-07	491864882	32.3	Parab	Parabacteroides	Bacteria	375288	;cellular organisms;Bacteria;Bacteroidetes/Chlorobi group;Bacteroidetes;Bacteroidia;Bacteroidales;Porphyromonadaceae;Parabacteroides;
1.60944	250	ES5|g15444.t1	-	-	-	-	-	4e-13	-	2e-12	378756208	53.97	Nemat	Nematocida sp. 1 ERTm2	Eukaryota_NO_Metazoa	944018	;cellular organisms;Eukaryota;Opisthokonta;Fungi;Microsporidia;Microsporidia incertae sedis;Nematocida;Nematocida sp. 1;Nematocida sp. 1 ERTm2;
1.60944	252	ES5|g15919.t1	-	-	-	-	-	-	2e-12	1e-11	530736350	28.14	Sapro	Saprolegnia diclina VS20	Eukaryota_NO_Metazoa	1156394	;cellular organisms;Eukaryota;Stramenopiles;Oomycetes;Saprolegniales;Saprolegniaceae;Saprolegnia;Saprolegnia diclina;Saprolegnia diclina VS20;
1.60944	250	ES5|g10358.t1	-	-	-	-	-	-	4e-68	2e-67	545710651	36.5	G_sul	Galdieria sulphuraria	Eukaryota_NO_Metazoa	130081	;cellular organisms;Eukaryota;Rhodophyta;Bangiophyceae;Cyanidiales;Cyanidiaceae;Galdieria;Galdieria sulphuraria;
1.50408	455	ES5|g7823.t1	-	-	-	-	-	-	2e-08	9e-08	123454759	51.72	Trich	Trichomonas vaginalis G3	Eukaryota_NO_Metazoa	412133	;cellular organisms;Eukaryota;Parabasalia;Trichomonadida;Trichomonadidae;Trichomonas;Trichomonas vaginalis;Trichomonas vaginalis G3;
1.50408	254	ES5|g9093.t1	-	-	-	-	2e-24	-	-	9e-24	357483333	29.18	M_tru	Medicago truncatula	Eukaryota_NO_Metazoa	3880	;cellular organisms;Eukaryota;Viridiplantae;Streptophyta;Streptophytina;Embryophyta;Tracheophyta;Euphyllophyta;Spermatophyta;Magnoliophyta;Mesangiospermae;eudicotyledons;Gunneridae;Pentapetalae;rosids;fabids;Fabales;Fabaceae;Papilionoideae;Trifolieae;Medicago;Medicago truncatula;
1.49165	369	ES5|g14701.t1	-	-	-	-	-	-	9e-09	4e-08	302393730	44.3	T_pyr	Tetrahymena pyriformis	Eukaryota_NO_Metazoa	5908	;cellular organisms;Eukaryota;Alveolata;Ciliophora;Intramacronucleata;Oligohymenophorea;Hymenostomatida;Tetrahymenina;Tetrahymenidae;Tetrahymena;Tetrahymena pyriformis;
1.45529	67	ES5|g20240.t1	-	7e-06	-	-	-	-	-	3e-05	488117416	32.89	L_int	Leptospira interrogans	Bacteria	173	;cellular organisms;Bacteria;Spirochaetes;Spirochaetia;Spirochaetales;Leptospiraceae;Leptospira;Leptospira interrogans;
1.45529	127	ES5|g23890.t1	-	7e-09	-	-	-	-	-	3e-08	42523961	28.42	Bdell	Bdellovibrio bacteriovorus HD100	Bacteria	264462	;cellular organisms;Bacteria;Proteobacteria;delta/epsilon subdivisions;Deltaproteobacteria;Bdellovibrionales;Bdellovibrionaceae;Bdellovibrio;Bdellovibrio bacteriovorus;Bdellovibrio bacteriovorus HD100;
1.45529	250	ES5|g29927.t1	-	-	-	-	7e-07	-	-	3e-06	470146506	32.76	Fraga	Fragaria vesca subsp. vesca	Eukaryota_NO_Metazoa	101020	;cellular organisms;Eukaryota;Viridiplantae;Streptophyta;Streptophytina;Embryophyta;Tracheophyta;Euphyllophyta;Spermatophyta;Magnoliophyta;Mesangiospermae;eudicotyledons;Gunneridae;Pentapetalae;rosids;fabids;Rosales;Rosaceae;Rosoideae;Potentilleae;Fragariinae;Fragaria;Fragaria vesca;Fragaria vesca subsp. vesca;
1.38629	1406	ES5|g19990.t1	-	2e-28	-	-	-	-	-	8e-28	494814603	32.26	Wolba	Wolbachia endosymbiont of Drosophila ananassae	Bacteria	307502	;cellular organisms;Bacteria;Proteobacteria;Alphaproteobacteria;Rickettsiales;Anaplasmataceae;Wolbachieae;Wolbachia;Wolbachia endosymbiont of Drosophila ananassae;
1.38629	250	ES5|g20860.t1	-	-	-	-	2e-13	-	-	8e-13	502144859	42.68	C_ari	Cicer arietinum	Eukaryota_NO_Metazoa	3827	;cellular organisms;Eukaryota;Viridiplantae;Streptophyta;Streptophytina;Embryophyta;Tracheophyta;Euphyllophyta;Spermatophyta;Magnoliophyta;Mesangiospermae;eudicotyledons;Gunneridae;Pentapetalae;rosids;fabids;Fabales;Fabaceae;Papilionoideae;Cicereae;Cicer;Cicer arietinum;
1.38629	250	ES5|g21028.t1	-	-	-	-	-	5e-15	-	2e-14	296817145	55.93	Arthr	Arthroderma otae CBS 113480	Eukaryota_NO_Metazoa	554155	;cellular organisms;Eukaryota;Opisthokonta;Fungi;Dikarya;Ascomycota;saccharomyceta;Pezizomycotina;leotiomyceta;Eurotiomycetes;Eurotiomycetidae;Onygenales;Arthrodermataceae;Arthroderma;Arthroderma otae;Arthroderma otae CBS 113480;
1.38629	549	ES5|g22748.t1	-	-	-	-	-	-	2e-21	8e-21	84337	54.12	T_pyr	Tetrahymena pyriformis	Eukaryota_NO_Metazoa	5908	;cellular organisms;Eukaryota;Alveolata;Ciliophora;Intramacronucleata;Oligohymenophorea;Hymenostomatida;Tetrahymenina;Tetrahymenidae;Tetrahymena;Tetrahymena pyriformis;
1.38629	3819	ES5|g30827.t1	-	-	-	-	-	-	5e-31	2e-30	443090051	42.11	M_vib	Ministeria vibrans	Eukaryota_NO_Metazoa	134558	;cellular organisms;Eukaryota;Opisthokonta;Opisthokonta incertae sedis;Ministeria;Ministeria vibrans;
1.38629	250	ES5|g925.t1	-	5e-28	-	-	-	-	-	2e-27	547320497	43.2	Firmi	Firmicutes bacterium CAG:631	Bacteria	1262996	;cellular organisms;Bacteria;Firmicutes;environmental samples;Firmicutes bacterium CAG:631;
1.38629	261	ES5|g26458.t1	-	-	-	-	-	-	5e-45	2e-44	281204902	100	Polys	Polysphondylium pallidum PN500	Eukaryota_NO_Metazoa	670386	;cellular organisms;Eukaryota;Amoebozoa;Mycetozoa;Dictyosteliida;Polysphondylium;Polysphondylium pallidum;Polysphondylium pallidum PN500;
1.32176	251	ES5|g26097.t1	-	-	-	-	-	-	8e-11	3e-10	530736350	31.71	Sapro	Saprolegnia diclina VS20	Eukaryota_NO_Metazoa	1156394	;cellular organisms;Eukaryota;Stramenopiles;Oomycetes;Saprolegniales;Saprolegniaceae;Saprolegnia;Saprolegnia diclina;Saprolegnia diclina VS20;
1.25276	251	ES5|g30275.t1	-	-	-	-	-	-	2e-44	7e-44	545709087	50.31	G_sul	Galdieria sulphuraria	Eukaryota_NO_Metazoa	130081	;cellular organisms;Eukaryota;Rhodophyta;Bangiophyceae;Cyanidiales;Cyanidiaceae;Galdieria;Galdieria sulphuraria;
1.25276	252	ES5|g26454.t1	-	-	-	-	2e-23	-	-	7e-23	449468592	39.37	C_sat	Cucumis sativus	Eukaryota_NO_Metazoa	3659	;cellular organisms;Eukaryota;Viridiplantae;Streptophyta;Streptophytina;Embryophyta;Tracheophyta;Euphyllophyta;Spermatophyta;Magnoliophyta;Mesangiospermae;eudicotyledons;Gunneridae;Pentapetalae;rosids;fabids;Cucurbitales;Cucurbitaceae;Benincaseae;Cucumis;Cucumis sativus;
1.25276	250	ES5|g28357.t1	-	-	-	-	-	2e-09	-	7e-09	4098878	31.53	P_wak	Pneumocystis wakefieldiae	Eukaryota_NO_Metazoa	38082	;cellular organisms;Eukaryota;Opisthokonta;Fungi;Dikarya;Ascomycota;Taphrinomycotina;Pneumocystidomycetes;Pneumocystidales;Pneumocystidaceae;Pneumocystis;Pneumocystis wakefieldiae;
1.25276	250	ES5|g11161.t1	-	-	-	-	-	-	2e-09	7e-09	290990425	29.59	Naegl	Naegleria gruberi strain NEG-M	Eukaryota_NO_Metazoa	744533	;cellular organisms;Eukaryota;Heterolobosea;Schizopyrenida;Vahlkampfiidae;Naegleria;Naegleria gruberi;Naegleria gruberi strain NEG-M;
1.20397	63	ES5|g21710.t1	-	-	-	-	-	-	9e-11	3e-10	281209094	34.54	Polys	Polysphondylium pallidum PN500	Eukaryota_NO_Metazoa	670386	;cellular organisms;Eukaryota;Amoebozoa;Mycetozoa;Dictyosteliida;Polysphondylium;Polysphondylium pallidum;Polysphondylium pallidum PN500;
1.20397	250	ES5|g24933.t1	-	-	-	-	-	3e-07	-	1e-06	552922708	28.96	Rhizo	Rhizophagus irregularis DAOM 181602	Eukaryota_NO_Metazoa	747089	;cellular organisms;Eukaryota;Opisthokonta;Fungi;Glomeromycota;Glomeromycetes;Glomerales;Glomeraceae;Rhizophagus;Rhizophagus irregularis;Rhizophagus irregularis DAOM 181602;
1.20397	500	ES5|g25510.t1	-	9e-18	-	-	-	-	-	3e-17	518099979	39.84	N_sic	Neisseria sicca	Bacteria	490	;cellular organisms;Bacteria;Proteobacteria;Betaproteobacteria;Neisseriales;Neisseriaceae;Neisseria;Neisseria sicca;
1.20397	268	ES5|g26196.t1	-	-	-	-	-	3e-22	-	1e-21	540385155	36.54	Crypt	Cryptococcus neoformans var. grubii H99	Eukaryota_NO_Metazoa	235443	;cellular organisms;Eukaryota;Opisthokonta;Fungi;Dikarya;Basidiomycota;Agaricomycotina;Tremellomycetes;Tremellales;Tremellaceae;Filobasidiella;Filobasidiella/Cryptococcus neoformans species complex;Cryptococcus neoformans;Cryptococcus neoformans var. grubii;Cryptococcus neoformans var. grubii H99;
1.20397	250	ES5|g28607.t1	-	-	-	-	-	-	3e-17	1e-16	348676039	48.61	P_soj	Phytophthora sojae	Eukaryota_NO_Metazoa	67593	;cellular organisms;Eukaryota;Stramenopiles;Oomycetes;Peronosporales;Phytophthora;Phytophthora sojae;
1.20397	250	ES5|g12878.t1	-	-	-	-	-	-	6e-50	2e-49	551670521	35.5	Guill	Guillardia theta CCMP2712	Eukaryota_NO_Metazoa	905079	;cellular organisms;Eukaryota;Cryptophyta;Pyrenomonadales;Geminigeraceae;Guillardia;Guillardia theta;Guillardia theta CCMP2712;
1.20397	31	ES5|g13048.t1	-	-	-	-	6e-07	-	-	2e-06	357162149	24.83	B_dis	Brachypodium distachyon	Eukaryota_NO_Metazoa	15368	;cellular organisms;Eukaryota;Viridiplantae;Streptophyta;Streptophytina;Embryophyta;Tracheophyta;Euphyllophyta;Spermatophyta;Magnoliophyta;Mesangiospermae;Liliopsida;Petrosaviidae;commelinids;Poales;Poaceae;BEP clade;Pooideae;Brachypodieae;Brachypodium;Brachypodium distachyon;
1.20397	250	ES5|g13366.t1	-	-	-	-	-	3e-16	-	1e-15	242764265	31.87	Talar	Talaromyces stipitatus ATCC 10500	Eukaryota_NO_Metazoa	441959	;cellular organisms;Eukaryota;Opisthokonta;Fungi;Dikarya;Ascomycota;saccharomyceta;Pezizomycotina;leotiomyceta;Eurotiomycetes;Eurotiomycetidae;Eurotiales;Trichocomaceae;Talaromyces;Talaromyces stipitatus;Talaromyces stipitatus ATCC 10500;
1.20397	6	ES5|g13517.t1	-	-	-	-	-	-	9e-05	0.0003	514687142	27.81	S_ros	Salpingoeca rosetta	Eukaryota_NO_Metazoa	946362	;cellular organisms;Eukaryota;Opisthokonta;Choanoflagellida;Salpingoecidae;Salpingoeca;Salpingoeca rosetta;
1.09861	250	ES5|g23962.t1	-	1e-41	-	-	-	-	-	3e-41	406900962	62.18	u_bac	uncultured bacterium	Bacteria	77133	;cellular organisms;Bacteria;environmental samples;uncultured bacterium;
1.09861	26	ES5|g17682.t1	-	-	-	-	-	-	1e-07	3e-07	564277458	29.73	Plasm	Plasmodium yoelii 17X	Eukaryota_NO_Metazoa	1323249	;cellular organisms;Eukaryota;Alveolata;Apicomplexa;Aconoidasida;Haemosporida;Plasmodium;Plasmodium (Vinckeia);Plasmodium yoelii;Plasmodium yoelii 17X;
1.09861	250	ES5|g19389.t1	-	-	-	-	-	-	1e-07	3e-07	528260220	28.09	A_dea	Angomonas deanei	Eukaryota_NO_Metazoa	59799	;cellular organisms;Eukaryota;Euglenozoa;Kinetoplastida;Trypanosomatidae;Angomonas;Angomonas deanei;
1.09861	250	ES5|g22323.t1	-	-	-	-	-	-	1e-16	3e-16	167519883	40.52	Monos	Monosiga brevicollis MX1	Eukaryota_NO_Metazoa	431895	;cellular organisms;Eukaryota;Opisthokonta;Choanoflagellida;Codonosigidae;Monosiga;Monosiga brevicollis;Monosiga brevicollis MX1;
1.09861	250	ES5|g22337.t1	-	-	-	-	2e-09	-	-	6e-09	357460301	28.26	M_tru	Medicago truncatula	Eukaryota_NO_Metazoa	3880	;cellular organisms;Eukaryota;Viridiplantae;Streptophyta;Streptophytina;Embryophyta;Tracheophyta;Euphyllophyta;Spermatophyta;Magnoliophyta;Mesangiospermae;eudicotyledons;Gunneridae;Pentapetalae;rosids;fabids;Fabales;Fabaceae;Papilionoideae;Trifolieae;Medicago;Medicago truncatula;
1.09861	258	ES5|g23947.t1	-	-	-	-	-	1e-08	-	3e-08	511004205	45	Mucor	Mucor circinelloides f. circinelloides 1006PhL	Eukaryota_NO_Metazoa	1220926	;cellular organisms;Eukaryota;Opisthokonta;Fungi;Fungi incertae sedis;Early diverging fungal lineages;Mucoromycotina;Mucorales;Mucorineae;Mucoraceae;Mucor;Mucor circinelloides;Mucor circinelloides f. circinelloides;Mucor circinelloides f. circinelloides 1006PhL;
1.09861	250	ES5|g24529.t1	-	1e-15	-	-	-	-	-	3e-15	590103547	52.11	Candi	Candidatus Competibacter denitrificans Run_A_D11	Bacteria	1400863	;cellular organisms;Bacteria;Proteobacteria;Gammaproteobacteria;unclassified Gammaproteobacteria;Competibacteraceae;Candidatus Competibacter;Candidatus Competibacter denitrificans;Candidatus Competibacter denitrificans Run_A_D11;
1.09861	17	ES5|g25488.t1	-	-	-	-	2e-05	-	-	6e-05	593328032	30.82	P_vul	Phaseolus vulgaris	Eukaryota_NO_Metazoa	3885	;cellular organisms;Eukaryota;Viridiplantae;Streptophyta;Streptophytina;Embryophyta;Tracheophyta;Euphyllophyta;Spermatophyta;Magnoliophyta;Mesangiospermae;eudicotyledons;Gunneridae;Pentapetalae;rosids;fabids;Fabales;Fabaceae;Papilionoideae;Phaseoleae;Phaseolus;Phaseolus vulgaris;
1.09861	250	ES5|g27970.t1	-	-	-	-	-	-	1e-58	3e-58	66828217	51.27	Dicty	Dictyostelium discoideum AX4	Eukaryota_NO_Metazoa	352472	;cellular organisms;Eukaryota;Amoebozoa;Mycetozoa;Dictyosteliida;Dictyostelium;Dictyostelium discoideum;Dictyostelium discoideum AX4;
1.09861	13	ES5|g30516.t1	-	-	-	-	-	-	0.0001	0.0003	301120682	27.27	Phyto	Phytophthora infestans T30-4	Eukaryota_NO_Metazoa	403677	;cellular organisms;Eukaryota;Stramenopiles;Oomycetes;Peronosporales;Phytophthora;Phytophthora infestans;Phytophthora infestans T30-4;
1.09861	172	ES5|g9509.t1	-	-	-	-	2e-09	-	-	6e-09	326529369	27.27	Horde	Hordeum vulgare subsp. vulgare	Eukaryota_NO_Metazoa	112509	;cellular organisms;Eukaryota;Viridiplantae;Streptophyta;Streptophytina;Embryophyta;Tracheophyta;Euphyllophyta;Spermatophyta;Magnoliophyta;Mesangiospermae;Liliopsida;Petrosaviidae;commelinids;Poales;Poaceae;BEP clade;Pooideae;Triticeae;Hordeum;Hordeum vulgare;Hordeum vulgare subsp. vulgare;
1.09861	576	ES5|g862.t1	-	-	-	-	-	1e-49	-	3e-49	552924122	41.5	Rhizo	Rhizophagus irregularis DAOM 181602	Eukaryota_NO_Metazoa	747089	;cellular organisms;Eukaryota;Opisthokonta;Fungi;Glomeromycota;Glomeromycetes;Glomerales;Glomeraceae;Rhizophagus;Rhizophagus irregularis;Rhizophagus irregularis DAOM 181602;
1.09861	250	ES5|g12720.t1	-	-	-	-	-	2e-45	-	6e-45	576983997	34.77	Rhizo	Rhizoctonia solani AG-3 Rhs1AP	Eukaryota_NO_Metazoa	1086054	;cellular organisms;Eukaryota;Opisthokonta;Fungi;Dikarya;Basidiomycota;Agaricomycotina;Agaricomycetes;Agaricomycetes incertae sedis;Cantharellales;Ceratobasidiaceae;mitosporic Ceratobasidiaceae;Rhizoctonia;Rhizoctonia solani;Rhizoctonia solani AG-3;Rhizoctonia solani AG-3 Rhs1AP;
1.09861	76	ES5|g13876.t1	-	-	-	-	1e-05	-	-	3e-05	242084744	33.73	S_bic	Sorghum bicolor	Eukaryota_NO_Metazoa	4558	;cellular organisms;Eukaryota;Viridiplantae;Streptophyta;Streptophytina;Embryophyta;Tracheophyta;Euphyllophyta;Spermatophyta;Magnoliophyta;Mesangiospermae;Liliopsida;Petrosaviidae;commelinids;Poales;Poaceae;PACMAD clade;Panicoideae;Andropogoneae;Sorghum;Sorghum bicolor;
1.09861	250	ES5|g16030.t1	-	-	-	-	-	-	1e-18	3e-18	123414377	30.73	Trich	Trichomonas vaginalis G3	Eukaryota_NO_Metazoa	412133	;cellular organisms;Eukaryota;Parabasalia;Trichomonadida;Trichomonadidae;Trichomonas;Trichomonas vaginalis;Trichomonas vaginalis G3;
1.09861	251	ES5|g16054.t1	-	-	-	-	-	-	1e-17	3e-17	290985521	26.54	Naegl	Naegleria gruberi strain NEG-M	Eukaryota_NO_Metazoa	744533	;cellular organisms;Eukaryota;Heterolobosea;Schizopyrenida;Vahlkampfiidae;Naegleria;Naegleria gruberi;Naegleria gruberi strain NEG-M;
1.04982	250	ES5|g26990.t1	-	-	-	-	-	7e-20	-	2e-19	260944280	42.42	Clavi	Clavispora lusitaniae ATCC 42720	Eukaryota_NO_Metazoa	306902	;cellular organisms;Eukaryota;Opisthokonta;Fungi;Dikarya;Ascomycota;saccharomyceta;Saccharomycotina;Saccharomycetes;Saccharomycetales;Metschnikowiaceae;Clavispora;Clavispora lusitaniae;Clavispora lusitaniae ATCC 42720;
1.04982	250	ES5|g29384.t1	-	-	-	-	-	7e-15	-	2e-14	384498789	52.38	Rhizo	Rhizopus delemar RA 99-880	Eukaryota_NO_Metazoa	246409	;cellular organisms;Eukaryota;Opisthokonta;Fungi;Fungi incertae sedis;Early diverging fungal lineages;Mucoromycotina;Mucorales;Mucorineae;Rhizopodaceae;Rhizopus;Rhizopus delemar;Rhizopus delemar RA 99-880;
0.916291	250	ES5|g16110.t2	-	-	-	-	-	-	4e-15	1e-14	530740104	28.92	Sapro	Saprolegnia diclina VS20	Eukaryota_NO_Metazoa	1156394	;cellular organisms;Eukaryota;Stramenopiles;Oomycetes;Saprolegniales;Saprolegniaceae;Saprolegnia;Saprolegnia diclina;Saprolegnia diclina VS20;
0.916291	30	ES5|g24692.t1	-	-	-	-	-	-	2e-05	5e-05	66361613	55.56	Crypt	Cryptosporidium parvum Iowa II	Eukaryota_NO_Metazoa	353152	;cellular organisms;Eukaryota;Alveolata;Apicomplexa;Conoidasida;Coccidia;Eucoccidiorida;Eimeriorina;Cryptosporidiidae;Cryptosporidium;Cryptosporidium parvum;Cryptosporidium parvum Iowa II;
0.916291	250	ES5|g25872.t1	-	-	-	-	4e-11	-	-	1e-10	297853292	30.94	Arabi	Arabidopsis lyrata subsp. lyrata	Eukaryota_NO_Metazoa	81972	;cellular organisms;Eukaryota;Viridiplantae;Streptophyta;Streptophytina;Embryophyta;Tracheophyta;Euphyllophyta;Spermatophyta;Magnoliophyta;Mesangiospermae;eudicotyledons;Gunneridae;Pentapetalae;rosids;malvids;Brassicales;Brassicaceae;Camelineae;Arabidopsis;Arabidopsis lyrata;Arabidopsis lyrata subsp. lyrata;
0.916291	255	ES5|g26480.t1	-	-	-	-	4e-11	-	-	1e-10	357146304	38.46	B_dis	Brachypodium distachyon	Eukaryota_NO_Metazoa	15368	;cellular organisms;Eukaryota;Viridiplantae;Streptophyta;Streptophytina;Embryophyta;Tracheophyta;Euphyllophyta;Spermatophyta;Magnoliophyta;Mesangiospermae;Liliopsida;Petrosaviidae;commelinids;Poales;Poaceae;BEP clade;Pooideae;Brachypodieae;Brachypodium;Brachypodium distachyon;
0.916291	250	ES5|g28566.t1	-	-	-	2e-23	-	-	-	5e-23	939930	32.37	Kirst	Kirsten murine sarcoma virus	Viruses	11808	;Viruses;Retro-transcribing viruses;Retroviridae;Orthoretrovirinae;Gammaretrovirus;Mammalian virus group;Replication defective viruses;Kirsten murine sarcoma virus;
0.916291	250	ES5|g10031.t1	-	-	-	-	-	4e-14	-	1e-13	171680181	40	Podos	Podospora anserina S mat+	Eukaryota_NO_Metazoa	515849	;cellular organisms;Eukaryota;Opisthokonta;Fungi;Dikarya;Ascomycota;saccharomyceta;Pezizomycotina;leotiomyceta;sordariomyceta;Sordariomycetes;Sordariomycetidae;Sordariales;Lasiosphaeriaceae;Podospora;Podospora anserina;Podospora anserina S mat+;
0.916291	250	ES5|g22789.t1	-	-	-	-	-	-	2e-06	5e-06	470518261	52.5	Acant	Acanthamoeba castellanii str. Neff	Eukaryota_NO_Metazoa	1257118	;cellular organisms;Eukaryota;Amoebozoa;Discosea;Longamoebia;Centramoebida;Acanthamoebidae;Acanthamoeba;Acanthamoeba castellanii;Acanthamoeba castellanii str. Neff;
0.916291	12	ES5|g8204.t1	-	-	-	-	4e-06	-	-	1e-05	326498451	28.33	Horde	Hordeum vulgare subsp. vulgare	Eukaryota_NO_Metazoa	112509	;cellular organisms;Eukaryota;Viridiplantae;Streptophyta;Streptophytina;Embryophyta;Tracheophyta;Euphyllophyta;Spermatophyta;Magnoliophyta;Mesangiospermae;Liliopsida;Petrosaviidae;commelinids;Poales;Poaceae;BEP clade;Pooideae;Triticeae;Hordeum;Hordeum vulgare;Hordeum vulgare subsp. vulgare;
0.916291	250	ES5|g20690.t1	-	-	-	-	-	4e-12	-	1e-11	358394570	25.96	Trich	Trichoderma atroviride IMI 206040	Eukaryota_NO_Metazoa	452589	;cellular organisms;Eukaryota;Opisthokonta;Fungi;Dikarya;Ascomycota;saccharomyceta;Pezizomycotina;leotiomyceta;sordariomyceta;Sordariomycetes;Hypocreomycetidae;Hypocreales;Hypocreaceae;Trichoderma;Trichoderma atroviride;Trichoderma atroviride IMI 206040;
0.916291	250	ES5|g17644.t1	-	-	-	-	4e-26	-	-	1e-25	356534854	29.87	G_max	Glycine max	Eukaryota_NO_Metazoa	3847	;cellular organisms;Eukaryota;Viridiplantae;Streptophyta;Streptophytina;Embryophyta;Tracheophyta;Euphyllophyta;Spermatophyta;Magnoliophyta;Mesangiospermae;eudicotyledons;Gunneridae;Pentapetalae;rosids;fabids;Fabales;Fabaceae;Papilionoideae;Phaseoleae;Glycine;Soja;Glycine max;
0.916291	250	ES5|g19529.t1	-	-	-	-	-	-	2e-15	5e-15	66801753	34.71	Dicty	Dictyostelium discoideum AX4	Eukaryota_NO_Metazoa	352472	;cellular organisms;Eukaryota;Amoebozoa;Mycetozoa;Dictyosteliida;Dictyostelium;Dictyostelium discoideum;Dictyostelium discoideum AX4;
0.916291	250	ES5|g23472.t1	-	-	-	-	-	2e-83	-	5e-83	595490477	35.19	Rhizo	Rhizophagus irregularis DAOM 197198w	Eukaryota_NO_Metazoa	1432141	;cellular organisms;Eukaryota;Opisthokonta;Fungi;Glomeromycota;Glomeromycetes;Glomerales;Glomeraceae;Rhizophagus;Rhizophagus irregularis;Rhizophagus irregularis DAOM 197198w;
0.916291	250	ES5|g10798.t1	-	-	-	-	-	-	4e-68	1e-67	154339331	36.2	Leish	Leishmania braziliensis MHOM/BR/75/M2904	Eukaryota_NO_Metazoa	420245	;cellular organisms;Eukaryota;Euglenozoa;Kinetoplastida;Trypanosomatidae;Leishmaniinae;Leishmania;Viannia;Leishmania braziliensis species complex;Leishmania braziliensis;Leishmania braziliensis MHOM/BR/75/M2904;
0.847298	183	ES5|g28225.t1	-	-	-	-	-	-	3e-20	7e-20	470247206	37.7	D_fas	Dictyostelium fasciculatum	Eukaryota_NO_Metazoa	261658	;cellular organisms;Eukaryota;Amoebozoa;Mycetozoa;Dictyosteliida;Dictyostelium;Dictyostelium fasciculatum;
0.847298	252	ES5|g13301.t1	-	3e-19	-	-	-	-	-	7e-19	518988016	51.85	Terra	Terracoccus sp. 273MFTsu3.1	Bacteria	1172188	;cellular organisms;Bacteria;Actinobacteria;Actinobacteria;Actinobacteridae;Actinomycetales;Micrococcineae;Intrasporangiaceae;Terracoccus;Terracoccus sp. 273MFTsu3.1;
0.81093	385	ES5|g21714.t1	-	-	-	-	4e-12	-	-	9e-12	218196915	33.8	Oryza	Oryza sativa Indica Group	Eukaryota_NO_Metazoa	39946	;cellular organisms;Eukaryota;Viridiplantae;Streptophyta;Streptophytina;Embryophyta;Tracheophyta;Euphyllophyta;Spermatophyta;Magnoliophyta;Mesangiospermae;Liliopsida;Petrosaviidae;commelinids;Poales;Poaceae;BEP clade;Ehrhartoideae;Oryzeae;Oryza;Oryza sativa;Oryza sativa Indica Group;
0.798508	5	ES5|g15135.t1	-	-	-	-	-	-	9e-05	0.0002	71756201	32.03	Trypa	Trypanosoma brucei brucei strain 927/4 GUTat10.1	Eukaryota_NO_Metazoa	999953	;cellular organisms;Eukaryota;Euglenozoa;Kinetoplastida;Trypanosomatidae;Trypanosoma;Trypanozoon;Trypanosoma brucei;Trypanosoma brucei brucei;Trypanosoma brucei brucei strain 927/4 GUTat10.1;
0.693147	250	ES5|g16451.t1	-	-	-	-	-	-	2e-16	4e-16	553191259	38.94	Nanno	Nannochloropsis gaditana CCMP526	Eukaryota_NO_Metazoa	1093141	;cellular organisms;Eukaryota;Stramenopiles;Eustigmatophyceae;Eustigmatales;Monodopsidaceae;Nannochloropsis;Nannochloropsis gaditana;Nannochloropsis gaditana CCMP526;
0.693147	250	ES5|g6323.t1	-	-	-	-	-	-	1e-18	2e-18	47028281	41.05	B_nat	Bigelowiella natans	Eukaryota_NO_Metazoa	227086	;cellular organisms;Eukaryota;Rhizaria;Cercozoa;Chlorarachniophyceae;Bigelowiella;Bigelowiella natans;
0.693147	250	ES5|g22496.t1	-	-	-	-	-	5e-47	-	1e-46	521725540	30.79	Gloeo	Gloeophyllum trabeum ATCC 11539	Eukaryota_NO_Metazoa	670483	;cellular organisms;Eukaryota;Opisthokonta;Fungi;Dikarya;Basidiomycota;Agaricomycotina;Agaricomycetes;Agaricomycetes incertae sedis;Gloeophyllales;Gloeophyllaceae;Gloeophyllum;Gloeophyllum trabeum;Gloeophyllum trabeum ATCC 11539;
0.693147	251	ES5|g22872.t1	-	2e-12	-	-	-	-	-	4e-12	517898398	46.67	Strep	Streptomyces sp. R1-NS-10	Bacteria	1306990	;cellular organisms;Bacteria;Actinobacteria;Actinobacteria;Actinobacteridae;Actinomycetales;Streptomycineae;Streptomycetaceae;Streptomyces;Streptomyces sp. R1-NS-10;
0.693147	250	ES5|g23192.t1	-	-	-	-	1e-10	-	-	2e-10	568862808	37.04	C_sin	Citrus sinensis	Eukaryota_NO_Metazoa	2711	;cellular organisms;Eukaryota;Viridiplantae;Streptophyta;Streptophytina;Embryophyta;Tracheophyta;Euphyllophyta;Spermatophyta;Magnoliophyta;Mesangiospermae;eudicotyledons;Gunneridae;Pentapetalae;rosids;malvids;Sapindales;Rutaceae;Citrus;Citrus sinensis;
0.693147	187	ES5|g23881.t1	-	-	-	2e-26	-	-	-	4e-26	124378220	36.93	Glypt	Glypta fumiferanae ichnovirus	Viruses	419435	;Viruses;dsDNA viruses, no RNA stage;Polydnaviridae;Ichnovirus;Glypta fumiferanae ichnovirus;
0.693147	670	ES5|g24623.t1	-	-	-	-	-	2e-39	-	4e-39	164661299	59.7	Malas	Malassezia globosa CBS 7966	Eukaryota_NO_Metazoa	425265	;cellular organisms;Eukaryota;Opisthokonta;Fungi;Dikarya;Basidiomycota;Ustilaginomycotina;Exobasidiomycetes;Malasseziales;Malasseziaceae;Malassezia;Malassezia globosa;Malassezia globosa CBS 7966;
0.693147	250	ES5|g27237.t1	-	-	-	-	-	5e-10	-	1e-09	353237294	91.18	Pirif	Piriformospora indica DSM 11827	Eukaryota_NO_Metazoa	1109443	;cellular organisms;Eukaryota;Opisthokonta;Fungi;Dikarya;Basidiomycota;Agaricomycotina;Agaricomycetes;Agaricomycetes incertae sedis;Sebacinales;Sebacinaceae;mitosporic Sebacinaceae;Piriformospora;Piriformospora indica;Piriformospora indica DSM 11827;
0.693147	201	ES5|g28725.t1	-	-	-	-	-	1e-08	-	2e-08	343426250	49.25	Spori	Sporisorium reilianum SRZ2	Eukaryota_NO_Metazoa	999809	;cellular organisms;Eukaryota;Opisthokonta;Fungi;Dikarya;Basidiomycota;Ustilaginomycotina;Ustilaginomycetes;Ustilaginales;Ustilaginaceae;Sporisorium;Sporisorium reilianum;Sporisorium reilianum SRZ2;
0.693147	250	ES5|g30021.t1	-	-	-	-	-	1e-23	-	2e-23	448103223	41.73	Mille	Millerozyma farinosa CBS 7064	Eukaryota_NO_Metazoa	559304	;cellular organisms;Eukaryota;Opisthokonta;Fungi;Dikarya;Ascomycota;saccharomyceta;Saccharomycotina;Saccharomycetes;Saccharomycetales;Debaryomycetaceae;Millerozyma;Millerozyma farinosa;Millerozyma farinosa CBS 7064;
0.693147	250	ES5|g12319.t1	-	-	-	-	-	-	1e-08	2e-08	298708074	26.42	E_sil	Ectocarpus siliculosus	Eukaryota_NO_Metazoa	2880	;cellular organisms;Eukaryota;Stramenopiles;PX clade;Phaeophyceae;Ectocarpales;Ectocarpaceae;Ectocarpus;Ectocarpus siliculosus;
0.693147	250	ES5|g15126.t1	-	-	-	-	-	-	5e-27	1e-26	323448266	75.41	A_ano	Aureococcus anophagefferens	Eukaryota_NO_Metazoa	44056	;cellular organisms;Eukaryota;Stramenopiles;Pelagophyceae;Pelagomonadales;Aureococcus;Aureococcus anophagefferens;
0.693147	250	ES5|g15207.t1	-	-	-	-	-	-	2e-55	4e-55	550329	51.03	D_dis	Dictyostelium discoideum	Eukaryota_NO_Metazoa	44689	;cellular organisms;Eukaryota;Amoebozoa;Mycetozoa;Dictyosteliida;Dictyostelium;Dictyostelium discoideum;
0.693147	43	ES5|g18964.t1	-	-	-	-	-	5e-06	-	1e-05	358372932	61.9	Asper	Aspergillus kawachii IFO 4308	Eukaryota_NO_Metazoa	1033177	;cellular organisms;Eukaryota;Opisthokonta;Fungi;Dikarya;Ascomycota;saccharomyceta;Pezizomycotina;leotiomyceta;Eurotiomycetes;Eurotiomycetidae;Eurotiales;Aspergillaceae;Aspergillus;Aspergillus kawachii;Aspergillus kawachii IFO 4308;
0.693147	218	ES5|g24998.t1	-	-	-	-	-	-	1e-07	2e-07	574482684	27.03	A_inv	Aphanomyces invadans	Eukaryota_NO_Metazoa	157072	;cellular organisms;Eukaryota;Stramenopiles;Oomycetes;Saprolegniales;Saprolegniaceae;Aphanomyces;Aphanomyces invadans;
0.693147	124	ES5|g25992.t1	-	5e-07	-	-	-	-	-	1e-06	518597478	40.62	A_pit	Acinetobacter pittii	Bacteria	48296	;cellular organisms;Bacteria;Proteobacteria;Gammaproteobacteria;Pseudomonadales;Moraxellaceae;Acinetobacter;Acinetobacter calcoaceticus/baumannii complex;Acinetobacter pittii;
0.693147	263	ES5|g534.t1	-	-	-	-	-	-	3e-06	6e-06	294948168	37.78	Perki	Perkinsus marinus ATCC 50983	Eukaryota_NO_Metazoa	423536	;cellular organisms;Eukaryota;Alveolata;Perkinsea;Perkinsida;Perkinsidae;Perkinsus;Perkinsus marinus;Perkinsus marinus ATCC 50983;
0.693147	60	ES5|g877.t1	-	-	-	-	4e-06	-	-	8e-06	573957903	42.59	O_bra	Oryza brachyantha	Eukaryota_NO_Metazoa	4533	;cellular organisms;Eukaryota;Viridiplantae;Streptophyta;Streptophytina;Embryophyta;Tracheophyta;Euphyllophyta;Spermatophyta;Magnoliophyta;Mesangiospermae;Liliopsida;Petrosaviidae;commelinids;Poales;Poaceae;BEP clade;Ehrhartoideae;Oryzeae;Oryza;Oryza brachyantha;
0.693147	31	ES5|g15963.t1	-	-	-	-	-	2e-06	-	4e-06	398406835	29.86	Zymos	Zymoseptoria tritici IPO323	Eukaryota_NO_Metazoa	336722	;cellular organisms;Eukaryota;Opisthokonta;Fungi;Dikarya;Ascomycota;saccharomyceta;Pezizomycotina;leotiomyceta;dothideomyceta;Dothideomycetes;Dothideomycetidae;Capnodiales;Mycosphaerellaceae;Zymoseptoria;Zymoseptoria tritici;Zymoseptoria tritici IPO323;
0.587787	251	ES5|g20469.t1	-	5e-13	-	-	-	-	-	9e-13	374297185	36.63	Clost	Clostridium clariflavum DSM 19732	Bacteria	720554	;cellular organisms;Bacteria;Firmicutes;Clostridia;Clostridiales;Clostridiaceae;Clostridium;Clostridium clariflavum;Clostridium clariflavum DSM 19732;
0.587787	250	ES5|g718.t1	-	-	-	-	-	5e-34	-	9e-34	471887403	53.51	Rhizo	Rhizoctonia solani AG-1 IB	Eukaryota_NO_Metazoa	1108050	;cellular organisms;Eukaryota;Opisthokonta;Fungi;Dikarya;Basidiomycota;Agaricomycotina;Agaricomycetes;Agaricomycetes incertae sedis;Cantharellales;Ceratobasidiaceae;mitosporic Ceratobasidiaceae;Rhizoctonia;Rhizoctonia solani;Rhizoctonia solani AG-1 IB;
0.559616	26	ES5|g27579.t1	-	-	-	-	-	-	4e-08	7e-08	514685675	30.65	S_ros	Salpingoeca rosetta	Eukaryota_NO_Metazoa	946362	;cellular organisms;Eukaryota;Opisthokonta;Choanoflagellida;Salpingoecidae;Salpingoeca;Salpingoeca rosetta;
0.510826	250	ES5|g9073.t1	-	-	-	-	3e-12	-	-	5e-12	359476816	36.46	V_vin	Vitis vinifera	Eukaryota_NO_Metazoa	29760	;cellular organisms;Eukaryota;Viridiplantae;Streptophyta;Streptophytina;Embryophyta;Tracheophyta;Euphyllophyta;Spermatophyta;Magnoliophyta;Mesangiospermae;eudicotyledons;Gunneridae;Pentapetalae;rosids;rosids incertae sedis;Vitales;Vitaceae;Vitis;Vitis vinifera;
0.510826	13	ES5|g20394.t1	-	-	-	-	-	-	3e-06	5e-06	514692561	30.08	S_ros	Salpingoeca rosetta	Eukaryota_NO_Metazoa	946362	;cellular organisms;Eukaryota;Opisthokonta;Choanoflagellida;Salpingoecidae;Salpingoeca;Salpingoeca rosetta;
0.510826	10	ES5|g26025.t1	-	-	-	-	-	3e-07	-	5e-07	406694620	34.98	Trich	Trichosporon asahii var. asahii CBS 8904	Eukaryota_NO_Metazoa	1220162	;cellular organisms;Eukaryota;Opisthokonta;Fungi;Dikarya;Basidiomycota;Agaricomycotina;Tremellomycetes;Tremellales;mitosporic Tremellales;Trichosporon;Trichosporon asahii;Trichosporon asahii var. asahii;Trichosporon asahii var. asahii CBS 8904;
0.510826	6	ES5|g647.t2	-	-	-	-	0.0003	-	-	0.0005	115475377	26.45	Oryza	Oryza sativa Japonica Group	Eukaryota_NO_Metazoa	39947	;cellular organisms;Eukaryota;Viridiplantae;Streptophyta;Streptophytina;Embryophyta;Tracheophyta;Euphyllophyta;Spermatophyta;Magnoliophyta;Mesangiospermae;Liliopsida;Petrosaviidae;commelinids;Poales;Poaceae;BEP clade;Ehrhartoideae;Oryzeae;Oryza;Oryza sativa;Oryza sativa Japonica Group;
0.510826	250	ES5|g16870.t1	-	-	-	-	-	3e-21	-	5e-21	353240281	52.13	Pirif	Piriformospora indica DSM 11827	Eukaryota_NO_Metazoa	1109443	;cellular organisms;Eukaryota;Opisthokonta;Fungi;Dikarya;Basidiomycota;Agaricomycotina;Agaricomycetes;Agaricomycetes incertae sedis;Sebacinales;Sebacinaceae;mitosporic Sebacinaceae;Piriformospora;Piriformospora indica;Piriformospora indica DSM 11827;
0.510826	250	ES5|g25213.t1	-	-	-	-	6e-11	-	-	1e-10	475549836	29.94	A_tau	Aegilops tauschii	Eukaryota_NO_Metazoa	37682	;cellular organisms;Eukaryota;Viridiplantae;Streptophyta;Streptophytina;Embryophyta;Tracheophyta;Euphyllophyta;Spermatophyta;Magnoliophyta;Mesangiospermae;Liliopsida;Petrosaviidae;commelinids;Poales;Poaceae;BEP clade;Pooideae;Triticeae;Aegilops;Aegilops tauschii;
0.510826	193	ES5|g15299.t1	-	6e-12	-	-	-	-	-	1e-11	169829549	27.92	Lysin	Lysinibacillus sphaericus C3-41	Bacteria	444177	;cellular organisms;Bacteria;Firmicutes;Bacilli;Bacillales;Bacillaceae;Lysinibacillus;Lysinibacillus sphaericus;Lysinibacillus sphaericus C3-41;
0.510826	252	ES5|g19998.t1	-	-	-	-	3e-87	-	-	5e-87	72398503	95.59	C_pla	Craterostigma plantagineum	Eukaryota_NO_Metazoa	4153	;cellular organisms;Eukaryota;Viridiplantae;Streptophyta;Streptophytina;Embryophyta;Tracheophyta;Euphyllophyta;Spermatophyta;Magnoliophyta;Mesangiospermae;eudicotyledons;Gunneridae;Pentapetalae;asterids;lamiids;Lamiales;Linderniaceae;Craterostigma;Craterostigma plantagineum;
0.470004	250	ES5|g21665.t1	-	5e-10	-	-	-	-	-	8e-10	555503592	38.46	A_nec	Acinetobacter nectaris	Bacteria	1219382	;cellular organisms;Bacteria;Proteobacteria;Gammaproteobacteria;Pseudomonadales;Moraxellaceae;Acinetobacter;Acinetobacter nectaris;
0.470004	19	ES5|g30216.t1	-	-	-	-	-	5e-06	-	8e-06	350297480	42.37	Neuro	Neurospora tetrasperma FGSC 2509	Eukaryota_NO_Metazoa	510952	;cellular organisms;Eukaryota;Opisthokonta;Fungi;Dikarya;Ascomycota;saccharomyceta;Pezizomycotina;leotiomyceta;sordariomyceta;Sordariomycetes;Sordariomycetidae;Sordariales;Sordariaceae;Neurospora;Neurospora tetrasperma;Neurospora tetrasperma FGSC 2509;
0.405465	250	ES5|g17608.t1	-	-	-	-	-	2e-24	-	3e-24	358390933	33.54	Trich	Trichoderma atroviride IMI 206040	Eukaryota_NO_Metazoa	452589	;cellular organisms;Eukaryota;Opisthokonta;Fungi;Dikarya;Ascomycota;saccharomyceta;Pezizomycotina;leotiomyceta;sordariomyceta;Sordariomycetes;Hypocreomycetidae;Hypocreales;Hypocreaceae;Trichoderma;Trichoderma atroviride;Trichoderma atroviride IMI 206040;
0.405465	250	ES5|g23056.t1	-	-	-	-	-	-	2e-19	3e-19	157871157	40.6	Leish	Leishmania major strain Friedlin	Eukaryota_NO_Metazoa	347515	;cellular organisms;Eukaryota;Euglenozoa;Kinetoplastida;Trypanosomatidae;Leishmaniinae;Leishmania;Leishmania;Leishmania major species complex;Leishmania major;Leishmania major strain Friedlin;
0.405465	233	ES5|g15958.t1	-	-	-	-	-	-	4e-27	6e-27	514682243	36.88	S_ros	Salpingoeca rosetta	Eukaryota_NO_Metazoa	946362	;cellular organisms;Eukaryota;Opisthokonta;Choanoflagellida;Salpingoecidae;Salpingoeca;Salpingoeca rosetta;
0.405465	251	ES5|g18210.t1	-	-	-	-	2e-10	-	-	3e-10	168028513	28.89	P_pat	Physcomitrella patens	Eukaryota_NO_Metazoa	3218	;cellular organisms;Eukaryota;Viridiplantae;Streptophyta;Streptophytina;Embryophyta;Bryophyta;Bryophytina;Bryopsida;Funariidae;Funariales;Funariaceae;Physcomitrella;Physcomitrella patens;
0.405465	1008	ES5|g18401.t1	-	-	-	-	2e-14	-	-	3e-14	612396027	41.67	B_pra	Bathycoccus prasinos	Eukaryota_NO_Metazoa	41875	;cellular organisms;Eukaryota;Viridiplantae;Chlorophyta;Mamiellophyceae;Mamiellales;Bathycoccus;Bathycoccus prasinos;
0.405465	116	ES5|g18865.t1	-	-	-	-	-	-	4e-06	6e-06	342186216	30	Trypa	Trypanosoma congolense IL3000	Eukaryota_NO_Metazoa	1068625	;cellular organisms;Eukaryota;Euglenozoa;Kinetoplastida;Trypanosomatidae;Trypanosoma;Nannomonas;Trypanosoma congolense;Trypanosoma congolense IL3000;
0.405465	258	ES5|g24180.t1	-	-	-	-	-	2e-10	-	3e-10	527292942	49.32	Fomit	Fomitopsis pinicola FP-58527 SS1	Eukaryota_NO_Metazoa	743788	;cellular organisms;Eukaryota;Opisthokonta;Fungi;Dikarya;Basidiomycota;Agaricomycotina;Agaricomycetes;Agaricomycetes incertae sedis;Polyporales;Coriolaceae;Fomitopsis;Fomitopsis pinicola;Fomitopsis pinicola FP-58527 SS1;
0.405465	13	ES5|g7658.t1	2e-06	-	-	-	-	-	-	3e-06	15678278	30.41	Metha	Methanothermobacter thermautotrophicus str. Delta H	Archaea	187420	;cellular organisms;Archaea;Euryarchaeota;Methanobacteria;Methanobacteriales;Methanobacteriaceae;Methanothermobacter;Methanothermobacter thermautotrophicus;Methanothermobacter thermautotrophicus str. Delta H;
0.405465	251	ES5|g1062.t1	-	-	-	-	-	2e-10	-	3e-10	384486315	27.27	Rhizo	Rhizopus delemar RA 99-880	Eukaryota_NO_Metazoa	246409	;cellular organisms;Eukaryota;Opisthokonta;Fungi;Fungi incertae sedis;Early diverging fungal lineages;Mucoromycotina;Mucorales;Mucorineae;Rhizopodaceae;Rhizopus;Rhizopus delemar;Rhizopus delemar RA 99-880;
0.405465	251	ES5|g30597.t1	-	-	-	-	-	-	2e-37	3e-37	237845595	42.42	Toxop	Toxoplasma gondii ME49	Eukaryota_NO_Metazoa	508771	;cellular organisms;Eukaryota;Alveolata;Apicomplexa;Conoidasida;Coccidia;Eucoccidiorida;Eimeriorina;Sarcocystidae;Toxoplasma;Toxoplasma gondii;Toxoplasma gondii ME49;
0.405465	250	ES5|g11772.t1	-	-	-	2e-59	-	-	-	3e-59	312599152	33.42	Bathy	Bathycoccus sp. RCC1105 virus BpV2	Viruses	880160	;Viruses;dsDNA viruses, no RNA stage;Phycodnaviridae;Prasinovirus;unclassified Prasinovirus;Bathycoccus sp. RCC1105 virus BpV;Bathycoccus sp. RCC1105 virus BpV2;
0.356675	30	ES5|g18014.t1	-	-	-	-	-	7e-06	-	1e-05	58270930	36.08	Crypt	Cryptococcus neoformans var. neoformans JEC21	Eukaryota_NO_Metazoa	214684	;cellular organisms;Eukaryota;Opisthokonta;Fungi;Dikarya;Basidiomycota;Agaricomycotina;Tremellomycetes;Tremellales;Tremellaceae;Filobasidiella;Filobasidiella/Cryptococcus neoformans species complex;Cryptococcus neoformans;Cryptococcus neoformans var. neoformans;Cryptococcus neoformans var. neoformans JEC21;
0.356675	250	ES5|g27515.t1	-	-	-	-	-	-	7e-08	1e-07	470518261	50	Acant	Acanthamoeba castellanii str. Neff	Eukaryota_NO_Metazoa	1257118	;cellular organisms;Eukaryota;Amoebozoa;Discosea;Longamoebia;Centramoebida;Acanthamoebidae;Acanthamoeba;Acanthamoeba castellanii;Acanthamoeba castellanii str. Neff;
0.356675	250	ES5|g20448.t1	-	-	-	-	-	7e-15	-	1e-14	471915433	31.69	Rhizo	Rhizoctonia solani AG-1 IB	Eukaryota_NO_Metazoa	1108050	;cellular organisms;Eukaryota;Opisthokonta;Fungi;Dikarya;Basidiomycota;Agaricomycotina;Agaricomycetes;Agaricomycetes incertae sedis;Cantharellales;Ceratobasidiaceae;mitosporic Ceratobasidiaceae;Rhizoctonia;Rhizoctonia solani;Rhizoctonia solani AG-1 IB;
0.356675	55	ES5|g8342.t1	-	-	-	-	7e-20	-	-	1e-19	413926511	40.96	Z_may	Zea mays	Eukaryota_NO_Metazoa	4577	;cellular organisms;Eukaryota;Viridiplantae;Streptophyta;Streptophytina;Embryophyta;Tracheophyta;Euphyllophyta;Spermatophyta;Magnoliophyta;Mesangiospermae;Liliopsida;Petrosaviidae;commelinids;Poales;Poaceae;PACMAD clade;Panicoideae;Andropogoneae;Zea;Zea mays;
0.336472	250	ES5|g20917.t1	-	-	-	-	-	-	5e-08	7e-08	470439148	32.73	Acant	Acanthamoeba castellanii str. Neff	Eukaryota_NO_Metazoa	1257118	;cellular organisms;Eukaryota;Amoebozoa;Discosea;Longamoebia;Centramoebida;Acanthamoebidae;Acanthamoeba;Acanthamoeba castellanii;Acanthamoeba castellanii str. Neff;
0.287682	253	ES5|g5891.t1	-	-	-	-	-	3e-31	-	4e-31	429962448	40.93	Vitta	Vittaforma corneae ATCC 50505	Eukaryota_NO_Metazoa	993615	;cellular organisms;Eukaryota;Opisthokonta;Fungi;Microsporidia;Apansporoblastina;Nosematidae;Vittaforma;Vittaforma corneae;Vittaforma corneae ATCC 50505;
0.287682	250	ES5|g7728.t1	-	-	-	-	-	3e-40	-	4e-40	384501351	30.33	Rhizo	Rhizopus delemar RA 99-880	Eukaryota_NO_Metazoa	246409	;cellular organisms;Eukaryota;Opisthokonta;Fungi;Fungi incertae sedis;Early diverging fungal lineages;Mucoromycotina;Mucorales;Mucorineae;Rhizopodaceae;Rhizopus;Rhizopus delemar;Rhizopus delemar RA 99-880;
0.287682	250	ES5|g25307.t1	-	-	-	-	-	3e-12	-	4e-12	549056366	42.27	Pyron	Pyronema omphalodes CBS 100304	Eukaryota_NO_Metazoa	1076935	;cellular organisms;Eukaryota;Opisthokonta;Fungi;Dikarya;Ascomycota;saccharomyceta;Pezizomycotina;Pezizomycetes;Pezizales;Pyronemataceae;Pyronema;Pyronema omphalodes;Pyronema omphalodes CBS 100304;
0.287682	10	ES5|g21825.t1	-	-	-	-	-	3e-05	-	4e-05	354544163	46.15	C_par	Candida parapsilosis	Eukaryota_NO_Metazoa	5480	;cellular organisms;Eukaryota;Opisthokonta;Fungi;Dikarya;Ascomycota;saccharomyceta;Saccharomycotina;Saccharomycetes;Saccharomycetales;mitosporic Saccharomycetales;Candida;Candida parapsilosis;
0.287682	252	ES5|g7128.t1	-	-	-	-	3e-15	-	-	4e-15	593189123	34.07	P_vul	Phaseolus vulgaris	Eukaryota_NO_Metazoa	3885	;cellular organisms;Eukaryota;Viridiplantae;Streptophyta;Streptophytina;Embryophyta;Tracheophyta;Euphyllophyta;Spermatophyta;Magnoliophyta;Mesangiospermae;eudicotyledons;Gunneridae;Pentapetalae;rosids;fabids;Fabales;Fabaceae;Papilionoideae;Phaseoleae;Phaseolus;Phaseolus vulgaris;
0.287682	250	ES5|g25783.t1	-	-	-	-	-	-	6e-16	8e-16	123426769	28.63	Trich	Trichomonas vaginalis G3	Eukaryota_NO_Metazoa	412133	;cellular organisms;Eukaryota;Parabasalia;Trichomonadida;Trichomonadidae;Trichomonas;Trichomonas vaginalis;Trichomonas vaginalis G3;
0.287682	250	ES5|g28562.t1	-	-	-	-	6e-27	-	-	8e-27	144600708	42.38	A_ade	Ageratina adenophora	Eukaryota_NO_Metazoa	176616	;cellular organisms;Eukaryota;Viridiplantae;Streptophyta;Streptophytina;Embryophyta;Tracheophyta;Euphyllophyta;Spermatophyta;Magnoliophyta;Mesangiospermae;eudicotyledons;Gunneridae;Pentapetalae;asterids;campanulids;Asterales;Asteraceae;Asteroideae;Heliantheae alliance;Eupatorieae;Ageratina;Ageratina adenophora;
0.223144	9	ES5|g20747.t1	-	-	-	-	-	-	4e-05	5e-05	145540136	28.7	Param	Paramecium tetraurelia strain d4-2	Eukaryota_NO_Metazoa	412030	;cellular organisms;Eukaryota;Alveolata;Ciliophora;Intramacronucleata;Oligohymenophorea;Peniculida;Parameciidae;Paramecium;Paramecium tetraurelia;Paramecium tetraurelia strain d4-2;
0.223144	2	ES5|g14663.t1	-	-	-	-	-	0.0004	-	0.0005	302927417	25.62	Nectr	Nectria haematococca mpVI 77-13-4	Eukaryota_NO_Metazoa	660122	;cellular organisms;Eukaryota;Opisthokonta;Fungi;Dikarya;Ascomycota;saccharomyceta;Pezizomycotina;leotiomyceta;sordariomyceta;Sordariomycetes;Hypocreomycetidae;Hypocreales;Nectriaceae;Fusarium;Fusarium solani species complex;Nectria haematococca;Nectria haematococca mpVI;Nectria haematococca mpVI 77-13-4;
0.223144	252	ES5|g17701.t1	-	-	-	-	-	-	8e-11	1e-10	530736350	28.26	Sapro	Saprolegnia diclina VS20	Eukaryota_NO_Metazoa	1156394	;cellular organisms;Eukaryota;Stramenopiles;Oomycetes;Saprolegniales;Saprolegniaceae;Saprolegnia;Saprolegnia diclina;Saprolegnia diclina VS20;
0.223144	250	ES5|g19046.t1	-	-	-	-	-	-	4e-10	5e-10	530736350	25.6	Sapro	Saprolegnia diclina VS20	Eukaryota_NO_Metazoa	1156394	;cellular organisms;Eukaryota;Stramenopiles;Oomycetes;Saprolegniales;Saprolegniaceae;Saprolegnia;Saprolegnia diclina;Saprolegnia diclina VS20;
0.223144	23	ES5|g22386.t1	-	-	-	-	8e-06	-	-	1e-05	527209209	33.33	G_aur	Genlisea aurea	Eukaryota_NO_Metazoa	192259	;cellular organisms;Eukaryota;Viridiplantae;Streptophyta;Streptophytina;Embryophyta;Tracheophyta;Euphyllophyta;Spermatophyta;Magnoliophyta;Mesangiospermae;eudicotyledons;Gunneridae;Pentapetalae;asterids;lamiids;Lamiales;Lentibulariaceae;Genlisea;Genlisea aurea;
0.182322	250	ES5|g21937.t1	-	5e-145	-	-	-	-	-	6e-145	489555770	65.54	P_pse	Pseudomonas pseudoalcaligenes	Bacteria	330	;cellular organisms;Bacteria;Proteobacteria;Gammaproteobacteria;Pseudomonadales;Pseudomonadaceae;Pseudomonas;Pseudomonas aeruginosa group;Pseudomonas oleovorans/pseudoalcaligenes group;Pseudomonas pseudoalcaligenes;
0.182322	250	ES5|g17178.t1	-	-	-	-	5e-50	-	-	6e-50	414591873	31.29	Z_may	Zea mays	Eukaryota_NO_Metazoa	4577	;cellular organisms;Eukaryota;Viridiplantae;Streptophyta;Streptophytina;Embryophyta;Tracheophyta;Euphyllophyta;Spermatophyta;Magnoliophyta;Mesangiospermae;Liliopsida;Petrosaviidae;commelinids;Poales;Poaceae;PACMAD clade;Panicoideae;Andropogoneae;Zea;Zea mays;
0.154151	25	ES5|g24481.t1	-	-	-	-	6e-05	-	-	7e-05	222612872	24.19	Oryza	Oryza sativa Japonica Group	Eukaryota_NO_Metazoa	39947	;cellular organisms;Eukaryota;Viridiplantae;Streptophyta;Streptophytina;Embryophyta;Tracheophyta;Euphyllophyta;Spermatophyta;Magnoliophyta;Mesangiospermae;Liliopsida;Petrosaviidae;commelinids;Poales;Poaceae;BEP clade;Ehrhartoideae;Oryzeae;Oryza;Oryza sativa;Oryza sativa Japonica Group;
0.154151	250	ES5|g23823.t1	-	-	-	-	-	-	6e-09	7e-09	470439148	31.82	Acant	Acanthamoeba castellanii str. Neff	Eukaryota_NO_Metazoa	1257118	;cellular organisms;Eukaryota;Amoebozoa;Discosea;Longamoebia;Centramoebida;Acanthamoebidae;Acanthamoeba;Acanthamoeba castellanii;Acanthamoeba castellanii str. Neff;
0.154151	25	ES5|g30628.t1	-	-	-	-	-	-	6e-08	7e-08	514685675	30.65	S_ros	Salpingoeca rosetta	Eukaryota_NO_Metazoa	946362	;cellular organisms;Eukaryota;Opisthokonta;Choanoflagellida;Salpingoecidae;Salpingoeca;Salpingoeca rosetta;
0.154151	250	ES5|g12729.t1	-	-	-	-	-	6e-42	-	7e-42	598043233	61.21	Auric	Auricularia delicata TFB-10046 SS5	Eukaryota_NO_Metazoa	717982	;cellular organisms;Eukaryota;Opisthokonta;Fungi;Dikarya;Basidiomycota;Agaricomycotina;Agaricomycetes;Agaricomycetes incertae sedis;Auriculariales;Auriculariaceae;Auricularia;Auricularia delicata;Auricularia delicata TFB-10046 SS5;
0.133531	251	ES5|g19183.t1	-	-	-	-	-	-	7e-22	8e-22	145481011	33.07	Param	Paramecium tetraurelia strain d4-2	Eukaryota_NO_Metazoa	412030	;cellular organisms;Eukaryota;Alveolata;Ciliophora;Intramacronucleata;Oligohymenophorea;Peniculida;Parameciidae;Paramecium;Paramecium tetraurelia;Paramecium tetraurelia strain d4-2;
0.105361	252	ES5|g25032.t1	-	-	-	-	-	-	9e-16	1e-15	123426196	29.38	Trich	Trichomonas vaginalis G3	Eukaryota_NO_Metazoa	412133	;cellular organisms;Eukaryota;Parabasalia;Trichomonadida;Trichomonadidae;Trichomonas;Trichomonas vaginalis;Trichomonas vaginalis G3;
0.105361	250	ES5|g25338.t1	-	-	-	-	9e-08	-	-	1e-07	115475381	27.27	Oryza	Oryza sativa Japonica Group	Eukaryota_NO_Metazoa	39947	;cellular organisms;Eukaryota;Viridiplantae;Streptophyta;Streptophytina;Embryophyta;Tracheophyta;Euphyllophyta;Spermatophyta;Magnoliophyta;Mesangiospermae;Liliopsida;Petrosaviidae;commelinids;Poales;Poaceae;BEP clade;Ehrhartoideae;Oryzeae;Oryza;Oryza sativa;Oryza sativa Japonica Group;
0.105361	250	ES5|g7589.t1	-	-	-	-	-	-	9e-70	1e-69	167524379	40.72	Monos	Monosiga brevicollis MX1	Eukaryota_NO_Metazoa	431895	;cellular organisms;Eukaryota;Opisthokonta;Choanoflagellida;Codonosigidae;Monosiga;Monosiga brevicollis;Monosiga brevicollis MX1;
0	251	ES5|g370.t1	-	-	-	-	0	-	-	0	170589273	71.72	B_mal	Brugia malayi	Eukaryota_Metazoa	6279	;cellular organisms;Eukaryota;Opisthokonta;Metazoa;Eumetazoa;Bilateria;Protostomia;Ecdysozoa;Nematoda;Chromadorea;Spirurida;Filarioidea;Onchocercidae;Brugia;Brugia malayi;
0	250	ES5|g4843.t1	-	-	-	-	-	-	0	0	597833821	70.66	A_cey	Ancylostoma ceylanicum	Eukaryota_Metazoa	53326	;cellular organisms;Eukaryota;Opisthokonta;Metazoa;Eumetazoa;Bilateria;Protostomia;Ecdysozoa;Nematoda;Chromadorea;Rhabditida;Strongylida;Ancylostomatoidea;Ancylostomatidae;Ancylostomatinae;Ancylostoma;Ancylostoma ceylanicum;
0	251	ES5|g4854.t1	-	-	-	-	-	-	0	0	597879629	73.28	A_cey	Ancylostoma ceylanicum	Eukaryota_Metazoa	53326	;cellular organisms;Eukaryota;Opisthokonta;Metazoa;Eumetazoa;Bilateria;Protostomia;Ecdysozoa;Nematoda;Chromadorea;Rhabditida;Strongylida;Ancylostomatoidea;Ancylostomatidae;Ancylostomatinae;Ancylostoma;Ancylostoma ceylanicum;
0	254	ES5|g5612.t1	-	-	-	-	-	-	0	0	560124947	55.05	H_con	Haemonchus contortus	Eukaryota_Metazoa	6289	;cellular organisms;Eukaryota;Opisthokonta;Metazoa;Eumetazoa;Bilateria;Protostomia;Ecdysozoa;Nematoda;Chromadorea;Rhabditida;Strongylida;Trichostrongyloidea;Haemonchidae;Haemonchinae;Haemonchus;Haemonchus contortus;
0	250	ES5|g16123.t1	-	-	-	-	0	-	-	0	560135708	83.5	H_con	Haemonchus contortus	Eukaryota_Metazoa	6289	;cellular organisms;Eukaryota;Opisthokonta;Metazoa;Eumetazoa;Bilateria;Protostomia;Ecdysozoa;Nematoda;Chromadorea;Rhabditida;Strongylida;Trichostrongyloidea;Haemonchidae;Haemonchinae;Haemonchus;Haemonchus contortus;
0	250	ES5|g16169.t1	-	-	-	-	-	-	0	0	170589541	59.31	B_mal	Brugia malayi	Eukaryota_Metazoa	6279	;cellular organisms;Eukaryota;Opisthokonta;Metazoa;Eumetazoa;Bilateria;Protostomia;Ecdysozoa;Nematoda;Chromadorea;Spirurida;Filarioidea;Onchocercidae;Brugia;Brugia malayi;
0	251	ES5|g16202.t1	-	-	-	-	-	-	0	0	541046619	70.94	A_suu	Ascaris suum	Eukaryota_Metazoa	6253	;cellular organisms;Eukaryota;Opisthokonta;Metazoa;Eumetazoa;Bilateria;Protostomia;Ecdysozoa;Nematoda;Chromadorea;Ascaridida;Ascaridoidea;Ascarididae;Ascaris;Ascaris suum;
0	260	ES5|g16294.t1	-	-	-	-	-	0	-	0	560119286	30.79	H_con	Haemonchus contortus	Eukaryota_Metazoa	6289	;cellular organisms;Eukaryota;Opisthokonta;Metazoa;Eumetazoa;Bilateria;Protostomia;Ecdysozoa;Nematoda;Chromadorea;Rhabditida;Strongylida;Trichostrongyloidea;Haemonchidae;Haemonchinae;Haemonchus;Haemonchus contortus;
0	251	ES5|g16320.t1	-	-	-	-	-	-	0	0	402592356	69.37	W_ban	Wuchereria bancrofti	Eukaryota_Metazoa	6293	;cellular organisms;Eukaryota;Opisthokonta;Metazoa;Eumetazoa;Bilateria;Protostomia;Ecdysozoa;Nematoda;Chromadorea;Spirurida;Filarioidea;Onchocercidae;Wuchereria;Wuchereria bancrofti;
0	250	ES5|g16320.t2	-	-	-	-	-	-	0	0	541040876	72.79	A_suu	Ascaris suum	Eukaryota_Metazoa	6253	;cellular organisms;Eukaryota;Opisthokonta;Metazoa;Eumetazoa;Bilateria;Protostomia;Ecdysozoa;Nematoda;Chromadorea;Ascaridida;Ascaridoidea;Ascarididae;Ascaris;Ascaris suum;
0	250	ES5|g16512.t1	-	-	-	-	-	-	0	0	170583206	67.6	B_mal	Brugia malayi	Eukaryota_Metazoa	6279	;cellular organisms;Eukaryota;Opisthokonta;Metazoa;Eumetazoa;Bilateria;Protostomia;Ecdysozoa;Nematoda;Chromadorea;Spirurida;Filarioidea;Onchocercidae;Brugia;Brugia malayi;
0	250	ES5|g16658.t1	-	-	-	-	-	-	0	0	268566385	72.82	C_bri	Caenorhabditis briggsae	Eukaryota_Metazoa	6238	;cellular organisms;Eukaryota;Opisthokonta;Metazoa;Eumetazoa;Bilateria;Protostomia;Ecdysozoa;Nematoda;Chromadorea;Rhabditida;Rhabditoidea;Rhabditidae;Peloderinae;Caenorhabditis;Caenorhabditis briggsae;
0	253	ES5|g16664.t1	-	-	-	-	-	0	-	0	560118987	64.64	H_con	Haemonchus contortus	Eukaryota_Metazoa	6289	;cellular organisms;Eukaryota;Opisthokonta;Metazoa;Eumetazoa;Bilateria;Protostomia;Ecdysozoa;Nematoda;Chromadorea;Rhabditida;Strongylida;Trichostrongyloidea;Haemonchidae;Haemonchinae;Haemonchus;Haemonchus contortus;
0	250	ES5|g16700.t1	-	-	-	-	0	-	-	0	597873345	61.06	A_cey	Ancylostoma ceylanicum	Eukaryota_Metazoa	53326	;cellular organisms;Eukaryota;Opisthokonta;Metazoa;Eumetazoa;Bilateria;Protostomia;Ecdysozoa;Nematoda;Chromadorea;Rhabditida;Strongylida;Ancylostomatoidea;Ancylostomatidae;Ancylostomatinae;Ancylostoma;Ancylostoma ceylanicum;
0	250	ES5|g16772.t1	-	-	-	-	0	-	-	0	597862030	81.9	A_cey	Ancylostoma ceylanicum	Eukaryota_Metazoa	53326	;cellular organisms;Eukaryota;Opisthokonta;Metazoa;Eumetazoa;Bilateria;Protostomia;Ecdysozoa;Nematoda;Chromadorea;Rhabditida;Strongylida;Ancylostomatoidea;Ancylostomatidae;Ancylostomatinae;Ancylostoma;Ancylostoma ceylanicum;
0	269	ES5|g16864.t1	-	0	-	-	-	-	-	0	560126735	47.8	H_con	Haemonchus contortus	Eukaryota_Metazoa	6289	;cellular organisms;Eukaryota;Opisthokonta;Metazoa;Eumetazoa;Bilateria;Protostomia;Ecdysozoa;Nematoda;Chromadorea;Rhabditida;Strongylida;Trichostrongyloidea;Haemonchidae;Haemonchinae;Haemonchus;Haemonchus contortus;
0	251	ES5|g16889.t1	-	-	-	-	-	-	4e-25	4e-25	281210493	27.33	Polys	Polysphondylium pallidum PN500	Eukaryota_NO_Metazoa	670386	;cellular organisms;Eukaryota;Amoebozoa;Mycetozoa;Dictyosteliida;Polysphondylium;Polysphondylium pallidum;Polysphondylium pallidum PN500;
0	662	ES5|g16948.t1	-	-	-	-	-	-	0	0	541046153	40.55	A_suu	Ascaris suum	Eukaryota_Metazoa	6253	;cellular organisms;Eukaryota;Opisthokonta;Metazoa;Eumetazoa;Bilateria;Protostomia;Ecdysozoa;Nematoda;Chromadorea;Ascaridida;Ascaridoidea;Ascarididae;Ascaris;Ascaris suum;
0	250	ES5|g5707.t1	-	-	-	0	-	-	-	0	568293166	61.61	N_ame	Necator americanus	Eukaryota_Metazoa	51031	;cellular organisms;Eukaryota;Opisthokonta;Metazoa;Eumetazoa;Bilateria;Protostomia;Ecdysozoa;Nematoda;Chromadorea;Rhabditida;Strongylida;Ancylostomatoidea;Ancylostomatidae;Bunostominae;Necator;Necator americanus;
0	250	ES5|g6111.t1	-	-	-	-	-	-	3e-69	3e-69	583158893	35.24	N_bij	Nanomia bijuga	Eukaryota_Metazoa	168759	;cellular organisms;Eukaryota;Opisthokonta;Metazoa;Eumetazoa;Cnidaria;Hydrozoa;Siphonophora;Physonectae;Agalmatidae;Nanomia;Nanomia bijuga;
0	250	ES5|g6124.t1	-	-	-	-	-	0	-	0	541045983	76.69	A_suu	Ascaris suum	Eukaryota_Metazoa	6253	;cellular organisms;Eukaryota;Opisthokonta;Metazoa;Eumetazoa;Bilateria;Protostomia;Ecdysozoa;Nematoda;Chromadorea;Ascaridida;Ascaridoidea;Ascarididae;Ascaris;Ascaris suum;
0	251	ES5|g17095.t1	-	-	-	-	-	-	0	0	568281017	79.55	N_ame	Necator americanus	Eukaryota_Metazoa	51031	;cellular organisms;Eukaryota;Opisthokonta;Metazoa;Eumetazoa;Bilateria;Protostomia;Ecdysozoa;Nematoda;Chromadorea;Rhabditida;Strongylida;Ancylostomatoidea;Ancylostomatidae;Bunostominae;Necator;Necator americanus;
0	250	ES5|g17106.t1	-	-	-	-	-	0	-	0	541039160	58.94	A_suu	Ascaris suum	Eukaryota_Metazoa	6253	;cellular organisms;Eukaryota;Opisthokonta;Metazoa;Eumetazoa;Bilateria;Protostomia;Ecdysozoa;Nematoda;Chromadorea;Ascaridida;Ascaridoidea;Ascarididae;Ascaris;Ascaris suum;
0	251	ES5|g17381.t1	-	-	-	-	-	-	0	0	541048277	73.96	A_suu	Ascaris suum	Eukaryota_Metazoa	6253	;cellular organisms;Eukaryota;Opisthokonta;Metazoa;Eumetazoa;Bilateria;Protostomia;Ecdysozoa;Nematoda;Chromadorea;Ascaridida;Ascaridoidea;Ascarididae;Ascaris;Ascaris suum;
0	1642	ES5|g17585.t1	-	-	-	-	-	-	0	0	170582107	53.06	B_mal	Brugia malayi	Eukaryota_Metazoa	6279	;cellular organisms;Eukaryota;Opisthokonta;Metazoa;Eumetazoa;Bilateria;Protostomia;Ecdysozoa;Nematoda;Chromadorea;Spirurida;Filarioidea;Onchocercidae;Brugia;Brugia malayi;
0	3	ES5|g17650.t1	-	-	-	-	-	-	-	-	-	-	-	-	-	-	-
0	255	ES5|g17788.t1	-	-	-	-	-	-	0	0	541041744	65.79	A_suu	Ascaris suum	Eukaryota_Metazoa	6253	;cellular organisms;Eukaryota;Opisthokonta;Metazoa;Eumetazoa;Bilateria;Protostomia;Ecdysozoa;Nematoda;Chromadorea;Ascaridida;Ascaridoidea;Ascarididae;Ascaris;Ascaris suum;
0	250	ES5|g17882.t1	-	-	-	-	-	-	0	0	402590767	86.89	W_ban	Wuchereria bancrofti	Eukaryota_Metazoa	6293	;cellular organisms;Eukaryota;Opisthokonta;Metazoa;Eumetazoa;Bilateria;Protostomia;Ecdysozoa;Nematoda;Chromadorea;Spirurida;Filarioidea;Onchocercidae;Wuchereria;Wuchereria bancrofti;
0	251	ES5|g17928.t1	-	-	-	-	-	-	0	0	393904902	63.79	L_loa	Loa loa	Eukaryota_Metazoa	7209	;cellular organisms;Eukaryota;Opisthokonta;Metazoa;Eumetazoa;Bilateria;Protostomia;Ecdysozoa;Nematoda;Chromadorea;Spirurida;Filarioidea;Onchocercidae;Loa;Loa loa;
0	84	ES5|g17929.t1	-	-	-	-	1e-07	-	-	1e-07	361066455	32.73	P_rad	Pinus radiata	Eukaryota_NO_Metazoa	3347	;cellular organisms;Eukaryota;Viridiplantae;Streptophyta;Streptophytina;Embryophyta;Tracheophyta;Euphyllophyta;Spermatophyta;Acrogymnospermae;Pinidae;Pinales;Pinaceae;Pinus;Pinus;Pinus radiata;
0	250	ES5|g18034.t1	-	-	-	-	0	-	-	0	390195340	85.29	D_des	Ditylenchus destructor	Eukaryota_Metazoa	166010	;cellular organisms;Eukaryota;Opisthokonta;Metazoa;Eumetazoa;Bilateria;Protostomia;Ecdysozoa;Nematoda;Chromadorea;Tylenchida;Tylenchina;Tylenchoidea;Anguinidae;Anguininae;Ditylenchus;Ditylenchus destructor;
0	251	ES5|g6234.t1	-	-	-	-	-	-	0	0	170588967	95.63	B_mal	Brugia malayi	Eukaryota_Metazoa	6279	;cellular organisms;Eukaryota;Opisthokonta;Metazoa;Eumetazoa;Bilateria;Protostomia;Ecdysozoa;Nematoda;Chromadorea;Spirurida;Filarioidea;Onchocercidae;Brugia;Brugia malayi;
0	250	ES5|g6278.t1	-	-	-	-	-	-	0	0	71986903	87.12	C_ele	Caenorhabditis elegans	Eukaryota_Metazoa	6239	;cellular organisms;Eukaryota;Opisthokonta;Metazoa;Eumetazoa;Bilateria;Protostomia;Ecdysozoa;Nematoda;Chromadorea;Rhabditida;Rhabditoidea;Rhabditidae;Peloderinae;Caenorhabditis;Caenorhabditis elegans;
0	275	ES5|g6295.t1	-	-	-	-	-	-	0	0	541048378	41.84	A_suu	Ascaris suum	Eukaryota_Metazoa	6253	;cellular organisms;Eukaryota;Opisthokonta;Metazoa;Eumetazoa;Bilateria;Protostomia;Ecdysozoa;Nematoda;Chromadorea;Ascaridida;Ascaridoidea;Ascarididae;Ascaris;Ascaris suum;
0	250	ES5|g6318.t1	-	-	-	-	-	-	0	0	573006128	92.46	D_des	Ditylenchus destructor	Eukaryota_Metazoa	166010	;cellular organisms;Eukaryota;Opisthokonta;Metazoa;Eumetazoa;Bilateria;Protostomia;Ecdysozoa;Nematoda;Chromadorea;Tylenchida;Tylenchina;Tylenchoidea;Anguinidae;Anguininae;Ditylenchus;Ditylenchus destructor;
0	250	ES5|g18119.t1	-	-	-	-	-	0	-	0	541048768	85.42	A_suu	Ascaris suum	Eukaryota_Metazoa	6253	;cellular organisms;Eukaryota;Opisthokonta;Metazoa;Eumetazoa;Bilateria;Protostomia;Ecdysozoa;Nematoda;Chromadorea;Ascaridida;Ascaridoidea;Ascarididae;Ascaris;Ascaris suum;
0	661	ES5|g18388.t1	-	-	-	-	-	-	2e-30	2e-30	92790184	30.16	E_eca	Epidinium ecaudatum	Eukaryota_NO_Metazoa	300017	;cellular organisms;Eukaryota;Alveolata;Ciliophora;Intramacronucleata;Litostomatea;Trichostomatia;Entodiniomorphida;Ophryoscolecidae;Epidinium;Epidinium ecaudatum;
0	251	ES5|g18447.t1	-	-	-	-	-	-	0	0	541041449	54.76	A_suu	Ascaris suum	Eukaryota_Metazoa	6253	;cellular organisms;Eukaryota;Opisthokonta;Metazoa;Eumetazoa;Bilateria;Protostomia;Ecdysozoa;Nematoda;Chromadorea;Ascaridida;Ascaridoidea;Ascarididae;Ascaris;Ascaris suum;
0	252	ES5|g18820.t1	-	-	-	-	-	0	-	0	597865763	73.82	A_cey	Ancylostoma ceylanicum	Eukaryota_Metazoa	53326	;cellular organisms;Eukaryota;Opisthokonta;Metazoa;Eumetazoa;Bilateria;Protostomia;Ecdysozoa;Nematoda;Chromadorea;Rhabditida;Strongylida;Ancylostomatoidea;Ancylostomatidae;Ancylostomatinae;Ancylostoma;Ancylostoma ceylanicum;
0	250	ES5|g18883.t1	-	-	-	-	-	-	0	0	560139715	65.04	H_con	Haemonchus contortus	Eukaryota_Metazoa	6289	;cellular organisms;Eukaryota;Opisthokonta;Metazoa;Eumetazoa;Bilateria;Protostomia;Ecdysozoa;Nematoda;Chromadorea;Rhabditida;Strongylida;Trichostrongyloidea;Haemonchidae;Haemonchinae;Haemonchus;Haemonchus contortus;
0	275	ES5|g6485.t1	-	-	-	-	-	0	-	0	541040698	58.77	A_suu	Ascaris suum	Eukaryota_Metazoa	6253	;cellular organisms;Eukaryota;Opisthokonta;Metazoa;Eumetazoa;Bilateria;Protostomia;Ecdysozoa;Nematoda;Chromadorea;Ascaridida;Ascaridoidea;Ascarididae;Ascaris;Ascaris suum;
0	260	ES5|g6550.t1	-	-	-	-	-	0	-	0	541044644	75.34	A_suu	Ascaris suum	Eukaryota_Metazoa	6253	;cellular organisms;Eukaryota;Opisthokonta;Metazoa;Eumetazoa;Bilateria;Protostomia;Ecdysozoa;Nematoda;Chromadorea;Ascaridida;Ascaridoidea;Ascarididae;Ascaris;Ascaris suum;
0	255	ES5|g19204.t1	-	-	-	-	-	-	1e-10	1e-10	294882734	28.03	Perki	Perkinsus marinus ATCC 50983	Eukaryota_NO_Metazoa	423536	;cellular organisms;Eukaryota;Alveolata;Perkinsea;Perkinsida;Perkinsidae;Perkinsus;Perkinsus marinus;Perkinsus marinus ATCC 50983;
0	259	ES5|g19292.t1	-	-	-	-	-	-	0	0	170574138	77.09	B_mal	Brugia malayi	Eukaryota_Metazoa	6279	;cellular organisms;Eukaryota;Opisthokonta;Metazoa;Eumetazoa;Bilateria;Protostomia;Ecdysozoa;Nematoda;Chromadorea;Spirurida;Filarioidea;Onchocercidae;Brugia;Brugia malayi;
0	252	ES5|g19330.t1	-	-	-	-	-	-	0	0	170590012	88.09	B_mal	Brugia malayi	Eukaryota_Metazoa	6279	;cellular organisms;Eukaryota;Opisthokonta;Metazoa;Eumetazoa;Bilateria;Protostomia;Ecdysozoa;Nematoda;Chromadorea;Spirurida;Filarioidea;Onchocercidae;Brugia;Brugia malayi;
0	59	ES5|g19377.t1	-	-	-	-	-	6e-07	-	6e-07	322710071	34.83	Metar	Metarhizium anisopliae ARSEF 23	Eukaryota_NO_Metazoa	655844	;cellular organisms;Eukaryota;Opisthokonta;Fungi;Dikarya;Ascomycota;saccharomyceta;Pezizomycotina;leotiomyceta;sordariomyceta;Sordariomycetes;Hypocreomycetidae;Hypocreales;Clavicipitaceae;mitosporic Clavicipitaceae;Metarhizium;Metarhizium anisopliae;Metarhizium anisopliae ARSEF 23;
0	268	ES5|g19448.t1	-	0	-	-	-	-	-	0	512844763	41.15	Xenop	Xenopus (Silurana) tropicalis	Eukaryota_Metazoa	8364	;cellular organisms;Eukaryota;Opisthokonta;Metazoa;Eumetazoa;Bilateria;Deuterostomia;Chordata;Craniata;Vertebrata;Gnathostomata;Teleostomi;Euteleostomi;Sarcopterygii;Dipnotetrapodomorpha;Tetrapoda;Amphibia;Batrachia;Anura;Pipoidea;Pipidae;Xenopodinae;Xenopus;Silurana;Xenopus (Silurana) tropicalis;
0	250	ES5|g19695.t1	-	-	-	-	-	-	0	0	312072692	71.3	L_loa	Loa loa	Eukaryota_Metazoa	7209	;cellular organisms;Eukaryota;Opisthokonta;Metazoa;Eumetazoa;Bilateria;Protostomia;Ecdysozoa;Nematoda;Chromadorea;Spirurida;Filarioidea;Onchocercidae;Loa;Loa loa;
0	250	ES5|g19904.t1	-	-	-	-	-	-	0	0	392901929	58.84	C_ele	Caenorhabditis elegans	Eukaryota_Metazoa	6239	;cellular organisms;Eukaryota;Opisthokonta;Metazoa;Eumetazoa;Bilateria;Protostomia;Ecdysozoa;Nematoda;Chromadorea;Rhabditida;Rhabditoidea;Rhabditidae;Peloderinae;Caenorhabditis;Caenorhabditis elegans;
0	267	ES5|g19986.t1	-	0	-	-	-	-	-	0	512844763	42.45	Xenop	Xenopus (Silurana) tropicalis	Eukaryota_Metazoa	8364	;cellular organisms;Eukaryota;Opisthokonta;Metazoa;Eumetazoa;Bilateria;Deuterostomia;Chordata;Craniata;Vertebrata;Gnathostomata;Teleostomi;Euteleostomi;Sarcopterygii;Dipnotetrapodomorpha;Tetrapoda;Amphibia;Batrachia;Anura;Pipoidea;Pipidae;Xenopodinae;Xenopus;Silurana;Xenopus (Silurana) tropicalis;
0	250	ES5|g20015.t1	-	-	-	-	-	-	2e-12	2e-12	23306650	33.61	C_mem	Carpediemonas membranifera	Eukaryota_NO_Metazoa	201153	;cellular organisms;Eukaryota;Fornicata;Carpediemonas-like organisms;Carpediemonas;Carpediemonas membranifera;
0	251	ES5|g20029.t1	-	-	-	-	-	0	-	0	597889563	49.83	A_cey	Ancylostoma ceylanicum	Eukaryota_Metazoa	53326	;cellular organisms;Eukaryota;Opisthokonta;Metazoa;Eumetazoa;Bilateria;Protostomia;Ecdysozoa;Nematoda;Chromadorea;Rhabditida;Strongylida;Ancylostomatoidea;Ancylostomatidae;Ancylostomatinae;Ancylostoma;Ancylostoma ceylanicum;
0	250	ES5|g6609.t1	-	-	-	-	-	-	0	0	597867153	86	A_cey	Ancylostoma ceylanicum	Eukaryota_Metazoa	53326	;cellular organisms;Eukaryota;Opisthokonta;Metazoa;Eumetazoa;Bilateria;Protostomia;Ecdysozoa;Nematoda;Chromadorea;Rhabditida;Strongylida;Ancylostomatoidea;Ancylostomatidae;Ancylostomatinae;Ancylostoma;Ancylostoma ceylanicum;
0	250	ES5|g6631.t1	-	-	-	-	-	-	0	0	597831171	62.21	A_cey	Ancylostoma ceylanicum	Eukaryota_Metazoa	53326	;cellular organisms;Eukaryota;Opisthokonta;Metazoa;Eumetazoa;Bilateria;Protostomia;Ecdysozoa;Nematoda;Chromadorea;Rhabditida;Strongylida;Ancylostomatoidea;Ancylostomatidae;Ancylostomatinae;Ancylostoma;Ancylostoma ceylanicum;
0	251	ES5|g6720.t1	-	-	-	-	0	-	-	0	597841723	65.38	A_cey	Ancylostoma ceylanicum	Eukaryota_Metazoa	53326	;cellular organisms;Eukaryota;Opisthokonta;Metazoa;Eumetazoa;Bilateria;Protostomia;Ecdysozoa;Nematoda;Chromadorea;Rhabditida;Strongylida;Ancylostomatoidea;Ancylostomatidae;Ancylostomatinae;Ancylostoma;Ancylostoma ceylanicum;
0	251	ES5|g20162.t1	-	-	-	-	1e-56	-	-	1e-56	30697228	50.77	A_tha	Arabidopsis thaliana	Eukaryota_NO_Metazoa	3702	;cellular organisms;Eukaryota;Viridiplantae;Streptophyta;Streptophytina;Embryophyta;Tracheophyta;Euphyllophyta;Spermatophyta;Magnoliophyta;Mesangiospermae;eudicotyledons;Gunneridae;Pentapetalae;rosids;malvids;Brassicales;Brassicaceae;Camelineae;Arabidopsis;Arabidopsis thaliana;
0	250	ES5|g20192.t1	-	-	-	-	-	-	0	0	560133802	68.34	H_con	Haemonchus contortus	Eukaryota_Metazoa	6289	;cellular organisms;Eukaryota;Opisthokonta;Metazoa;Eumetazoa;Bilateria;Protostomia;Ecdysozoa;Nematoda;Chromadorea;Rhabditida;Strongylida;Trichostrongyloidea;Haemonchidae;Haemonchinae;Haemonchus;Haemonchus contortus;
0	251	ES5|g20268.t1	-	-	-	-	-	-	0	0	308468696	68.19	C_rem	Caenorhabditis remanei	Eukaryota_Metazoa	31234	;cellular organisms;Eukaryota;Opisthokonta;Metazoa;Eumetazoa;Bilateria;Protostomia;Ecdysozoa;Nematoda;Chromadorea;Rhabditida;Rhabditoidea;Rhabditidae;Peloderinae;Caenorhabditis;Caenorhabditis remanei;
0	582	ES5|g20383.t1	-	-	-	-	-	-	0	0	597842185	50.41	A_cey	Ancylostoma ceylanicum	Eukaryota_Metazoa	53326	;cellular organisms;Eukaryota;Opisthokonta;Metazoa;Eumetazoa;Bilateria;Protostomia;Ecdysozoa;Nematoda;Chromadorea;Rhabditida;Strongylida;Ancylostomatoidea;Ancylostomatidae;Ancylostomatinae;Ancylostoma;Ancylostoma ceylanicum;
0	253	ES5|g20442.t1	-	-	-	-	-	-	0	0	393911595	72.47	L_loa	Loa loa	Eukaryota_Metazoa	7209	;cellular organisms;Eukaryota;Opisthokonta;Metazoa;Eumetazoa;Bilateria;Protostomia;Ecdysozoa;Nematoda;Chromadorea;Spirurida;Filarioidea;Onchocercidae;Loa;Loa loa;
0	250	ES5|g20461.t1	-	-	-	-	-	-	0	0	393909078	50.98	L_loa	Loa loa	Eukaryota_Metazoa	7209	;cellular organisms;Eukaryota;Opisthokonta;Metazoa;Eumetazoa;Bilateria;Protostomia;Ecdysozoa;Nematoda;Chromadorea;Spirurida;Filarioidea;Onchocercidae;Loa;Loa loa;
0	252	ES5|g20501.t1	-	-	-	-	-	-	0	0	597897303	57.91	A_cey	Ancylostoma ceylanicum	Eukaryota_Metazoa	53326	;cellular organisms;Eukaryota;Opisthokonta;Metazoa;Eumetazoa;Bilateria;Protostomia;Ecdysozoa;Nematoda;Chromadorea;Rhabditida;Strongylida;Ancylostomatoidea;Ancylostomatidae;Ancylostomatinae;Ancylostoma;Ancylostoma ceylanicum;
0	250	ES5|g20552.t1	-	-	-	-	3e-73	-	-	3e-73	159490678	69.14	C_rei	Chlamydomonas reinhardtii	Eukaryota_NO_Metazoa	3055	;cellular organisms;Eukaryota;Viridiplantae;Chlorophyta;Chlorophyceae;Chlamydomonadales;Chlamydomonadaceae;Chlamydomonas;Chlamydomonas reinhardtii;
0	250	ES5|g20581.t1	-	-	-	-	7e-09	-	-	7e-09	545364310	26.92	Cocco	Coccomyxa subellipsoidea C-169	Eukaryota_NO_Metazoa	574566	;cellular organisms;Eukaryota;Viridiplantae;Chlorophyta;Trebouxiophyceae;Trebouxiophyceae incertae sedis;Coccomyxaceae;Coccomyxa;Coccomyxa subellipsoidea;Coccomyxa subellipsoidea C-169;
0	250	ES5|g20601.t1	-	-	-	-	0	-	-	0	32566029	58.23	C_ele	Caenorhabditis elegans	Eukaryota_Metazoa	6239	;cellular organisms;Eukaryota;Opisthokonta;Metazoa;Eumetazoa;Bilateria;Protostomia;Ecdysozoa;Nematoda;Chromadorea;Rhabditida;Rhabditoidea;Rhabditidae;Peloderinae;Caenorhabditis;Caenorhabditis elegans;
0	268	ES5|g20732.t1	-	-	-	-	-	-	0	0	597835089	45.55	A_cey	Ancylostoma ceylanicum	Eukaryota_Metazoa	53326	;cellular organisms;Eukaryota;Opisthokonta;Metazoa;Eumetazoa;Bilateria;Protostomia;Ecdysozoa;Nematoda;Chromadorea;Rhabditida;Strongylida;Ancylostomatoidea;Ancylostomatidae;Ancylostomatinae;Ancylostoma;Ancylostoma ceylanicum;
0	250	ES5|g20832.t1	-	-	-	-	0	-	-	0	170575367	55.66	B_mal	Brugia malayi	Eukaryota_Metazoa	6279	;cellular organisms;Eukaryota;Opisthokonta;Metazoa;Eumetazoa;Bilateria;Protostomia;Ecdysozoa;Nematoda;Chromadorea;Spirurida;Filarioidea;Onchocercidae;Brugia;Brugia malayi;
0	251	ES5|g6725.t1	-	-	-	-	-	0	-	0	560133120	60.62	H_con	Haemonchus contortus	Eukaryota_Metazoa	6289	;cellular organisms;Eukaryota;Opisthokonta;Metazoa;Eumetazoa;Bilateria;Protostomia;Ecdysozoa;Nematoda;Chromadorea;Rhabditida;Strongylida;Trichostrongyloidea;Haemonchidae;Haemonchinae;Haemonchus;Haemonchus contortus;
0	374	ES5|g6756.t1	-	-	-	-	-	0	-	0	170592669	41.14	B_mal	Brugia malayi	Eukaryota_Metazoa	6279	;cellular organisms;Eukaryota;Opisthokonta;Metazoa;Eumetazoa;Bilateria;Protostomia;Ecdysozoa;Nematoda;Chromadorea;Spirurida;Filarioidea;Onchocercidae;Brugia;Brugia malayi;
0	374	ES5|g6756.t2	-	-	-	-	-	0	-	0	170592669	41.14	B_mal	Brugia malayi	Eukaryota_Metazoa	6279	;cellular organisms;Eukaryota;Opisthokonta;Metazoa;Eumetazoa;Bilateria;Protostomia;Ecdysozoa;Nematoda;Chromadorea;Spirurida;Filarioidea;Onchocercidae;Brugia;Brugia malayi;
0	250	ES5|g6797.t1	-	-	-	-	-	-	0	0	71994529	69.58	C_ele	Caenorhabditis elegans	Eukaryota_Metazoa	6239	;cellular organisms;Eukaryota;Opisthokonta;Metazoa;Eumetazoa;Bilateria;Protostomia;Ecdysozoa;Nematoda;Chromadorea;Rhabditida;Rhabditoidea;Rhabditidae;Peloderinae;Caenorhabditis;Caenorhabditis elegans;
0	261	ES5|g6842.t1	-	-	-	-	-	-	0	0	541043658	49.84	A_suu	Ascaris suum	Eukaryota_Metazoa	6253	;cellular organisms;Eukaryota;Opisthokonta;Metazoa;Eumetazoa;Bilateria;Protostomia;Ecdysozoa;Nematoda;Chromadorea;Ascaridida;Ascaridoidea;Ascarididae;Ascaris;Ascaris suum;
0	251	ES5|g6853.t1	-	-	-	-	-	-	0	0	541041381	55.01	A_suu	Ascaris suum	Eukaryota_Metazoa	6253	;cellular organisms;Eukaryota;Opisthokonta;Metazoa;Eumetazoa;Bilateria;Protostomia;Ecdysozoa;Nematoda;Chromadorea;Ascaridida;Ascaridoidea;Ascarididae;Ascaris;Ascaris suum;
0	250	ES5|g21405.t1	-	-	-	-	0	-	-	0	541039481	61.69	A_suu	Ascaris suum	Eukaryota_Metazoa	6253	;cellular organisms;Eukaryota;Opisthokonta;Metazoa;Eumetazoa;Bilateria;Protostomia;Ecdysozoa;Nematoda;Chromadorea;Ascaridida;Ascaridoidea;Ascarididae;Ascaris;Ascaris suum;
0	250	ES5|g21677.t1	-	-	-	-	-	-	0	0	597855128	75.34	A_cey	Ancylostoma ceylanicum	Eukaryota_Metazoa	53326	;cellular organisms;Eukaryota;Opisthokonta;Metazoa;Eumetazoa;Bilateria;Protostomia;Ecdysozoa;Nematoda;Chromadorea;Rhabditida;Strongylida;Ancylostomatoidea;Ancylostomatidae;Ancylostomatinae;Ancylostoma;Ancylostoma ceylanicum;
0	250	ES5|g21741.t1	-	-	-	-	-	-	0	0	402589454	74.72	W_ban	Wuchereria bancrofti	Eukaryota_Metazoa	6293	;cellular organisms;Eukaryota;Opisthokonta;Metazoa;Eumetazoa;Bilateria;Protostomia;Ecdysozoa;Nematoda;Chromadorea;Spirurida;Filarioidea;Onchocercidae;Wuchereria;Wuchereria bancrofti;
0	17	ES5|g21824.t1	-	-	-	-	-	-	8e-05	8e-05	253743891	25.64	Giard	Giardia intestinalis ATCC 50581	Eukaryota_NO_Metazoa	598745	;cellular organisms;Eukaryota;Fornicata;Diplomonadida;Hexamitidae;Giardiinae;Giardia;Giardia intestinalis;Giardia intestinalis ATCC 50581;
0	251	ES5|g21949.t1	-	-	-	-	-	-	0	0	541040764	78.12	A_suu	Ascaris suum	Eukaryota_Metazoa	6253	;cellular organisms;Eukaryota;Opisthokonta;Metazoa;Eumetazoa;Bilateria;Protostomia;Ecdysozoa;Nematoda;Chromadorea;Ascaridida;Ascaridoidea;Ascarididae;Ascaris;Ascaris suum;
0	260	ES5|g6966.t1	-	-	-	-	-	-	0	0	312085220	63.47	L_loa	Loa loa	Eukaryota_Metazoa	7209	;cellular organisms;Eukaryota;Opisthokonta;Metazoa;Eumetazoa;Bilateria;Protostomia;Ecdysozoa;Nematoda;Chromadorea;Spirurida;Filarioidea;Onchocercidae;Loa;Loa loa;
0	281	ES5|g6994.t1	-	-	-	-	-	-	0	0	597848790	48.46	A_cey	Ancylostoma ceylanicum	Eukaryota_Metazoa	53326	;cellular organisms;Eukaryota;Opisthokonta;Metazoa;Eumetazoa;Bilateria;Protostomia;Ecdysozoa;Nematoda;Chromadorea;Rhabditida;Strongylida;Ancylostomatoidea;Ancylostomatidae;Ancylostomatinae;Ancylostoma;Ancylostoma ceylanicum;
0	251	ES5|g22166.t1	-	-	-	-	-	0	-	0	597834962	72.89	A_cey	Ancylostoma ceylanicum	Eukaryota_Metazoa	53326	;cellular organisms;Eukaryota;Opisthokonta;Metazoa;Eumetazoa;Bilateria;Protostomia;Ecdysozoa;Nematoda;Chromadorea;Rhabditida;Strongylida;Ancylostomatoidea;Ancylostomatidae;Ancylostomatinae;Ancylostoma;Ancylostoma ceylanicum;
0	252	ES5|g22363.t1	-	0	-	-	-	-	-	0	541047835	72.09	A_suu	Ascaris suum	Eukaryota_Metazoa	6253	;cellular organisms;Eukaryota;Opisthokonta;Metazoa;Eumetazoa;Bilateria;Protostomia;Ecdysozoa;Nematoda;Chromadorea;Ascaridida;Ascaridoidea;Ascarididae;Ascaris;Ascaris suum;
0	1	ES5|g22879.t1	-	-	-	-	-	-	-	-	-	-	-	-	-	-	-
0	493	ES5|g7042.t1	-	-	-	-	-	0	-	0	353238118	44.03	Pirif	Piriformospora indica DSM 11827	Eukaryota_NO_Metazoa	1109443	;cellular organisms;Eukaryota;Opisthokonta;Fungi;Dikarya;Basidiomycota;Agaricomycotina;Agaricomycetes;Agaricomycetes incertae sedis;Sebacinales;Sebacinaceae;mitosporic Sebacinaceae;Piriformospora;Piriformospora indica;Piriformospora indica DSM 11827;
0	483	ES5|g7043.t2	-	-	-	-	-	-	0	0	193203354	56.91	C_ele	Caenorhabditis elegans	Eukaryota_Metazoa	6239	;cellular organisms;Eukaryota;Opisthokonta;Metazoa;Eumetazoa;Bilateria;Protostomia;Ecdysozoa;Nematoda;Chromadorea;Rhabditida;Rhabditoidea;Rhabditidae;Peloderinae;Caenorhabditis;Caenorhabditis elegans;
0	250	ES5|g7117.t1	-	-	-	-	-	-	0	0	597850225	72.77	A_cey	Ancylostoma ceylanicum	Eukaryota_Metazoa	53326	;cellular organisms;Eukaryota;Opisthokonta;Metazoa;Eumetazoa;Bilateria;Protostomia;Ecdysozoa;Nematoda;Chromadorea;Rhabditida;Strongylida;Ancylostomatoidea;Ancylostomatidae;Ancylostomatinae;Ancylostoma;Ancylostoma ceylanicum;
0	250	ES5|g23159.t1	-	-	-	-	0	-	-	0	597876404	78.56	A_cey	Ancylostoma ceylanicum	Eukaryota_Metazoa	53326	;cellular organisms;Eukaryota;Opisthokonta;Metazoa;Eumetazoa;Bilateria;Protostomia;Ecdysozoa;Nematoda;Chromadorea;Rhabditida;Strongylida;Ancylostomatoidea;Ancylostomatidae;Ancylostomatinae;Ancylostoma;Ancylostoma ceylanicum;
0	250	ES5|g23178.t1	-	-	-	-	-	0	-	0	268578723	86.38	C_bri	Caenorhabditis briggsae	Eukaryota_Metazoa	6238	;cellular organisms;Eukaryota;Opisthokonta;Metazoa;Eumetazoa;Bilateria;Protostomia;Ecdysozoa;Nematoda;Chromadorea;Rhabditida;Rhabditoidea;Rhabditidae;Peloderinae;Caenorhabditis;Caenorhabditis briggsae;
0	250	ES5|g23375.t1	-	-	-	-	-	-	0	0	402588561	85.17	W_ban	Wuchereria bancrofti	Eukaryota_Metazoa	6293	;cellular organisms;Eukaryota;Opisthokonta;Metazoa;Eumetazoa;Bilateria;Protostomia;Ecdysozoa;Nematoda;Chromadorea;Spirurida;Filarioidea;Onchocercidae;Wuchereria;Wuchereria bancrofti;
0	250	ES5|g23466.t1	-	-	-	-	-	-	0	0	199600286	88.54	A_cey	Ancylostoma ceylanicum	Eukaryota_Metazoa	53326	;cellular organisms;Eukaryota;Opisthokonta;Metazoa;Eumetazoa;Bilateria;Protostomia;Ecdysozoa;Nematoda;Chromadorea;Rhabditida;Strongylida;Ancylostomatoidea;Ancylostomatidae;Ancylostomatinae;Ancylostoma;Ancylostoma ceylanicum;
0	250	ES5|g23589.t1	-	-	-	-	0	-	-	0	312082520	65.28	L_loa	Loa loa	Eukaryota_Metazoa	7209	;cellular organisms;Eukaryota;Opisthokonta;Metazoa;Eumetazoa;Bilateria;Protostomia;Ecdysozoa;Nematoda;Chromadorea;Spirurida;Filarioidea;Onchocercidae;Loa;Loa loa;
0	250	ES5|g23706.t1	-	-	-	-	-	-	0	0	541045688	53.32	A_suu	Ascaris suum	Eukaryota_Metazoa	6253	;cellular organisms;Eukaryota;Opisthokonta;Metazoa;Eumetazoa;Bilateria;Protostomia;Ecdysozoa;Nematoda;Chromadorea;Ascaridida;Ascaridoidea;Ascarididae;Ascaris;Ascaris suum;
0	250	ES5|g23713.t1	-	-	-	-	-	0	-	0	341891140	62.47	C_bre	Caenorhabditis brenneri	Eukaryota_Metazoa	135651	;cellular organisms;Eukaryota;Opisthokonta;Metazoa;Eumetazoa;Bilateria;Protostomia;Ecdysozoa;Nematoda;Chromadorea;Rhabditida;Rhabditoidea;Rhabditidae;Peloderinae;Caenorhabditis;Caenorhabditis brenneri;
0	258	ES5|g7160.t1	-	-	-	-	-	0	-	0	560132337	67.9	H_con	Haemonchus contortus	Eukaryota_Metazoa	6289	;cellular organisms;Eukaryota;Opisthokonta;Metazoa;Eumetazoa;Bilateria;Protostomia;Ecdysozoa;Nematoda;Chromadorea;Rhabditida;Strongylida;Trichostrongyloidea;Haemonchidae;Haemonchinae;Haemonchus;Haemonchus contortus;
0	250	ES5|g7162.t1	-	-	-	-	-	0	-	0	560132337	74.54	H_con	Haemonchus contortus	Eukaryota_Metazoa	6289	;cellular organisms;Eukaryota;Opisthokonta;Metazoa;Eumetazoa;Bilateria;Protostomia;Ecdysozoa;Nematoda;Chromadorea;Rhabditida;Strongylida;Trichostrongyloidea;Haemonchidae;Haemonchinae;Haemonchus;Haemonchus contortus;
0	250	ES5|g7195.t1	-	-	-	-	-	-	0	0	393911374	35.29	L_loa	Loa loa	Eukaryota_Metazoa	7209	;cellular organisms;Eukaryota;Opisthokonta;Metazoa;Eumetazoa;Bilateria;Protostomia;Ecdysozoa;Nematoda;Chromadorea;Spirurida;Filarioidea;Onchocercidae;Loa;Loa loa;
0	2	ES5|g7213.t1	-	-	-	-	-	-	0.0005	0.0005	340373963	29.17	A_que	Amphimedon queenslandica	Eukaryota_Metazoa	400682	;cellular organisms;Eukaryota;Opisthokonta;Metazoa;Porifera;Demospongiae;Ceractinomorpha;Haplosclerida;Niphatidae;Amphimedon;Amphimedon queenslandica;
0	253	ES5|g24219.t1	-	-	-	-	-	-	0	0	541044711	62.14	A_suu	Ascaris suum	Eukaryota_Metazoa	6253	;cellular organisms;Eukaryota;Opisthokonta;Metazoa;Eumetazoa;Bilateria;Protostomia;Ecdysozoa;Nematoda;Chromadorea;Ascaridida;Ascaridoidea;Ascarididae;Ascaris;Ascaris suum;
0	250	ES5|g24302.t1	-	-	-	-	7e-12	-	-	7e-12	156537267	27.15	N_vit	Nasonia vitripennis	Eukaryota_Metazoa	7425	;cellular organisms;Eukaryota;Opisthokonta;Metazoa;Eumetazoa;Bilateria;Protostomia;Ecdysozoa;Panarthropoda;Arthropoda;Mandibulata;Pancrustacea;Hexapoda;Insecta;Dicondylia;Pterygota;Neoptera;Endopterygota;Hymenoptera;Apocrita;Chaldicoidea group;Chalcidoidea;Pteromalidae;Pteromalinae;Nasonia;Nasonia vitripennis;
0	250	ES5|g24359.t1	-	-	-	-	-	-	0	0	312086795	58.87	L_loa	Loa loa	Eukaryota_Metazoa	7209	;cellular organisms;Eukaryota;Opisthokonta;Metazoa;Eumetazoa;Bilateria;Protostomia;Ecdysozoa;Nematoda;Chromadorea;Spirurida;Filarioidea;Onchocercidae;Loa;Loa loa;
0	251	ES5|g24433.t1	-	-	-	-	-	-	0	0	541044711	74.7	A_suu	Ascaris suum	Eukaryota_Metazoa	6253	;cellular organisms;Eukaryota;Opisthokonta;Metazoa;Eumetazoa;Bilateria;Protostomia;Ecdysozoa;Nematoda;Chromadorea;Ascaridida;Ascaridoidea;Ascarididae;Ascaris;Ascaris suum;
0	250	ES5|g24644.t1	-	-	-	-	-	-	2e-29	2e-29	195432970	47.92	D_wil	Drosophila willistoni	Eukaryota_Metazoa	7260	;cellular organisms;Eukaryota;Opisthokonta;Metazoa;Eumetazoa;Bilateria;Protostomia;Ecdysozoa;Panarthropoda;Arthropoda;Mandibulata;Pancrustacea;Hexapoda;Insecta;Dicondylia;Pterygota;Neoptera;Endopterygota;Diptera;Brachycera;Muscomorpha;Eremoneura;Cyclorrhapha;Schizophora;Acalyptratae;Ephydroidea;Drosophilidae;Drosophilinae;Drosophilini;Drosophilina;Drosophiliti;Drosophila;Sophophora;willistoni gro…
0	257	ES5|g7380.t1	-	-	-	-	-	-	0	0	560121307	72.87	H_con	Haemonchus contortus	Eukaryota_Metazoa	6289	;cellular organisms;Eukaryota;Opisthokonta;Metazoa;Eumetazoa;Bilateria;Protostomia;Ecdysozoa;Nematoda;Chromadorea;Rhabditida;Strongylida;Trichostrongyloidea;Haemonchidae;Haemonchinae;Haemonchus;Haemonchus contortus;
0	252	ES5|g7408.t1	-	-	-	-	-	-	0	0	597888518	48.67	A_cey	Ancylostoma ceylanicum	Eukaryota_Metazoa	53326	;cellular organisms;Eukaryota;Opisthokonta;Metazoa;Eumetazoa;Bilateria;Protostomia;Ecdysozoa;Nematoda;Chromadorea;Rhabditida;Strongylida;Ancylostomatoidea;Ancylostomatidae;Ancylostomatinae;Ancylostoma;Ancylostoma ceylanicum;
0	250	ES5|g25279.t1	-	-	-	-	0	-	-	0	597871021	88.3	A_cey	Ancylostoma ceylanicum	Eukaryota_Metazoa	53326	;cellular organisms;Eukaryota;Opisthokonta;Metazoa;Eumetazoa;Bilateria;Protostomia;Ecdysozoa;Nematoda;Chromadorea;Rhabditida;Strongylida;Ancylostomatoidea;Ancylostomatidae;Ancylostomatinae;Ancylostoma;Ancylostoma ceylanicum;
0	250	ES5|g25334.t1	-	-	-	-	0	-	-	0	541043992	85.36	A_suu	Ascaris suum	Eukaryota_Metazoa	6253	;cellular organisms;Eukaryota;Opisthokonta;Metazoa;Eumetazoa;Bilateria;Protostomia;Ecdysozoa;Nematoda;Chromadorea;Ascaridida;Ascaridoidea;Ascarididae;Ascaris;Ascaris suum;
0	250	ES5|g25373.t1	-	-	-	-	-	0	-	0	541048880	70.74	A_suu	Ascaris suum	Eukaryota_Metazoa	6253	;cellular organisms;Eukaryota;Opisthokonta;Metazoa;Eumetazoa;Bilateria;Protostomia;Ecdysozoa;Nematoda;Chromadorea;Ascaridida;Ascaridoidea;Ascarididae;Ascaris;Ascaris suum;
0	250	ES5|g25501.t1	-	0	-	-	-	-	-	0	489090879	88.57	S_spi	Sphingobacterium spiritivorum	Bacteria	258	;cellular organisms;Bacteria;Bacteroidetes/Chlorobi group;Bacteroidetes;Sphingobacteriia;Sphingobacteriales;Sphingobacteriaceae;Sphingobacterium;Sphingobacterium spiritivorum;
0	250	ES5|g25504.t1	-	-	-	-	-	-	2e-44	2e-44	167518253	51.72	Monos	Monosiga brevicollis MX1	Eukaryota_NO_Metazoa	431895	;cellular organisms;Eukaryota;Opisthokonta;Choanoflagellida;Codonosigidae;Monosiga;Monosiga brevicollis;Monosiga brevicollis MX1;
0	250	ES5|g25600.t1	-	-	-	-	0	-	-	0	541042726	70.95	A_suu	Ascaris suum	Eukaryota_Metazoa	6253	;cellular organisms;Eukaryota;Opisthokonta;Metazoa;Eumetazoa;Bilateria;Protostomia;Ecdysozoa;Nematoda;Chromadorea;Ascaridida;Ascaridoidea;Ascarididae;Ascaris;Ascaris suum;
0	250	ES5|g25656.t1	-	-	-	-	-	0	-	0	597868245	95.85	A_cey	Ancylostoma ceylanicum	Eukaryota_Metazoa	53326	;cellular organisms;Eukaryota;Opisthokonta;Metazoa;Eumetazoa;Bilateria;Protostomia;Ecdysozoa;Nematoda;Chromadorea;Rhabditida;Strongylida;Ancylostomatoidea;Ancylostomatidae;Ancylostomatinae;Ancylostoma;Ancylostoma ceylanicum;
0	250	ES5|g25835.t1	-	-	-	-	-	-	3e-28	3e-28	557282907	39.87	A_sin	Alligator sinensis	Eukaryota_Metazoa	38654	;cellular organisms;Eukaryota;Opisthokonta;Metazoa;Eumetazoa;Bilateria;Deuterostomia;Chordata;Craniata;Vertebrata;Gnathostomata;Teleostomi;Euteleostomi;Sarcopterygii;Dipnotetrapodomorpha;Tetrapoda;Amniota;Sauropsida;Sauria;Testudines + Archosauria group;Archosauria;Crocodylia;Alligatoridae;Alligatorinae;Alligator;Alligator sinensis;
0	250	ES5|g25930.t1	-	-	-	-	1e-13	-	-	1e-13	413925220	31.55	Z_may	Zea mays	Eukaryota_NO_Metazoa	4577	;cellular organisms;Eukaryota;Viridiplantae;Streptophyta;Streptophytina;Embryophyta;Tracheophyta;Euphyllophyta;Spermatophyta;Magnoliophyta;Mesangiospermae;Liliopsida;Petrosaviidae;commelinids;Poales;Poaceae;PACMAD clade;Panicoideae;Andropogoneae;Zea;Zea mays;
0	250	ES5|g26226.t1	-	0	-	-	-	-	-	0	541039550	64.36	A_suu	Ascaris suum	Eukaryota_Metazoa	6253	;cellular organisms;Eukaryota;Opisthokonta;Metazoa;Eumetazoa;Bilateria;Protostomia;Ecdysozoa;Nematoda;Chromadorea;Ascaridida;Ascaridoidea;Ascarididae;Ascaris;Ascaris suum;
0	250	ES5|g26442.t1	-	-	-	-	0	-	-	0	541043688	69.75	A_suu	Ascaris suum	Eukaryota_Metazoa	6253	;cellular organisms;Eukaryota;Opisthokonta;Metazoa;Eumetazoa;Bilateria;Protostomia;Ecdysozoa;Nematoda;Chromadorea;Ascaridida;Ascaridoidea;Ascarididae;Ascaris;Ascaris suum;
0	773	ES5|g26491.t1	-	-	-	-	-	-	0	0	393912432	82.1	L_loa	Loa loa	Eukaryota_Metazoa	7209	;cellular organisms;Eukaryota;Opisthokonta;Metazoa;Eumetazoa;Bilateria;Protostomia;Ecdysozoa;Nematoda;Chromadorea;Spirurida;Filarioidea;Onchocercidae;Loa;Loa loa;
0	250	ES5|g26548.t1	-	-	-	-	-	-	0	0	597862988	74.34	A_cey	Ancylostoma ceylanicum	Eukaryota_Metazoa	53326	;cellular organisms;Eukaryota;Opisthokonta;Metazoa;Eumetazoa;Bilateria;Protostomia;Ecdysozoa;Nematoda;Chromadorea;Rhabditida;Strongylida;Ancylostomatoidea;Ancylostomatidae;Ancylostomatinae;Ancylostoma;Ancylostoma ceylanicum;
0	252	ES5|g26563.t1	-	-	-	-	0	-	-	0	402591521	78.19	W_ban	Wuchereria bancrofti	Eukaryota_Metazoa	6293	;cellular organisms;Eukaryota;Opisthokonta;Metazoa;Eumetazoa;Bilateria;Protostomia;Ecdysozoa;Nematoda;Chromadorea;Spirurida;Filarioidea;Onchocercidae;Wuchereria;Wuchereria bancrofti;
0	250	ES5|g26796.t1	-	2e-10	-	-	-	-	-	2e-10	268576156	25.63	C_bri	Caenorhabditis briggsae	Eukaryota_Metazoa	6238	;cellular organisms;Eukaryota;Opisthokonta;Metazoa;Eumetazoa;Bilateria;Protostomia;Ecdysozoa;Nematoda;Chromadorea;Rhabditida;Rhabditoidea;Rhabditidae;Peloderinae;Caenorhabditis;Caenorhabditis briggsae;
0	250	ES5|g26965.t1	-	-	-	-	-	-	0	0	170584724	86.52	B_mal	Brugia malayi	Eukaryota_Metazoa	6279	;cellular organisms;Eukaryota;Opisthokonta;Metazoa;Eumetazoa;Bilateria;Protostomia;Ecdysozoa;Nematoda;Chromadorea;Spirurida;Filarioidea;Onchocercidae;Brugia;Brugia malayi;
0	250	ES5|g27014.t1	-	-	-	-	0	-	-	0	260791269	72.3	B_flo	Branchiostoma floridae	Eukaryota_Metazoa	7739	;cellular organisms;Eukaryota;Opisthokonta;Metazoa;Eumetazoa;Bilateria;Deuterostomia;Chordata;Cephalochordata;Branchiostomidae;Branchiostoma;Branchiostoma floridae;
0	250	ES5|g7591.t1	-	-	-	-	-	-	0	0	541048293	64.32	A_suu	Ascaris suum	Eukaryota_Metazoa	6253	;cellular organisms;Eukaryota;Opisthokonta;Metazoa;Eumetazoa;Bilateria;Protostomia;Ecdysozoa;Nematoda;Chromadorea;Ascaridida;Ascaridoidea;Ascarididae;Ascaris;Ascaris suum;
0	251	ES5|g7644.t1	-	-	-	-	-	-	0	0	541047450	63.07	A_suu	Ascaris suum	Eukaryota_Metazoa	6253	;cellular organisms;Eukaryota;Opisthokonta;Metazoa;Eumetazoa;Bilateria;Protostomia;Ecdysozoa;Nematoda;Chromadorea;Ascaridida;Ascaridoidea;Ascarididae;Ascaris;Ascaris suum;
0	250	ES5|g27330.t1	-	-	-	-	-	-	0	0	74188230	91.64	M_mus	Mus musculus	Eukaryota_Metazoa	10090	;cellular organisms;Eukaryota;Opisthokonta;Metazoa;Eumetazoa;Bilateria;Deuterostomia;Chordata;Craniata;Vertebrata;Gnathostomata;Teleostomi;Euteleostomi;Sarcopterygii;Dipnotetrapodomorpha;Tetrapoda;Amniota;Mammalia;Theria;Eutheria;Boreoeutheria;Euarchontoglires;Glires;Rodentia;Sciurognathi;Muroidea;Muridae;Murinae;Mus;Mus;Mus musculus;
0	250	ES5|g28079.t1	-	-	-	-	-	-	2e-39	2e-39	402588877	39.9	W_ban	Wuchereria bancrofti	Eukaryota_Metazoa	6293	;cellular organisms;Eukaryota;Opisthokonta;Metazoa;Eumetazoa;Bilateria;Protostomia;Ecdysozoa;Nematoda;Chromadorea;Spirurida;Filarioidea;Onchocercidae;Wuchereria;Wuchereria bancrofti;
0	250	ES5|g7708.t1	-	-	-	-	0	-	-	0	541046383	74.17	A_suu	Ascaris suum	Eukaryota_Metazoa	6253	;cellular organisms;Eukaryota;Opisthokonta;Metazoa;Eumetazoa;Bilateria;Protostomia;Ecdysozoa;Nematoda;Chromadorea;Ascaridida;Ascaridoidea;Ascarididae;Ascaris;Ascaris suum;
0	303	ES5|g7787.t1	-	-	-	-	-	-	0	0	170588613	30.94	B_mal	Brugia malayi	Eukaryota_Metazoa	6279	;cellular organisms;Eukaryota;Opisthokonta;Metazoa;Eumetazoa;Bilateria;Protostomia;Ecdysozoa;Nematoda;Chromadorea;Spirurida;Filarioidea;Onchocercidae;Brugia;Brugia malayi;
0	251	ES5|g7879.t1	-	-	-	-	-	-	0	0	541046493	68.38	A_suu	Ascaris suum	Eukaryota_Metazoa	6253	;cellular organisms;Eukaryota;Opisthokonta;Metazoa;Eumetazoa;Bilateria;Protostomia;Ecdysozoa;Nematoda;Chromadorea;Ascaridida;Ascaridoidea;Ascarididae;Ascaris;Ascaris suum;
0	250	ES5|g7912.t1	-	-	-	-	-	-	0	0	597868251	59.89	A_cey	Ancylostoma ceylanicum	Eukaryota_Metazoa	53326	;cellular organisms;Eukaryota;Opisthokonta;Metazoa;Eumetazoa;Bilateria;Protostomia;Ecdysozoa;Nematoda;Chromadorea;Rhabditida;Strongylida;Ancylostomatoidea;Ancylostomatidae;Ancylostomatinae;Ancylostoma;Ancylostoma ceylanicum;
0	250	ES5|g7946.t1	-	-	-	-	-	0	-	0	383861759	50.73	M_rot	Megachile rotundata	Eukaryota_Metazoa	143995	;cellular organisms;Eukaryota;Opisthokonta;Metazoa;Eumetazoa;Bilateria;Protostomia;Ecdysozoa;Panarthropoda;Arthropoda;Mandibulata;Pancrustacea;Hexapoda;Insecta;Dicondylia;Pterygota;Neoptera;Endopterygota;Hymenoptera;Apocrita;Aculeata;Apoidea;Megachilidae;Megachilinae;Megachilini;Megachile;Megachile rotundata;
0	250	ES5|g7951.t1	-	-	-	-	0	-	-	0	560138144	87.53	H_con	Haemonchus contortus	Eukaryota_Metazoa	6289	;cellular organisms;Eukaryota;Opisthokonta;Metazoa;Eumetazoa;Bilateria;Protostomia;Ecdysozoa;Nematoda;Chromadorea;Rhabditida;Strongylida;Trichostrongyloidea;Haemonchidae;Haemonchinae;Haemonchus;Haemonchus contortus;
0	250	ES5|g30492.t1	-	-	-	-	-	1e-10	-	1e-10	555698629	37.66	H_rob	Helobdella robusta	Eukaryota_Metazoa	6412	;cellular organisms;Eukaryota;Opisthokonta;Metazoa;Eumetazoa;Bilateria;Protostomia;Lophotrochozoa;Annelida;Clitellata;Hirudinida;Hirudinea;Rhynchobdellida;Glossiphoniidae;Helobdella;Helobdella robusta;
0	3	ES5|g30860.t1	-	-	-	-	-	0.0002	-	0.0002	541044254	40.3	A_suu	Ascaris suum	Eukaryota_Metazoa	6253	;cellular organisms;Eukaryota;Opisthokonta;Metazoa;Eumetazoa;Bilateria;Protostomia;Ecdysozoa;Nematoda;Chromadorea;Ascaridida;Ascaridoidea;Ascarididae;Ascaris;Ascaris suum;
0	250	ES5|g30911.t1	-	-	-	-	-	-	8e-13	8e-13	597866856	34.15	A_cey	Ancylostoma ceylanicum	Eukaryota_Metazoa	53326	;cellular organisms;Eukaryota;Opisthokonta;Metazoa;Eumetazoa;Bilateria;Protostomia;Ecdysozoa;Nematoda;Chromadorea;Rhabditida;Strongylida;Ancylostomatoidea;Ancylostomatidae;Ancylostomatinae;Ancylostoma;Ancylostoma ceylanicum;
0	251	ES5|g8097.t1	-	-	-	-	-	-	0	0	568267313	76.43	N_ame	Necator americanus	Eukaryota_Metazoa	51031	;cellular organisms;Eukaryota;Opisthokonta;Metazoa;Eumetazoa;Bilateria;Protostomia;Ecdysozoa;Nematoda;Chromadorea;Rhabditida;Strongylida;Ancylostomatoidea;Ancylostomatidae;Bunostominae;Necator;Necator americanus;
0	250	ES5|g8101.t1	-	-	-	-	-	-	0	0	541049132	59.68	A_suu	Ascaris suum	Eukaryota_Metazoa	6253	;cellular organisms;Eukaryota;Opisthokonta;Metazoa;Eumetazoa;Bilateria;Protostomia;Ecdysozoa;Nematoda;Chromadorea;Ascaridida;Ascaridoidea;Ascarididae;Ascaris;Ascaris suum;
0	250	ES5|g8117.t1	-	-	-	-	-	-	0	0	308487975	80.13	C_rem	Caenorhabditis remanei	Eukaryota_Metazoa	31234	;cellular organisms;Eukaryota;Opisthokonta;Metazoa;Eumetazoa;Bilateria;Protostomia;Ecdysozoa;Nematoda;Chromadorea;Rhabditida;Rhabditoidea;Rhabditidae;Peloderinae;Caenorhabditis;Caenorhabditis remanei;
0	251	ES5|g8163.t1	-	-	-	-	-	-	0	0	393910621	58.18	L_loa	Loa loa	Eukaryota_Metazoa	7209	;cellular organisms;Eukaryota;Opisthokonta;Metazoa;Eumetazoa;Bilateria;Protostomia;Ecdysozoa;Nematoda;Chromadorea;Spirurida;Filarioidea;Onchocercidae;Loa;Loa loa;
0	250	ES5|g8205.t1	-	-	-	-	7e-11	-	-	7e-11	586776025	29.1	A_tri	Amborella trichopoda	Eukaryota_NO_Metazoa	13333	;cellular organisms;Eukaryota;Viridiplantae;Streptophyta;Streptophytina;Embryophyta;Tracheophyta;Euphyllophyta;Spermatophyta;Magnoliophyta;basal Magnoliophyta;Amborellales;Amborellaceae;Amborella;Amborella trichopoda;
0	413	ES5|g8271.t1	-	-	-	-	-	-	0	0	597891527	66.41	A_cey	Ancylostoma ceylanicum	Eukaryota_Metazoa	53326	;cellular organisms;Eukaryota;Opisthokonta;Metazoa;Eumetazoa;Bilateria;Protostomia;Ecdysozoa;Nematoda;Chromadorea;Rhabditida;Strongylida;Ancylostomatoidea;Ancylostomatidae;Ancylostomatinae;Ancylostoma;Ancylostoma ceylanicum;
0	250	ES5|g8455.t1	-	-	-	-	-	-	0	0	560123010	76.78	H_con	Haemonchus contortus	Eukaryota_Metazoa	6289	;cellular organisms;Eukaryota;Opisthokonta;Metazoa;Eumetazoa;Bilateria;Protostomia;Ecdysozoa;Nematoda;Chromadorea;Rhabditida;Strongylida;Trichostrongyloidea;Haemonchidae;Haemonchinae;Haemonchus;Haemonchus contortus;
0	250	ES5|g8467.t1	-	-	-	-	-	0	-	0	268576106	79.92	C_bri	Caenorhabditis briggsae	Eukaryota_Metazoa	6238	;cellular organisms;Eukaryota;Opisthokonta;Metazoa;Eumetazoa;Bilateria;Protostomia;Ecdysozoa;Nematoda;Chromadorea;Rhabditida;Rhabditoidea;Rhabditidae;Peloderinae;Caenorhabditis;Caenorhabditis briggsae;
0	293	ES5|g8621.t1	-	-	-	-	0	-	-	0	393906148	46.09	L_loa	Loa loa	Eukaryota_Metazoa	7209	;cellular organisms;Eukaryota;Opisthokonta;Metazoa;Eumetazoa;Bilateria;Protostomia;Ecdysozoa;Nematoda;Chromadorea;Spirurida;Filarioidea;Onchocercidae;Loa;Loa loa;
0	250	ES5|g8635.t1	-	0	-	-	-	-	-	0	560121748	69.6	H_con	Haemonchus contortus	Eukaryota_Metazoa	6289	;cellular organisms;Eukaryota;Opisthokonta;Metazoa;Eumetazoa;Bilateria;Protostomia;Ecdysozoa;Nematoda;Chromadorea;Rhabditida;Strongylida;Trichostrongyloidea;Haemonchidae;Haemonchinae;Haemonchus;Haemonchus contortus;
0	250	ES5|g8688.t1	-	-	-	-	-	-	0	0	312069559	74.82	L_loa	Loa loa	Eukaryota_Metazoa	7209	;cellular organisms;Eukaryota;Opisthokonta;Metazoa;Eumetazoa;Bilateria;Protostomia;Ecdysozoa;Nematoda;Chromadorea;Spirurida;Filarioidea;Onchocercidae;Loa;Loa loa;
0	454	ES5|g503.t1	-	-	-	-	-	-	0	0	597889043	54.63	A_cey	Ancylostoma ceylanicum	Eukaryota_Metazoa	53326	;cellular organisms;Eukaryota;Opisthokonta;Metazoa;Eumetazoa;Bilateria;Protostomia;Ecdysozoa;Nematoda;Chromadorea;Rhabditida;Strongylida;Ancylostomatoidea;Ancylostomatidae;Ancylostomatinae;Ancylostoma;Ancylostoma ceylanicum;
0	255	ES5|g8696.t1	-	-	-	-	-	-	0	0	541045335	50.81	A_suu	Ascaris suum	Eukaryota_Metazoa	6253	;cellular organisms;Eukaryota;Opisthokonta;Metazoa;Eumetazoa;Bilateria;Protostomia;Ecdysozoa;Nematoda;Chromadorea;Ascaridida;Ascaridoidea;Ascarididae;Ascaris;Ascaris suum;
0	256	ES5|g8703.t1	-	-	-	-	-	-	0	0	597877326	67.64	A_cey	Ancylostoma ceylanicum	Eukaryota_Metazoa	53326	;cellular organisms;Eukaryota;Opisthokonta;Metazoa;Eumetazoa;Bilateria;Protostomia;Ecdysozoa;Nematoda;Chromadorea;Rhabditida;Strongylida;Ancylostomatoidea;Ancylostomatidae;Ancylostomatinae;Ancylostoma;Ancylostoma ceylanicum;
0	251	ES5|g8753.t1	-	-	-	-	-	-	0	0	597878318	66.16	A_cey	Ancylostoma ceylanicum	Eukaryota_Metazoa	53326	;cellular organisms;Eukaryota;Opisthokonta;Metazoa;Eumetazoa;Bilateria;Protostomia;Ecdysozoa;Nematoda;Chromadorea;Rhabditida;Strongylida;Ancylostomatoidea;Ancylostomatidae;Ancylostomatinae;Ancylostoma;Ancylostoma ceylanicum;
0	254	ES5|g8897.t1	-	-	-	-	-	-	0	0	597874248	44.73	A_cey	Ancylostoma ceylanicum	Eukaryota_Metazoa	53326	;cellular organisms;Eukaryota;Opisthokonta;Metazoa;Eumetazoa;Bilateria;Protostomia;Ecdysozoa;Nematoda;Chromadorea;Rhabditida;Strongylida;Ancylostomatoidea;Ancylostomatidae;Ancylostomatinae;Ancylostoma;Ancylostoma ceylanicum;
0	250	ES5|g9022.t1	-	-	-	-	-	-	0	0	541045299	67.62	A_suu	Ascaris suum	Eukaryota_Metazoa	6253	;cellular organisms;Eukaryota;Opisthokonta;Metazoa;Eumetazoa;Bilateria;Protostomia;Ecdysozoa;Nematoda;Chromadorea;Ascaridida;Ascaridoidea;Ascarididae;Ascaris;Ascaris suum;
0	250	ES5|g9059.t1	-	-	-	-	-	-	0	0	560115287	71.11	H_con	Haemonchus contortus	Eukaryota_Metazoa	6289	;cellular organisms;Eukaryota;Opisthokonta;Metazoa;Eumetazoa;Bilateria;Protostomia;Ecdysozoa;Nematoda;Chromadorea;Rhabditida;Strongylida;Trichostrongyloidea;Haemonchidae;Haemonchinae;Haemonchus;Haemonchus contortus;
0	251	ES5|g9072.t1	-	-	-	-	-	-	0	0	597849555	61.81	A_cey	Ancylostoma ceylanicum	Eukaryota_Metazoa	53326	;cellular organisms;Eukaryota;Opisthokonta;Metazoa;Eumetazoa;Bilateria;Protostomia;Ecdysozoa;Nematoda;Chromadorea;Rhabditida;Strongylida;Ancylostomatoidea;Ancylostomatidae;Ancylostomatinae;Ancylostoma;Ancylostoma ceylanicum;
0	250	ES5|g9320.t1	-	0	-	-	-	-	-	0	568296616	45.86	N_ame	Necator americanus	Eukaryota_Metazoa	51031	;cellular organisms;Eukaryota;Opisthokonta;Metazoa;Eumetazoa;Bilateria;Protostomia;Ecdysozoa;Nematoda;Chromadorea;Rhabditida;Strongylida;Ancylostomatoidea;Ancylostomatidae;Bunostominae;Necator;Necator americanus;
0	1	ES5|g9362.t1	-	-	-	-	-	-	-	-	-	-	-	-	-	-	-
0	363	ES5|g9369.t1	-	-	-	-	-	-	0	0	541049153	38.82	A_suu	Ascaris suum	Eukaryota_Metazoa	6253	;cellular organisms;Eukaryota;Opisthokonta;Metazoa;Eumetazoa;Bilateria;Protostomia;Ecdysozoa;Nematoda;Chromadorea;Ascaridida;Ascaridoidea;Ascarididae;Ascaris;Ascaris suum;
0	250	ES5|g9378.t1	-	-	-	-	-	-	0	0	560134738	74.69	H_con	Haemonchus contortus	Eukaryota_Metazoa	6289	;cellular organisms;Eukaryota;Opisthokonta;Metazoa;Eumetazoa;Bilateria;Protostomia;Ecdysozoa;Nematoda;Chromadorea;Rhabditida;Strongylida;Trichostrongyloidea;Haemonchidae;Haemonchinae;Haemonchus;Haemonchus contortus;
0	250	ES5|g9460.t1	-	-	-	-	-	-	0	0	317419838	56.9	D_lab	Dicentrarchus labrax	Eukaryota_Metazoa	13489	;cellular organisms;Eukaryota;Opisthokonta;Metazoa;Eumetazoa;Bilateria;Deuterostomia;Chordata;Craniata;Vertebrata;Gnathostomata;Teleostomi;Euteleostomi;Actinopterygii;Actinopteri;Neopterygii;Teleostei;Osteoglossocephalai;Clupeocephala;Euteleosteomorpha;Neoteleostei;Eurypterygia;Ctenosquamata;Acanthomorphata;Euacanthomorphacea;Percomorphaceae;Percomorpharia;Percomorpharia incertae sedis;Moronidae;…
0	268	ES5|g9569.t1	-	-	-	-	-	0	-	0	541040859	58.35	A_suu	Ascaris suum	Eukaryota_Metazoa	6253	;cellular organisms;Eukaryota;Opisthokonta;Metazoa;Eumetazoa;Bilateria;Protostomia;Ecdysozoa;Nematoda;Chromadorea;Ascaridida;Ascaridoidea;Ascarididae;Ascaris;Ascaris suum;
0	251	ES5|g9658.t1	-	-	-	-	-	0	-	0	312090439	55.13	L_loa	Loa loa	Eukaryota_Metazoa	7209	;cellular organisms;Eukaryota;Opisthokonta;Metazoa;Eumetazoa;Bilateria;Protostomia;Ecdysozoa;Nematoda;Chromadorea;Spirurida;Filarioidea;Onchocercidae;Loa;Loa loa;
0	250	ES5|g9834.t1	-	-	-	-	-	-	0	0	541047191	61.53	A_suu	Ascaris suum	Eukaryota_Metazoa	6253	;cellular organisms;Eukaryota;Opisthokonta;Metazoa;Eumetazoa;Bilateria;Protostomia;Ecdysozoa;Nematoda;Chromadorea;Ascaridida;Ascaridoidea;Ascarididae;Ascaris;Ascaris suum;
0	264	ES5|g583.t1	-	-	-	-	0	-	-	0	560135523	34.24	H_con	Haemonchus contortus	Eukaryota_Metazoa	6289	;cellular organisms;Eukaryota;Opisthokonta;Metazoa;Eumetazoa;Bilateria;Protostomia;Ecdysozoa;Nematoda;Chromadorea;Rhabditida;Strongylida;Trichostrongyloidea;Haemonchidae;Haemonchinae;Haemonchus;Haemonchus contortus;
0	251	ES5|g603.t1	-	-	-	-	0	-	-	0	308467153	62.39	C_rem	Caenorhabditis remanei	Eukaryota_Metazoa	31234	;cellular organisms;Eukaryota;Opisthokonta;Metazoa;Eumetazoa;Bilateria;Protostomia;Ecdysozoa;Nematoda;Chromadorea;Rhabditida;Rhabditoidea;Rhabditidae;Peloderinae;Caenorhabditis;Caenorhabditis remanei;
0	250	ES5|g9851.t1	-	-	-	-	-	-	0	0	541041129	87.35	A_suu	Ascaris suum	Eukaryota_Metazoa	6253	;cellular organisms;Eukaryota;Opisthokonta;Metazoa;Eumetazoa;Bilateria;Protostomia;Ecdysozoa;Nematoda;Chromadorea;Ascaridida;Ascaridoidea;Ascarididae;Ascaris;Ascaris suum;
0	251	ES5|g9917.t1	-	-	-	-	-	0	-	0	541047755	62.97	A_suu	Ascaris suum	Eukaryota_Metazoa	6253	;cellular organisms;Eukaryota;Opisthokonta;Metazoa;Eumetazoa;Bilateria;Protostomia;Ecdysozoa;Nematoda;Chromadorea;Ascaridida;Ascaridoidea;Ascarididae;Ascaris;Ascaris suum;
0	399	ES5|g9967.t1	-	-	-	-	-	-	0	0	560126118	52.92	H_con	Haemonchus contortus	Eukaryota_Metazoa	6289	;cellular organisms;Eukaryota;Opisthokonta;Metazoa;Eumetazoa;Bilateria;Protostomia;Ecdysozoa;Nematoda;Chromadorea;Rhabditida;Strongylida;Trichostrongyloidea;Haemonchidae;Haemonchinae;Haemonchus;Haemonchus contortus;
0	250	ES5|g10106.t1	-	-	-	-	-	-	0	0	390098846	80.87	D_des	Ditylenchus destructor	Eukaryota_Metazoa	166010	;cellular organisms;Eukaryota;Opisthokonta;Metazoa;Eumetazoa;Bilateria;Protostomia;Ecdysozoa;Nematoda;Chromadorea;Tylenchida;Tylenchina;Tylenchoidea;Anguinidae;Anguininae;Ditylenchus;Ditylenchus destructor;
0	262	ES5|g10213.t1	-	-	-	-	0	-	-	0	308511303	68.4	C_rem	Caenorhabditis remanei	Eukaryota_Metazoa	31234	;cellular organisms;Eukaryota;Opisthokonta;Metazoa;Eumetazoa;Bilateria;Protostomia;Ecdysozoa;Nematoda;Chromadorea;Rhabditida;Rhabditoidea;Rhabditidae;Peloderinae;Caenorhabditis;Caenorhabditis remanei;
0	500	ES5|g10242.t1	-	-	-	-	-	-	0	0	541042301	67.45	A_suu	Ascaris suum	Eukaryota_Metazoa	6253	;cellular organisms;Eukaryota;Opisthokonta;Metazoa;Eumetazoa;Bilateria;Protostomia;Ecdysozoa;Nematoda;Chromadorea;Ascaridida;Ascaridoidea;Ascarididae;Ascaris;Ascaris suum;
0	250	ES5|g10250.t1	-	-	-	-	-	0	-	0	312078939	97.63	L_loa	Loa loa	Eukaryota_Metazoa	7209	;cellular organisms;Eukaryota;Opisthokonta;Metazoa;Eumetazoa;Bilateria;Protostomia;Ecdysozoa;Nematoda;Chromadorea;Spirurida;Filarioidea;Onchocercidae;Loa;Loa loa;
0	253	ES5|g10259.t1	-	-	-	-	-	-	0	0	597879871	56.25	A_cey	Ancylostoma ceylanicum	Eukaryota_Metazoa	53326	;cellular organisms;Eukaryota;Opisthokonta;Metazoa;Eumetazoa;Bilateria;Protostomia;Ecdysozoa;Nematoda;Chromadorea;Rhabditida;Strongylida;Ancylostomatoidea;Ancylostomatidae;Ancylostomatinae;Ancylostoma;Ancylostoma ceylanicum;
0	254	ES5|g10295.t1	-	-	-	-	-	-	0	0	597877326	65.35	A_cey	Ancylostoma ceylanicum	Eukaryota_Metazoa	53326	;cellular organisms;Eukaryota;Opisthokonta;Metazoa;Eumetazoa;Bilateria;Protostomia;Ecdysozoa;Nematoda;Chromadorea;Rhabditida;Strongylida;Ancylostomatoidea;Ancylostomatidae;Ancylostomatinae;Ancylostoma;Ancylostoma ceylanicum;
0	250	ES5|g10467.t1	-	-	-	-	0	-	-	0	541044527	47.05	A_suu	Ascaris suum	Eukaryota_Metazoa	6253	;cellular organisms;Eukaryota;Opisthokonta;Metazoa;Eumetazoa;Bilateria;Protostomia;Ecdysozoa;Nematoda;Chromadorea;Ascaridida;Ascaridoidea;Ascarididae;Ascaris;Ascaris suum;
0	250	ES5|g10502.t1	-	-	-	-	-	-	0	0	560117305	94.65	H_con	Haemonchus contortus	Eukaryota_Metazoa	6289	;cellular organisms;Eukaryota;Opisthokonta;Metazoa;Eumetazoa;Bilateria;Protostomia;Ecdysozoa;Nematoda;Chromadorea;Rhabditida;Strongylida;Trichostrongyloidea;Haemonchidae;Haemonchinae;Haemonchus;Haemonchus contortus;
0	250	ES5|g10559.t1	-	-	-	-	0	-	-	0	597879123	79.17	A_cey	Ancylostoma ceylanicum	Eukaryota_Metazoa	53326	;cellular organisms;Eukaryota;Opisthokonta;Metazoa;Eumetazoa;Bilateria;Protostomia;Ecdysozoa;Nematoda;Chromadorea;Rhabditida;Strongylida;Ancylostomatoidea;Ancylostomatidae;Ancylostomatinae;Ancylostoma;Ancylostoma ceylanicum;
0	251	ES5|g10602.t1	-	-	-	-	-	-	0	0	560119525	50.13	H_con	Haemonchus contortus	Eukaryota_Metazoa	6289	;cellular organisms;Eukaryota;Opisthokonta;Metazoa;Eumetazoa;Bilateria;Protostomia;Ecdysozoa;Nematoda;Chromadorea;Rhabditida;Strongylida;Trichostrongyloidea;Haemonchidae;Haemonchinae;Haemonchus;Haemonchus contortus;
0	267	ES5|g10669.t1	-	-	-	-	-	-	0	0	393905668	67.47	L_loa	Loa loa	Eukaryota_Metazoa	7209	;cellular organisms;Eukaryota;Opisthokonta;Metazoa;Eumetazoa;Bilateria;Protostomia;Ecdysozoa;Nematoda;Chromadorea;Spirurida;Filarioidea;Onchocercidae;Loa;Loa loa;
0	250	ES5|g10678.t1	-	-	-	-	-	-	0	0	560131985	75.42	H_con	Haemonchus contortus	Eukaryota_Metazoa	6289	;cellular organisms;Eukaryota;Opisthokonta;Metazoa;Eumetazoa;Bilateria;Protostomia;Ecdysozoa;Nematoda;Chromadorea;Rhabditida;Strongylida;Trichostrongyloidea;Haemonchidae;Haemonchinae;Haemonchus;Haemonchus contortus;
0	253	ES5|g701.t1	-	-	-	-	-	-	0	0	568286550	58.34	N_ame	Necator americanus	Eukaryota_Metazoa	51031	;cellular organisms;Eukaryota;Opisthokonta;Metazoa;Eumetazoa;Bilateria;Protostomia;Ecdysozoa;Nematoda;Chromadorea;Rhabditida;Strongylida;Ancylostomatoidea;Ancylostomatidae;Bunostominae;Necator;Necator americanus;
0	251	ES5|g11132.t1	-	-	-	-	-	-	0	0	268564051	77.51	C_bri	Caenorhabditis briggsae	Eukaryota_Metazoa	6238	;cellular organisms;Eukaryota;Opisthokonta;Metazoa;Eumetazoa;Bilateria;Protostomia;Ecdysozoa;Nematoda;Chromadorea;Rhabditida;Rhabditoidea;Rhabditidae;Peloderinae;Caenorhabditis;Caenorhabditis briggsae;
0	250	ES5|g11363.t1	-	-	-	-	-	3e-62	-	3e-62	17534013	36.46	C_ele	Caenorhabditis elegans	Eukaryota_Metazoa	6239	;cellular organisms;Eukaryota;Opisthokonta;Metazoa;Eumetazoa;Bilateria;Protostomia;Ecdysozoa;Nematoda;Chromadorea;Rhabditida;Rhabditoidea;Rhabditidae;Peloderinae;Caenorhabditis;Caenorhabditis elegans;
0	250	ES5|g11385.t1	-	-	-	-	0	-	-	0	541043992	87.56	A_suu	Ascaris suum	Eukaryota_Metazoa	6253	;cellular organisms;Eukaryota;Opisthokonta;Metazoa;Eumetazoa;Bilateria;Protostomia;Ecdysozoa;Nematoda;Chromadorea;Ascaridida;Ascaridoidea;Ascarididae;Ascaris;Ascaris suum;
0	251	ES5|g11423.t1	-	-	-	-	-	-	0	0	17557486	43.61	C_ele	Caenorhabditis elegans	Eukaryota_Metazoa	6239	;cellular organisms;Eukaryota;Opisthokonta;Metazoa;Eumetazoa;Bilateria;Protostomia;Ecdysozoa;Nematoda;Chromadorea;Rhabditida;Rhabditoidea;Rhabditidae;Peloderinae;Caenorhabditis;Caenorhabditis elegans;
0	251	ES5|g11459.t1	-	-	-	-	-	-	0	0	560120358	60.56	H_con	Haemonchus contortus	Eukaryota_Metazoa	6289	;cellular organisms;Eukaryota;Opisthokonta;Metazoa;Eumetazoa;Bilateria;Protostomia;Ecdysozoa;Nematoda;Chromadorea;Rhabditida;Strongylida;Trichostrongyloidea;Haemonchidae;Haemonchinae;Haemonchus;Haemonchus contortus;
0	250	ES5|g11517.t1	-	-	-	-	-	-	0	0	393905846	71.99	L_loa	Loa loa	Eukaryota_Metazoa	7209	;cellular organisms;Eukaryota;Opisthokonta;Metazoa;Eumetazoa;Bilateria;Protostomia;Ecdysozoa;Nematoda;Chromadorea;Spirurida;Filarioidea;Onchocercidae;Loa;Loa loa;
0	250	ES5|g11588.t1	-	-	-	-	-	-	0	0	560125103	64.5	H_con	Haemonchus contortus	Eukaryota_Metazoa	6289	;cellular organisms;Eukaryota;Opisthokonta;Metazoa;Eumetazoa;Bilateria;Protostomia;Ecdysozoa;Nematoda;Chromadorea;Rhabditida;Strongylida;Trichostrongyloidea;Haemonchidae;Haemonchinae;Haemonchus;Haemonchus contortus;
[truncated: 15,490 more rows]

## Sheet: Ai-sup0
AI	query hits number	query name	best evalue Archaea	best evalue Bacteria	best evalue Viroids	best evalue Viruses	best evalue Viridiplantae	best evalue Fungi	best evalue Other	best evalue Metazoa	best hit gi	best hit prct ident	best hit org nickname	best hit org full name	best hit taxo group	best hit taxid	best hit lineage
[truncated: 975 more rows]

[truncated: 4 more sheets: AI-sup30, Stats-AI-sup30, AI-sup0-sup70-id, Stats-conta]
