# Supplementary material for: Signatures of the Evolution of Parthenogenesis and Cryptobiosis in the Genomes of Panagrolaimid Nematodes
Source: iScience. 2019 Oct 24;21:587–602. doi: 10.1016/j.isci.2019.10.039 (PMC6889759; doi:10.1016/j.isci.2019.10.039)
Supplement: Data S7. HGT AI-Pdavidi, Related to Figures 4 and 5 — Detailed results of the AlienIndex-based primary HGT candidate screen per species in our analysis. [file mmc8.xlsx]

## Sheet: All
Pfam acces	Pfam description	DF5050	ES5	JU765	PDA	PRED	PS1159	# species
PF13738	Pyridine nucleotide-disulphide oxidoreductase	1	2	3	1	3	2	6
PF00107	Zinc-binding dehydrogenase	1	3	2	5	2	1	6
PF08240	Alcohol dehydrogenase GroES-like domain	1	5	2	5	2	1	6
PF00722	Glycosyl hydrolases family 16	5	8	4	20	0	7	5
PF14832	Putative oxalocrotonate tautomerase enzyme	1	6	2	6	0	3	5
PF04041	Domain of unknown function (DUF377)	1	2	1	6	0	3	5
PF10282	Lactonase, 7-bladed beta-propeller	1	1	3	1	2	0	5
PF13460	NADH(P)-binding	4	2	0	2	0	1	4
PF09044	Kp4	3	4	0	4	0	3	4
PF04525	Tubby C 2	3	6	0	7	0	6	4
PF01987	Mitochondrial biogenesis AIM24	3	4	0	7	0	1	4
PF01786	Alternative oxidase	2	2	0	4	0	2	4
PF10014	2OG-Fe dioxygenase	2	3	0	1	0	2	4
PF04616	Glycosyl hydrolases family 43	2	4	0	12	0	6	4
PF01569	PAP2 superfamily	2	1	0	3	0	1	4
PF00251	Glycosyl hydrolases family 32 N-terminal domain	2	1	0	2	0	3	4
PF00999	Sodium/hydrogen exchanger family	2	1	0	4	0	2	4
PF01885	RNA 2'-phosphotransferase, Tpt1 / KptA family	1	1	0	1	0	1	4
PF08534	Redoxin	1	1	0	3	0	1	4
PF00295	Glycosyl hydrolases family 28	1	1	0	2	0	1	4
PF00314	Thaumatin family	1	3	0	4	0	1	4
PF13207	AAA domain	1	1	0	2	0	1	4
PF04450	Peptidase of plants and bacteria	1	4	0	4	0	2	4
PF08241	Methyltransferase domain	1	4	0	7	0	4	4
PF00248	Aldo/keto reductase family	1	1	0	3	0	1	4
PF08592	Domain of unknown function (DUF1772)	1	1	0	3	0	2	4
PF14234	Domain of unknown function (DUF4336)	1	1	0	1	0	2	4
PF00959	Phage lysozyme	1	1	0	1	0	1	4
PF12621	Phosphate metabolism protein	1	1	0	3	0	1	4
PF05042	Caleosin related protein	1	1	0	3	0	2	4
PF03171	2OG-Fe(II) oxygenase superfamily	1	1	0	2	0	1	4
PF04851	Type III restriction enzyme, res subunit	1	0	3	1	0	1	4
PF08244	Glycosyl hydrolases family 32 C terminal	1	1	0	1	0	2	4
PF03659	Glycosyl hydrolase family 71	1	1	0	4	0	1	4
PF01549	ShK domain-like	1	5	0	2	0	2	4
PF03441	FAD binding domain of DNA photolyase	1	1	0	1	0	1	4
PF14226	non-haem dioxygenase in morphine synthesis N-terminal	1	1	0	2	0	1	4
PF02714	Domain of unknown function DUF221	1	1	0	4	0	1	4
PF01926	50S ribosome-binding GTPase	0	2	3	4	0	3	4
PF03167	Uracil DNA glycosylase superfamily	0	1	1	1	1	0	4
PF05001	RNA polymerase Rpb1 C-terminal repeat	15	29	18	0	0	0	3
PF10237	Probable N6-adenine methyltransferase	2	1	0	0	0	1	3
PF01820	D-ala D-ala ligase N-terminus	2	3	0	2	0	0	3
PF01222	Ergosterol biosynthesis ERG4/ERG24 family	1	1	0	0	0	1	3
PF01232	Mannitol dehydrogenase Rossmann domain	1	0	0	3	0	1	3
PF00092	von Willebrand factor type A domain	1	0	0	0	1	2	3
PF05875	Ceramidase	1	1	0	0	0	2	3
PF12695	Alpha/beta hydrolase family	1	1	0	0	0	1	3
PF14124	Domain of unknown function (DUF4291)	1	2	0	0	0	1	3
PF03073	TspO/MBR family	1	0	0	1	0	2	3
PF03070	TENA/THI-4/PQQC family	1	1	0	2	0	0	3
PF00753	Metallo-beta-lactamase superfamily	1	0	0	2	0	2	3
PF14295	PAN domain	1	1	0	3	0	0	3
PF07478	D-ala D-ala ligase C-terminus	1	2	0	2	0	0	3
PF00875	DNA photolyase	1	1	0	0	0	1	3
PF02782	FGGY family of carbohydrate kinases, C-terminal domain	1	0	0	1	0	1	3
PF08238	Sel1 repeat	0	73	0	107	0	65	3
PF13414	TPR repeat	0	22	0	37	0	21	3
PF00856	SET domain	0	11	0	18	0	7	3
PF07719	Tetratricopeptide repeat	0	10	0	16	0	12	3
PF01753	MYND finger	0	6	0	6	0	11	3
PF13181	Tetratricopeptide repeat	0	5	0	3	0	4	3
PF13174	Tetratricopeptide repeat	0	4	0	7	0	3	3
PF00515	Tetratricopeptide repeat	0	3	0	5	0	2	3
PF01510	N-acetylmuramoyl-L-alanine amidase	0	3	0	6	0	5	3
PF12831	FAD dependent oxidoreductase	0	3	0	2	0	1	3
PF01061	ABC-2 type transporter	0	2	0	2	0	1	3
PF01427	D-ala-D-ala dipeptidase	0	2	0	1	0	2	3
PF00059	Lectin C-type domain	0	2	0	3	0	2	3
PF14703	Domain of unknown function (DUF4463)	0	1	0	1	0	1	3
PF00005	ABC transporter	0	1	0	1	0	1	3
PF13580	SIS domain	0	1	0	2	0	1	3
PF06268	Fascin domain	0	1	0	2	0	1	3
PF00171	Aldehyde dehydrogenase family	0	1	0	4	0	1	3
PF04055	Radical SAM superfamily	0	1	1	1	0	0	3
PF10974	Protein of unknown function (DUF2804)	0	1	0	1	0	1	3
PF03932	CutC family	0	1	0	1	0	1	3
PF00370	FGGY family of carbohydrate kinases, N-terminal domain	1	0	0	2	0	0	2
PF01380	SIS domain	1	0	0	1	0	0	2
PF00668	Condensation domain	0	5	0	4	0	0	2
PF00501	AMP-binding enzyme	0	4	0	9	0	0	2
PF00550	Phosphopantetheine attachment site	0	4	0	3	0	0	2
PF00383	Cytidine and deoxycytidylate deaminase zinc-binding region	0	2	0	0	0	1	2
PF00291	Pyridoxal-phosphate dependent enzyme	0	2	0	2	0	0	2
PF13193	AMP-binding enzyme C-terminal domain	0	2	0	2	0	0	2
PF03193	Protein of unknown function, DUF258	0	1	0	0	0	1	2
PF00431	CUB domain	0	1	0	0	0	1	2
PF12681	Glyoxalase-like domain	0	1	0	0	0	1	2
PF05729	NACHT domain	0	1	0	0	0	1	2
PF00106	short chain dehydrogenase	0	1	0	0	0	1	2
PF13847	Methyltransferase domain	0	1	0	0	0	1	2
PF00012	Hsp70 protein	0	0	0	7	0	8	2
PF05139	Erythromycin esterase	0	0	0	3	0	1	2
PF00179	Ubiquitin-conjugating enzyme	0	0	0	2	0	2	2
PF00743	Flavin-binding monooxygenase-like	0	0	0	2	0	1	2
PF03016	Exostosin family	0	0	0	2	0	2	2
PF07732	Multicopper oxidase	0	0	0	2	0	1	2
PF08125	Mannitol dehydrogenase C-terminal domain	0	0	0	2	0	1	2
PF10551	MULE transposase domain	0	0	0	1	0	1	2
PF12138	Spherulation-specific family 4	0	0	0	1	0	1	2
PF07517	SecA DEAD-like domain	0	0	0	1	0	1	2
PF13371	Tetratricopeptide repeat	0	0	0	1	0	1	2
PF00271	Helicase conserved C-terminal domain	0	0	0	0	2	1	2
PF00176	SNF2 family N-terminal domain	0	0	0	0	1	1	2
PF01345	Domain of unknown function DUF11	0	47	0	0	0	0	1
PF12796	Ankyrin repeats (3 copies)	0	5	0	0	0	0	1
PF00041	Fibronectin type III domain	0	4	0	0	0	0	1
PF13745	HxxPF-repeated domain	0	3	0	0	0	0	1
PF12799	Leucine Rich repeats (2 copies)	0	2	0	0	0	0	1
PF09603	Fibrobacter succinogenes major domain (Fib_succ_major)	0	2	0	0	0	0	1
PF00263	Bacterial type II and III secretion system protein	0	2	0	0	0	0	1
PF01370	NAD dependent epimerase/dehydratase family	0	2	0	0	0	0	1
PF07661	MORN repeat variant	0	2	0	0	0	0	1
PF00486	Transcriptional regulatory protein, C terminal	0	2	0	0	0	0	1
PF00072	Response regulator receiver domain	0	2	0	0	0	0	1
PF13753	Putative flagellar system-associated repeat	0	2	0	0	0	0	1
PF04984	Phage tail sheath protein	0	2	0	0	0	0	1
PF13967	Late exocytosis, associated with Golgi transport	0	1	0	0	0	0	1
PF13855	Leucine rich repeat	0	1	0	0	0	0	1
PF13504	Leucine rich repeat	0	1	0	0	0	0	1
PF07506	RepB plasmid partitioning protein	0	1	0	0	0	0	1
PF02195	ParB-like nuclease domain	0	1	0	0	0	0	1
PF02709	N-terminal domain of galactosyltransferase	0	1	0	0	0	0	1
PF04972	BON domain	0	1	0	0	0	0	1
PF13629	Pilus formation protein N terminal region	0	1	0	0	0	0	1
PF01909	Nucleotidyltransferase domain	0	1	0	0	0	0	1
PF03837	RecT family	0	1	0	0	0	0	1
PF13857	Ankyrin repeats (many copies)	0	1	0	0	0	0	1
PF00704	Glycosyl hydrolases family 18	0	1	0	0	0	0	1
PF02839	Carbohydrate binding domain	0	1	0	0	0	0	1
PF01344	Kelch motif	0	1	0	0	0	0	1
PF00975	Thioesterase domain	0	1	0	0	0	0	1
PF08338	Domain of unknown function (DUF1731)	0	1	0	0	0	0	1
PF05155	Phage X family	0	1	0	0	0	0	1
PF05144	Phage replication protein CRI	0	1	0	0	0	0	1
PF05707	Zonular occludens toxin (Zot)	0	1	0	0	0	0	1
PF00254	FKBP-type peptidyl-prolyl cis-trans isomerase	0	1	0	0	0	0	1
PF00593	TonB dependent receptor	0	1	0	0	0	0	1
PF02016	LD-carboxypeptidase	0	1	0	0	0	0	1
PF10091	Putative glucoamylase	0	1	0	0	0	0	1
PF00023	Ankyrin repeat	0	1	0	0	0	0	1
PF01872	RibD C-terminal domain	0	1	0	0	0	0	1
PF15659	JAB-like toxin 1	0	1	0	0	0	0	1
PF01381	Helix-turn-helix	0	1	0	0	0	0	1
PF00717	Peptidase S24-like	0	1	0	0	0	0	1
PF13519	von Willebrand factor type A domain	0	1	0	0	0	0	1
PF13508	Acetyltransferase (GNAT) domain	0	1	0	0	0	0	1
PF01661	Macro domain	0	1	0	0	0	0	1
PF12893	Putative lumazine-binding	0	1	0	0	0	0	1
PF14200	Ricin-type beta-trefoil lectin domain-like	0	1	0	0	0	0	1
PF05938	Plant self-incompatibility protein S1	0	1	0	0	0	0	1
PF15654	Toxin with a conserved tryptophan and TIP tripeptide motif	0	1	0	0	0	0	1
PF12700	HlyD family secretion protein	0	1	0	0	0	0	1
PF00574	Clp protease	0	1	0	0	0	0	1
PF00578	AhpC/TSA family	0	1	0	0	0	0	1
PF14362	Domain of unknown function (DUF4407)	0	1	0	0	0	0	1
PF06229	FRG1-like family	0	1	0	0	0	0	1
PF00514	Armadillo/beta-catenin-like repeat	0	0	42	0	0	0	1
PF01391	Collagen triple helix repeat (20 copies)	0	0	4	0	0	0	1
PF00303	Thymidylate synthase	0	0	2	0	0	0	1
PF02786	Carbamoyl-phosphate synthase L chain, ATP binding domain	0	0	2	0	0	0	1
PF00289	Carbamoyl-phosphate synthase L chain, N-terminal domain	0	0	1	0	0	0	1
PF00682	HMGL-like	0	0	1	0	0	0	1
PF06470	SMC proteins Flexible Hinge Domain	0	0	1	0	0	0	1
PF02463	RecF/RecN/SMC N terminal domain	0	0	1	0	0	0	1
PF01443	Viral (Superfamily 1) RNA helicase	0	0	1	0	0	0	1
PF02171	Piwi domain	0	0	1	0	0	0	1
PF02170	PAZ domain	0	0	1	0	0	0	1
PF13634	Nucleoporin FG repeat region	0	0	0	4	0	0	1
PF02784	Pyridoxal-dependent decarboxylase, pyridoxal binding domain	0	0	0	3	0	0	1
PF13521	AAA domain	0	0	0	2	0	0	1
PF00535	Glycosyl transferase family 2	0	0	0	2	0	0	1
PF13692	Glycosyl transferases group 1	0	0	0	2	0	0	1
PF02146	Sir2 family	0	0	0	2	0	0	1
PF13176	Tetratricopeptide repeat	0	0	0	2	0	0	1
PF00125	Core histone H2A/H2B/H3/H4	0	0	0	2	0	0	1
PF00908	dTDP-4-dehydrorhamnose 3,5-epimerase	0	0	0	1	0	0	1
PF00483	Nucleotidyl transferase	0	0	0	1	0	0	1
PF00521	DNA gyrase/topoisomerase IV, subunit A	0	0	0	1	0	0	1
PF14214	Helitron helicase-like domain at N-terminus	0	0	0	1	0	0	1
PF05970	PIF1-like helicase	0	0	0	1	0	0	1
PF05049	Interferon-inducible GTPase (IIGP)	0	0	0	1	0	0	1
PF03935	Beta-glucan synthesis-associated protein (SKN1)	0	0	0	1	0	0	1
PF00278	Pyridoxal-dependent decarboxylase, C-terminal sheet domain	0	0	0	1	0	0	1
PF00583	Acetyltransferase (GNAT) family	0	0	0	0	1	0	1
PF00004	ATPase family associated with various cellular activities (AAA)	0	0	0	0	1	0	1
PF02900	Catalytic LigB subunit of aromatic ring-opening dioxygenase	0	0	0	0	1	0	1
PF00270	DEAD/DEAH box helicase	0	0	0	0	1	0	1
PF13488	Glycine zipper	0	0	0	0	0	1	1
PF13428	Tetratricopeptide repeat	0	0	0	0	0	1	1
PF00328	Histidine phosphatase superfamily (branch 2)	0	0	0	0	0	1	1
PF13489	Methyltransferase domain	0	0	0	0	0	1	1

## Sheet: Groups
Species	total	elements	description
DF5050 ES5 JU765 PDA PRED PS1159	3	PF08240	Alcohol dehydrogenase GroES-like domain		PS1159	Panagrolaimus sp. PS1159
		PF13738	Pyridine nucleotide-disulphide oxidoreductase		PDA	Panagrolaimus davidi
		PF00107	Zinc-binding dehydrogenase		ES5	Panagrolaimus sp. ES5
DF5050 ES5 JU765 PDA PRED	1	PF10282	Lactonase, 7-bladed beta-propeller		DF5050	Panagrolaimus superbus
DF5050 ES5 JU765 PDA PS1159	3	PF04041	Domain of unknown function (DUF377)		JU765	Propanagrolaimus sp. JU765
		PF14832	Putative oxalocrotonate tautomerase enzyme		PRED	Panagrellus redivivus
		PF00722	Glycosyl hydrolases family 16
DF5050 ES5 PDA PS1159	30	PF04616	Glycosyl hydrolases family 43
		PF12621	Phosphate metabolism protein
		PF08592	Domain of unknown function (DUF1772)
		PF10014	2OG-Fe dioxygenase
		PF00314	Thaumatin family
		PF04450	Peptidase of plants and bacteria
		PF05042	Caleosin related protein
		PF00295	Glycosyl hydrolases family 28
		PF08241	Methyltransferase domain
		PF01786	Alternative oxidase
		PF03659	Glycosyl hydrolase family 71
		PF08534	Redoxin
		PF02714	Domain of unknown function DUF221
		PF13460	NADH(P)-binding
		PF00959	Phage lysozyme
		PF01885	RNA 2'-phosphotransferase, Tpt1 / KptA family
		PF01549	ShK domain-like
		PF03441	FAD binding domain of DNA photolyase
		PF01987	Mitochondrial biogenesis AIM24
		PF14234	Domain of unknown function (DUF4336)
		PF08244	Glycosyl hydrolases family 32 C terminal
		PF13207	AAA domain
		PF09044	Kp4
		PF00248	Aldo/keto reductase family
		PF00251	Glycosyl hydrolases family 32 N-terminal domain
		PF14226	non-haem dioxygenase in morphine synthesis N-terminal
		PF04525	Tubby C 2
		PF01569	PAP2 superfamily
		PF03171	2OG-Fe(II) oxygenase superfamily
		PF00999	Sodium/hydrogen exchanger family
DF5050 JU765 PDA PS1159	1	PF04851	Type III restriction enzyme, res subunit
ES5 JU765 PDA PRED	1	PF03167	Uracil DNA glycosylase superfamily
ES5 JU765 PDA PS1159	1	PF01926	50S ribosome-binding GTPase
DF5050 ES5 JU765	1	PF05001	RNA polymerase Rpb1 C-terminal repeat
DF5050 ES5 PDA	4	PF07478	D-ala D-ala ligase C-terminus
		PF03070	TENA/THI-4/PQQC family
		PF14295	PAN domain
		PF01820	D-ala D-ala ligase N-terminus
DF5050 ES5 PS1159	6	PF14124	Domain of unknown function (DUF4291)
		PF00875	DNA photolyase
		PF01222	Ergosterol biosynthesis ERG4/ERG24 family
		PF05875	Ceramidase
		PF10237	Probable N6-adenine methyltransferase
		PF12695	Alpha/beta hydrolase family
DF5050 PDA PS1159	4	PF00753	Metallo-beta-lactamase superfamily
		PF03073	TspO/MBR family
		PF01232	Mannitol dehydrogenase Rossmann domain
		PF02782	FGGY family of carbohydrate kinases, C-terminal domain
DF5050 PRED PS1159	1	PF00092	von Willebrand factor type A domain
ES5 JU765 PDA	1	PF04055	Radical SAM superfamily
ES5 PDA PS1159	20	PF01061	ABC-2 type transporter
		PF00171	Aldehyde dehydrogenase family
		PF13580	SIS domain
		PF14703	Domain of unknown function (DUF4463)
		PF10974	Protein of unknown function (DUF2804)
		PF12831	FAD dependent oxidoreductase
		PF06268	Fascin domain
		PF07719	Tetratricopeptide repeat
		PF00856	SET domain
		PF13174	Tetratricopeptide repeat
		PF01427	D-ala-D-ala dipeptidase
		PF00515	Tetratricopeptide repeat
		PF01510	N-acetylmuramoyl-L-alanine amidase
		PF13414	TPR repeat
		PF13181	Tetratricopeptide repeat
		PF03932	CutC family
		PF08238	Sel1 repeat
		PF00059	Lectin C-type domain
		PF01753	MYND finger
		PF00005	ABC transporter
DF5050 PDA	2	PF00370	FGGY family of carbohydrate kinases, N-terminal domain
		PF01380	SIS domain
ES5 PDA	5	PF00291	Pyridoxal-phosphate dependent enzyme
		PF13193	AMP-binding enzyme C-terminal domain
		PF00550	Phosphopantetheine attachment site
		PF00501	AMP-binding enzyme
		PF00668	Condensation domain
ES5 PS1159	7	PF00383	Cytidine and deoxycytidylate deaminase zinc-binding region
		PF12681	Glyoxalase-like domain
		PF00431	CUB domain
		PF13847	Methyltransferase domain
		PF03193	Protein of unknown function, DUF258
		PF05729	NACHT domain
		PF00106	short chain dehydrogenase
PDA PS1159	11	PF10551	MULE transposase domain
		PF00179	Ubiquitin-conjugating enzyme
		PF00743	Flavin-binding monooxygenase-like
		PF12138	Spherulation-specific family 4
		PF00012	Hsp70 protein
		PF07517	SecA DEAD-like domain
		PF07732	Multicopper oxidase
		PF13371	Tetratricopeptide repeat
		PF05139	Erythromycin esterase
		PF03016	Exostosin family
		PF08125	Mannitol dehydrogenase C-terminal domain
PRED PS1159	2	PF00176	SNF2 family N-terminal domain
		PF00271	Helicase conserved C-terminal domain
ES5	53	PF15659	JAB-like toxin 1
		PF04984	Phage tail sheath protein
		PF01661	Macro domain
		PF01345	Domain of unknown function DUF11
		PF13753	Putative flagellar system-associated repeat
		PF10091	Putative glucoamylase
		PF02709	N-terminal domain of galactosyltransferase
		PF07661	MORN repeat variant
		PF00023	Ankyrin repeat
		PF13857	Ankyrin repeats (many copies)
		PF14362	Domain of unknown function (DUF4407)
		PF12796	Ankyrin repeats (3 copies)
		PF02016	LD-carboxypeptidase
		PF04972	BON domain
		PF00704	Glycosyl hydrolases family 18
		PF15654	Toxin with a conserved tryptophan and TIP tripeptide motif
		PF05938	Plant self-incompatibility protein S1
		PF08338	Domain of unknown function (DUF1731)
		PF13519	von Willebrand factor type A domain
		PF00574	Clp protease
		PF13504	Leucine rich repeat
		PF01370	NAD dependent epimerase/dehydratase family
		PF01909	Nucleotidyltransferase domain
		PF12700	HlyD family secretion protein
		PF00041	Fibronectin type III domain
		PF12893	Putative lumazine-binding
		PF09603	Fibrobacter succinogenes major domain (Fib_succ_major)
		PF00072	Response regulator receiver domain
		PF05707	Zonular occludens toxin (Zot)
		PF00254	FKBP-type peptidyl-prolyl cis-trans isomerase
		PF12799	Leucine Rich repeats (2 copies)
		PF06229	FRG1-like family
		PF05155	Phage X family
		PF00263	Bacterial type II and III secretion system protein
		PF00717	Peptidase S24-like
		PF13629	Pilus formation protein N terminal region
		PF13855	Leucine rich repeat
		PF05144	Phage replication protein CRI
		PF01381	Helix-turn-helix
		PF00486	Transcriptional regulatory protein, C terminal
		PF00593	TonB dependent receptor
		PF13508	Acetyltransferase (GNAT) domain
		PF02839	Carbohydrate binding domain
		PF00975	Thioesterase domain
		PF02195	ParB-like nuclease domain
		PF01344	Kelch motif
		PF07506	RepB plasmid partitioning protein
		PF13967	Late exocytosis, associated with Golgi transport
		PF01872	RibD C-terminal domain
		PF03837	RecT family
		PF00578	AhpC/TSA family
		PF14200	Ricin-type beta-trefoil lectin domain-like
		PF13745	HxxPF-repeated domain
JU765	11	PF02786	Carbamoyl-phosphate synthase L chain, ATP binding domain
		PF00682	HMGL-like
		PF06470	SMC proteins Flexible Hinge Domain
		PF02170	PAZ domain
		PF02463	RecF/RecN/SMC N terminal domain
		PF00289	Carbamoyl-phosphate synthase L chain, N-terminal domain
		PF01391	Collagen triple helix repeat (20 copies)
		PF00303	Thymidylate synthase
		PF01443	Viral (Superfamily 1) RNA helicase
		PF00514	Armadillo/beta-catenin-like repeat
		PF02171	Piwi domain
PDA	16	PF02146	Sir2 family
		PF05049	Interferon-inducible GTPase (IIGP)
		PF02784	Pyridoxal-dependent decarboxylase, pyridoxal binding domain
		PF05970	PIF1-like helicase
		PF13634	Nucleoporin FG repeat region
		PF13521	AAA domain
		PF14214	Helitron helicase-like domain at N-terminus
		PF00125	Core histone H2A/H2B/H3/H4
		PF00521	DNA gyrase/topoisomerase IV, subunit A
		PF00535	Glycosyl transferase family 2
		PF00278	Pyridoxal-dependent decarboxylase, C-terminal sheet domain
		PF03935	Beta-glucan synthesis-associated protein (SKN1)
		PF13176	Tetratricopeptide repeat
		PF00483	Nucleotidyl transferase
		PF00908	dTDP-4-dehydrorhamnose 3,5-epimerase
		PF13692	Glycosyl transferases group 1
PRED	4	PF02900	Catalytic LigB subunit of aromatic ring-opening dioxygenase
		PF00004	ATPase family associated with various cellular activities (AAA)
		PF00583	Acetyltransferase (GNAT) family
		PF00270	DEAD/DEAH box helicase
PS1159	4	PF13428	Tetratricopeptide repeat
		PF00328	Histidine phosphatase superfamily (branch 2)
		PF13488	Glycine zipper
		PF13489	Methyltransferase domain
