# Supplementary material for: Signatures of the Evolution of Parthenogenesis and Cryptobiosis in the Genomes of Panagrolaimid Nematodes
Source: iScience. 2019 Oct 24;21:587–602. doi: 10.1016/j.isci.2019.10.039 (PMC6889759; doi:10.1016/j.isci.2019.10.039)
Supplement: Data S8. HGT AI-Psuperbus, Related to Figures 4 and 5 — Detailed results of the AlienIndex-based primary HGT candidate screen per species in our analysis. [file mmc9.xlsx]

## Sheet: AI-raw
AI	query hits number	query name	Pfam	best evalue Archaea	best evalue Bacteria	best evalue Viroids	best evalue Viruses	best evalue Viridiplantae	best evalue Fungi	best evalue Other	best evalue Metazoa	best hit gi	best hit prct ident	best hit org nickname	best hit org full name	best hit taxo group	best hit taxid	best hit lineage
460.517	250	g12389.t1	Pyridine nucleotide-disulphide oxidoreductase	-	-	-	-	-	0	-	-	494827748	55.93	Conio	Coniosporium apollinis CBS 100218	Eukaryota_NO_Metazoa	1168221	;cellular organisms;Eukaryota;Opisthokonta;Fungi;Dikarya;Ascomycota;saccharomyceta;Pezizomycotina;leotiomyceta;Eurotiomycetes;Chaetothyriomycetidae;Chaetothyriales;Herpotrichiellaceae;Coniosporium;Coniosporium apollinis;Coniosporium apollinis CBS 100218;
460.517	250	g18977.t1	Erythromycin esterase	-	0	-	-	-	-	-	-	516593730	60.45	R_leg	Rhizobium leguminosarum	Bacteria	384	;cellular organisms;Bacteria;Proteobacteria;Alphaproteobacteria;Rhizobiales;Rhizobiaceae;Rhizobium/Agrobacterium group;Rhizobium;Rhizobium leguminosarum;
460.517	250	g22040.t1	Pyridoxal-dependent decarboxylase, C-terminal sheet domain	-	0	-	-	-	-	-	-	514235411	80.1	C_dav	Cedecea davisae	Bacteria	158484	;cellular organisms;Bacteria;Proteobacteria;Gammaproteobacteria;Enterobacteriales;Enterobacteriaceae;Cedecea;Cedecea davisae;
460.517	273	g4735.t1	Domain of unknown function (DUF4463)	-	-	-	-	-	0	-	-	294655381	54.22	Debar	Debaryomyces hansenii CBS767	Eukaryota_NO_Metazoa	284592	;cellular organisms;Eukaryota;Opisthokonta;Fungi;Dikarya;Ascomycota;saccharomyceta;Saccharomycotina;Saccharomycetes;Saccharomycetales;Debaryomycetaceae;Debaryomyces;Debaryomyces hansenii;Debaryomyces hansenii var. hansenii;Debaryomyces hansenii CBS767;
460.517	251	g6512.t1	Capsid protein (F protein)	-	0	-	-	-	-	-	-	488279881	100	E_fae	Enterococcus faecium	Bacteria	1352	;cellular organisms;Bacteria;Firmicutes;Bacilli;Lactobacillales;Enterococcaceae;Enterococcus;Enterococcus faecium;
460.517	250	g6513.t1	Phage protein C	-	0	-	-	-	-	-	-	446211397	100	nd	[Clostridium] difficile	Bacteria	1496	;cellular organisms;Bacteria;Firmicutes;Clostridia;Clostridiales;Peptostreptococcaceae;unclassified Peptostreptococcaceae;[Clostridium] difficile;
460.517	250	g6514.t1	Microvirus H protein (pilot protein)	-	0	-	-	-	-	-	-	589847702	100	Vibri	Vibrio parahaemolyticus VP-48	Bacteria	1238204	;cellular organisms;Bacteria;Proteobacteria;Gammaproteobacteria;Vibrionales;Vibrionaceae;Vibrio;Vibrio harveyi group;Vibrio parahaemolyticus;Vibrio parahaemolyticus VP-48;
460.517	250	g8039.t1	Glycosyl hydrolases family 32 N-terminal domain	-	0	-	-	-	-	-	-	492932952	52.47	B_gra	Burkholderia graminis	Bacteria	60548	;cellular organisms;Bacteria;Proteobacteria;Betaproteobacteria;Burkholderiales;Burkholderiaceae;Burkholderia;Burkholderia graminis;
416.768	251	g4660.t1	Glycosyl hydrolases family 28	-	-	-	-	-	-	0	1e-19	470238604	65.66	D_fas	Dictyostelium fasciculatum	Eukaryota_NO_Metazoa	261658	;cellular organisms;Eukaryota;Amoebozoa;Mycetozoa;Dictyosteliida;Dictyostelium;Dictyostelium fasciculatum;
369.107	250	g14687.t1	Alcohol dehydrogenase GroES-like domain	-	-	-	-	-	5e-161	-	-	294863185	64.25	Asper	Aspergillus clavatus NRRL 1	Eukaryota_NO_Metazoa	344612	;cellular organisms;Eukaryota;Opisthokonta;Fungi;Dikarya;Ascomycota;saccharomyceta;Pezizomycotina;leotiomyceta;Eurotiomycetes;Eurotiomycetidae;Eurotiales;Aspergillaceae;Aspergillus;Aspergillus clavatus;Aspergillus clavatus NRRL 1;
357.006	251	g18247.t1	FAD dependent oxidoreductase	-	9e-156	-	-	-	-	-	-	116626332	45.05	Candi	Candidatus Solibacter usitatus Ellin6076	Bacteria	234267	;cellular organisms;Bacteria;Fibrobacteres/Acidobacteria group;Acidobacteria;Solibacteres;Solibacterales;Solibacteraceae;Candidatus Solibacter;Candidatus Solibacter usitatus;Candidatus Solibacter usitatus Ellin6076;
350.098	250	g15599.t1	Multicopper oxidase	-	-	-	-	-	-	9e-153	-	290984087	61.56	Naegl	Naegleria gruberi strain NEG-M	Eukaryota_NO_Metazoa	744533	;cellular organisms;Eukaryota;Heterolobosea;Schizopyrenida;Vahlkampfiidae;Naegleria;Naegleria gruberi;Naegleria gruberi strain NEG-M;
315.677	50	g17098.t1	#N/A	-	-	-	-	-	-	8e-138	-	281204130	46.72	Polys	Polysphondylium pallidum PN500	Eukaryota_NO_Metazoa	670386	;cellular organisms;Eukaryota;Amoebozoa;Mycetozoa;Dictyosteliida;Polysphondylium;Polysphondylium pallidum;Polysphondylium pallidum PN500;
305.551	250	g8039.t2	Glycosyl hydrolases family 32 C terminal	-	2e-133	-	-	-	-	-	-	492932952	49.33	B_gra	Burkholderia graminis	Bacteria	60548	;cellular organisms;Bacteria;Proteobacteria;Betaproteobacteria;Burkholderiales;Burkholderiaceae;Burkholderia;Burkholderia graminis;
303.248	250	g22434.t1	DNA photolyase	-	2e-132	-	-	-	-	-	-	83644572	42.62	Hahel	Hahella chejuensis KCTC 2396	Bacteria	349521	;cellular organisms;Bacteria;Proteobacteria;Gammaproteobacteria;Oceanospirillales;Hahellaceae;Hahella;Hahella chejuensis;Hahella chejuensis KCTC 2396;
302.555	251	g6515.t1	Capsid protein (F protein)	-	4e-132	-	-	-	-	-	-	516361850	100	C_tyr	Clostridium tyrobutyricum	Bacteria	1519	;cellular organisms;Bacteria;Firmicutes;Clostridia;Clostridiales;Clostridiaceae;Clostridium;Clostridium tyrobutyricum;
294.954	251	g18583.t1	Glycosyl hydrolases family 43	-	8e-129	-	-	-	-	-	-	517456694	51.94	N_aur	Niabella aurantiaca	Bacteria	379900	;cellular organisms;Bacteria;Bacteroidetes/Chlorobi group;Bacteroidetes;Sphingobacteriia;Sphingobacteriales;Chitinophagaceae;Niabella;Niabella aurantiaca;
291.735	250	g20067.t1	Pyridine nucleotide-disulphide oxidoreductase	-	-	-	-	-	2e-127	-	-	494827748	55.96	Conio	Coniosporium apollinis CBS 100218	Eukaryota_NO_Metazoa	1168221	;cellular organisms;Eukaryota;Opisthokonta;Fungi;Dikarya;Ascomycota;saccharomyceta;Pezizomycotina;leotiomyceta;Eurotiomycetes;Chaetothyriomycetidae;Chaetothyriales;Herpotrichiellaceae;Coniosporium;Coniosporium apollinis;Coniosporium apollinis CBS 100218;
279.529	250	g3071.t1	non-haem dioxygenase in morphine synthesis N-terminal	-	4e-122	-	-	-	-	-	-	75911205	57.48	Anaba	Anabaena variabilis ATCC 29413	Bacteria	240292	;cellular organisms;Bacteria;Cyanobacteria;Nostocales;Nostocaceae;Anabaena;Anabaena variabilis;Anabaena variabilis ATCC 29413;
272.621	251	g13634.t1	Lectin C-type domain	-	4e-119	-	-	-	-	-	-	375144638	54.75	Niast	Niastella koreensis GR20-10	Bacteria	700598	;cellular organisms;Bacteria;Bacteroidetes/Chlorobi group;Bacteroidetes;Sphingobacteriia;Sphingobacteriales;Chitinophagaceae;Niastella;Niastella koreensis;Niastella koreensis GR20-10;
268.709	251	g13634.t2	Lectin C-type domain	-	2e-117	-	-	-	-	-	-	375144638	54.23	Niast	Niastella koreensis GR20-10	Bacteria	700598	;cellular organisms;Bacteria;Bacteroidetes/Chlorobi group;Bacteroidetes;Sphingobacteriia;Sphingobacteriales;Chitinophagaceae;Niastella;Niastella koreensis;Niastella koreensis GR20-10;
262.851	250	g14261.t1	SIS domain	-	7e-115	-	-	-	-	-	-	589866766	58.62	Vibri	Vibrio parahaemolyticus VPTS-2010	Bacteria	1238222	;cellular organisms;Bacteria;Proteobacteria;Gammaproteobacteria;Vibrionales;Vibrionaceae;Vibrio;Vibrio harveyi group;Vibrio parahaemolyticus;Vibrio parahaemolyticus VPTS-2010;
237.389	250	g23299.t1	Sodium/hydrogen exchanger family	-	-	-	-	-	8e-104	-	-	552924766	32.78	Rhizo	Rhizophagus irregularis DAOM 181602	Eukaryota_NO_Metazoa	747089	;cellular organisms;Eukaryota;Opisthokonta;Fungi;Glomeromycota;Glomeromycetes;Glomerales;Glomeraceae;Rhizophagus;Rhizophagus irregularis;Rhizophagus irregularis DAOM 181602;
228.467	250	g21097.t1	Alternative oxidase	-	-	-	-	-	6e-100	-	-	575482178	57.2	Batra	Batrachochytrium dendrobatidis JAM81	Eukaryota_NO_Metazoa	684364	;cellular organisms;Eukaryota;Opisthokonta;Fungi;Chytridiomycota;Chytridiomycetes;Rhizophydiales;Rhizophydiales incertae sedis;Batrachochytrium;Batrachochytrium dendrobatidis;Batrachochytrium dendrobatidis JAM81;
227.263	82	g7691.t1	#N/A	-	-	-	-	-	-	2e-99	-	290988193	54.44	Naegl	Naegleria gruberi strain NEG-M	Eukaryota_NO_Metazoa	744533	;cellular organisms;Eukaryota;Heterolobosea;Schizopyrenida;Vahlkampfiidae;Naegleria;Naegleria gruberi;Naegleria gruberi strain NEG-M;
224.96	115	g5764.t2	Domain of unknown function (DUF4336)	-	-	-	-	-	-	2e-98	-	290988193	51.52	Naegl	Naegleria gruberi strain NEG-M	Eukaryota_NO_Metazoa	744533	;cellular organisms;Eukaryota;Heterolobosea;Schizopyrenida;Vahlkampfiidae;Naegleria;Naegleria gruberi;Naegleria gruberi strain NEG-M;
224.555	114	g5764.t1	Domain of unknown function (DUF4336)	-	-	-	-	-	-	3e-98	-	290988193	51.52	Naegl	Naegleria gruberi strain NEG-M	Eukaryota_NO_Metazoa	744533	;cellular organisms;Eukaryota;Heterolobosea;Schizopyrenida;Vahlkampfiidae;Naegleria;Naegleria gruberi;Naegleria gruberi strain NEG-M;
223.351	250	g9600.t1	Mitochondrial biogenesis AIM24	-	-	-	-	-	1e-97	-	-	549046336	60.79	Pyron	Pyronema omphalodes CBS 100304	Eukaryota_NO_Metazoa	1076935	;cellular organisms;Eukaryota;Opisthokonta;Fungi;Dikarya;Ascomycota;saccharomyceta;Pezizomycotina;Pezizomycetes;Pezizales;Pyronemataceae;Pyronema;Pyronema omphalodes;Pyronema omphalodes CBS 100304;
217.647	254	g13416.t1	Metallo-beta-lactamase superfamily	-	3e-95	-	-	-	-	-	-	559037077	45.73	B_pan	Brevibacillus panacihumi	Bacteria	497735	;cellular organisms;Bacteria;Firmicutes;Bacilli;Bacillales;Paenibacillaceae;Brevibacillus;Brevibacillus panacihumi;
216.8	250	g7265.t1	Alternative oxidase	-	-	-	-	-	7e-95	-	-	575482178	53.9	Batra	Batrachochytrium dendrobatidis JAM81	Eukaryota_NO_Metazoa	684364	;cellular organisms;Eukaryota;Opisthokonta;Fungi;Chytridiomycota;Chytridiomycetes;Rhizophydiales;Rhizophydiales incertae sedis;Batrachochytrium;Batrachochytrium dendrobatidis;Batrachochytrium dendrobatidis JAM81;
214.14	250	g4295.t1	CutC family	-	1e-93	-	-	-	-	-	-	514897799	64.93	E_fae	Enterococcus faecalis	Bacteria	1351	;cellular organisms;Bacteria;Firmicutes;Bacilli;Lactobacillales;Enterococcaceae;Enterococcus;Enterococcus faecalis;
210.228	250	g22688.t1	Aldehyde dehydrogenase family	-	2e-110	-	-	-	-	-	4e-19	492864104	40.68	W_pip	Wolbachia pipientis	Bacteria	955	;cellular organisms;Bacteria;Proteobacteria;Alphaproteobacteria;Rickettsiales;Anaplasmataceae;Wolbachieae;Wolbachia;Wolbachia pipientis;
209.892	250	g2944.t1	Methyltransferase domain	-	7e-92	-	-	-	-	-	-	594396824	51.48	E_mal	Erwinia mallotivora	Bacteria	69222	;cellular organisms;Bacteria;Proteobacteria;Gammaproteobacteria;Enterobacteriales;Enterobacteriaceae;Erwinia;Erwinia mallotivora;
204.237	250	g16722.t1	Glycosyl hydrolases family 16	-	-	-	-	-	-	2e-89	-	470425122	49.21	Acant	Acanthamoeba castellanii str. Neff	Eukaryota_NO_Metazoa	1257118	;cellular organisms;Eukaryota;Amoebozoa;Centramoebida;Acanthamoebidae;Acanthamoeba;Acanthamoeba castellanii;Acanthamoeba castellanii str. Neff;
201.934	250	g13083.t1	CUB domain	-	2e-88	-	-	-	-	-	-	518060991	46.63	Ricke	Rickettsiaceae bacterium Os18	Bacteria	752179	;cellular organisms;Bacteria;Proteobacteria;Alphaproteobacteria;Rickettsiales;Rickettsiaceae;unclassified Rickettsiaceae;Rickettsiaceae bacterium Os18;
201.529	250	g24511.t2	N-acetylmuramoyl-L-alanine amidase	-	3e-88	-	-	-	-	-	-	518060991	46.34	Ricke	Rickettsiaceae bacterium Os18	Bacteria	752179	;cellular organisms;Bacteria;Proteobacteria;Alphaproteobacteria;Rickettsiales;Rickettsiaceae;unclassified Rickettsiaceae;Rickettsiaceae bacterium Os18;
201.241	250	g24511.t1	ShK domain-like	-	4e-88	-	-	-	-	-	-	518060991	46.34	Ricke	Rickettsiaceae bacterium Os18	Bacteria	752179	;cellular organisms;Bacteria;Proteobacteria;Alphaproteobacteria;Rickettsiales;Rickettsiaceae;unclassified Rickettsiaceae;Rickettsiaceae bacterium Os18;
201.241	250	g24511.t3	N-acetylmuramoyl-L-alanine amidase	-	4e-88	-	-	-	-	-	-	518060991	46.34	Ricke	Rickettsiaceae bacterium Os18	Bacteria	752179	;cellular organisms;Bacteria;Proteobacteria;Alphaproteobacteria;Rickettsiales;Rickettsiaceae;unclassified Rickettsiaceae;Rickettsiaceae bacterium Os18;
199.226	250	g11245.t1	D-ala-D-ala dipeptidase	-	3e-87	-	-	-	-	-	-	67459388	55.75	Ricke	Rickettsia felis URRWXCal2	Bacteria	315456	;cellular organisms;Bacteria;Proteobacteria;Alphaproteobacteria;Rickettsiales;Rickettsiaceae;Rickettsieae;Rickettsia;spotted fever group;Rickettsia felis;Rickettsia felis URRWXCal2;
194.11	251	g321.t1	Aldo/keto reductase family	-	3e-111	-	-	-	-	-	6e-27	557392332	53.96	uncul	uncultured Desulfofustis sp. PB-SRB1	Bacteria	1385624	;cellular organisms;Bacteria;Proteobacteria;delta/epsilon subdivisions;Deltaproteobacteria;Desulfobacterales;Desulfobulbaceae;Desulfofustis;environmental samples;uncultured Desulfofustis sp. PB-SRB1;
192.501	251	g19543.t1	ABC-2 type transporter	-	-	-	-	5e-111	-	-	2e-27	159469776	63.53	C_rei	Chlamydomonas reinhardtii	Eukaryota_NO_Metazoa	3055	;cellular organisms;Eukaryota;Viridiplantae;Chlorophyta;Chlorophyceae;Chlamydomonadales;Chlamydomonadaceae;Chlamydomonas;Chlamydomonas reinhardtii;
181.904	250	g8121.t1	Glycosyl hydrolases family 16	-	-	-	-	-	-	1e-79	-	470425122	43.81	Acant	Acanthamoeba castellanii str. Neff	Eukaryota_NO_Metazoa	1257118	;cellular organisms;Eukaryota;Amoebozoa;Centramoebida;Acanthamoebidae;Acanthamoeba;Acanthamoeba castellanii;Acanthamoeba castellanii str. Neff;
180.295	250	g4893.t1	Flavin-binding monooxygenase-like	-	-	-	-	-	5e-79	-	-	407927147	58.17	Macro	Macrophomina phaseolina MS6	Eukaryota_NO_Metazoa	1126212	;cellular organisms;Eukaryota;Opisthokonta;Fungi;Dikarya;Ascomycota;saccharomyceta;Pezizomycotina;leotiomyceta;dothideomyceta;Dothideomycetes;Dothideomycetes incertae sedis;Botryosphaeriales;Botryosphaeriaceae;Macrophomina;Macrophomina phaseolina;Macrophomina phaseolina MS6;
179.958	250	g8121.t2	Glycosyl hydrolases family 16	-	-	-	-	-	-	7e-79	-	470425122	43.26	Acant	Acanthamoeba castellanii str. Neff	Eukaryota_NO_Metazoa	1257118	;cellular organisms;Eukaryota;Amoebozoa;Centramoebida;Acanthamoebidae;Acanthamoeba;Acanthamoeba castellanii;Acanthamoeba castellanii str. Neff;
166.99	250	g7122.t1	#N/A	-	-	-	-	-	-	3e-73	-	470267880	48	D_fas	Dictyostelium fasciculatum	Eukaryota_NO_Metazoa	261658	;cellular organisms;Eukaryota;Amoebozoa;Mycetozoa;Dictyosteliida;Dictyostelium;Dictyostelium fasciculatum;
165.786	250	g7345.t1	2OG-Fe dioxygenase	-	1e-72	-	-	-	-	-	-	311070451	51.36	Bacil	Bacillus atrophaeus 1942	Bacteria	720555	;cellular organisms;Bacteria;Firmicutes;Bacilli;Bacillales;Bacillaceae;Bacillus;Bacillus subtilis group;Bacillus atrophaeus;Bacillus atrophaeus 1942;
162.79	250	g9249.t1	AAA domain	-	-	-	-	-	2e-71	-	-	294655943	48.82	Debar	Debaryomyces hansenii CBS767	Eukaryota_NO_Metazoa	284592	;cellular organisms;Eukaryota;Opisthokonta;Fungi;Dikarya;Ascomycota;saccharomyceta;Saccharomycotina;Saccharomycetes;Saccharomycetales;Debaryomycetaceae;Debaryomyces;Debaryomyces hansenii;Debaryomyces hansenii var. hansenii;Debaryomyces hansenii CBS767;
162.385	253	g1193.t2	Tetratricopeptide repeat	-	-	-	-	-	3e-71	-	-	296413480	29.55	Tuber	Tuber melanosporum Mel28	Eukaryota_NO_Metazoa	656061	;cellular organisms;Eukaryota;Opisthokonta;Fungi;Dikarya;Ascomycota;saccharomyceta;Pezizomycotina;Pezizomycetes;Pezizales;Tuberaceae;Tuber;Tuber melanosporum;Tuber melanosporum Mel28;
161.692	253	g1193.t1	Tetratricopeptide repeat	-	-	-	-	-	6e-71	-	-	296413480	29.73	Tuber	Tuber melanosporum Mel28	Eukaryota_NO_Metazoa	656061	;cellular organisms;Eukaryota;Opisthokonta;Fungi;Dikarya;Ascomycota;saccharomyceta;Pezizomycotina;Pezizomycetes;Pezizales;Tuberaceae;Tuber;Tuber melanosporum;Tuber melanosporum Mel28;
161.286	53	g11127.t1	#N/A	-	9e-71	-	-	-	-	-	-	498495859	46.4	Pseud	Pseudomonas sp. HPB0071	Bacteria	1203578	;cellular organisms;Bacteria;Proteobacteria;Gammaproteobacteria;Pseudomonadales;Pseudomonadaceae;Pseudomonas;Pseudomonas sp. HPB0071;
154.379	250	g9727.t1	Cytidine and deoxycytidylate deaminase zinc-binding region	-	-	-	-	-	9e-68	-	-	87131002	64.86	C_lus	Clavispora lusitaniae	Eukaryota_NO_Metazoa	36911	;cellular organisms;Eukaryota;Opisthokonta;Fungi;Dikarya;Ascomycota;saccharomyceta;Saccharomycotina;Saccharomycetes;Saccharomycetales;Metschnikowiaceae;Clavispora;Clavispora lusitaniae;
152.664	251	g10564.t1	Tetratricopeptide repeat	-	-	-	-	-	5e-67	-	-	296413480	30.87	Tuber	Tuber melanosporum Mel28	Eukaryota_NO_Metazoa	656061	;cellular organisms;Eukaryota;Opisthokonta;Fungi;Dikarya;Ascomycota;saccharomyceta;Pezizomycotina;Pezizomycetes;Pezizales;Tuberaceae;Tuber;Tuber melanosporum;Tuber melanosporum Mel28;
152.664	250	g15139.t1	Redoxin	-	5e-67	-	-	-	-	-	-	383771394	53.51	Brady	Bradyrhizobium sp. S23321	Bacteria	335659	;cellular organisms;Bacteria;Proteobacteria;Alphaproteobacteria;Rhizobiales;Bradyrhizobiaceae;Bradyrhizobium;Bradyrhizobium sp. S23321;
152.076	244	g7161.t1	#N/A	-	9e-67	-	-	-	-	-	-	498495859	65.36	Pseud	Pseudomonas sp. HPB0071	Bacteria	1203578	;cellular organisms;Bacteria;Proteobacteria;Gammaproteobacteria;Pseudomonadales;Pseudomonadaceae;Pseudomonas;Pseudomonas sp. HPB0071;
148.569	250	g14686.t1	Domain of unknown function (DUF4291)	-	3e-65	-	-	-	-	-	-	375149997	60.34	Niast	Niastella koreensis GR20-10	Bacteria	700598	;cellular organisms;Bacteria;Bacteroidetes/Chlorobi group;Bacteroidetes;Sphingobacteriia;Sphingobacteriales;Chitinophagaceae;Niastella;Niastella koreensis;Niastella koreensis GR20-10;
148.569	250	g17915.t1	Glycosyl hydrolases family 43	-	3e-65	-	-	-	-	-	-	576323984	61.39	Pedob	Pedobacter sp. V48	Bacteria	509635	;cellular organisms;Bacteria;Bacteroidetes/Chlorobi group;Bacteroidetes;Sphingobacteriia;Sphingobacteriales;Sphingobacteriaceae;Pedobacter;Pedobacter sp. V48;
148.059	250	g23938.t1	PAP2 superfamily	-	-	-	-	-	1e-85	-	2e-21	526203509	64.59	Dacty	Dactylellina haptotyla CBS 200.50	Eukaryota_NO_Metazoa	1284197	;cellular organisms;Eukaryota;Opisthokonta;Fungi;Dikarya;Ascomycota;saccharomyceta;Pezizomycotina;Orbiliomycetes;Orbiliales;Orbiliaceae;mitosporic Orbiliaceae;Dactylellina;Dactylellina haptotyla;Dactylellina haptotyla CBS 200.50;
145.574	250	g10503.t1	RNA 2'-phosphotransferase, Tpt1 / KptA family	-	6e-64	-	-	-	-	-	-	585094696	53.14	Kutzn	Kutzneria sp. 744	Bacteria	345341	;cellular organisms;Bacteria;Actinobacteria;Actinobacteria;Actinobacteridae;Actinomycetales;Pseudonocardineae;Pseudonocardiaceae;Kutzneria;Kutzneria sp. 744;
142.067	131	g12612.t1	#N/A	-	2e-62	-	-	-	-	-	-	498495859	51.76	Pseud	Pseudomonas sp. HPB0071	Bacteria	1203578	;cellular organisms;Bacteria;Proteobacteria;Gammaproteobacteria;Pseudomonadales;Pseudomonadaceae;Pseudomonas;Pseudomonas sp. HPB0071;
138.155	252	g12453.t1	SET domain	-	-	-	-	-	1e-60	-	-	549056081	29.31	Pyron	Pyronema omphalodes CBS 100304	Eukaryota_NO_Metazoa	1076935	;cellular organisms;Eukaryota;Opisthokonta;Fungi;Dikarya;Ascomycota;saccharomyceta;Pezizomycotina;Pezizomycetes;Pezizales;Pyronemataceae;Pyronema;Pyronema omphalodes;Pyronema omphalodes CBS 100304;
134.061	250	g11658.t1	#N/A	-	-	-	-	-	6e-59	-	-	589104771	61.11	Trich	Trichoderma reesei QM6a	Eukaryota_NO_Metazoa	431241	;cellular organisms;Eukaryota;Opisthokonta;Fungi;Dikarya;Ascomycota;saccharomyceta;Pezizomycotina;leotiomyceta;sordariomyceta;Sordariomycetes;Hypocreomycetidae;Hypocreales;Hypocreaceae;Trichoderma;Trichoderma reesei;Trichoderma reesei QM6a;
132.857	190	g9630.t1	Ceramidase	-	2e-58	-	-	-	-	-	-	497983643	39.37	Candi	Candidatus Odyssella thessalonicensis	Bacteria	84647	;cellular organisms;Bacteria;Proteobacteria;Alphaproteobacteria;Rickettsiales;Rickettsiales genera incertae sedis;Candidatus Odyssella;Candidatus Odyssella thessalonicensis;
123.241	251	g23302.t1	short chain dehydrogenase	-	-	-	-	-	3e-54	-	-	393248203	38.26	Auric	Auricularia delicata TFB-10046 SS5	Eukaryota_NO_Metazoa	717982	;cellular organisms;Eukaryota;Opisthokonta;Fungi;Dikarya;Basidiomycota;Agaricomycotina;Agaricomycetes;Agaricomycetes incertae sedis;Auriculariales;Auriculariaceae;Auricularia;Auricularia delicata;Auricularia delicata TFB-10046 SS5;
120.938	252	g13525.t1	Glycosyl hydrolase family 71	-	-	-	-	-	3e-53	-	-	51338735	36.96	Schiz	Schizosaccharomyces pombe 972h-	Eukaryota_NO_Metazoa	284812	;cellular organisms;Eukaryota;Opisthokonta;Fungi;Dikarya;Ascomycota;Taphrinomycotina;Schizosaccharomycetes;Schizosaccharomycetales;Schizosaccharomycetaceae;Schizosaccharomyces;Schizosaccharomyces pombe;Schizosaccharomyces pombe 972h-;
119.041	160	g11567.t1	Methyltransferase domain	-	2e-52	-	-	-	-	-	-	225619499	49.48	Brach	Brachyspira hyodysenteriae WA1	Bacteria	565034	;cellular organisms;Bacteria;Spirochaetes;Spirochaetia;Spirochaetales;Brachyspiraceae;Brachyspira;Brachyspira hyodysenteriae;Brachyspira hyodysenteriae WA1;
118.636	192	g10518.t1	Ceramidase	-	3e-52	-	-	-	-	-	-	497983643	37.55	Candi	Candidatus Odyssella thessalonicensis	Bacteria	84647	;cellular organisms;Bacteria;Proteobacteria;Alphaproteobacteria;Rickettsiales;Rickettsiales genera incertae sedis;Candidatus Odyssella;Candidatus Odyssella thessalonicensis;
118.636	250	g15776.t1	N-acetylmuramoyl-L-alanine amidase	-	3e-52	-	-	-	-	-	-	189502185	46.83	Candi	Candidatus Amoebophilus asiaticus 5a2	Bacteria	452471	;cellular organisms;Bacteria;Bacteroidetes/Chlorobi group;Bacteroidetes;unclassified Bacteroidetes;Candidatus Amoebophilus;Candidatus Amoebophilus asiaticus;Candidatus Amoebophilus asiaticus 5a2;
117.943	164	g9036.t1	Methyltransferase domain	-	6e-52	-	-	-	-	-	-	225619499	42.17	Brach	Brachyspira hyodysenteriae WA1	Bacteria	565034	;cellular organisms;Bacteria;Spirochaetes;Spirochaetia;Spirochaetales;Brachyspiraceae;Brachyspira;Brachyspira hyodysenteriae;Brachyspira hyodysenteriae WA1;
115.822	151	g4791.t1	Methyltransferase domain	-	5e-51	-	-	-	-	-	-	225619499	47.64	Brach	Brachyspira hyodysenteriae WA1	Bacteria	565034	;cellular organisms;Bacteria;Spirochaetes;Spirochaetia;Spirochaetales;Brachyspiraceae;Brachyspira;Brachyspira hyodysenteriae;Brachyspira hyodysenteriae WA1;
115.129	252	g18472.t1	Tetratricopeptide repeat	-	-	-	-	-	1e-50	-	-	159126891	27.4	Asper	Aspergillus fumigatus A1163	Eukaryota_NO_Metazoa	451804	;cellular organisms;Eukaryota;Opisthokonta;Fungi;Dikarya;Ascomycota;saccharomyceta;Pezizomycotina;leotiomyceta;Eurotiomycetes;Eurotiomycetidae;Eurotiales;Aspergillaceae;Aspergillus;Aspergillus fumigatus;Aspergillus fumigatus A1163;
114.031	250	g8018.t1	#N/A	-	-	-	-	-	3e-50	-	-	390594778	52.47	Punct	Punctularia strigosozonata HHB-11173 SS5	Eukaryota_NO_Metazoa	741275	;cellular organisms;Eukaryota;Opisthokonta;Fungi;Dikarya;Basidiomycota;Agaricomycotina;Agaricomycetes;Agaricomycetes incertae sedis;Corticiales;Punctulariaceae;Punctularia;Punctularia strigosozonata;Punctularia strigosozonata HHB-11173 SS5;
113.183	180	g8770.t1	Putative oxalocrotonate tautomerase enzyme	-	-	-	-	-	7e-50	-	-	576990423	52.45	Rhizo	Rhizoctonia solani AG-3 Rhs1AP	Eukaryota_NO_Metazoa	1086054	;cellular organisms;Eukaryota;Opisthokonta;Fungi;Dikarya;Basidiomycota;Agaricomycotina;Agaricomycetes;Agaricomycetes incertae sedis;Cantharellales;Ceratobasidiaceae;mitosporic Ceratobasidiaceae;Rhizoctonia;Rhizoctonia solani;Rhizoctonia solani AG-3;Rhizoctonia solani AG-3 Rhs1AP;
112.357	158	g11095.t1	Histidine phosphatase superfamily (branch 2)	-	-	-	-	-	-	8e-62	5e-13	514700846	40.11	S_ros	Salpingoeca rosetta	Eukaryota_NO_Metazoa	946362	;cellular organisms;Eukaryota;Opisthokonta;Choanoflagellida;Salpingoecidae;Salpingoeca;Salpingoeca rosetta;
112.134	251	g8039.t3	Glycosyl hydrolases family 32 N-terminal domain	-	2e-49	-	-	-	-	-	-	568799307	63.16	Burkh	Burkholderia pseudomallei NCTC 13178	Bacteria	1249468	;cellular organisms;Bacteria;Proteobacteria;Betaproteobacteria;Burkholderiales;Burkholderiaceae;Burkholderia;pseudomallei group;Burkholderia pseudomallei;Burkholderia pseudomallei NCTC 13178;
111.728	181	g22892.t1	Methyltransferase domain	-	3e-49	-	-	-	-	-	-	225619499	47.64	Brach	Brachyspira hyodysenteriae WA1	Bacteria	565034	;cellular organisms;Bacteria;Spirochaetes;Spirochaetia;Spirochaetales;Brachyspiraceae;Brachyspira;Brachyspira hyodysenteriae;Brachyspira hyodysenteriae WA1;
109.138	501	g14714.t1	Glycosyl hydrolases family 16	-	4e-48	-	-	-	-	-	-	430749433	57.24	Therm	Thermobacillus composti KWC4	Bacteria	717605	;cellular organisms;Bacteria;Firmicutes;Bacilli;Bacillales;Paenibacillaceae;Thermobacillus;Thermobacillus composti;Thermobacillus composti KWC4;
108.067	106	g5929.t1	#N/A	-	-	-	-	-	-	7e-79	6e-32	403373887	53.95	O_tri	Oxytricha trifallax	Eukaryota_NO_Metazoa	1172189	;cellular organisms;Eukaryota;Alveolata;Ciliophora;Intramacronucleata;Spirotrichea;Stichotrichia;Sporadotrichida;Oxytrichidae;Oxytrichinae;Oxytricha;Oxytricha trifallax;
107.528	251	g7555.t1	TPR repeat	-	-	-	-	-	2e-47	-	-	159126891	30.15	Asper	Aspergillus fumigatus A1163	Eukaryota_NO_Metazoa	451804	;cellular organisms;Eukaryota;Opisthokonta;Fungi;Dikarya;Ascomycota;saccharomyceta;Pezizomycotina;leotiomyceta;Eurotiomycetes;Eurotiomycetidae;Eurotiales;Aspergillaceae;Aspergillus;Aspergillus fumigatus;Aspergillus fumigatus A1163;
105.003	549	g12263.t1	Helicase conserved C-terminal domain	-	-	-	-	0	-	-	4e-155	587905476	44.7	M_not	Morus notabilis	Eukaryota_NO_Metazoa	981085	;cellular organisms;Eukaryota;Viridiplantae;Streptophyta;Streptophytina;Embryophyta;Tracheophyta;Euphyllophyta;Spermatophyta;Magnoliophyta;Mesangiospermae;eudicotyledons;Gunneridae;Pentapetalae;rosids;fabids;Rosales;Moraceae;Morus;Morus notabilis;
101.67	250	g4035.t1	Tubby C 2	-	7e-45	-	-	-	-	-	-	442803520	50.62	Clost	Clostridium stercorarium subsp. stercorarium DSM 8532	Bacteria	1121335	;cellular organisms;Bacteria;Firmicutes;Clostridia;Clostridiales;Ruminococcaceae;unclassified Ruminococcaceae;[Clostridium] stercorarium;Clostridium stercorarium subsp. stercorarium;Clostridium stercorarium subsp. stercorarium DSM 8532;
98.318	250	g19806.t1	Tubby C 2	-	2e-43	-	-	-	-	-	-	545416684	48.45	Clost	Clostridiales bacterium oral taxon 876	Bacteria	1321777	;cellular organisms;Bacteria;Firmicutes;Clostridia;Clostridiales;unclassified Clostridiales;unclassified Clostridiales (miscellaneous);Clostridiales bacterium oral taxon 876;
98.318	250	g22089.t1	Tubby C 2	-	2e-43	-	-	-	-	-	-	545416684	48.73	Clost	Clostridiales bacterium oral taxon 876	Bacteria	1321777	;cellular organisms;Bacteria;Firmicutes;Clostridia;Clostridiales;unclassified Clostridiales;unclassified Clostridiales (miscellaneous);Clostridiales bacterium oral taxon 876;
97.9125	110	g7104.t1	#N/A	-	-	-	-	-	-	6e-67	2e-24	403373887	45.27	O_tri	Oxytricha trifallax	Eukaryota_NO_Metazoa	1172189	;cellular organisms;Eukaryota;Alveolata;Ciliophora;Intramacronucleata;Spirotrichea;Stichotrichia;Sporadotrichida;Oxytrichidae;Oxytrichinae;Oxytricha;Oxytricha trifallax;
97.9125	250	g9683.t1	#N/A	-	-	-	-	-	-	3e-43	-	470425122	51.01	Acant	Acanthamoeba castellanii str. Neff	Eukaryota_NO_Metazoa	1257118	;cellular organisms;Eukaryota;Amoebozoa;Centramoebida;Acanthamoebidae;Acanthamoeba;Acanthamoeba castellanii;Acanthamoeba castellanii str. Neff;
96.7086	255	g19195.t1	50S ribosome-binding GTPase	-	-	-	-	-	0	-	1e-158	552918359	33.93	Rhizo	Rhizophagus irregularis DAOM 181602	Eukaryota_NO_Metazoa	747089	;cellular organisms;Eukaryota;Opisthokonta;Fungi;Glomeromycota;Glomeromycetes;Glomerales;Glomeraceae;Rhizophagus;Rhizophagus irregularis;Rhizophagus irregularis DAOM 181602;
95.61	250	g21954.t1	Tubby C 2	-	3e-42	-	-	-	-	-	-	442803520	48.72	Clost	Clostridium stercorarium subsp. stercorarium DSM 8532	Bacteria	1121335	;cellular organisms;Bacteria;Firmicutes;Clostridia;Clostridiales;Ruminococcaceae;unclassified Ruminococcaceae;[Clostridium] stercorarium;Clostridium stercorarium subsp. stercorarium;Clostridium stercorarium subsp. stercorarium DSM 8532;
95.0991	250	g7123.t1	#N/A	-	-	-	-	-	-	5e-42	-	470267880	46.29	D_fas	Dictyostelium fasciculatum	Eukaryota_NO_Metazoa	261658	;cellular organisms;Eukaryota;Amoebozoa;Mycetozoa;Dictyosteliida;Dictyostelium;Dictyostelium fasciculatum;
94.406	250	g4720.t1	Methyltransferase domain	-	1e-41	-	-	-	-	-	-	225619499	51.15	Brach	Brachyspira hyodysenteriae WA1	Bacteria	565034	;cellular organisms;Bacteria;Spirochaetes;Spirochaetia;Spirochaetales;Brachyspiraceae;Brachyspira;Brachyspira hyodysenteriae;Brachyspira hyodysenteriae WA1;
93.7128	16	g3001.t1	#N/A	-	2e-41	-	-	-	-	-	-	256419380	41.75	Chiti	Chitinophaga pinensis DSM 2588	Bacteria	485918	;cellular organisms;Bacteria;Bacteroidetes/Chlorobi group;Bacteroidetes;Sphingobacteriia;Sphingobacteriales;Chitinophagaceae;Chitinophaga;Chitinophaga pinensis;Chitinophaga pinensis DSM 2588;
92.7966	250	g11578.t1	NADH(P)-binding	-	-	-	-	-	1e-69	-	2e-29	50424851	50	Debar	Debaryomyces hansenii CBS767	Eukaryota_NO_Metazoa	284592	;cellular organisms;Eukaryota;Opisthokonta;Fungi;Dikarya;Ascomycota;saccharomyceta;Saccharomycotina;Saccharomycetes;Saccharomycetales;Debaryomycetaceae;Debaryomyces;Debaryomyces hansenii;Debaryomyces hansenii var. hansenii;Debaryomyces hansenii CBS767;
92.7966	257	g20429.t1	von Willebrand factor type A domain	-	3e-48	-	-	-	-	-	6e-08	573930243	35.84	Serra	Serratia fonticola RB-25	Bacteria	1441930	;cellular organisms;Bacteria;Proteobacteria;Gammaproteobacteria;Enterobacteriales;Enterobacteriaceae;Serratia;Serratia fonticola;Serratia fonticola RB-25;
92.6142	174	g17255.t1	Putative oxalocrotonate tautomerase enzyme	-	-	-	-	-	6e-41	-	-	576990423	45.33	Rhizo	Rhizoctonia solani AG-3 Rhs1AP	Eukaryota_NO_Metazoa	1086054	;cellular organisms;Eukaryota;Opisthokonta;Fungi;Dikarya;Basidiomycota;Agaricomycotina;Agaricomycetes;Agaricomycetes incertae sedis;Cantharellales;Ceratobasidiaceae;mitosporic Ceratobasidiaceae;Rhizoctonia;Rhizoctonia solani;Rhizoctonia solani AG-3;Rhizoctonia solani AG-3 Rhs1AP;
92.4601	252	g12513.t1	Glycosyl hydrolases family 16	-	7e-41	-	-	-	-	-	-	573455559	43.02	Xanth	Xanthomonas arboricola pv. pruni MAFF 301420	Bacteria	1418095	;cellular organisms;Bacteria;Proteobacteria;Gammaproteobacteria;Xanthomonadales;Xanthomonadaceae;Xanthomonas;Xanthomonas arboricola;Xanthomonas arboricola pv. pruni;Xanthomonas arboricola pv. pruni MAFF 301420;
90.7171	47	g12224.t1	Alpha/beta hydrolase family	-	4e-40	-	-	-	-	-	-	515379888	38.02	C_fri	Chlorogloeopsis fritschii	Bacteria	1124	;cellular organisms;Bacteria;Cyanobacteria;Stigonematales;Chlorogloeopsis;Chlorogloeopsis fritschii;
89.8008	19	g5148.t1	Ubiquitin-conjugating enzyme	-	-	-	-	-	-	1e-39	-	574119628	33.85	A_ast	Aphanomyces astaci	Eukaryota_NO_Metazoa	112090	;cellular organisms;Eukaryota;Stramenopiles;Oomycetes;Saprolegniales;Saprolegniaceae;Aphanomyces;Aphanomyces astaci;
89.1077	500	g20292.t1	Hsp70 protein	-	-	-	-	6e-95	-	-	3e-56	568865462	28.93	C_sin	Citrus sinensis	Eukaryota_NO_Metazoa	2711	;cellular organisms;Eukaryota;Viridiplantae;Streptophyta;Streptophytina;Embryophyta;Tracheophyta;Euphyllophyta;Spermatophyta;Magnoliophyta;Mesangiospermae;eudicotyledons;Gunneridae;Pentapetalae;rosids;malvids;Sapindales;Rutaceae;Citrus;Citrus sinensis;
86.8051	3	g20053.t1	#N/A	-	-	-	-	-	2e-38	-	-	511010971	41.63	Mucor	Mucor circinelloides f. circinelloides 1006PhL	Eukaryota_NO_Metazoa	1220926	;cellular organisms;Eukaryota;Opisthokonta;Fungi;Fungi incertae sedis;Early diverging fungal lineages;Mucoromycotina;Mucorales;Mucorineae;Mucoraceae;Mucor;Mucor circinelloides;Mucor circinelloides f. circinelloides;Mucor circinelloides f. circinelloides 1006PhL;
85.1956	250	g1258.t1	Ergosterol biosynthesis ERG4/ERG24 family	-	-	-	-	-	-	1e-78	1e-41	118357345	61.73	T_the	Tetrahymena thermophila	Eukaryota_NO_Metazoa	5911	;cellular organisms;Eukaryota;Alveolata;Ciliophora;Intramacronucleata;Oligohymenophorea;Hymenostomatida;Tetrahymenina;Tetrahymenidae;Tetrahymena;Tetrahymena thermophila;
84.5025	14	g8561.t1	Probable N6-adenine methyltransferase	-	-	-	-	-	-	6e-41	0.0003	403338415	42.78	O_tri	Oxytricha trifallax	Eukaryota_NO_Metazoa	1172189	;cellular organisms;Eukaryota;Alveolata;Ciliophora;Intramacronucleata;Spirotrichea;Stichotrichia;Sporadotrichida;Oxytrichidae;Oxytrichinae;Oxytricha;Oxytricha trifallax;
84.5025	174	g14242.t1	Putative oxalocrotonate tautomerase enzyme	-	-	-	-	-	2e-37	-	-	576990423	44.76	Rhizo	Rhizoctonia solani AG-3 Rhs1AP	Eukaryota_NO_Metazoa	1086054	;cellular organisms;Eukaryota;Opisthokonta;Fungi;Dikarya;Basidiomycota;Agaricomycotina;Agaricomycetes;Agaricomycetes incertae sedis;Cantharellales;Ceratobasidiaceae;mitosporic Ceratobasidiaceae;Rhizoctonia;Rhizoctonia solani;Rhizoctonia solani AG-3;Rhizoctonia solani AG-3 Rhs1AP;
82.1999	52	g18910.t1	2OG-Fe dioxygenase	-	2e-36	-	-	-	-	-	-	311070451	36.11	Bacil	Bacillus atrophaeus 1942	Bacteria	720555	;cellular organisms;Bacteria;Firmicutes;Bacilli;Bacillales;Bacillaceae;Bacillus;Bacillus subtilis group;Bacillus atrophaeus;Bacillus atrophaeus 1942;
80.6958	252	g12345.t1	SET domain	-	-	-	-	-	9e-45	-	1e-09	159126891	25.08	Asper	Aspergillus fumigatus A1163	Eukaryota_NO_Metazoa	451804	;cellular organisms;Eukaryota;Opisthokonta;Fungi;Dikarya;Ascomycota;saccharomyceta;Pezizomycotina;leotiomyceta;Eurotiomycetes;Eurotiomycetidae;Eurotiales;Aspergillaceae;Aspergillus;Aspergillus fumigatus;Aspergillus fumigatus A1163;
79.8973	184	g3614.t1	Peptidase of plants and bacteria	-	2e-35	-	-	-	-	-	-	256424542	50.41	Chiti	Chitinophaga pinensis DSM 2588	Bacteria	485918	;cellular organisms;Bacteria;Bacteroidetes/Chlorobi group;Bacteroidetes;Sphingobacteriia;Sphingobacteriales;Chitinophagaceae;Chitinophaga;Chitinophaga pinensis;Chitinophaga pinensis DSM 2588;
79.4919	1051	g10840.t1	TPR repeat	-	-	-	-	-	-	3e-35	-	281211574	22.55	Polys	Polysphondylium pallidum PN500	Eukaryota_NO_Metazoa	670386	;cellular organisms;Eukaryota;Amoebozoa;Mycetozoa;Dictyosteliida;Polysphondylium;Polysphondylium pallidum;Polysphondylium pallidum PN500;
79.2042	1029	g10840.t2	MYND finger	-	-	-	-	-	-	4e-35	-	281211574	22.53	Polys	Polysphondylium pallidum PN500	Eukaryota_NO_Metazoa	670386	;cellular organisms;Eukaryota;Amoebozoa;Mycetozoa;Dictyosteliida;Polysphondylium;Polysphondylium pallidum;Polysphondylium pallidum PN500;
79.2042	1125	g20290.t1	Sel1 repeat	-	4e-35	-	-	-	-	-	-	489844594	36.95	N_muc	Neisseria mucosa	Bacteria	488	;cellular organisms;Bacteria;Proteobacteria;Betaproteobacteria;Neisseriales;Neisseriaceae;Neisseria;Neisseria mucosa;
79.2042	256	g21625.t1	Spherulation-specific family 4	-	-	-	-	-	4e-35	-	-	526200398	48.87	Dacty	Dactylellina haptotyla CBS 200.50	Eukaryota_NO_Metazoa	1284197	;cellular organisms;Eukaryota;Opisthokonta;Fungi;Dikarya;Ascomycota;saccharomyceta;Pezizomycotina;Orbiliomycetes;Orbiliales;Orbiliaceae;mitosporic Orbiliaceae;Dactylellina;Dactylellina haptotyla;Dactylellina haptotyla CBS 200.50;
78.7987	46	g11992.t1	#N/A	-	6e-35	-	-	-	-	-	-	492864104	35.29	W_pip	Wolbachia pipientis	Bacteria	955	;cellular organisms;Bacteria;Proteobacteria;Alphaproteobacteria;Rickettsiales;Anaplasmataceae;Wolbachieae;Wolbachia;Wolbachia pipientis;
78.511	1135	g20290.t2	TPR repeat	-	8e-35	-	-	-	-	-	-	489844594	36.95	N_muc	Neisseria mucosa	Bacteria	488	;cellular organisms;Bacteria;Proteobacteria;Betaproteobacteria;Neisseriales;Neisseriaceae;Neisseria;Neisseria mucosa;
77.1893	8	g17934.t1	#N/A	-	3e-34	-	-	-	-	-	-	490959554	34.5	A_gui	Acinetobacter guillouiae	Bacteria	106649	;cellular organisms;Bacteria;Proteobacteria;Gammaproteobacteria;Pseudomonadales;Moraxellaceae;Acinetobacter;Acinetobacter guillouiae;
75.9853	1075	g16894.t1	Sel1 repeat	-	-	-	-	-	-	1e-33	-	281205597	25.21	Polys	Polysphondylium pallidum PN500	Eukaryota_NO_Metazoa	670386	;cellular organisms;Eukaryota;Amoebozoa;Mycetozoa;Dictyosteliida;Polysphondylium;Polysphondylium pallidum;Polysphondylium pallidum PN500;
74.599	252	g7126.t1	Caleosin related protein	-	-	-	-	4e-33	-	-	-	475533974	39.78	A_tau	Aegilops tauschii	Eukaryota_NO_Metazoa	37682	;cellular organisms;Eukaryota;Viridiplantae;Streptophyta;Streptophytina;Embryophyta;Tracheophyta;Euphyllophyta;Spermatophyta;Magnoliophyta;Mesangiospermae;Liliopsida;Petrosaviidae;commelinids;Poales;Poaceae;BEP clade;Pooideae;Triticeae;Aegilops;Aegilops tauschii;
74.1935	75	g11096.t1	Domain of unknown function (DUF377)	-	-	-	-	-	-	6e-33	-	514700846	43.29	S_ros	Salpingoeca rosetta	Eukaryota_NO_Metazoa	946362	;cellular organisms;Eukaryota;Opisthokonta;Choanoflagellida;Salpingoecidae;Salpingoeca;Salpingoeca rosetta;
70.687	59	g17556.t1	#N/A	-	2e-31	-	-	-	-	-	-	406938767	34.48	u_bac	uncultured bacterium	Bacteria	77133	;cellular organisms;Bacteria;environmental samples;uncultured bacterium;
69.5884	1101	g8792.t1	Tetratricopeptide repeat	-	6e-31	-	-	-	-	-	-	514060044	36.75	Haemo	Haemophilus parasuis ZJ0906	Bacteria	1322346	;cellular organisms;Bacteria;Proteobacteria;Gammaproteobacteria;Pasteurellales;Pasteurellaceae;Haemophilus;Haemophilus parasuis;Haemophilus parasuis ZJ0906;
69.1829	250	g6305.t1	Glyoxalase-like domain	-	9e-31	-	-	-	-	-	-	491694451	33.33	P_alv	Paenibacillus alvei	Bacteria	44250	;cellular organisms;Bacteria;Firmicutes;Bacilli;Bacillales;Paenibacillaceae;Paenibacillus;Paenibacillus alvei;
68.3844	1246	g9325.t1	MYND finger	-	-	-	-	-	2e-30	-	-	552919648	42.16	Rhizo	Rhizophagus irregularis DAOM 181602	Eukaryota_NO_Metazoa	747089	;cellular organisms;Eukaryota;Opisthokonta;Fungi;Glomeromycota;Glomeromycetes;Glomerales;Glomeraceae;Rhizophagus;Rhizophagus irregularis;Rhizophagus irregularis DAOM 181602;
68.3844	1234	g9325.t2	Sel1 repeat	-	-	-	-	-	2e-30	-	-	552919648	42.16	Rhizo	Rhizophagus irregularis DAOM 181602	Eukaryota_NO_Metazoa	747089	;cellular organisms;Eukaryota;Opisthokonta;Fungi;Glomeromycota;Glomeromycetes;Glomerales;Glomeraceae;Rhizophagus;Rhizophagus irregularis;Rhizophagus irregularis DAOM 181602;
67.8736	250	g11219.t1	Mannitol dehydrogenase C-terminal domain	-	0	-	-	-	-	-	3e-171	495018626	60.35	Burkh	Burkholderia sp. BT03	Bacteria	1144309	;cellular organisms;Bacteria;Proteobacteria;Betaproteobacteria;Burkholderiales;Burkholderiaceae;Burkholderia;Burkholderia sp. BT03;
67.8736	18	g9987.t1	Ubiquitin-conjugating enzyme	-	-	-	-	-	-	2e-34	6e-05	574119628	42.48	A_ast	Aphanomyces astaci	Eukaryota_NO_Metazoa	112090	;cellular organisms;Eukaryota;Stramenopiles;Oomycetes;Saprolegniales;Saprolegniaceae;Aphanomyces;Aphanomyces astaci;
67.4681	1151	g9325.t3	Tetratricopeptide repeat	-	-	-	-	-	5e-30	-	-	552919253	39.07	Rhizo	Rhizophagus irregularis DAOM 181602	Eukaryota_NO_Metazoa	747089	;cellular organisms;Eukaryota;Opisthokonta;Fungi;Glomeromycota;Glomeromycetes;Glomerales;Glomeraceae;Rhizophagus;Rhizophagus irregularis;Rhizophagus irregularis DAOM 181602;
66.2641	250	g21070.t1	TPR repeat	-	-	-	-	-	5e-36	-	3e-07	393245094	31.29	Auric	Auricularia delicata TFB-10046 SS5	Eukaryota_NO_Metazoa	717982	;cellular organisms;Eukaryota;Opisthokonta;Fungi;Dikarya;Basidiomycota;Agaricomycotina;Agaricomycetes;Agaricomycetes incertae sedis;Auriculariales;Auriculariaceae;Auricularia;Auricularia delicata;Auricularia delicata TFB-10046 SS5;
64.4724	1138	g18209.t1	Sel1 repeat	-	-	-	-	-	-	1e-28	-	281205597	24.68	Polys	Polysphondylium pallidum PN500	Eukaryota_NO_Metazoa	670386	;cellular organisms;Eukaryota;Amoebozoa;Mycetozoa;Dictyosteliida;Polysphondylium;Polysphondylium pallidum;Polysphondylium pallidum PN500;
62.8629	133	g16580.t1	#N/A	-	1e-35	-	-	-	-	-	2e-08	375143994	48.44	Niast	Niastella koreensis GR20-10	Bacteria	700598	;cellular organisms;Bacteria;Bacteroidetes/Chlorobi group;Bacteroidetes;Sphingobacteriia;Sphingobacteriales;Chitinophagaceae;Niastella;Niastella koreensis;Niastella koreensis GR20-10;
62.1698	250	g17913.t1	Glycosyl hydrolases family 43	-	1e-27	-	-	-	-	-	-	256419400	58.33	Chiti	Chitinophaga pinensis DSM 2588	Bacteria	485918	;cellular organisms;Bacteria;Bacteroidetes/Chlorobi group;Bacteroidetes;Sphingobacteriia;Sphingobacteriales;Chitinophagaceae;Chitinophaga;Chitinophaga pinensis;Chitinophaga pinensis DSM 2588;
61.0712	250	g1069.t1	FGGY family of carbohydrate kinases, C-terminal domain	-	9e-124	-	-	-	-	-	3e-97	187925212	64.79	Burkh	Burkholderia phytofirmans PsJN	Bacteria	398527	;cellular organisms;Bacteria;Proteobacteria;Betaproteobacteria;Burkholderiales;Burkholderiaceae;Burkholderia;Burkholderia phytofirmans;Burkholderia phytofirmans PsJN;
61.0712	87	g8941.t1	#N/A	-	3e-31	-	-	-	-	-	0.0001	256424089	39.66	Chiti	Chitinophaga pinensis DSM 2588	Bacteria	485918	;cellular organisms;Bacteria;Bacteroidetes/Chlorobi group;Bacteroidetes;Sphingobacteriia;Sphingobacteriales;Chitinophagaceae;Chitinophaga;Chitinophaga pinensis;Chitinophaga pinensis DSM 2588;
59.8672	74	g20906.t1	Kp4	-	-	-	-	-	1e-26	-	-	121708845	48.23	Asper	Aspergillus clavatus NRRL 1	Eukaryota_NO_Metazoa	344612	;cellular organisms;Eukaryota;Opisthokonta;Fungi;Dikarya;Ascomycota;saccharomyceta;Pezizomycotina;leotiomyceta;Eurotiomycetes;Eurotiomycetidae;Eurotiales;Aspergillaceae;Aspergillus;Aspergillus clavatus;Aspergillus clavatus NRRL 1;
58.0755	821	g9939.t1	Tetratricopeptide repeat	-	6e-26	-	-	-	-	-	-	50085803	36.81	Acine	Acinetobacter sp. ADP1	Bacteria	62977	;cellular organisms;Bacteria;Proteobacteria;Gammaproteobacteria;Pseudomonadales;Moraxellaceae;Acinetobacter;Acinetobacter sp. ADP1;
54.1634	219	g6733.t1	Fascin domain	-	3e-35	-	-	-	-	-	1e-11	375144017	46.72	Niast	Niastella koreensis GR20-10	Bacteria	700598	;cellular organisms;Bacteria;Bacteroidetes/Chlorobi group;Bacteroidetes;Sphingobacteriia;Sphingobacteriales;Chitinophagaceae;Niastella;Niastella koreensis;Niastella koreensis GR20-10;
53.6526	250	g6453.t1	Type III restriction enzyme, res subunit	-	5e-24	-	-	-	-	-	-	518211303	26.74	B_oce	Bacillus oceanisediminis	Bacteria	665099	;cellular organisms;Bacteria;Firmicutes;Bacilli;Bacillales;Bacillaceae;Bacillus;Bacillus oceanisediminis;
52.9595	501	g8116.t1	Hsp70 protein	-	-	-	-	4e-84	-	-	4e-61	568865462	28.41	C_sin	Citrus sinensis	Eukaryota_NO_Metazoa	2711	;cellular organisms;Eukaryota;Viridiplantae;Streptophyta;Streptophytina;Embryophyta;Tracheophyta;Euphyllophyta;Spermatophyta;Magnoliophyta;Mesangiospermae;eudicotyledons;Gunneridae;Pentapetalae;rosids;malvids;Sapindales;Rutaceae;Citrus;Citrus sinensis;
51.5732	252	g15186.t1	ABC transporter	-	-	-	-	4e-45	-	-	1e-22	159469776	50	C_rei	Chlamydomonas reinhardtii	Eukaryota_NO_Metazoa	3055	;cellular organisms;Eukaryota;Viridiplantae;Chlorophyta;Chlorophyceae;Chlamydomonadales;Chlamydomonadaceae;Chlamydomonas;Chlamydomonas reinhardtii;
51.1677	62	g18524.t1	#N/A	-	6e-23	-	-	-	-	-	-	375143994	39.68	Niast	Niastella koreensis GR20-10	Bacteria	700598	;cellular organisms;Bacteria;Bacteroidetes/Chlorobi group;Bacteroidetes;Sphingobacteriia;Sphingobacteriales;Chitinophagaceae;Niastella;Niastella koreensis;Niastella koreensis GR20-10;
51.0135	55	g10428.t1	Domain of unknown function (DUF1772)	-	7e-23	-	-	-	-	-	-	300024891	49.44	Hypho	Hyphomicrobium denitrificans ATCC 51888	Bacteria	582899	;cellular organisms;Bacteria;Proteobacteria;Alphaproteobacteria;Rhizobiales;Hyphomicrobiaceae;Hyphomicrobium;Hyphomicrobium denitrificans;Hyphomicrobium denitrificans ATCC 51888;
50.9933	250	g14627.t1	Thaumatin family	-	-	-	-	-	-	5e-27	7e-05	470381089	44.52	Acant	Acanthamoeba castellanii str. Neff	Eukaryota_NO_Metazoa	1257118	;cellular organisms;Eukaryota;Amoebozoa;Centramoebida;Acanthamoebidae;Acanthamoeba;Acanthamoeba castellanii;Acanthamoeba castellanii str. Neff;
50.0691	16	g3002.t1	#N/A	-	9e-26	-	-	-	-	-	0.0005	256419380	48.08	Chiti	Chitinophaga pinensis DSM 2588	Bacteria	485918	;cellular organisms;Bacteria;Bacteroidetes/Chlorobi group;Bacteroidetes;Sphingobacteriia;Sphingobacteriales;Chitinophagaceae;Chitinophaga;Chitinophaga pinensis;Chitinophaga pinensis DSM 2588;
49.5583	114	g22638.t1	#N/A	-	3e-22	-	-	-	-	-	-	489666302	26.86	R_leg	Rhizobium leguminosarum	Bacteria	384	;cellular organisms;Bacteria;Proteobacteria;Alphaproteobacteria;Rhizobiales;Rhizobiaceae;Rhizobium/Agrobacterium group;Rhizobium;Rhizobium leguminosarum;
49.5583	55	g9613.t1	Domain of unknown function (DUF1772)	-	3e-22	-	-	-	-	-	-	300024891	49.44	Hypho	Hyphomicrobium denitrificans ATCC 51888	Bacteria	582899	;cellular organisms;Bacteria;Proteobacteria;Alphaproteobacteria;Rhizobiales;Hyphomicrobiaceae;Hyphomicrobium;Hyphomicrobium denitrificans;Hyphomicrobium denitrificans ATCC 51888;
49.0474	18	g5660.t1	#N/A	-	5e-22	-	-	-	-	-	-	515784406	35.25	Pseud	Pseudoalteromonas sp. NJ631	Bacteria	493915	;cellular organisms;Bacteria;Proteobacteria;Gammaproteobacteria;Alteromonadales;Pseudoalteromonadaceae;Pseudoalteromonas;Pseudoalteromonas sp. NJ631;
47.9488	21	g22870.t1	#N/A	-	-	-	-	-	-	9e-27	6e-06	340053233	31.79	Trypa	Trypanosoma vivax Y486	Eukaryota_NO_Metazoa	1055687	;cellular organisms;Eukaryota;Euglenozoa;Kinetoplastida;Trypanosomatidae;Trypanosoma;Duttonella;Trypanosoma vivax;Trypanosoma vivax Y486;
47.6611	500	g23731.t1	Hsp70 protein	-	-	-	-	4e-83	-	-	2e-62	568865462	31.27	C_sin	Citrus sinensis	Eukaryota_NO_Metazoa	2711	;cellular organisms;Eukaryota;Viridiplantae;Streptophyta;Streptophytina;Embryophyta;Tracheophyta;Euphyllophyta;Spermatophyta;Magnoliophyta;Mesangiospermae;eudicotyledons;Gunneridae;Pentapetalae;rosids;malvids;Sapindales;Rutaceae;Citrus;Citrus sinensis;
47.6611	500	g23731.t2	Hsp70 protein	-	-	-	-	4e-83	-	-	2e-62	568865462	31.27	C_sin	Citrus sinensis	Eukaryota_NO_Metazoa	2711	;cellular organisms;Eukaryota;Viridiplantae;Streptophyta;Streptophytina;Embryophyta;Tracheophyta;Euphyllophyta;Spermatophyta;Magnoliophyta;Mesangiospermae;eudicotyledons;Gunneridae;Pentapetalae;rosids;malvids;Sapindales;Rutaceae;Citrus;Citrus sinensis;
47.2557	66	g9743.t1	#N/A	-	3e-21	-	-	-	-	-	-	406988383	35	u_bac	uncultured bacterium	Bacteria	77133	;cellular organisms;Bacteria;environmental samples;uncultured bacterium;
46.968	18	g5247.t1	#N/A	-	4e-21	-	-	-	-	-	-	516382756	39.29	B_kur	Burkholderia kururiensis	Bacteria	984307	;cellular organisms;Bacteria;Proteobacteria;Betaproteobacteria;Burkholderiales;Burkholderiaceae;Burkholderia;Burkholderia kururiensis;
46.7448	112	g22432.t1	#N/A	-	2e-37	-	-	-	-	-	4e-17	558884088	52.71	S_niv	Streptomyces niveus	Bacteria	193462	;cellular organisms;Bacteria;Actinobacteria;Actinobacteria;Actinobacteridae;Actinomycetales;Streptomycineae;Streptomycetaceae;Streptomyces;Streptomyces niveus;
46.5625	251	g5402.t1	TPR repeat	-	-	-	-	-	3e-30	-	5e-10	393245094	25.78	Auric	Auricularia delicata TFB-10046 SS5	Eukaryota_NO_Metazoa	717982	;cellular organisms;Eukaryota;Opisthokonta;Fungi;Dikarya;Basidiomycota;Agaricomycotina;Agaricomycetes;Agaricomycetes incertae sedis;Auriculariales;Auriculariaceae;Auricularia;Auricularia delicata;Auricularia delicata TFB-10046 SS5;
45.3586	64	g16484.t1	Exostosin family	-	2e-20	-	-	-	-	-	-	406988383	35.42	u_bac	uncultured bacterium	Bacteria	77133	;cellular organisms;Bacteria;environmental samples;uncultured bacterium;
43.526	66	g2382.t1	Exostosin family	-	1e-23	-	-	-	-	-	8e-05	406988383	34.2	u_bac	uncultured bacterium	Bacteria	77133	;cellular organisms;Bacteria;environmental samples;uncultured bacterium;
43.4614	254	g3632.t1	50S ribosome-binding GTPase	-	-	-	-	-	4e-109	-	3e-90	85106823	28.26	Neuro	Neurospora crassa OR74A	Eukaryota_NO_Metazoa	367110	;cellular organisms;Eukaryota;Opisthokonta;Fungi;Dikarya;Ascomycota;saccharomyceta;Pezizomycotina;leotiomyceta;sordariomyceta;Sordariomycetes;Sordariomycetidae;Sordariales;Sordariaceae;Neurospora;Neurospora crassa;Neurospora crassa OR74A;
43.056	199	g19663.t1	#N/A	-	2e-30	-	-	-	-	-	1e-11	256424089	47.93	Chiti	Chitinophaga pinensis DSM 2588	Bacteria	485918	;cellular organisms;Bacteria;Bacteroidetes/Chlorobi group;Bacteroidetes;Sphingobacteriia;Sphingobacteriales;Chitinophagaceae;Chitinophaga;Chitinophaga pinensis;Chitinophaga pinensis DSM 2588;
43.056	113	g8555.t1	Tubby C 2	-	2e-19	-	-	-	-	-	-	442803520	47.73	Clost	Clostridium stercorarium subsp. stercorarium DSM 8532	Bacteria	1121335	;cellular organisms;Bacteria;Firmicutes;Clostridia;Clostridiales;Ruminococcaceae;unclassified Ruminococcaceae;[Clostridium] stercorarium;Clostridium stercorarium subsp. stercorarium;Clostridium stercorarium subsp. stercorarium DSM 8532;
41.9574	59	g4305.t1	Glycine zipper	-	6e-19	-	-	-	-	-	-	406988383	42.2	u_bac	uncultured bacterium	Bacteria	77133	;cellular organisms;Bacteria;environmental samples;uncultured bacterium;
41.852	251	g5135.t2	#N/A	-	-	-	-	2e-41	-	-	3e-23	145353218	33.77	Ostre	Ostreococcus lucimarinus CCE9901	Eukaryota_NO_Metazoa	436017	;cellular organisms;Eukaryota;Viridiplantae;Chlorophyta;Mamiellophyceae;Mamiellales;Ostreococcus;Ostreococcus 'lucimarinus';Ostreococcus lucimarinus CCE9901;
40.9357	252	g2982.t1	Tetratricopeptide repeat	-	-	-	-	-	5e-27	-	3e-09	159126891	34.18	Asper	Aspergillus fumigatus A1163	Eukaryota_NO_Metazoa	451804	;cellular organisms;Eukaryota;Opisthokonta;Fungi;Dikarya;Ascomycota;saccharomyceta;Pezizomycotina;leotiomyceta;Eurotiomycetes;Eurotiomycetidae;Eurotiales;Aspergillaceae;Aspergillus;Aspergillus fumigatus;Aspergillus fumigatus A1163;
40.3479	124	g24446.t1	Tubby C 2	-	3e-18	-	-	-	-	-	-	491749434	37.67	C_ult	Clostridium ultunense	Bacteria	45497	;cellular organisms;Bacteria;Firmicutes;Clostridia;Clostridiales;Clostridiaceae;Clostridium;Clostridium ultunense;
39.1439	34	g14411.t1	#N/A	-	1e-17	-	-	-	-	-	-	551203406	37.06	Cytop	Cytophagales str. B6	Bacteria	100480	;cellular organisms;Bacteria;Bacteroidetes/Chlorobi group;Bacteroidetes;unclassified Bacteroidetes;unclassified Bacteroidetes (miscellaneous);Cytophagales str. B6;
38.8563	77	g8736.t1	TPR repeat	-	-	-	-	-	4e-23	-	3e-06	393245094	24.62	Auric	Auricularia delicata TFB-10046 SS5	Eukaryota_NO_Metazoa	717982	;cellular organisms;Eukaryota;Opisthokonta;Fungi;Dikarya;Basidiomycota;Agaricomycotina;Agaricomycetes;Agaricomycetes incertae sedis;Auriculariales;Auriculariaceae;Auricularia;Auricularia delicata;Auricularia delicata TFB-10046 SS5;
37.94	190	g2451.t1	MULE transposase domain	-	-	-	-	-	-	1e-26	3e-10	566029352	32.07	Phyto	Phytophthora parasitica P1569	Eukaryota_NO_Metazoa	1317065	;cellular organisms;Eukaryota;Stramenopiles;Oomycetes;Peronosporales;Phytophthora;Phytophthora parasitica;Phytophthora parasitica P1569;
37.7577	54	g13536.t1	MYND finger	-	-	-	-	2e-23	-	-	5e-07	552829541	45.61	C_var	Chlorella variabilis	Eukaryota_NO_Metazoa	554065	;cellular organisms;Eukaryota;Viridiplantae;Chlorophyta;Trebouxiophyceae;Chlorellales;Chlorellaceae;Chlorella;Chlorella variabilis;
37.5345	70	g7917.t1	Phage lysozyme	-	-	-	-	-	-	5e-26	1e-09	118396106	37.72	T_the	Tetrahymena thermophila	Eukaryota_NO_Metazoa	5911	;cellular organisms;Eukaryota;Alveolata;Ciliophora;Intramacronucleata;Oligohymenophorea;Hymenostomatida;Tetrahymenina;Tetrahymenidae;Tetrahymena;Tetrahymena thermophila;
37.3522	72	g15173.t1	Kp4	-	-	-	-	-	6e-17	-	-	517322357	35.17	Fusar	Fusarium fujikuroi IMI 58289	Eukaryota_NO_Metazoa	1279085	;cellular organisms;Eukaryota;Opisthokonta;Fungi;Dikarya;Ascomycota;saccharomyceta;Pezizomycotina;leotiomyceta;sordariomyceta;Sordariomycetes;Hypocreomycetidae;Hypocreales;Nectriaceae;Fusarium;Fusarium fujikuroi species complex;Fusarium fujikuroi;Fusarium fujikuroi IMI 58289;
37.2468	145	g15930.t1	Peptidase of plants and bacteria	-	2e-34	-	-	-	-	-	3e-18	256424542	35.47	Chiti	Chitinophaga pinensis DSM 2588	Bacteria	485918	;cellular organisms;Bacteria;Bacteroidetes/Chlorobi group;Bacteroidetes;Sphingobacteriia;Sphingobacteriales;Chitinophagaceae;Chitinophaga;Chitinophaga pinensis;Chitinophaga pinensis DSM 2588;
37.198	118	g15668.t1	#N/A	-	-	-	-	-	7e-17	-	-	345563958	67.74	Arthr	Arthrobotrys oligospora ATCC 24927	Eukaryota_NO_Metazoa	756982	;cellular organisms;Eukaryota;Opisthokonta;Fungi;Dikarya;Ascomycota;saccharomyceta;Pezizomycotina;Orbiliomycetes;Orbiliales;Orbiliaceae;Orbilia;mitosporic Orbilia auricolor;Arthrobotrys oligospora;Arthrobotrys oligospora ATCC 24927;
36.8414	250	g12358.t1	Glycosyl hydrolases family 43	-	1e-16	-	-	-	-	-	-	256419400	62.5	Chiti	Chitinophaga pinensis DSM 2588	Bacteria	485918	;cellular organisms;Bacteria;Bacteroidetes/Chlorobi group;Bacteroidetes;Sphingobacteriia;Sphingobacteriales;Chitinophagaceae;Chitinophaga;Chitinophaga pinensis;Chitinophaga pinensis DSM 2588;
36.8414	1979	g22491.t1	Sel1 repeat	-	1e-16	-	-	-	-	-	-	521040368	47.06	M_par	Methylocystis parvus	Bacteria	134	;cellular organisms;Bacteria;Proteobacteria;Alphaproteobacteria;Rhizobiales;Methylocystaceae;Methylocystis;Methylocystis parvus;
36.1482	169	g16998.t1	#N/A	-	-	-	-	-	2e-16	-	-	527295165	36.61	Fomit	Fomitopsis pinicola FP-58527 SS1	Eukaryota_NO_Metazoa	743788	;cellular organisms;Eukaryota;Opisthokonta;Fungi;Dikarya;Basidiomycota;Agaricomycotina;Agaricomycetes;Agaricomycetes incertae sedis;Polyporales;Coriolaceae;Fomitopsis;Fomitopsis pinicola;Fomitopsis pinicola FP-58527 SS1;
36.1482	46	g2985.t1	Kp4	-	-	-	-	-	2e-16	-	-	517322357	44.44	Fusar	Fusarium fujikuroi IMI 58289	Eukaryota_NO_Metazoa	1279085	;cellular organisms;Eukaryota;Opisthokonta;Fungi;Dikarya;Ascomycota;saccharomyceta;Pezizomycotina;leotiomyceta;sordariomyceta;Sordariomycetes;Hypocreomycetidae;Hypocreales;Nectriaceae;Fusarium;Fusarium fujikuroi species complex;Fusarium fujikuroi;Fusarium fujikuroi IMI 58289;
35.7427	170	g8869.t1	#N/A	-	-	-	-	-	3e-16	-	-	557721992	34.62	Bysso	Byssochlamys spectabilis No. 5	Eukaryota_NO_Metazoa	1356009	;cellular organisms;Eukaryota;Opisthokonta;Fungi;Dikarya;Ascomycota;saccharomyceta;Pezizomycotina;leotiomyceta;Eurotiomycetes;Eurotiomycetidae;Eurotiales;Thermoascaceae;Byssochlamys;Byssochlamys spectabilis;Byssochlamys spectabilis No. 5;
35.6374	443	g23583.t1	SecA DEAD-like domain	-	1e-128	-	-	-	-	-	3e-113	518066761	29.04	W_pip	Wolbachia pipientis	Bacteria	955	;cellular organisms;Bacteria;Proteobacteria;Alphaproteobacteria;Rickettsiales;Anaplasmataceae;Wolbachieae;Wolbachia;Wolbachia pipientis;
34.9442	208	g17962.t1	Protein of unknown function, DUF258	-	-	-	-	-	6e-97	-	9e-82	552940825	26.61	Rhizo	Rhizophagus irregularis DAOM 181602	Eukaryota_NO_Metazoa	747089	;cellular organisms;Eukaryota;Opisthokonta;Fungi;Glomeromycota;Glomeromycetes;Glomerales;Glomeraceae;Rhizophagus;Rhizophagus irregularis;Rhizophagus irregularis DAOM 181602;
34.8955	1085	g20626.t1	Sel1 repeat	-	7e-16	-	-	-	-	-	-	496189526	46.51	P_sne	Providencia sneebia	Bacteria	516075	;cellular organisms;Bacteria;Proteobacteria;Gammaproteobacteria;Enterobacteriales;Enterobacteriaceae;Providencia;Providencia sneebia;
34.5388	1	g6475.t1	#N/A	-	-	-	-	-	1e-15	-	-	552911844	25	Rhizo	Rhizophagus irregularis DAOM 181602	Eukaryota_NO_Metazoa	747089	;cellular organisms;Eukaryota;Opisthokonta;Fungi;Glomeromycota;Glomeromycetes;Glomerales;Glomeraceae;Rhizophagus;Rhizophagus irregularis;Rhizophagus irregularis DAOM 181602;
33.8456	85	g2110.t1	#N/A	-	-	-	-	-	2e-15	-	-	395329994	38.33	Dicho	Dichomitus squalens LYAD-421 SS1	Eukaryota_NO_Metazoa	732165	;cellular organisms;Eukaryota;Opisthokonta;Fungi;Dikarya;Basidiomycota;Agaricomycotina;Agaricomycetes;Agaricomycetes incertae sedis;Polyporales;Polyporaceae;Dichomitus;Dichomitus squalens;Dichomitus squalens LYAD-421 SS1;
33.8456	90	g22432.t2	#N/A	-	2e-15	-	-	-	-	-	-	495196421	56.06	K_rac	Ktedonobacter racemifer	Bacteria	363277	;cellular organisms;Bacteria;Chloroflexi;Ktedonobacteria;Ktedonobacterales;Ktedonobacteraceae;Ktedonobacter;Ktedonobacter racemifer;
33.8456	66	g9772.t1	Domain of unknown function (DUF377)	-	-	-	-	-	-	2e-15	-	514700846	30.07	S_ros	Salpingoeca rosetta	Eukaryota_NO_Metazoa	946362	;cellular organisms;Eukaryota;Opisthokonta;Choanoflagellida;Salpingoecidae;Salpingoeca;Salpingoeca rosetta;
33.4402	66	g10951.t1	#N/A	-	3e-15	-	-	-	-	-	-	406988383	35.42	u_bac	uncultured bacterium	Bacteria	77133	;cellular organisms;Bacteria;environmental samples;uncultured bacterium;
33.4402	23	g15209.t1	Protein of unknown function (DUF2804)	-	-	-	-	-	-	3e-15	-	470412313	29.03	Acant	Acanthamoeba castellanii str. Neff	Eukaryota_NO_Metazoa	1257118	;cellular organisms;Eukaryota;Amoebozoa;Centramoebida;Acanthamoebidae;Acanthamoeba;Acanthamoeba castellanii;Acanthamoeba castellanii str. Neff;
33.4402	106	g15237.t1	#N/A	-	-	-	-	3e-47	-	-	1e-32	552829541	54	C_var	Chlorella variabilis	Eukaryota_NO_Metazoa	554065	;cellular organisms;Eukaryota;Viridiplantae;Chlorophyta;Trebouxiophyceae;Chlorellales;Chlorellaceae;Chlorella;Chlorella variabilis;
33.4402	3	g6474.t1	#N/A	-	-	-	-	-	3e-15	-	-	552911844	35.06	Rhizo	Rhizophagus irregularis DAOM 181602	Eukaryota_NO_Metazoa	747089	;cellular organisms;Eukaryota;Opisthokonta;Fungi;Glomeromycota;Glomeromycetes;Glomerales;Glomeraceae;Rhizophagus;Rhizophagus irregularis;Rhizophagus irregularis DAOM 181602;
33.4402	9	g6825.t1	#N/A	-	-	-	-	-	-	3e-15	-	553194181	44.14	Nanno	Nannochloropsis gaditana CCMP526	Eukaryota_NO_Metazoa	1093141	;cellular organisms;Eukaryota;Stramenopiles;Eustigmatophyceae;Eustigmatales;Monodopsidaceae;Nannochloropsis;Nannochloropsis gaditana;Nannochloropsis gaditana CCMP526;
33.217	250	g7768.t1	TspO/MBR family	-	3e-38	-	-	-	-	-	8e-24	510823352	50	A_sva	Arcticibacter svalbardensis	Bacteria	1288027	;cellular organisms;Bacteria;Bacteroidetes/Chlorobi group;Bacteroidetes;Sphingobacteriia;Sphingobacteriales;Sphingobacteriaceae;Arcticibacter;Arcticibacter svalbardensis;
33.1525	25	g8447.t1	#N/A	-	4e-15	-	-	-	-	-	-	490861392	36.3	Y_ruc	Yersinia ruckeri	Bacteria	29486	;cellular organisms;Bacteria;Proteobacteria;Gammaproteobacteria;Enterobacteriales;Enterobacteriaceae;Yersinia;Yersinia ruckeri;
32.747	1497	g13831.t1	Sel1 repeat	-	-	-	-	-	6e-15	-	-	552931839	48.39	Rhizo	Rhizophagus irregularis DAOM 181602	Eukaryota_NO_Metazoa	747089	;cellular organisms;Eukaryota;Opisthokonta;Fungi;Glomeromycota;Glomeromycetes;Glomerales;Glomeraceae;Rhizophagus;Rhizophagus irregularis;Rhizophagus irregularis DAOM 181602;
31.1864	250	g12949.t1	TspO/MBR family	-	2e-37	-	-	-	-	-	7e-24	510823352	51.06	A_sva	Arcticibacter svalbardensis	Bacteria	1288027	;cellular organisms;Bacteria;Bacteroidetes/Chlorobi group;Bacteroidetes;Sphingobacteriia;Sphingobacteriales;Sphingobacteriaceae;Arcticibacter;Arcticibacter svalbardensis;
31.0322	10	g24610.t1	NACHT domain	-	3e-20	-	-	-	-	-	9e-07	494513523	27.33	Wolba	Wolbachia endosymbiont of Culex quinquefasciatus	Bacteria	263437	;cellular organisms;Bacteria;Proteobacteria;Alphaproteobacteria;Rickettsiales;Anaplasmataceae;Wolbachieae;Wolbachia;Wolbachia endosymbiont of Culex quinquefasciatus;
30.4444	255	g21073.t1	50S ribosome-binding GTPase	-	-	-	-	-	3e-101	-	5e-88	595479454	34.4	Rhizo	Rhizophagus irregularis DAOM 197198w	Eukaryota_NO_Metazoa	1432141	;cellular organisms;Eukaryota;Opisthokonta;Fungi;Glomeromycota;Glomeromycetes;Glomerales;Glomeraceae;Rhizophagus;Rhizophagus irregularis;Rhizophagus irregularis DAOM 197198w;
29.9336	48	g11994.t1	#N/A	-	1e-13	-	-	-	-	-	-	406988383	42.35	u_bac	uncultured bacterium	Bacteria	77133	;cellular organisms;Bacteria;environmental samples;uncultured bacterium;
28.835	27	g5336.t1	Fascin domain	-	3e-13	-	-	-	-	-	-	256424089	35.9	Chiti	Chitinophaga pinensis DSM 2588	Bacteria	485918	;cellular organisms;Bacteria;Bacteroidetes/Chlorobi group;Bacteroidetes;Sphingobacteriia;Sphingobacteriales;Chitinophagaceae;Chitinophaga;Chitinophaga pinensis;Chitinophaga pinensis DSM 2588;
28.7296	109	g4713.t1	#N/A	-	2e-24	-	-	-	-	-	6e-12	495653458	68.24	Enter	Enterococcus sp. C1	Bacteria	1182762	;cellular organisms;Bacteria;Firmicutes;Bacilli;Lactobacillales;Enterococcaceae;Enterococcus;Enterococcus sp. C1;
28.5473	8	g23992.t1	#N/A	-	-	-	-	-	-	4e-13	-	557184772	48.89	E_max	Eimeria maxima	Eukaryota_NO_Metazoa	5804	;cellular organisms;Eukaryota;Alveolata;Apicomplexa;Conoidasida;Coccidia;Eucoccidiorida;Eimeriorina;Eimeriidae;Eimeria;Eimeria maxima;
28.3242	251	g21651.t1	50S ribosome-binding GTPase	-	-	-	-	-	1e-73	-	2e-61	595479454	31.64	Rhizo	Rhizophagus irregularis DAOM 197198w	Eukaryota_NO_Metazoa	1432141	;cellular organisms;Eukaryota;Opisthokonta;Fungi;Glomeromycota;Glomeromycetes;Glomerales;Glomeraceae;Rhizophagus;Rhizophagus irregularis;Rhizophagus irregularis DAOM 197198w;
28.3242	55	g6035.t1	#N/A	-	-	-	5e-13	-	-	-	-	508181806	38.89	Phaeo	Phaeocystis globosa virus	Viruses	251749	;Viruses;dsDNA viruses, no RNA stage;Phycodnaviridae;Prymnesiovirus;unclassified Prymnesiovirus;Phaeocystis globosa virus;
28.0365	847	g380.t1	Leucine Rich repeat	-	2e-30	-	-	-	-	-	3e-18	334145937	28.19	Porph	Porphyromonas gingivalis TDC60	Bacteria	1030843	;cellular organisms;Bacteria;Bacteroidetes/Chlorobi group;Bacteroidetes;Bacteroidia;Bacteroidales;Porphyromonadaceae;Porphyromonas;Porphyromonas gingivalis;Porphyromonas gingivalis TDC60;
27.9877	13	g2029.t1	#N/A	-	7e-13	-	-	-	-	-	-	447026773	28.96	B_cer	Bacillus cereus	Bacteria	1396	;cellular organisms;Bacteria;Firmicutes;Bacilli;Bacillales;Bacillaceae;Bacillus;Bacillus cereus group;Bacillus cereus;
26.9379	242	g5691.t1	PAN domain	-	-	-	-	-	-	2e-12	-	348683066	46.88	P_soj	Phytophthora sojae	Eukaryota_NO_Metazoa	67593	;cellular organisms;Eukaryota;Stramenopiles;Oomycetes;Peronosporales;Phytophthora;Phytophthora sojae;
26.9379	250	g6380.t1	#N/A	-	2e-12	-	-	-	-	-	-	563378805	43.94	Rhodo	Rhodobacter sp. CACIA14H1	Bacteria	1408890	;cellular organisms;Bacteria;Proteobacteria;Alphaproteobacteria;Rhodobacterales;Rhodobacteraceae;Rhodobacter;Rhodobacter sp. CACIA14H1;
26.5324	152	g15836.t1	50S ribosome-binding GTPase	-	-	-	-	-	3e-52	-	1e-40	85106823	27.93	Neuro	Neurospora crassa OR74A	Eukaryota_NO_Metazoa	367110	;cellular organisms;Eukaryota;Opisthokonta;Fungi;Dikarya;Ascomycota;saccharomyceta;Pezizomycotina;leotiomyceta;sordariomyceta;Sordariomycetes;Sordariomycetidae;Sordariales;Sordariaceae;Neurospora;Neurospora crassa;Neurospora crassa OR74A;
26.0216	278	g1019.t1	Interferon-inducible GTPase (IIGP)	-	-	-	-	-	2e-31	-	4e-20	511008410	40.74	Mucor	Mucor circinelloides f. circinelloides 1006PhL	Eukaryota_NO_Metazoa	1220926	;cellular organisms;Eukaryota;Opisthokonta;Fungi;Fungi incertae sedis;Early diverging fungal lineages;Mucoromycotina;Mucorales;Mucorineae;Mucoraceae;Mucor;Mucor circinelloides;Mucor circinelloides f. circinelloides;Mucor circinelloides f. circinelloides 1006PhL;
26.0216	250	g11123.t1	Sir2 family	-	-	-	-	-	-	5e-104	1e-92	118354056	48.38	T_the	Tetrahymena thermophila	Eukaryota_NO_Metazoa	5911	;cellular organisms;Eukaryota;Alveolata;Ciliophora;Intramacronucleata;Oligohymenophorea;Hymenostomatida;Tetrahymenina;Tetrahymenidae;Tetrahymena;Tetrahymena thermophila;
26.0216	250	g16862.t1	Acetyltransferase (GNAT) domain	-	1e-71	-	-	-	-	-	2e-60	518912864	48.95	B_bry	Burkholderia bryophila	Bacteria	420952	;cellular organisms;Bacteria;Proteobacteria;Betaproteobacteria;Burkholderiales;Burkholderiaceae;Burkholderia;Burkholderia bryophila;
26.0216	3	g11745.t1	#N/A	-	-	-	-	-	-	5e-12	-	530728272	27.19	Sapro	Saprolegnia diclina VS20	Eukaryota_NO_Metazoa	1156394	;cellular organisms;Eukaryota;Stramenopiles;Oomycetes;Saprolegniales;Saprolegniaceae;Saprolegnia;Saprolegnia diclina;Saprolegnia diclina VS20;
25.8393	251	g14655.t1	Plant self-incompatibility protein S1	-	-	-	-	6e-12	-	-	-	255740095	39.19	P_cal	Platystemon californicus	Eukaryota_NO_Metazoa	56860	;cellular organisms;Eukaryota;Viridiplantae;Streptophyta;Streptophytina;Embryophyta;Tracheophyta;Euphyllophyta;Spermatophyta;Magnoliophyta;Mesangiospermae;eudicotyledons;stem eudicotyledons;Ranunculales;Papaveraceae;Papaveroideae;Platystemon;Platystemon californicus;
25.4462	499	g3916.t2	50S ribosome-binding GTPase	-	-	-	-	-	8e-131	-	9e-120	552918359	40.87	Rhizo	Rhizophagus irregularis DAOM 181602	Eukaryota_NO_Metazoa	747089	;cellular organisms;Eukaryota;Opisthokonta;Fungi;Glomeromycota;Glomeromycetes;Glomerales;Glomeraceae;Rhizophagus;Rhizophagus irregularis;Rhizophagus irregularis DAOM 181602;
25.4338	499	g3916.t1	50S ribosome-binding GTPase	-	-	-	-	-	9e-131	-	1e-119	552918359	40.87	Rhizo	Rhizophagus irregularis DAOM 181602	Eukaryota_NO_Metazoa	747089	;cellular organisms;Eukaryota;Opisthokonta;Fungi;Glomeromycota;Glomeromycetes;Glomerales;Glomeraceae;Rhizophagus;Rhizophagus irregularis;Rhizophagus irregularis DAOM 181602;
25.3284	172	g20261.t1	MULE transposase domain	-	-	-	-	-	-	2e-20	2e-09	566029352	30.94	Phyto	Phytophthora parasitica P1569	Eukaryota_NO_Metazoa	1317065	;cellular organisms;Eukaryota;Stramenopiles;Oomycetes;Peronosporales;Phytophthora;Phytophthora parasitica;Phytophthora parasitica P1569;
25.3284	233	g22257.t2	Late embryogenesis abundant protein	-	1e-19	-	-	-	-	-	1e-08	310779415	41.32	Ilyob	Ilyobacter polytropus DSM 2926	Bacteria	572544	;cellular organisms;Bacteria;Fusobacteria;Fusobacteriia;Fusobacteriales;Fusobacteriaceae;Ilyobacter;Ilyobacter polytropus;Ilyobacter polytropus DSM 2926;
24.6353	53	g10740.t2	ShK domain-like	-	-	-	-	-	-	6e-16	3e-05	514700846	30.57	S_ros	Salpingoeca rosetta	Eukaryota_NO_Metazoa	946362	;cellular organisms;Eukaryota;Opisthokonta;Choanoflagellida;Salpingoecidae;Salpingoeca;Salpingoeca rosetta;
24.6353	34	g11883.t1	#N/A	-	2e-11	-	-	-	-	-	-	442803520	41.77	Clost	Clostridium stercorarium subsp. stercorarium DSM 8532	Bacteria	1121335	;cellular organisms;Bacteria;Firmicutes;Clostridia;Clostridiales;Ruminococcaceae;unclassified Ruminococcaceae;[Clostridium] stercorarium;Clostridium stercorarium subsp. stercorarium;Clostridium stercorarium subsp. stercorarium DSM 8532;
24.6353	250	g5028.t1	Aminotransferase class I and II	-	-	-	-	-	2e-85	-	1e-74	475675559	52.7	Fusar	Fusarium oxysporum f. sp. cubense race 4	Eukaryota_NO_Metazoa	1229665	;cellular organisms;Eukaryota;Opisthokonta;Fungi;Dikarya;Ascomycota;saccharomyceta;Pezizomycotina;leotiomyceta;sordariomyceta;Sordariomycetes;Hypocreomycetidae;Hypocreales;Nectriaceae;Fusarium;Fusarium oxysporum species complex;Fusarium oxysporum;Fusarium oxysporum f. cubense;Fusarium oxysporum f. sp. cubense race 4;
24.6353	250	g8737.t1	Tetratricopeptide repeat	-	-	-	-	-	4e-18	-	2e-07	296413480	30	Tuber	Tuber melanosporum Mel28	Eukaryota_NO_Metazoa	656061	;cellular organisms;Eukaryota;Opisthokonta;Fungi;Dikarya;Ascomycota;saccharomyceta;Pezizomycotina;Pezizomycetes;Pezizales;Tuberaceae;Tuber;Tuber melanosporum;Tuber melanosporum Mel28;
24.5299	624	g24192.t1	#N/A	-	2e-24	-	-	-	-	-	9e-14	491036228	52.31	L_joh	Lactobacillus johnsonii	Bacteria	33959	;cellular organisms;Bacteria;Firmicutes;Bacilli;Lactobacillales;Lactobacillaceae;Lactobacillus;Lactobacillus johnsonii;
24.5175	62	g15907.t1	MYND finger	-	-	-	-	-	-	9e-15	0.0004	281205597	26.38	Polys	Polysphondylium pallidum PN500	Eukaryota_NO_Metazoa	670386	;cellular organisms;Eukaryota;Amoebozoa;Mycetozoa;Dictyosteliida;Polysphondylium;Polysphondylium pallidum;Polysphondylium pallidum PN500;
24.0757	257	g9529.t1	50S ribosome-binding GTPase	-	-	-	-	-	7e-129	-	2e-118	552918359	39.51	Rhizo	Rhizophagus irregularis DAOM 181602	Eukaryota_NO_Metazoa	747089	;cellular organisms;Eukaryota;Opisthokonta;Fungi;Glomeromycota;Glomeromycetes;Glomerales;Glomeraceae;Rhizophagus;Rhizophagus irregularis;Rhizophagus irregularis DAOM 181602;
23.9421	250	g11197.t1	SET domain	-	-	-	-	2e-17	-	-	5e-07	242036801	37.5	S_bic	Sorghum bicolor	Eukaryota_NO_Metazoa	4558	;cellular organisms;Eukaryota;Viridiplantae;Streptophyta;Streptophytina;Embryophyta;Tracheophyta;Euphyllophyta;Spermatophyta;Magnoliophyta;Mesangiospermae;Liliopsida;Petrosaviidae;commelinids;Poales;Poaceae;PACMAD clade;Panicoideae;Andropogoneae;Sorghum;Sorghum bicolor;
23.249	26	g11882.t1	#N/A	-	8e-11	-	-	-	-	-	-	338741514	44.87	Hypho	Hyphomicrobium sp. MC1	Bacteria	717785	;cellular organisms;Bacteria;Proteobacteria;Alphaproteobacteria;Rhizobiales;Hyphomicrobiaceae;Hyphomicrobium;Hyphomicrobium sp. MC1;
23.0259	603	g14311.t1	Nucleoporin FG repeat region	-	-	-	-	-	2e-30	-	2e-20	527302467	32.24	Fomit	Fomitopsis pinicola FP-58527 SS1	Eukaryota_NO_Metazoa	743788	;cellular organisms;Eukaryota;Opisthokonta;Fungi;Dikarya;Basidiomycota;Agaricomycotina;Agaricomycetes;Agaricomycetes incertae sedis;Polyporales;Coriolaceae;Fomitopsis;Fomitopsis pinicola;Fomitopsis pinicola FP-58527 SS1;
23.0259	79	g23928.t1	ATP-grasp domain	-	1e-10	-	-	-	-	-	-	496701459	23.01	R_bro	Raphidiopsis brookii	Bacteria	668331	;cellular organisms;Bacteria;Cyanobacteria;Nostocales;Nostocaceae;Raphidiopsis;Raphidiopsis brookii;
23.0259	250	g2983.t1	SET domain	-	-	-	-	-	1e-17	-	1e-07	296413480	31.19	Tuber	Tuber melanosporum Mel28	Eukaryota_NO_Metazoa	656061	;cellular organisms;Eukaryota;Opisthokonta;Fungi;Dikarya;Ascomycota;saccharomyceta;Pezizomycotina;Pezizomycetes;Pezizales;Tuberaceae;Tuber;Tuber melanosporum;Tuber melanosporum Mel28;
23.0259	16	g5135.t1	#N/A	-	-	-	-	2e-17	-	-	2e-07	308810515	34.38	O_tau	Ostreococcus tauri	Eukaryota_NO_Metazoa	70448	;cellular organisms;Eukaryota;Viridiplantae;Chlorophyta;Mamiellophyceae;Mamiellales;Ostreococcus;Ostreococcus tauri;
22.8027	254	g23498.t1	Protein of unknown function, DUF258	-	-	-	-	-	5e-91	-	4e-81	552940825	31.5	Rhizo	Rhizophagus irregularis DAOM 181602	Eukaryota_NO_Metazoa	747089	;cellular organisms;Eukaryota;Opisthokonta;Fungi;Glomeromycota;Glomeromycetes;Glomerales;Glomeraceae;Rhizophagus;Rhizophagus irregularis;Rhizophagus irregularis DAOM 181602;
22.8027	28	g20587.t1	#N/A	-	-	-	-	-	-	1e-17	8e-08	71415835	20.54	Trypa	Trypanosoma cruzi strain CL Brener	Eukaryota_NO_Metazoa	353153	;cellular organisms;Eukaryota;Euglenozoa;Kinetoplastida;Trypanosomatidae;Trypanosoma;Schizotrypanum;Trypanosoma cruzi;Trypanosoma cruzi strain CL Brener;
22.3327	27	g1342.t1	Skp1 family, dimerisation domain	-	-	-	-	2e-10	-	-	-	241872560	29.93	L_lon	Lilium longiflorum	Eukaryota_NO_Metazoa	4690	;cellular organisms;Eukaryota;Viridiplantae;Streptophyta;Streptophytina;Embryophyta;Tracheophyta;Euphyllophyta;Spermatophyta;Magnoliophyta;Mesangiospermae;Liliopsida;Petrosaviidae;Liliales;Liliaceae;Lilium;Lilium longiflorum;
22.3327	49	g15210.t1	Protein of unknown function (DUF2804)	-	-	-	-	-	-	2e-10	-	574472993	32.43	A_inv	Aphanomyces invadans	Eukaryota_NO_Metazoa	157072	;cellular organisms;Eukaryota;Stramenopiles;Oomycetes;Saprolegniales;Saprolegniaceae;Aphanomyces;Aphanomyces invadans;
22.3327	23	g1627.t1	#N/A	-	4e-18	-	-	-	-	-	2e-08	83319937	43.48	Mycop	Mycoplasma capricolum subsp. capricolum ATCC 27343	Bacteria	340047	;cellular organisms;Bacteria;Tenericutes;Mollicutes;Mycoplasmatales;Mycoplasmataceae;Mycoplasma;Mycoplasma mycoides group;Mycoplasma capricolum;Mycoplasma capricolum subsp. capricolum;Mycoplasma capricolum subsp. capricolum ATCC 27343;
22.3327	250	g16621.t1	DEAD/DEAH box helicase	-	2e-10	-	-	-	-	-	-	582018162	21.99	Coryn	Corynebacterium vitaeruminis DSM 20294	Bacteria	1224164	;cellular organisms;Bacteria;Actinobacteria;Actinobacteria;Actinobacteridae;Actinomycetales;Corynebacterineae;Corynebacteriaceae;Corynebacterium;Corynebacterium vitaeruminis;Corynebacterium vitaeruminis DSM 20294;
22.3327	234	g22257.t1	Late embryogenesis abundant protein	-	2e-17	-	-	-	-	-	1e-07	310779415	39.63	Ilyob	Ilyobacter polytropus DSM 2926	Bacteria	572544	;cellular organisms;Bacteria;Fusobacteria;Fusobacteriia;Fusobacteriales;Fusobacteriaceae;Ilyobacter;Ilyobacter polytropus;Ilyobacter polytropus DSM 2926;
22.3327	4	g9754.t1	#N/A	-	-	-	-	2e-10	-	-	-	302839918	44.16	Volvo	Volvox carteri f. nagariensis	Eukaryota_NO_Metazoa	3068	;cellular organisms;Eukaryota;Viridiplantae;Chlorophyta;Chlorophyceae;Chlamydomonadales;Volvocaceae;Volvox;Volvox carteri;Volvox carteri f. nagariensis;
21.9272	25	g5532.t1	#N/A	-	-	-	-	-	6e-27	-	2e-17	575486468	31.77	Batra	Batrachochytrium dendrobatidis JAM81	Eukaryota_NO_Metazoa	684364	;cellular organisms;Eukaryota;Opisthokonta;Fungi;Chytridiomycota;Chytridiomycetes;Rhizophydiales;Rhizophydiales incertae sedis;Batrachochytrium;Batrachochytrium dendrobatidis;Batrachochytrium dendrobatidis JAM81;
21.9272	7	g8851.t1	#N/A	-	-	-	-	-	-	3e-10	-	567954159	51.85	P_par	Phytophthora parasitica	Eukaryota_NO_Metazoa	4792	;cellular organisms;Eukaryota;Stramenopiles;Oomycetes;Peronosporales;Phytophthora;Phytophthora parasitica;
21.6396	78	g18272.t1	BTB/POZ domain	-	-	-	-	4e-10	-	-	-	326529369	32.35	Horde	Hordeum vulgare subsp. vulgare	Eukaryota_NO_Metazoa	112509	;cellular organisms;Eukaryota;Viridiplantae;Streptophyta;Streptophytina;Embryophyta;Tracheophyta;Euphyllophyta;Spermatophyta;Magnoliophyta;Mesangiospermae;Liliopsida;Petrosaviidae;commelinids;Poales;Poaceae;BEP clade;Pooideae;Triticeae;Hordeum;Hordeum vulgare;Hordeum vulgare subsp. vulgare;
21.6396	6	g23998.t1	#N/A	-	-	-	-	-	-	4e-10	-	567954159	47.37	P_par	Phytophthora parasitica	Eukaryota_NO_Metazoa	4792	;cellular organisms;Eukaryota;Stramenopiles;Oomycetes;Peronosporales;Phytophthora;Phytophthora parasitica;
21.5342	6	g5448.t1	#N/A	-	-	-	-	4e-14	-	-	9e-05	357473029	49.44	M_tru	Medicago truncatula	Eukaryota_NO_Metazoa	3880	;cellular organisms;Eukaryota;Viridiplantae;Streptophyta;Streptophytina;Embryophyta;Tracheophyta;Euphyllophyta;Spermatophyta;Magnoliophyta;Mesangiospermae;eudicotyledons;Gunneridae;Pentapetalae;rosids;fabids;Fabales;Fabaceae;Papilionoideae;Trifolieae;Medicago;Medicago truncatula;
21.5218	250	g12274.t1	Pirin	-	9e-118	-	-	-	-	-	2e-108	300718804	70	Erwin	Erwinia billingiae Eb661	Bacteria	634500	;cellular organisms;Bacteria;Proteobacteria;Gammaproteobacteria;Enterobacteriales;Enterobacteriaceae;Erwinia;Erwinia billingiae;Erwinia billingiae Eb661;
21.4164	6	g19755.t1	#N/A	-	-	-	-	5e-10	-	-	-	545357894	41.67	Cocco	Coccomyxa subellipsoidea C-169	Eukaryota_NO_Metazoa	574566	;cellular organisms;Eukaryota;Viridiplantae;Chlorophyta;Trebouxiophyceae;Trebouxiophyceae incertae sedis;Coccomyxaceae;Coccomyxa;Coccomyxa subellipsoidea;Coccomyxa subellipsoidea C-169;
21.4164	10	g4942.t1	#N/A	-	-	-	-	-	-	5e-10	-	330790191	37.08	D_pur	Dictyostelium purpureum	Eukaryota_NO_Metazoa	5786	;cellular organisms;Eukaryota;Amoebozoa;Mycetozoa;Dictyosteliida;Dictyostelium;Dictyostelium purpureum;
21.4164	239	g21071.t1	50S ribosome-binding GTPase	-	-	-	-	-	3e-47	-	6e-38	595445999	33.24	Rhizo	Rhizophagus irregularis DAOM 197198w	Eukaryota_NO_Metazoa	1432141	;cellular organisms;Eukaryota;Opisthokonta;Fungi;Glomeromycota;Glomeromycetes;Glomerales;Glomeraceae;Rhizophagus;Rhizophagus irregularis;Rhizophagus irregularis DAOM 197198w;
21.2341	250	g22319.t2	Lactonase, 7-bladed beta-propeller	-	-	-	-	-	-	3e-26	5e-17	574468590	27.99	A_inv	Aphanomyces invadans	Eukaryota_NO_Metazoa	157072	;cellular organisms;Eukaryota;Stramenopiles;Oomycetes;Saprolegniales;Saprolegniaceae;Aphanomyces;Aphanomyces invadans;
21.0799	26	g19005.t1	#N/A	-	-	-	-	-	-	7e-10	-	401429906	36.41	Leish	Leishmania mexicana MHOM/GT/2001/U1103	Eukaryota_NO_Metazoa	929439	;cellular organisms;Eukaryota;Euglenozoa;Kinetoplastida;Trypanosomatidae;Leishmaniinae;Leishmania;Leishmania;Leishmania mexicana species complex;Leishmania mexicana;Leishmania mexicana MHOM/GT/2001/U1103;
20.9464	7	g3111.t1	Protein of unknown function (DUF3761)	-	8e-10	-	-	-	-	-	-	489530373	60	P_gon	Psychroflexus gondwanensis	Bacteria	251	;cellular organisms;Bacteria;Bacteroidetes/Chlorobi group;Bacteroidetes;Flavobacteriia;Flavobacteriales;Flavobacteriaceae;Psychroflexus;Psychroflexus gondwanensis;
20.4356	250	g6449.t1	AIG1 family	-	-	-	-	-	4e-49	-	3e-40	552918359	39.84	Rhizo	Rhizophagus irregularis DAOM 181602	Eukaryota_NO_Metazoa	747089	;cellular organisms;Eukaryota;Opisthokonta;Fungi;Glomeromycota;Glomeromycetes;Glomerales;Glomeraceae;Rhizophagus;Rhizophagus irregularis;Rhizophagus irregularis DAOM 181602;
20.0301	250	g22319.t1	Lactonase, 7-bladed beta-propeller	-	2e-26	-	-	-	-	-	1e-17	520764082	26.1	Oseda	Osedax symbiont Rs2	Bacteria	1330035	;cellular organisms;Bacteria;Proteobacteria;Gammaproteobacteria;Oceanospirillales;Oceanospirillaceae;unclassified Oceanospirillaceae;Osedax symbiont Rs2;
19.6247	2	g4328.t1	Core histone H2A/H2B/H3/H4	-	-	-	-	-	-	3e-09	-	123454598	36.16	Trich	Trichomonas vaginalis G3	Eukaryota_NO_Metazoa	412133	;cellular organisms;Eukaryota;Parabasalia;Trichomonadida;Trichomonadidae;Trichomonas;Trichomonas vaginalis;Trichomonas vaginalis G3;
19.337	5	g2065.t1	#N/A	-	4e-09	-	-	-	-	-	-	516503888	27.78	Serra	Serratia sp. S4	Bacteria	768491	;cellular organisms;Bacteria;Proteobacteria;Gammaproteobacteria;Enterobacteriales;Enterobacteriaceae;Serratia;Serratia sp. S4;
18.9315	1	g4347.t1	#N/A	-	6e-09	-	-	-	-	-	-	521465094	44.83	Soran	Sorangium cellulosum So0157-2	Bacteria	1254432	;cellular organisms;Bacteria;Proteobacteria;delta/epsilon subdivisions;Deltaproteobacteria;Myxococcales;Sorangiineae;Polyangiaceae;Sorangium;Sorangium cellulosum;Sorangium cellulosum So0157-2;
18.9315	1	g6228.t1	#N/A	-	6e-09	-	-	-	-	-	-	428318866	25.33	Oscil	Oscillatoria nigro-viridis PCC 7112	Bacteria	179408	;cellular organisms;Bacteria;Cyanobacteria;Oscillatoriophycideae;Oscillatoriales;Oscillatoria;Oscillatoria nigro-viridis;Oscillatoria nigro-viridis PCC 7112;
18.7774	43	g15066.t1	#N/A	-	-	-	-	-	-	7e-42	1e-33	514696538	33.44	S_ros	Salpingoeca rosetta	Eukaryota_NO_Metazoa	946362	;cellular organisms;Eukaryota;Opisthokonta;Choanoflagellida;Salpingoecidae;Salpingoeca;Salpingoeca rosetta;
18.4207	260	g905.t1	#N/A	-	-	-	-	-	2e-24	-	2e-16	159127726	52.05	Asper	Aspergillus fumigatus A1163	Eukaryota_NO_Metazoa	451804	;cellular organisms;Eukaryota;Opisthokonta;Fungi;Dikarya;Ascomycota;saccharomyceta;Pezizomycotina;leotiomyceta;Eurotiomycetes;Eurotiomycetidae;Eurotiales;Aspergillaceae;Aspergillus;Aspergillus fumigatus;Aspergillus fumigatus A1163;
18.4207	24	g9760.t1	#N/A	-	-	-	-	-	-	1e-08	-	470236352	37.73	D_fas	Dictyostelium fasciculatum	Eukaryota_NO_Metazoa	261658	;cellular organisms;Eukaryota;Amoebozoa;Mycetozoa;Dictyosteliida;Dictyostelium;Dictyostelium fasciculatum;
18.0842	125	g3785.t1	Plant self-incompatibility protein S1	-	-	-	-	7e-12	-	-	0.0005	566256597	36.14	P_tri	Populus trichocarpa	Eukaryota_NO_Metazoa	3694	;cellular organisms;Eukaryota;Viridiplantae;Streptophyta;Streptophytina;Embryophyta;Tracheophyta;Euphyllophyta;Spermatophyta;Magnoliophyta;Mesangiospermae;eudicotyledons;Gunneridae;Pentapetalae;rosids;fabids;Malpighiales;Salicaceae;Saliceae;Populus;Populus trichocarpa;
17.7275	8	g16657.t1	#N/A	-	-	-	-	-	2e-08	-	-	255722043	27.32	Candi	Candida tropicalis MYA-3404	Eukaryota_NO_Metazoa	294747	;cellular organisms;Eukaryota;Opisthokonta;Fungi;Dikarya;Ascomycota;saccharomyceta;Saccharomycotina;Saccharomycetes;Saccharomycetales;mitosporic Saccharomycetales;Candida;Candida tropicalis;Candida tropicalis MYA-3404;
17.7275	132	g23043.t1	#N/A	-	-	-	-	-	2e-08	-	-	358371594	42.86	Asper	Aspergillus kawachii IFO 4308	Eukaryota_NO_Metazoa	1033177	;cellular organisms;Eukaryota;Opisthokonta;Fungi;Dikarya;Ascomycota;saccharomyceta;Pezizomycotina;leotiomyceta;Eurotiomycetes;Eurotiomycetidae;Eurotiales;Aspergillaceae;Aspergillus;Aspergillus kawachii;Aspergillus kawachii IFO 4308;
17.6098	253	g9530.t1	Protein of unknown function, DUF258	-	-	-	-	-	9e-101	-	4e-93	552918359	36.2	Rhizo	Rhizophagus irregularis DAOM 181602	Eukaryota_NO_Metazoa	747089	;cellular organisms;Eukaryota;Opisthokonta;Fungi;Glomeromycota;Glomeromycetes;Glomerales;Glomeraceae;Rhizophagus;Rhizophagus irregularis;Rhizophagus irregularis DAOM 181602;
17.3709	251	g22929.t1	Aldose 1-epimerase	-	2e-100	-	-	-	-	-	7e-93	312131181	49.54	Leadb	Leadbetterella byssophila DSM 17132	Bacteria	649349	;cellular organisms;Bacteria;Bacteroidetes/Chlorobi group;Bacteroidetes;Cytophagia;Cytophagales;Cytophagaceae;Leadbetterella;Leadbetterella byssophila;Leadbetterella byssophila DSM 17132;
17.3221	3	g2749.t1	#N/A	-	-	-	-	-	-	3e-08	-	530728272	26.04	Sapro	Saprolegnia diclina VS20	Eukaryota_NO_Metazoa	1156394	;cellular organisms;Eukaryota;Stramenopiles;Oomycetes;Saprolegniales;Saprolegniaceae;Saprolegnia;Saprolegnia diclina;Saprolegnia diclina VS20;
17.3221	32	g4710.t1	Domain of unknown function (DUF377)	-	-	-	-	-	-	3e-08	-	470394277	38.04	Acant	Acanthamoeba castellanii str. Neff	Eukaryota_NO_Metazoa	1257118	;cellular organisms;Eukaryota;Amoebozoa;Centramoebida;Acanthamoebidae;Acanthamoeba;Acanthamoeba castellanii;Acanthamoeba castellanii str. Neff;
17.2167	251	g13321.t1	Alcohol dehydrogenase GroES-like domain	-	-	-	-	-	2e-26	-	6e-19	410084739	54.35	Kazac	Kazachstania africana CBS 2517	Eukaryota_NO_Metazoa	1071382	;cellular organisms;Eukaryota;Opisthokonta;Fungi;Dikarya;Ascomycota;saccharomyceta;Saccharomycotina;Saccharomycetes;Saccharomycetales;Saccharomycetaceae;Kazachstania;Kazachstania africana;Kazachstania africana CBS 2517;
17.2167	243	g13565.t1	50S ribosome-binding GTPase	-	-	-	-	-	1e-64	-	3e-57	552918359	30.39	Rhizo	Rhizophagus irregularis DAOM 181602	Eukaryota_NO_Metazoa	747089	;cellular organisms;Eukaryota;Opisthokonta;Fungi;Glomeromycota;Glomeromycetes;Glomerales;Glomeraceae;Rhizophagus;Rhizophagus irregularis;Rhizophagus irregularis DAOM 181602;
17.2167	1246	g5354.t1	Armadillo/beta-catenin-like repeat	-	-	-	-	-	2e-24	-	6e-17	387766290	32.55	Schiz	Schizosaccharomyces japonicus yFS275	Eukaryota_NO_Metazoa	402676	;cellular organisms;Eukaryota;Opisthokonta;Fungi;Dikarya;Ascomycota;Taphrinomycotina;Schizosaccharomycetes;Schizosaccharomycetales;Schizosaccharomycetaceae;Schizosaccharomyces;Schizosaccharomyces japonicus;Schizosaccharomyces japonicus yFS275;
17.2167	12	g6610.t1	AAA domain	-	2e-11	-	-	-	-	-	0.0006	496536608	24.43	u_Lac	unclassified Lachnospiraceae	Bacteria	186928	;cellular organisms;Bacteria;Firmicutes;Clostridia;Clostridiales;Lachnospiraceae;unclassified Lachnospiraceae;
17.0344	12	g16059.t1	#N/A	-	-	-	-	-	4e-08	-	-	325087468	28.45	Ajell	Ajellomyces capsulatus H88	Eukaryota_NO_Metazoa	544711	;cellular organisms;Eukaryota;Opisthokonta;Fungi;Dikarya;Ascomycota;saccharomyceta;Pezizomycotina;leotiomyceta;Eurotiomycetes;Eurotiomycetidae;Onygenales;Ajellomycetaceae;Ajellomyces;Ajellomyces capsulatus;Ajellomyces capsulatus H88;
17.0344	250	g18731.t1	AIG1 family	-	-	-	-	-	2e-51	-	5e-44	552918359	33.33	Rhizo	Rhizophagus irregularis DAOM 181602	Eukaryota_NO_Metazoa	747089	;cellular organisms;Eukaryota;Opisthokonta;Fungi;Glomeromycota;Glomeromycetes;Glomerales;Glomeraceae;Rhizophagus;Rhizophagus irregularis;Rhizophagus irregularis DAOM 181602;
17.0344	261	g4530.t1	Cellulase (glycosyl hydrolase family 5)	-	-	-	-	-	-	2e-104	5e-97	566022518	45.28	Phyto	Phytophthora parasitica P1569	Eukaryota_NO_Metazoa	1317065	;cellular organisms;Eukaryota;Stramenopiles;Oomycetes;Peronosporales;Phytophthora;Phytophthora parasitica;Phytophthora parasitica P1569;
16.9166	108	g17736.t1	#N/A	-	-	-	-	-	-	9e-23	2e-15	330790187	30.21	D_pur	Dictyostelium purpureum	Eukaryota_NO_Metazoa	5786	;cellular organisms;Eukaryota;Amoebozoa;Mycetozoa;Dictyosteliida;Dictyostelium;Dictyostelium purpureum;
16.8112	258	g10685.t1	50S ribosome-binding GTPase	-	-	-	-	-	2e-94	-	4e-87	552918359	35.88	Rhizo	Rhizophagus irregularis DAOM 181602	Eukaryota_NO_Metazoa	747089	;cellular organisms;Eukaryota;Opisthokonta;Fungi;Glomeromycota;Glomeromycetes;Glomerales;Glomeraceae;Rhizophagus;Rhizophagus irregularis;Rhizophagus irregularis DAOM 181602;
16.8112	24	g4710.t2	ShK domain-like	-	-	-	-	-	-	5e-08	-	470394277	38.04	Acant	Acanthamoeba castellanii str. Neff	Eukaryota_NO_Metazoa	1257118	;cellular organisms;Eukaryota;Amoebozoa;Centramoebida;Acanthamoebidae;Acanthamoeba;Acanthamoeba castellanii;Acanthamoeba castellanii str. Neff;
16.5236	512	g11935.t1	Zinc knuckle	-	-	-	-	-	-	2e-23	3e-16	71747588	44.06	Trypa	Trypanosoma brucei brucei strain 927/4 GUTat10.1	Eukaryota_NO_Metazoa	999953	;cellular organisms;Eukaryota;Euglenozoa;Kinetoplastida;Trypanosomatidae;Trypanosoma;Trypanozoon;Trypanosoma brucei;Trypanosoma brucei brucei;Trypanosoma brucei brucei strain 927/4 GUTat10.1;
16.3412	21	g8977.t1	#N/A	-	8e-08	-	-	-	-	-	-	224368900	44.05	Desul	Desulfobacterium autotrophicum HRM2	Bacteria	177437	;cellular organisms;Bacteria;Proteobacteria;delta/epsilon subdivisions;Deltaproteobacteria;Desulfobacterales;Desulfobacteraceae;Desulfobacterium;Desulfobacterium autotrophicum;Desulfobacterium autotrophicum HRM2;
16.2359	145	g22771.t1	Poly(ADP-ribose) polymerase catalytic domain	-	-	-	-	-	-	8e-45	9e-38	66813768	36.05	Dicty	Dictyostelium discoideum AX4	Eukaryota_NO_Metazoa	352472	;cellular organisms;Eukaryota;Amoebozoa;Mycetozoa;Dictyosteliida;Dictyostelium;Dictyostelium discoideum;Dictyostelium discoideum AX4;
16.1181	56	g10882.t1	Trypsin	-	2e-13	-	-	-	-	-	2e-06	488495164	24.36	Grimo	Grimontia sp. AK16	Bacteria	1056512	;cellular organisms;Bacteria;Proteobacteria;Gammaproteobacteria;Vibrionales;Vibrionaceae;Grimontia;Grimontia sp. AK16;
16.1181	6	g13641.t1	#N/A	-	1e-07	-	-	-	-	-	-	302670336	34.98	Butyr	Butyrivibrio proteoclasticus B316	Bacteria	515622	;cellular organisms;Bacteria;Firmicutes;Clostridia;Clostridiales;Lachnospiraceae;Butyrivibrio;Butyrivibrio proteoclasticus;Butyrivibrio proteoclasticus B316;
16.1181	2	g6996.t1	EF-hand domain pair	-	-	-	-	-	1e-07	-	-	402081477	30.1	Gaeum	Gaeumannomyces graminis var. tritici R3-111a-1	Eukaryota_NO_Metazoa	644352	;cellular organisms;Eukaryota;Opisthokonta;Fungi;Dikarya;Ascomycota;saccharomyceta;Pezizomycotina;leotiomyceta;sordariomyceta;Sordariomycetes;Sordariomycetidae;Magnaporthales;Magnaporthaceae;Gaeumannomyces;Gaeumannomyces graminis;Gaeumannomyces graminis var. tritici;Gaeumannomyces graminis var. tritici R3-111a-1;
16.1181	2	g994.t1	#N/A	-	-	-	-	-	-	1e-07	-	123475902	32.53	Trich	Trichomonas vaginalis G3	Eukaryota_NO_Metazoa	412133	;cellular organisms;Eukaryota;Parabasalia;Trichomonadida;Trichomonadidae;Trichomonas;Trichomonas vaginalis;Trichomonas vaginalis G3;
15.7126	144	g17632.t1	Astacin (Peptidase family M12A)	-	-	-	-	-	3e-15	-	2e-08	242216186	38.46	Posti	Postia placenta Mad-698-R	Eukaryota_NO_Metazoa	561896	;cellular organisms;Eukaryota;Opisthokonta;Fungi;Dikarya;Basidiomycota;Agaricomycotina;Agaricomycetes;Agaricomycetes incertae sedis;Polyporales;Coriolaceae;Postia;Postia placenta;Postia placenta Mad-698-R;
15.4249	34	g12467.t1	MYND finger	-	-	-	-	-	-	4e-12	2e-05	281211574	24	Polys	Polysphondylium pallidum PN500	Eukaryota_NO_Metazoa	670386	;cellular organisms;Eukaryota;Amoebozoa;Mycetozoa;Dictyosteliida;Polysphondylium;Polysphondylium pallidum;Polysphondylium pallidum PN500;
15.4249	250	g13322.t1	Zinc-binding dehydrogenase	-	-	-	-	-	2e-62	-	1e-55	85083747	47.58	Neuro	Neurospora crassa OR74A	Eukaryota_NO_Metazoa	367110	;cellular organisms;Eukaryota;Opisthokonta;Fungi;Dikarya;Ascomycota;saccharomyceta;Pezizomycotina;leotiomyceta;sordariomyceta;Sordariomycetes;Sordariomycetidae;Sordariales;Sordariaceae;Neurospora;Neurospora crassa;Neurospora crassa OR74A;
15.4249	9	g14211.t1	#N/A	-	2e-07	-	-	-	-	-	-	490122813	50.43	G_ter	Gordonia terrae	Bacteria	2055	;cellular organisms;Bacteria;Actinobacteria;Actinobacteria;Actinobacteridae;Actinomycetales;Corynebacterineae;Gordoniaceae;Gordonia;Gordonia terrae;
15.3196	13	g953.t1	#N/A	-	-	-	-	-	-	2e-10	0.0009	470237700	40.5	D_fas	Dictyostelium fasciculatum	Eukaryota_NO_Metazoa	261658	;cellular organisms;Eukaryota;Amoebozoa;Mycetozoa;Dictyosteliida;Dictyostelium;Dictyostelium fasciculatum;
15.0195	2	g22908.t1	#N/A	-	3e-07	-	-	-	-	-	-	517584455	26.28	P_ter	Paenibacillus terrigena	Bacteria	369333	;cellular organisms;Bacteria;Firmicutes;Bacilli;Bacillales;Paenibacillaceae;Paenibacillus;Paenibacillus terrigena;
15.0195	14	g7849.t1	Lecithin retinol acyltransferase	-	3e-07	-	-	-	-	-	-	517246364	38.14	Burkh	Burkholderia sp. JPY251	Bacteria	667585	;cellular organisms;Bacteria;Proteobacteria;Betaproteobacteria;Burkholderiales;Burkholderiaceae;Burkholderia;Burkholderia sp. JPY251;
14.9141	372	g21173.t1	Poly(ADP-ribose) polymerase catalytic domain	-	-	-	-	-	3e-71	-	9e-65	552924122	43.22	Rhizo	Rhizophagus irregularis DAOM 181602	Eukaryota_NO_Metazoa	747089	;cellular organisms;Eukaryota;Opisthokonta;Fungi;Glomeromycota;Glomeromycetes;Glomerales;Glomeraceae;Rhizophagus;Rhizophagus irregularis;Rhizophagus irregularis DAOM 181602;
14.7318	12	g13496.t1	#N/A	-	-	-	-	-	4e-07	-	-	320590345	40.54	Grosm	Grosmannia clavigera kw1407	Eukaryota_NO_Metazoa	655863	;cellular organisms;Eukaryota;Opisthokonta;Fungi;Dikarya;Ascomycota;saccharomyceta;Pezizomycotina;leotiomyceta;sordariomyceta;Sordariomycetes;Sordariomycetidae;Ophiostomatales;Ophiostomataceae;Grosmannia;Grosmannia clavigera;Grosmannia clavigera kw1407;
14.7318	6	g15959.t2	Acetyltransferase (GNAT) family	4e-07	-	-	-	-	-	-	-	333986651	34.94	Metha	Methanobacterium sp. SWAN-1	Archaea	868131	;cellular organisms;Archaea;Euryarchaeota;Methanobacteria;Methanobacteriales;Methanobacteriaceae;Methanobacterium;Methanobacterium sp. SWAN-1;
14.5087	1	g12615.t1	#N/A	-	-	-	-	5e-07	-	-	-	552826324	45.05	C_var	Chlorella variabilis	Eukaryota_NO_Metazoa	554065	;cellular organisms;Eukaryota;Viridiplantae;Chlorophyta;Trebouxiophyceae;Chlorellales;Chlorellaceae;Chlorella;Chlorella variabilis;
14.5087	93	g6251.t1	BTB/POZ domain	-	-	-	-	1e-10	-	-	0.0002	527207014	32.57	G_aur	Genlisea aurea	Eukaryota_NO_Metazoa	192259	;cellular organisms;Eukaryota;Viridiplantae;Streptophyta;Streptophytina;Embryophyta;Tracheophyta;Euphyllophyta;Spermatophyta;Magnoliophyta;Mesangiospermae;eudicotyledons;Gunneridae;Pentapetalae;asterids;lamiids;Lamiales;Lentibulariaceae;Genlisea;Genlisea aurea;
14.5087	11	g8572.t1	Tubby C 2	-	5e-07	-	-	-	-	-	-	490767253	43.48	C_ter	Clostridium termitidis	Bacteria	29371	;cellular organisms;Bacteria;Firmicutes;Clostridia;Clostridiales;Clostridiaceae;Clostridium;Clostridium termitidis;
14.3263	169	g13939.t1	Plant self-incompatibility protein S1	-	-	-	-	6e-11	-	-	0.0001	590650924	39.36	T_cac	Theobroma cacao	Eukaryota_NO_Metazoa	3641	;cellular organisms;Eukaryota;Viridiplantae;Streptophyta;Streptophytina;Embryophyta;Tracheophyta;Euphyllophyta;Spermatophyta;Magnoliophyta;Mesangiospermae;eudicotyledons;Gunneridae;Pentapetalae;rosids;malvids;Malvales;Malvaceae;Byttnerioideae;Theobroma;Theobroma cacao;
14.3263	6	g6176.t1	#N/A	-	-	-	-	-	-	6e-07	-	389603539	25.43	Leish	Leishmania braziliensis MHOM/BR/75/M2904	Eukaryota_NO_Metazoa	420245	;cellular organisms;Eukaryota;Euglenozoa;Kinetoplastida;Trypanosomatidae;Leishmaniinae;Leishmania;Viannia;Leishmania braziliensis species complex;Leishmania braziliensis;Leishmania braziliensis MHOM/BR/75/M2904;
14.1722	6	g6176.t2	#N/A	-	-	-	-	-	-	7e-07	-	389603539	25.43	Leish	Leishmania braziliensis MHOM/BR/75/M2904	Eukaryota_NO_Metazoa	420245	;cellular organisms;Eukaryota;Euglenozoa;Kinetoplastida;Trypanosomatidae;Leishmaniinae;Leishmania;Viannia;Leishmania braziliensis species complex;Leishmania braziliensis;Leishmania braziliensis MHOM/BR/75/M2904;
13.8155	15	g11613.t1	TENA/THI-4/PQQC family	-	1e-06	-	-	-	-	-	-	521059863	29.27	K_cat	Kribbella catacumbae	Bacteria	460086	;cellular organisms;Bacteria;Actinobacteria;Actinobacteria;Actinobacteridae;Actinomycetales;Propionibacterineae;Nocardioidaceae;Kribbella;Kribbella catacumbae;
13.8155	33	g21245.t1	#N/A	-	-	-	-	-	1e-06	-	-	254577263	47.54	Zygos	Zygosaccharomyces rouxii CBS 732	Eukaryota_NO_Metazoa	559307	;cellular organisms;Eukaryota;Opisthokonta;Fungi;Dikarya;Ascomycota;saccharomyceta;Saccharomycotina;Saccharomycetes;Saccharomycetales;Saccharomycetaceae;Zygosaccharomyces;Zygosaccharomyces rouxii;Zygosaccharomyces rouxii CBS 732;
13.8155	7	g5493.t1	#N/A	-	-	-	-	-	1e-06	-	-	578485231	42.68	Bipol	Bipolaris victoriae FI3	Eukaryota_NO_Metazoa	930091	;cellular organisms;Eukaryota;Opisthokonta;Fungi;Dikarya;Ascomycota;saccharomyceta;Pezizomycotina;leotiomyceta;dothideomyceta;Dothideomycetes;Pleosporomycetidae;Pleosporales;Pleosporineae;Pleosporaceae;Bipolaris;Bipolaris victoriae;Bipolaris victoriae FI3;
13.8155	14	g7667.t1	Nucleoporin FG repeat region	-	-	-	-	-	-	1e-06	-	574967866	30.3	Plasm	Plasmodium falciparum FCH/4	Eukaryota_NO_Metazoa	1036724	;cellular organisms;Eukaryota;Alveolata;Apicomplexa;Aconoidasida;Haemosporida;Plasmodium;Plasmodium (Laverania);Plasmodium falciparum;Plasmodium falciparum FCH/4;
13.8155	28	g8636.t1	#N/A	-	-	-	-	1e-06	-	-	-	586747305	29.17	A_tri	Amborella trichopoda	Eukaryota_NO_Metazoa	13333	;cellular organisms;Eukaryota;Viridiplantae;Streptophyta;Streptophytina;Embryophyta;Tracheophyta;Euphyllophyta;Spermatophyta;Magnoliophyta;basal Magnoliophyta;Amborellales;Amborellaceae;Amborella;Amborella trichopoda;
13.7102	250	g3281.t1	Isochorismatase family	-	1e-127	-	-	-	-	-	9e-122	491417823	83.89	Acine	Acinetobacter	Bacteria	469	;cellular organisms;Bacteria;Proteobacteria;Gammaproteobacteria;Pseudomonadales;Moraxellaceae;Acinetobacter;
13.5924	126	g3194.t1	BTB/POZ domain	-	-	-	-	5e-12	-	-	4e-06	326529369	32.45	Horde	Hordeum vulgare subsp. vulgare	Eukaryota_NO_Metazoa	112509	;cellular organisms;Eukaryota;Viridiplantae;Streptophyta;Streptophytina;Embryophyta;Tracheophyta;Euphyllophyta;Spermatophyta;Magnoliophyta;Mesangiospermae;Liliopsida;Petrosaviidae;commelinids;Poales;Poaceae;BEP clade;Pooideae;Triticeae;Hordeum;Hordeum vulgare;Hordeum vulgare subsp. vulgare;
13.41	419	g10301.t1	Protein kinase domain	-	-	-	-	-	3e-54	-	2e-48	470318147	30.41	Pneum	Pneumocystis murina B123	Eukaryota_NO_Metazoa	1069680	;cellular organisms;Eukaryota;Opisthokonta;Fungi;Dikarya;Ascomycota;Taphrinomycotina;Pneumocystidomycetes;Pneumocystidales;Pneumocystidaceae;Pneumocystis;Pneumocystis murina;Pneumocystis murina B123;
13.41	259	g5974.t1	Protein kinase domain	-	-	-	-	-	-	3e-37	2e-31	167517643	32.04	Monos	Monosiga brevicollis MX1	Eukaryota_NO_Metazoa	431895	;cellular organisms;Eukaryota;Opisthokonta;Choanoflagellida;Codonosigidae;Monosiga;Monosiga brevicollis;Monosiga brevicollis MX1;
13.1224	322	g13974.t1	SecA DEAD-like domain	-	2e-127	-	-	-	-	-	1e-121	518066761	32.54	W_pip	Wolbachia pipientis	Bacteria	955	;cellular organisms;Bacteria;Proteobacteria;Alphaproteobacteria;Rickettsiales;Anaplasmataceae;Wolbachieae;Wolbachia;Wolbachia pipientis;
13.1224	2	g14598.t1	#N/A	-	-	-	-	-	-	2e-06	-	118355068	42.93	T_the	Tetrahymena thermophila	Eukaryota_NO_Metazoa	5911	;cellular organisms;Eukaryota;Alveolata;Ciliophora;Intramacronucleata;Oligohymenophorea;Hymenostomatida;Tetrahymenina;Tetrahymenidae;Tetrahymena;Tetrahymena thermophila;
13.1224	2	g15582.t1	#N/A	-	2e-06	-	-	-	-	-	-	488880624	30.51	M_aer	Microcystis aeruginosa	Bacteria	1126	;cellular organisms;Bacteria;Cyanobacteria;Oscillatoriophycideae;Chroococcales;Microcystis;Microcystis aeruginosa;
13.1224	515	g21509.t1	Zinc knuckle	-	-	-	-	-	2e-21	-	1e-15	326480350	41.09	Trich	Trichophyton equinum CBS 127.97	Eukaryota_NO_Metazoa	559882	;cellular organisms;Eukaryota;Opisthokonta;Fungi;Dikarya;Ascomycota;saccharomyceta;Pezizomycotina;leotiomyceta;Eurotiomycetes;Eurotiomycetidae;Onygenales;Arthrodermataceae;mitosporic Arthrodermataceae;Trichophyton;Trichophyton equinum;Trichophyton equinum CBS 127.97;
13.1224	250	g21568.t1	PCI domain	-	-	-	-	-	6e-13	-	3e-07	396480900	36.97	Lepto	Leptosphaeria maculans JN3	Eukaryota_NO_Metazoa	985895	;cellular organisms;Eukaryota;Opisthokonta;Fungi;Dikarya;Ascomycota;saccharomyceta;Pezizomycotina;leotiomyceta;dothideomyceta;Dothideomycetes;Pleosporomycetidae;Pleosporales;Pleosporineae;Leptosphaeriaceae;Leptosphaeria;Leptosphaeria maculans complex;Leptosphaeria maculans;Leptosphaeria maculans 'brassicae' group;Leptosphaeria maculans JN3;
13.1224	2	g2329.t1	#N/A	-	2e-06	-	-	-	-	-	-	488880624	31.3	M_aer	Microcystis aeruginosa	Bacteria	1126	;cellular organisms;Bacteria;Cyanobacteria;Oscillatoriophycideae;Chroococcales;Microcystis;Microcystis aeruginosa;
13.1224	6	g3345.t1	DNA/RNA non-specific endonuclease	-	2e-06	-	-	-	-	-	-	307130492	30.84	Dicke	Dickeya dadantii 3937	Bacteria	198628	;cellular organisms;Bacteria;Proteobacteria;Gammaproteobacteria;Enterobacteriales;Enterobacteriaceae;Dickeya;Dickeya dadantii;Dickeya dadantii 3937;
13.1224	221	g3918.t1	#N/A	-	-	-	-	-	2e-72	-	1e-66	552918359	34.5	Rhizo	Rhizophagus irregularis DAOM 181602	Eukaryota_NO_Metazoa	747089	;cellular organisms;Eukaryota;Opisthokonta;Fungi;Glomeromycota;Glomeromycetes;Glomerales;Glomeraceae;Rhizophagus;Rhizophagus irregularis;Rhizophagus irregularis DAOM 181602;
13.1224	3	g8515.t1	#N/A	-	-	-	-	-	-	2e-06	-	401408671	23.22	Neosp	Neospora caninum Liverpool	Eukaryota_NO_Metazoa	572307	;cellular organisms;Eukaryota;Alveolata;Apicomplexa;Conoidasida;Coccidia;Eucoccidiorida;Eimeriorina;Sarcocystidae;Neospora;Neospora caninum;Neospora caninum Liverpool;
12.8992	251	g16922.t1	Peptidase family M13	-	-	-	-	-	-	5e-88	2e-82	237845625	70.22	Toxop	Toxoplasma gondii ME49	Eukaryota_NO_Metazoa	508771	;cellular organisms;Eukaryota;Alveolata;Apicomplexa;Conoidasida;Coccidia;Eucoccidiorida;Eimeriorina;Sarcocystidae;Toxoplasma;Toxoplasma gondii;Toxoplasma gondii ME49;
12.8992	250	g23526.t1	Skp1 family, tetramerisation domain	-	-	-	-	-	2e-20	-	8e-15	554906224	32.24	Monil	Moniliophthora roreri MCA 2997	Eukaryota_NO_Metazoa	1381753	;cellular organisms;Eukaryota;Opisthokonta;Fungi;Dikarya;Basidiomycota;Agaricomycotina;Agaricomycetes;Agaricomycetidae;Agaricales;Marasmiaceae;mitosporic Marasmiaceae;Moniliophthora;Moniliophthora roreri;Moniliophthora roreri MCA 2997;
12.8992	257	g2688.t1	50S ribosome-binding GTPase	-	-	-	-	-	1e-64	-	4e-59	589992259	35.62	Clado	Cladophialophora psammophila CBS 110553	Eukaryota_NO_Metazoa	1182543	;cellular organisms;Eukaryota;Opisthokonta;Fungi;Dikarya;Ascomycota;saccharomyceta;Pezizomycotina;leotiomyceta;Eurotiomycetes;Chaetothyriomycetidae;Chaetothyriales;Herpotrichiellaceae;Cladophialophora;Cladophialophora psammophila;Cladophialophora psammophila CBS 110553;
12.8347	256	g8625.t1	Protein of unknown function, DUF258	-	-	-	-	-	8e-94	-	3e-88	552918359	34.88	Rhizo	Rhizophagus irregularis DAOM 181602	Eukaryota_NO_Metazoa	747089	;cellular organisms;Eukaryota;Opisthokonta;Fungi;Glomeromycota;Glomeromycetes;Glomerales;Glomeraceae;Rhizophagus;Rhizophagus irregularis;Rhizophagus irregularis DAOM 181602;
12.7657	249	g5692.t1	PAN domain	-	-	-	-	-	-	2e-10	7e-05	530730479	51.79	Sapro	Saprolegnia diclina VS20	Eukaryota_NO_Metazoa	1156394	;cellular organisms;Eukaryota;Stramenopiles;Oomycetes;Saprolegniales;Saprolegniaceae;Saprolegnia;Saprolegnia diclina;Saprolegnia diclina VS20;
12.7169	51	g10776.t1	#N/A	-	-	-	-	-	-	6e-17	2e-11	330803563	24.07	D_pur	Dictyostelium purpureum	Eukaryota_NO_Metazoa	5786	;cellular organisms;Eukaryota;Amoebozoa;Mycetozoa;Dictyosteliida;Dictyostelium;Dictyostelium purpureum;
12.7169	19	g12837.t1	Zinc knuckle	-	-	-	-	-	-	3e-06	-	729704	35.16	L_maj	Leishmania major	Eukaryota_NO_Metazoa	5664	;cellular organisms;Eukaryota;Euglenozoa;Kinetoplastida;Trypanosomatidae;Leishmaniinae;Leishmania;Leishmania;Leishmania major species complex;Leishmania major;
12.7169	21	g14611.t1	Plant self-incompatibility protein S1	-	-	-	-	3e-06	-	-	-	571437622	43.33	G_max	Glycine max	Eukaryota_NO_Metazoa	3847	;cellular organisms;Eukaryota;Viridiplantae;Streptophyta;Streptophytina;Embryophyta;Tracheophyta;Euphyllophyta;Spermatophyta;Magnoliophyta;Mesangiospermae;eudicotyledons;Gunneridae;Pentapetalae;rosids;fabids;Fabales;Fabaceae;Papilionoideae;Phaseoleae;Glycine;Soja;Glycine max;
12.7169	250	g16216.t1	SET domain	-	-	-	-	-	3e-44	-	1e-38	384501351	31.74	Rhizo	Rhizopus delemar RA 99-880	Eukaryota_NO_Metazoa	246409	;cellular organisms;Eukaryota;Opisthokonta;Fungi;Fungi incertae sedis;Early diverging fungal lineages;Mucoromycotina;Mucorales;Mucorineae;Rhizopodaceae;Rhizopus;Rhizopus delemar;Rhizopus delemar RA 99-880;
12.7169	14	g17818.t1	Macro domain	-	3e-06	-	-	-	-	-	-	434388695	25.86	Chama	Chamaesiphon minutus PCC 6605	Bacteria	1173020	;cellular organisms;Bacteria;Cyanobacteria;Oscillatoriophycideae;Chroococcales;Chamaesiphon;Chamaesiphon minutus;Chamaesiphon minutus PCC 6605;
12.7169	16	g19872.t1	BTB/POZ domain	-	-	-	-	3e-06	-	-	-	226529439	31.51	Z_may	Zea mays	Eukaryota_NO_Metazoa	4577	;cellular organisms;Eukaryota;Viridiplantae;Streptophyta;Streptophytina;Embryophyta;Tracheophyta;Euphyllophyta;Spermatophyta;Magnoliophyta;Mesangiospermae;Liliopsida;Petrosaviidae;commelinids;Poales;Poaceae;PACMAD clade;Panicoideae;Andropogoneae;Zea;Zea mays;
12.7169	9	g20253.t1	#N/A	-	-	-	-	3e-06	-	-	-	15238461	27.49	A_tha	Arabidopsis thaliana	Eukaryota_NO_Metazoa	3702	;cellular organisms;Eukaryota;Viridiplantae;Streptophyta;Streptophytina;Embryophyta;Tracheophyta;Euphyllophyta;Spermatophyta;Magnoliophyta;Mesangiospermae;eudicotyledons;Gunneridae;Pentapetalae;rosids;malvids;Brassicales;Brassicaceae;Camelineae;Arabidopsis;Arabidopsis thaliana;
12.7169	2	g22489.t1	#N/A	-	-	-	-	-	-	3e-06	-	281205597	25.96	Polys	Polysphondylium pallidum PN500	Eukaryota_NO_Metazoa	670386	;cellular organisms;Eukaryota;Amoebozoa;Mycetozoa;Dictyosteliida;Polysphondylium;Polysphondylium pallidum;Polysphondylium pallidum PN500;
12.7169	1	g7721.t1	#N/A	-	-	-	-	-	3e-06	-	-	366999909	20	Tetra	Tetrapisispora phaffii CBS 4417	Eukaryota_NO_Metazoa	1071381	;cellular organisms;Eukaryota;Opisthokonta;Fungi;Dikarya;Ascomycota;saccharomyceta;Saccharomycotina;Saccharomycetes;Saccharomycetales;Saccharomycetaceae;Tetrapisispora;Tetrapisispora phaffii;Tetrapisispora phaffii CBS 4417;
12.7169	420	g9682.t1	PAN domain	-	-	-	-	-	-	3e-12	1e-06	568096291	38.38	Phyto	Phytophthora parasitica INRA-310	Eukaryota_NO_Metazoa	761204	;cellular organisms;Eukaryota;Stramenopiles;Oomycetes;Peronosporales;Phytophthora;Phytophthora parasitica;Phytophthora parasitica INRA-310;
12.6115	164	g2984.t1	Plant self-incompatibility protein S1	-	-	-	-	1e-09	-	-	0.0003	255740115	30.93	A_mun	Argemone munita	Eukaryota_NO_Metazoa	99321	;cellular organisms;Eukaryota;Viridiplantae;Streptophyta;Streptophytina;Embryophyta;Tracheophyta;Euphyllophyta;Spermatophyta;Magnoliophyta;Mesangiospermae;eudicotyledons;stem eudicotyledons;Ranunculales;Papaveraceae;Papaveroideae;Argemone;Argemone munita;
12.6115	254	g3918.t2	50S ribosome-binding GTPase	-	-	-	-	-	3e-84	-	9e-79	552918359	36.33	Rhizo	Rhizophagus irregularis DAOM 181602	Eukaryota_NO_Metazoa	747089	;cellular organisms;Eukaryota;Opisthokonta;Fungi;Glomeromycota;Glomeromycetes;Glomerales;Glomeraceae;Rhizophagus;Rhizophagus irregularis;Rhizophagus irregularis DAOM 181602;
12.5627	7	g15065.t1	#N/A	-	-	-	-	-	-	7e-11	2e-05	514696538	33.98	S_ros	Salpingoeca rosetta	Eukaryota_NO_Metazoa	946362	;cellular organisms;Eukaryota;Opisthokonta;Choanoflagellida;Salpingoecidae;Salpingoeca;Salpingoeca rosetta;
12.4292	5	g11135.t1	#N/A	-	-	-	-	-	4e-06	-	-	562973784	44.93	Ogata	Ogataea parapolymorpha DL-1	Eukaryota_NO_Metazoa	871575	;cellular organisms;Eukaryota;Opisthokonta;Fungi;Dikarya;Ascomycota;saccharomyceta;Saccharomycotina;Saccharomycetes;Saccharomycetales;Saccharomycetales incertae sedis;Ogataea;Ogataea parapolymorpha;Ogataea parapolymorpha DL-1;
12.4292	17	g11830.t1	#N/A	-	-	-	-	-	-	4e-06	-	574101351	36.11	A_ast	Aphanomyces astaci	Eukaryota_NO_Metazoa	112090	;cellular organisms;Eukaryota;Stramenopiles;Oomycetes;Saprolegniales;Saprolegniaceae;Aphanomyces;Aphanomyces astaci;
12.4292	1	g1676.t1	Skp1 family, dimerisation domain	-	-	-	-	4e-06	-	-	-	18403167	31.25	A_tha	Arabidopsis thaliana	Eukaryota_NO_Metazoa	3702	;cellular organisms;Eukaryota;Viridiplantae;Streptophyta;Streptophytina;Embryophyta;Tracheophyta;Euphyllophyta;Spermatophyta;Magnoliophyta;Mesangiospermae;eudicotyledons;Gunneridae;Pentapetalae;rosids;malvids;Brassicales;Brassicaceae;Camelineae;Arabidopsis;Arabidopsis thaliana;
12.4292	15	g18081.t1	Protein kinase domain	-	-	-	-	-	-	4e-06	-	145513288	31.54	Param	Paramecium tetraurelia strain d4-2	Eukaryota_NO_Metazoa	412030	;cellular organisms;Eukaryota;Alveolata;Ciliophora;Intramacronucleata;Oligohymenophorea;Peniculida;Parameciidae;Paramecium;Paramecium tetraurelia;Paramecium tetraurelia strain d4-2;
12.4292	250	g9292.t1	Alcohol dehydrogenase GroES-like domain	-	-	-	-	-	4e-110	-	1e-104	255714885	47.58	Lacha	Lachancea thermotolerans CBS 6340	Eukaryota_NO_Metazoa	559295	;cellular organisms;Eukaryota;Opisthokonta;Fungi;Dikarya;Ascomycota;saccharomyceta;Saccharomycotina;Saccharomycetes;Saccharomycetales;Saccharomycetaceae;Lachancea;Lachancea thermotolerans;Lachancea thermotolerans CBS 6340;
12.3602	231	g17591.t1	Saposin-like type B, region 2	-	-	-	-	-	-	3e-18	7e-13	281208494	24.38	Polys	Polysphondylium pallidum PN500	Eukaryota_NO_Metazoa	670386	;cellular organisms;Eukaryota;Amoebozoa;Mycetozoa;Dictyosteliida;Polysphondylium;Polysphondylium pallidum;Polysphondylium pallidum PN500;
12.2061	1	g11289.t1	#N/A	-	5e-06	-	-	-	-	-	-	521465017	42.64	Soran	Sorangium cellulosum So0157-2	Bacteria	1254432	;cellular organisms;Bacteria;Proteobacteria;delta/epsilon subdivisions;Deltaproteobacteria;Myxococcales;Sorangiineae;Polyangiaceae;Sorangium;Sorangium cellulosum;Sorangium cellulosum So0157-2;
12.2061	1	g11797.t1	#N/A	-	-	-	-	-	-	5e-06	-	564278376	19.34	Plasm	Plasmodium yoelii 17X	Eukaryota_NO_Metazoa	1323249	;cellular organisms;Eukaryota;Alveolata;Apicomplexa;Aconoidasida;Haemosporida;Plasmodium;Plasmodium (Vinckeia);Plasmodium yoelii;Plasmodium yoelii 17X;
12.2061	19	g11830.t2	#N/A	-	-	-	-	-	-	5e-06	-	574101351	36.84	A_ast	Aphanomyces astaci	Eukaryota_NO_Metazoa	112090	;cellular organisms;Eukaryota;Stramenopiles;Oomycetes;Saprolegniales;Saprolegniaceae;Aphanomyces;Aphanomyces astaci;
12.2061	1	g14188.t1	#N/A	-	5e-06	-	-	-	-	-	-	497468362	34.23	Lyngb	Lyngbya sp. PCC 8106	Bacteria	313612	;cellular organisms;Bacteria;Cyanobacteria;Oscillatoriophycideae;Oscillatoriales;Lyngbya;Lyngbya sp. PCC 8106;
12.2061	3	g15750.t1	#N/A	-	-	-	-	-	5e-06	-	-	395329994	31.13	Dicho	Dichomitus squalens LYAD-421 SS1	Eukaryota_NO_Metazoa	732165	;cellular organisms;Eukaryota;Opisthokonta;Fungi;Dikarya;Basidiomycota;Agaricomycotina;Agaricomycetes;Agaricomycetes incertae sedis;Polyporales;Polyporaceae;Dichomitus;Dichomitus squalens;Dichomitus squalens LYAD-421 SS1;
12.2061	86	g8616.t1	#N/A	-	5e-13	-	-	-	-	-	1e-07	490927948	44.66	B_afz	Borrelia afzelii	Bacteria	29518	;cellular organisms;Bacteria;Spirochaetes;Spirochaetia;Spirochaetales;Spirochaetaceae;Borrelia;Borrelia burgdorferi group;Borrelia afzelii;
11.9184	250	g20941.t2	Uracil DNA glycosylase superfamily	-	2e-52	-	-	-	-	-	3e-47	406025556	44.16	Cardi	Cardinium endosymbiont cEper1 of Encarsia pergandiella	Bacteria	1231626	;cellular organisms;Bacteria;Bacteroidetes/Chlorobi group;Bacteroidetes;unclassified Bacteroidetes;Candidatus Cardinium;Cardinium endosymbiont of Encarsia pergandiella;Cardinium endosymbiont cEper1 of Encarsia pergandiella;
11.9184	75	g9168.t1	#N/A	-	2e-28	-	-	-	-	-	3e-23	558643615	57.61	S_zoo	Shinella zoogloeoides	Bacteria	352475	;cellular organisms;Bacteria;Proteobacteria;Alphaproteobacteria;Rhizobiales;Rhizobiaceae;Shinella;Shinella zoogloeoides;
11.8696	1	g15966.t1	EF hand	-	-	-	-	-	7e-06	-	-	402081477	32.63	Gaeum	Gaeumannomyces graminis var. tritici R3-111a-1	Eukaryota_NO_Metazoa	644352	;cellular organisms;Eukaryota;Opisthokonta;Fungi;Dikarya;Ascomycota;saccharomyceta;Pezizomycotina;leotiomyceta;sordariomyceta;Sordariomycetes;Sordariomycetidae;Magnaporthales;Magnaporthaceae;Gaeumannomyces;Gaeumannomyces graminis;Gaeumannomyces graminis var. tritici;Gaeumannomyces graminis var. tritici R3-111a-1;
11.8696	22	g16164.t1	Interferon-inducible GTPase (IIGP)	-	-	-	-	7e-12	-	-	1e-06	159464537	29.33	C_rei	Chlamydomonas reinhardtii	Eukaryota_NO_Metazoa	3055	;cellular organisms;Eukaryota;Viridiplantae;Chlorophyta;Chlorophyceae;Chlamydomonadales;Chlamydomonadaceae;Chlamydomonas;Chlamydomonas reinhardtii;
11.8696	3	g22094.t1	#N/A	-	7e-06	-	-	-	-	-	-	493727494	33.7	P_den	Paenibacillus dendritiformis	Bacteria	130049	;cellular organisms;Bacteria;Firmicutes;Bacilli;Bacillales;Paenibacillaceae;Paenibacillus;Paenibacillus dendritiformis;
11.8696	3	g22393.t1	Ankyrin repeats (3 copies)	-	-	-	-	-	7e-06	-	-	320593070	29.53	Grosm	Grosmannia clavigera kw1407	Eukaryota_NO_Metazoa	655863	;cellular organisms;Eukaryota;Opisthokonta;Fungi;Dikarya;Ascomycota;saccharomyceta;Pezizomycotina;leotiomyceta;sordariomyceta;Sordariomycetes;Sordariomycetidae;Ophiostomatales;Ophiostomataceae;Grosmannia;Grosmannia clavigera;Grosmannia clavigera kw1407;
11.8696	500	g4470.t1	Acetyltransferase (GNAT) domain	-	7e-65	-	-	-	-	-	1e-59	311280632	47.37	Enter	Enterobacter lignolyticus SCF1	Bacteria	701347	;cellular organisms;Bacteria;Proteobacteria;Gammaproteobacteria;Enterobacteriales;Enterobacteriaceae;Enterobacter;Enterobacter cloacae complex;Enterobacter lignolyticus;Enterobacter lignolyticus SCF1;
11.8696	5	g7625.t1	#N/A	-	-	-	-	-	7e-06	-	-	402082038	22.39	Gaeum	Gaeumannomyces graminis var. tritici R3-111a-1	Eukaryota_NO_Metazoa	644352	;cellular organisms;Eukaryota;Opisthokonta;Fungi;Dikarya;Ascomycota;saccharomyceta;Pezizomycotina;leotiomyceta;sordariomyceta;Sordariomycetes;Sordariomycetidae;Magnaporthales;Magnaporthaceae;Gaeumannomyces;Gaeumannomyces graminis;Gaeumannomyces graminis var. tritici;Gaeumannomyces graminis var. tritici R3-111a-1;
11.8696	1	g9835.t1	Ulp1 protease family, C-terminal catalytic domain	-	-	-	-	-	7e-06	-	-	527298320	28.31	Fomit	Fomitopsis pinicola FP-58527 SS1	Eukaryota_NO_Metazoa	743788	;cellular organisms;Eukaryota;Opisthokonta;Fungi;Dikarya;Basidiomycota;Agaricomycotina;Agaricomycetes;Agaricomycetes incertae sedis;Polyporales;Coriolaceae;Fomitopsis;Fomitopsis pinicola;Fomitopsis pinicola FP-58527 SS1;
11.8006	251	g19074.t1	Zinc-binding dehydrogenase	-	-	-	-	-	6e-135	-	8e-130	512380586	55.52	C_jad	Cyberlindnera jadinii	Eukaryota_NO_Metazoa	4903	;cellular organisms;Eukaryota;Opisthokonta;Fungi;Dikarya;Ascomycota;saccharomyceta;Saccharomycotina;Saccharomycetes;Saccharomycetales;Phaffomycetaceae;Cyberlindnera;Cyberlindnera jadinii;
11.7361	10	g18684.t1	Skp1 family, tetramerisation domain	-	-	-	-	-	8e-06	-	-	575481096	40	Batra	Batrachochytrium dendrobatidis JAM81	Eukaryota_NO_Metazoa	684364	;cellular organisms;Eukaryota;Opisthokonta;Fungi;Chytridiomycota;Chytridiomycetes;Rhizophydiales;Rhizophydiales incertae sedis;Batrachochytrium;Batrachochytrium dendrobatidis;Batrachochytrium dendrobatidis JAM81;
11.7361	1	g45.t1	#N/A	-	-	-	-	-	-	8e-06	-	514700846	30.28	S_ros	Salpingoeca rosetta	Eukaryota_NO_Metazoa	946362	;cellular organisms;Eukaryota;Opisthokonta;Choanoflagellida;Salpingoecidae;Salpingoeca;Salpingoeca rosetta;
11.6465	14	g24848.t1	MYND finger	-	-	-	-	-	-	7e-09	0.0008	281205597	23.04	Polys	Polysphondylium pallidum PN500	Eukaryota_NO_Metazoa	670386	;cellular organisms;Eukaryota;Amoebozoa;Mycetozoa;Dictyosteliida;Polysphondylium;Polysphondylium pallidum;Polysphondylium pallidum PN500;
11.6183	16	g15257.t1	DnaJ domain	-	9e-06	-	-	-	-	-	-	514397155	45	R_gra	Rhizobium grahamii	Bacteria	1120045	;cellular organisms;Bacteria;Proteobacteria;Alphaproteobacteria;Rhizobiales;Rhizobiaceae;Rhizobium/Agrobacterium group;Rhizobium;Rhizobium grahamii;
11.6183	1	g18091.t1	#N/A	-	-	-	-	-	9e-06	-	-	589278780	25.24	Treme	Tremella mesenterica DSM 1558	Eukaryota_NO_Metazoa	578456	;cellular organisms;Eukaryota;Opisthokonta;Fungi;Dikarya;Basidiomycota;Agaricomycotina;Tremellomycetes;Tremellales;Tremellaceae;Tremella;Tremella mesenterica;Tremella mesenterica DSM 1558;
11.6183	4	g20037.t1	#N/A	-	-	-	-	-	-	9e-06	-	407042323	43.86	Entam	Entamoeba nuttalli P19	Eukaryota_NO_Metazoa	1076696	;cellular organisms;Eukaryota;Amoebozoa;Archamoebae;Entamoebidae;Entamoeba;Entamoeba nuttalli;Entamoeba nuttalli P19;
11.5129	1	g10618.t1	Hsp70 protein	-	-	-	-	-	1e-05	-	-	395333194	35.05	Dicho	Dichomitus squalens LYAD-421 SS1	Eukaryota_NO_Metazoa	732165	;cellular organisms;Eukaryota;Opisthokonta;Fungi;Dikarya;Basidiomycota;Agaricomycotina;Agaricomycetes;Agaricomycetes incertae sedis;Polyporales;Polyporaceae;Dichomitus;Dichomitus squalens;Dichomitus squalens LYAD-421 SS1;
11.5129	20	g11657.t1	#N/A	-	-	-	-	-	1e-05	-	-	590012241	65.52	Capro	Capronia epimyces CBS 606.96	Eukaryota_NO_Metazoa	1182542	;cellular organisms;Eukaryota;Opisthokonta;Fungi;Dikarya;Ascomycota;saccharomyceta;Pezizomycotina;leotiomyceta;Eurotiomycetes;Chaetothyriomycetidae;Chaetothyriales;Herpotrichiellaceae;Capronia;Capronia epimyces;Capronia epimyces CBS 606.96;
11.5129	422	g13758.t1	Zinc knuckle	-	-	-	-	-	2e-17	-	2e-12	189192671	45.98	Pyren	Pyrenophora tritici-repentis Pt-1C-BFP	Eukaryota_NO_Metazoa	426418	;cellular organisms;Eukaryota;Opisthokonta;Fungi;Dikarya;Ascomycota;saccharomyceta;Pezizomycotina;leotiomyceta;dothideomyceta;Dothideomycetes;Pleosporomycetidae;Pleosporales;Pleosporineae;Pleosporaceae;Pyrenophora;Pyrenophora tritici-repentis;Pyrenophora tritici-repentis Pt-1C-BFP;
11.5129	12	g13938.t1	Kp4	-	-	-	-	-	1e-05	-	-	573981523	50.98	Cordy	Cordyceps militaris CM01	Eukaryota_NO_Metazoa	983644	;cellular organisms;Eukaryota;Opisthokonta;Fungi;Dikarya;Ascomycota;saccharomyceta;Pezizomycotina;leotiomyceta;sordariomyceta;Sordariomycetes;Hypocreomycetidae;Hypocreales;Cordycipitaceae;Cordyceps;Cordyceps militaris;Cordyceps militaris CM01;
11.5129	85	g1620.t1	Interferon-inducible GTPase (IIGP)	-	-	-	-	-	5e-15	-	5e-10	511008410	42.2	Mucor	Mucor circinelloides f. circinelloides 1006PhL	Eukaryota_NO_Metazoa	1220926	;cellular organisms;Eukaryota;Opisthokonta;Fungi;Fungi incertae sedis;Early diverging fungal lineages;Mucoromycotina;Mucorales;Mucorineae;Mucoraceae;Mucor;Mucor circinelloides;Mucor circinelloides f. circinelloides;Mucor circinelloides f. circinelloides 1006PhL;
11.5129	7	g17155.t1	#N/A	-	1e-05	-	-	-	-	-	-	425790155	69.7	Helic	Helicobacter pylori Aklavik117	Bacteria	1055531	;cellular organisms;Bacteria;Proteobacteria;delta/epsilon subdivisions;Epsilonproteobacteria;Campylobacterales;Helicobacteraceae;Helicobacter;Helicobacter pylori;Helicobacter pylori Aklavik117;
11.5129	3	g19875.t1	#N/A	-	-	-	-	-	-	1e-05	-	514684416	27.51	S_ros	Salpingoeca rosetta	Eukaryota_NO_Metazoa	946362	;cellular organisms;Eukaryota;Opisthokonta;Choanoflagellida;Salpingoecidae;Salpingoeca;Salpingoeca rosetta;
11.5129	44	g2047.t1	#N/A	-	-	-	-	1e-11	-	-	1e-06	145351776	21.35	Ostre	Ostreococcus lucimarinus CCE9901	Eukaryota_NO_Metazoa	436017	;cellular organisms;Eukaryota;Viridiplantae;Chlorophyta;Mamiellophyceae;Mamiellales;Ostreococcus;Ostreococcus 'lucimarinus';Ostreococcus lucimarinus CCE9901;
11.5129	250	g20941.t1	Uracil DNA glycosylase superfamily	-	1e-52	-	-	-	-	-	1e-47	406025556	44.16	Cardi	Cardinium endosymbiont cEper1 of Encarsia pergandiella	Bacteria	1231626	;cellular organisms;Bacteria;Bacteroidetes/Chlorobi group;Bacteroidetes;unclassified Bacteroidetes;Candidatus Cardinium;Cardinium endosymbiont of Encarsia pergandiella;Cardinium endosymbiont cEper1 of Encarsia pergandiella;
11.5129	3	g22444.t1	#N/A	-	-	-	-	1e-05	-	-	-	255081118	30.18	Micro	Micromonas sp. RCC299	Eukaryota_NO_Metazoa	296587	;cellular organisms;Eukaryota;Viridiplantae;Chlorophyta;Mamiellophyceae;Mamiellales;Micromonas;Micromonas sp. RCC299;
11.5129	6	g22482.t1	#N/A	-	-	-	-	-	1e-05	-	-	170094766	25	Lacca	Laccaria bicolor S238N-H82	Eukaryota_NO_Metazoa	486041	;cellular organisms;Eukaryota;Opisthokonta;Fungi;Dikarya;Basidiomycota;Agaricomycotina;Agaricomycetes;Agaricomycetidae;Agaricales;Tricholomataceae;Laccaria;Laccaria bicolor;Laccaria bicolor S238N-H82;
11.5129	2	g22489.t2	#N/A	-	-	-	-	-	1e-05	-	-	472581277	29.78	Rhodo	Rhodosporidium toruloides NP11	Eukaryota_NO_Metazoa	1130832	;cellular organisms;Eukaryota;Opisthokonta;Fungi;Dikarya;Basidiomycota;Pucciniomycotina;Microbotryomycetes;Sporidiobolales;Rhodosporidium;Rhodosporidium toruloides;Rhodosporidium toruloides NP11;
11.5129	1	g2847.t1	#N/A	-	1e-05	-	-	-	-	-	-	522106677	24.48	P_dae	Paenibacillus daejeonensis	Bacteria	135193	;cellular organisms;Bacteria;Firmicutes;Bacilli;Bacillales;Paenibacillaceae;Paenibacillus;Paenibacillus daejeonensis;
11.5129	1	g7591.t1	BTB/POZ domain	-	-	-	-	-	-	1e-05	-	551560643	29.25	Emili	Emiliania huxleyi CCMP1516	Eukaryota_NO_Metazoa	280463	;cellular organisms;Eukaryota;Haptophyceae;Isochrysidales;Noelaerhabdaceae;Emiliania;Emiliania huxleyi;Emiliania huxleyi CCMP1516;
11.1075	250	g12243.t1	Alcohol dehydrogenase GroES-like domain	-	-	-	-	-	6e-26	-	4e-21	549050362	66.67	Pyron	Pyronema omphalodes CBS 100304	Eukaryota_NO_Metazoa	1076935	;cellular organisms;Eukaryota;Opisthokonta;Fungi;Dikarya;Ascomycota;saccharomyceta;Pezizomycotina;Pezizomycetes;Pezizales;Pyronemataceae;Pyronema;Pyronema omphalodes;Pyronema omphalodes CBS 100304;
11.1075	251	g7999.t1	DNA topoisomerase	-	-	-	-	-	-	6e-68	4e-63	118389870	29.67	T_the	Tetrahymena thermophila	Eukaryota_NO_Metazoa	5911	;cellular organisms;Eukaryota;Alveolata;Ciliophora;Intramacronucleata;Oligohymenophorea;Hymenostomatida;Tetrahymenina;Tetrahymenidae;Tetrahymena;Tetrahymena thermophila;
11.0429	250	g18606.t1	#N/A	-	8e-18	-	-	-	-	-	5e-13	518136639	28.95	SAR32	SAR324 cluster bacterium SCGC AAA240-J09	Bacteria	913331	;cellular organisms;Bacteria;Proteobacteria;delta/epsilon subdivisions;Deltaproteobacteria;unclassified Deltaproteobacteria;SAR324 cluster;SAR324 cluster bacterium SCGC AAA240-J09;
11.0021	256	g8624.t1	Protein of unknown function, DUF258	-	-	-	-	-	5e-127	-	3e-122	552918359	39.66	Rhizo	Rhizophagus irregularis DAOM 181602	Eukaryota_NO_Metazoa	747089	;cellular organisms;Eukaryota;Opisthokonta;Fungi;Glomeromycota;Glomeromycetes;Glomerales;Glomeraceae;Rhizophagus;Rhizophagus irregularis;Rhizophagus irregularis DAOM 181602;
11.0021	70	g1491.t1	HhH-GPD superfamily base excision DNA repair protein	-	-	-	-	-	1e-10	-	6e-06	472587560	36	Rhodo	Rhodosporidium toruloides NP11	Eukaryota_NO_Metazoa	1130832	;cellular organisms;Eukaryota;Opisthokonta;Fungi;Dikarya;Basidiomycota;Pucciniomycotina;Microbotryomycetes;Sporidiobolales;Rhodosporidium;Rhodosporidium toruloides;Rhodosporidium toruloides NP11;
11.0021	261	g8867.t1	Cellulase (glycosyl hydrolase family 5)	-	-	-	-	-	-	5e-103	3e-98	348677498	45.41	P_soj	Phytophthora sojae	Eukaryota_NO_Metazoa	67593	;cellular organisms;Eukaryota;Stramenopiles;Oomycetes;Peronosporales;Phytophthora;Phytophthora sojae;
10.8198	1	g1086.t1	TMEM154 protein family	-	-	-	-	-	2e-05	-	-	299752441	30.84	Copri	Coprinopsis cinerea okayama7#130	Eukaryota_NO_Metazoa	240176	;cellular organisms;Eukaryota;Opisthokonta;Fungi;Dikarya;Basidiomycota;Agaricomycotina;Agaricomycetes;Agaricomycetidae;Agaricales;Psathyrellaceae;Coprinopsis;Coprinopsis cinerea;Coprinopsis cinerea okayama7#130;
10.8198	1	g14384.t1	#N/A	-	2e-05	-	-	-	-	-	-	428318866	25.41	Oscil	Oscillatoria nigro-viridis PCC 7112	Bacteria	179408	;cellular organisms;Bacteria;Cyanobacteria;Oscillatoriophycideae;Oscillatoriales;Oscillatoria;Oscillatoria nigro-viridis;Oscillatoria nigro-viridis PCC 7112;
10.8198	4	g16180.t1	#N/A	-	2e-05	-	-	-	-	-	-	517584455	25	P_ter	Paenibacillus terrigena	Bacteria	369333	;cellular organisms;Bacteria;Firmicutes;Bacilli;Bacillales;Paenibacillaceae;Paenibacillus;Paenibacillus terrigena;
10.8198	2	g1647.t1	#N/A	-	-	-	-	2e-05	-	-	-	168001122	22.47	P_pat	Physcomitrella patens	Eukaryota_NO_Metazoa	3218	;cellular organisms;Eukaryota;Viridiplantae;Streptophyta;Streptophytina;Embryophyta;Bryophyta;Bryophytina;Bryopsida;Funariidae;Funariales;Funariaceae;Physcomitrella;Physcomitrella patens;
10.8198	4	g18428.t1	#N/A	-	-	-	-	-	-	2e-05	-	457873565	43.94	Plasm	Plasmodium cynomolgi strain B	Eukaryota_NO_Metazoa	1120755	;cellular organisms;Eukaryota;Alveolata;Apicomplexa;Aconoidasida;Haemosporida;Plasmodium;Plasmodium (Plasmodium);Plasmodium cynomolgi;Plasmodium cynomolgi strain B;
10.8198	10	g19746.t1	#N/A	-	-	-	-	2e-05	-	-	-	565429999	43.75	C_rub	Capsella rubella	Eukaryota_NO_Metazoa	81985	;cellular organisms;Eukaryota;Viridiplantae;Streptophyta;Streptophytina;Embryophyta;Tracheophyta;Euphyllophyta;Spermatophyta;Magnoliophyta;Mesangiospermae;eudicotyledons;Gunneridae;Pentapetalae;rosids;malvids;Brassicales;Brassicaceae;Camelineae;Capsella;Capsella rubella;
10.8198	2	g19804.t1	#N/A	-	-	-	-	-	-	2e-05	-	167524116	26.39	Monos	Monosiga brevicollis MX1	Eukaryota_NO_Metazoa	431895	;cellular organisms;Eukaryota;Opisthokonta;Choanoflagellida;Codonosigidae;Monosiga;Monosiga brevicollis;Monosiga brevicollis MX1;
10.8198	100	g22145.t1	#N/A	-	-	-	-	-	2e-17	-	1e-12	595479454	24.94	Rhizo	Rhizophagus irregularis DAOM 197198w	Eukaryota_NO_Metazoa	1432141	;cellular organisms;Eukaryota;Opisthokonta;Fungi;Glomeromycota;Glomeromycetes;Glomerales;Glomeraceae;Rhizophagus;Rhizophagus irregularis;Rhizophagus irregularis DAOM 197198w;
10.8198	250	g23056.t1	Zinc-binding dehydrogenase	-	-	-	-	-	1e-63	-	5e-59	576034258	44.19	Chaet	Chaetomium thermophilum var. thermophilum DSM 1495	Eukaryota_NO_Metazoa	759272	;cellular organisms;Eukaryota;Opisthokonta;Fungi;Dikarya;Ascomycota;saccharomyceta;Pezizomycotina;leotiomyceta;sordariomyceta;Sordariomycetes;Sordariomycetidae;Sordariales;Chaetomiaceae;Chaetomium;Chaetomium thermophilum;Chaetomium thermophilum var. thermophilum;Chaetomium thermophilum var. thermophilum DSM 1495;
10.8198	1	g3445.t1	#N/A	-	-	-	-	-	2e-05	-	-	517314355	41.82	Fusar	Fusarium fujikuroi IMI 58289	Eukaryota_NO_Metazoa	1279085	;cellular organisms;Eukaryota;Opisthokonta;Fungi;Dikarya;Ascomycota;saccharomyceta;Pezizomycotina;leotiomyceta;sordariomyceta;Sordariomycetes;Hypocreomycetidae;Hypocreales;Nectriaceae;Fusarium;Fusarium fujikuroi species complex;Fusarium fujikuroi;Fusarium fujikuroi IMI 58289;
10.8198	33	g4465.t1	#N/A	-	-	-	-	-	2e-05	-	-	358387632	29.41	Trich	Trichoderma virens Gv29-8	Eukaryota_NO_Metazoa	413071	;cellular organisms;Eukaryota;Opisthokonta;Fungi;Dikarya;Ascomycota;saccharomyceta;Pezizomycotina;leotiomyceta;sordariomyceta;Sordariomycetes;Hypocreomycetidae;Hypocreales;Hypocreaceae;Trichoderma;Trichoderma virens;Trichoderma virens Gv29-8;
10.8198	9	g5013.t1	#N/A	-	2e-05	-	-	-	-	-	-	239905284	44.07	Desul	Desulfovibrio magneticus RS-1	Bacteria	573370	;cellular organisms;Bacteria;Proteobacteria;delta/epsilon subdivisions;Deltaproteobacteria;Desulfovibrionales;Desulfovibrionaceae;Desulfovibrio;Desulfovibrio magneticus;Desulfovibrio magneticus RS-1;
10.8198	2	g5790.t1	Skp1 family, dimerisation domain	-	-	-	-	2e-05	-	-	-	18403167	30.77	A_tha	Arabidopsis thaliana	Eukaryota_NO_Metazoa	3702	;cellular organisms;Eukaryota;Viridiplantae;Streptophyta;Streptophytina;Embryophyta;Tracheophyta;Euphyllophyta;Spermatophyta;Magnoliophyta;Mesangiospermae;eudicotyledons;Gunneridae;Pentapetalae;rosids;malvids;Brassicales;Brassicaceae;Camelineae;Arabidopsis;Arabidopsis thaliana;
10.8198	251	g8779.t1	short chain dehydrogenase	-	-	-	-	-	-	4e-20	2e-15	118377102	47	T_the	Tetrahymena thermophila	Eukaryota_NO_Metazoa	5911	;cellular organisms;Eukaryota;Alveolata;Ciliophora;Intramacronucleata;Oligohymenophorea;Hymenostomatida;Tetrahymenina;Tetrahymenidae;Tetrahymena;Tetrahymena thermophila;
10.8198	2	g9104.t1	#N/A	-	-	-	-	-	2e-05	-	-	402082038	22.39	Gaeum	Gaeumannomyces graminis var. tritici R3-111a-1	Eukaryota_NO_Metazoa	644352	;cellular organisms;Eukaryota;Opisthokonta;Fungi;Dikarya;Ascomycota;saccharomyceta;Pezizomycotina;leotiomyceta;sordariomyceta;Sordariomycetes;Sordariomycetidae;Magnaporthales;Magnaporthaceae;Gaeumannomyces;Gaeumannomyces graminis;Gaeumannomyces graminis var. tritici;Gaeumannomyces graminis var. tritici R3-111a-1;
10.8198	257	g8624.t2	Protein of unknown function, DUF258	-	-	-	-	-	2e-127	-	1e-122	552918359	39.66	Rhizo	Rhizophagus irregularis DAOM 181602	Eukaryota_NO_Metazoa	747089	;cellular organisms;Eukaryota;Opisthokonta;Fungi;Glomeromycota;Glomeromycetes;Glomerales;Glomeraceae;Rhizophagus;Rhizophagus irregularis;Rhizophagus irregularis DAOM 181602;
10.5966	250	g3066.t1	#N/A	-	-	-	-	-	1e-42	-	4e-38	552925339	42.05	Rhizo	Rhizophagus irregularis DAOM 181602	Eukaryota_NO_Metazoa	747089	;cellular organisms;Eukaryota;Opisthokonta;Fungi;Glomeromycota;Glomeromycetes;Glomerales;Glomeraceae;Rhizophagus;Rhizophagus irregularis;Rhizophagus irregularis DAOM 181602;
10.4143	3	g12056.t1	#N/A	-	3e-05	-	-	-	-	-	-	515497365	32.38	S_hae	Staphylococcus haemolyticus	Bacteria	1283	;cellular organisms;Bacteria;Firmicutes;Bacilli;Bacillales;Staphylococcaceae;Staphylococcus;Staphylococcus haemolyticus;
10.4143	5	g12170.t1	#N/A	-	3e-05	-	-	-	-	-	-	384888712	30.88	Helic	Helicobacter pylori v225d	Bacteria	637913	;cellular organisms;Bacteria;Proteobacteria;delta/epsilon subdivisions;Epsilonproteobacteria;Campylobacterales;Helicobacteraceae;Helicobacter;Helicobacter pylori;Helicobacter pylori v225d;
10.4143	1	g13861.t1	#N/A	-	-	-	-	-	-	3e-05	-	585113091	25.71	N_gad	Nannochloropsis gaditana	Eukaryota_NO_Metazoa	72520	;cellular organisms;Eukaryota;Stramenopiles;Eustigmatophyceae;Eustigmatales;Monodopsidaceae;Nannochloropsis;Nannochloropsis gaditana;
10.4143	251	g15619.t1	BTB/POZ domain	-	-	-	-	6e-14	-	-	2e-09	116782493	32.33	P_sit	Picea sitchensis	Eukaryota_NO_Metazoa	3332	;cellular organisms;Eukaryota;Viridiplantae;Streptophyta;Streptophytina;Embryophyta;Tracheophyta;Euphyllophyta;Spermatophyta;Acrogymnospermae;Pinidae;Pinales;Pinaceae;Picea;Picea sitchensis;
10.4143	2	g17484.t1	ATP-grasp domain	-	3e-05	-	-	-	-	-	-	207367328	24.46	Bacil	Bacillus subtilis subsp. subtilis	Bacteria	135461	;cellular organisms;Bacteria;Firmicutes;Bacilli;Bacillales;Bacillaceae;Bacillus;Bacillus subtilis group;Bacillus subtilis;Bacillus subtilis subsp. subtilis;
10.4143	1	g2846.t1	#N/A	-	-	-	-	-	3e-05	-	-	477525577	22.46	Colle	Colletotrichum orbiculare MAFF 240422	Eukaryota_NO_Metazoa	1213857	;cellular organisms;Eukaryota;Opisthokonta;Fungi;Dikarya;Ascomycota;saccharomyceta;Pezizomycotina;leotiomyceta;sordariomyceta;Sordariomycetes;Hypocreomycetidae;Glomerellales;Glomerellaceae;mitosporic Glomerellaceae;Colletotrichum;Colletotrichum orbiculare;Colletotrichum orbiculare MAFF 240422;
10.2602	250	g1047.t1	JmjC domain, hydroxylase	-	-	-	-	-	-	7e-18	2e-13	585102243	29.63	N_gad	Nannochloropsis gaditana	Eukaryota_NO_Metazoa	72520	;cellular organisms;Eukaryota;Stramenopiles;Eustigmatophyceae;Eustigmatales;Monodopsidaceae;Nannochloropsis;Nannochloropsis gaditana;
10.2602	177	g11771.t1	#N/A	-	-	-	-	7e-18	-	-	2e-13	242061754	30.1	S_bic	Sorghum bicolor	Eukaryota_NO_Metazoa	4558	;cellular organisms;Eukaryota;Viridiplantae;Streptophyta;Streptophytina;Embryophyta;Tracheophyta;Euphyllophyta;Spermatophyta;Magnoliophyta;Mesangiospermae;Liliopsida;Petrosaviidae;commelinids;Poales;Poaceae;PACMAD clade;Panicoideae;Andropogoneae;Sorghum;Sorghum bicolor;
10.1266	12	g10434.t1	DnaJ domain	-	4e-05	-	-	-	-	-	-	494800741	43.14	R_mes	Rhizobium mesoamericanum	Bacteria	1079800	;cellular organisms;Bacteria;Proteobacteria;Alphaproteobacteria;Rhizobiales;Rhizobiaceae;Rhizobium/Agrobacterium group;Rhizobium;Rhizobium mesoamericanum;
10.1266	26	g22428.t1	#N/A	-	4e-05	-	-	-	-	-	-	446530333	41.53	B_cer	Bacillus cereus	Bacteria	1396	;cellular organisms;Bacteria;Firmicutes;Bacilli;Bacillales;Bacillaceae;Bacillus;Bacillus cereus group;Bacillus cereus;
10.1266	5	g23619.t1	Protein kinase domain	-	-	-	-	4e-05	-	-	-	566184835	30.67	P_tri	Populus trichocarpa	Eukaryota_NO_Metazoa	3694	;cellular organisms;Eukaryota;Viridiplantae;Streptophyta;Streptophytina;Embryophyta;Tracheophyta;Euphyllophyta;Spermatophyta;Magnoliophyta;Mesangiospermae;eudicotyledons;Gunneridae;Pentapetalae;rosids;fabids;Malpighiales;Salicaceae;Saliceae;Populus;Populus trichocarpa;
10.1266	3	g5598.t1	Skp1 family, dimerisation domain	-	-	-	-	-	-	4e-05	-	403377536	39.51	O_tri	Oxytricha trifallax	Eukaryota_NO_Metazoa	1172189	;cellular organisms;Eukaryota;Alveolata;Ciliophora;Intramacronucleata;Spirotrichea;Stichotrichia;Sporadotrichida;Oxytrichidae;Oxytrichinae;Oxytricha;Oxytricha trifallax;
9.90349	1	g10807.t1	BTB/POZ domain	-	-	-	-	-	-	5e-05	-	470525009	35.45	Acant	Acanthamoeba castellanii str. Neff	Eukaryota_NO_Metazoa	1257118	;cellular organisms;Eukaryota;Amoebozoa;Centramoebida;Acanthamoebidae;Acanthamoeba;Acanthamoeba castellanii;Acanthamoeba castellanii str. Neff;
9.90349	1	g12228.t1	#N/A	-	5e-05	-	-	-	-	-	-	563445733	28.81	Mesor	Mesorhizobium sp. LSJC285A00	Bacteria	1287338	;cellular organisms;Bacteria;Proteobacteria;Alphaproteobacteria;Rhizobiales;Phyllobacteriaceae;Mesorhizobium;Mesorhizobium sp. LSJC285A00;
9.90349	250	g13560.t1	Zinc-binding dehydrogenase	-	-	-	-	-	1e-20	-	2e-16	367054918	59.74	Thiel	Thielavia terrestris NRRL 8126	Eukaryota_NO_Metazoa	578455	;cellular organisms;Eukaryota;Opisthokonta;Fungi;Dikarya;Ascomycota;saccharomyceta;Pezizomycotina;leotiomyceta;sordariomyceta;Sordariomycetes;Sordariomycetidae;Sordariales;Chaetomiaceae;Thielavia;Thielavia terrestris;Thielavia terrestris NRRL 8126;
9.90349	1	g20068.t1	#N/A	-	-	-	-	-	5e-05	-	-	526202074	26.71	Dacty	Dactylellina haptotyla CBS 200.50	Eukaryota_NO_Metazoa	1284197	;cellular organisms;Eukaryota;Opisthokonta;Fungi;Dikarya;Ascomycota;saccharomyceta;Pezizomycotina;Orbiliomycetes;Orbiliales;Orbiliaceae;mitosporic Orbiliaceae;Dactylellina;Dactylellina haptotyla;Dactylellina haptotyla CBS 200.50;
9.90349	1	g2573.t1	BTB/POZ domain	-	-	-	-	-	-	5e-05	-	470425091	28.69	Acant	Acanthamoeba castellanii str. Neff	Eukaryota_NO_Metazoa	1257118	;cellular organisms;Eukaryota;Amoebozoa;Centramoebida;Acanthamoebidae;Acanthamoeba;Acanthamoeba castellanii;Acanthamoeba castellanii str. Neff;
9.90349	2	g285.t1	#N/A	-	-	-	-	-	-	5e-05	-	585113091	22.22	N_gad	Nannochloropsis gaditana	Eukaryota_NO_Metazoa	72520	;cellular organisms;Eukaryota;Stramenopiles;Eustigmatophyceae;Eustigmatales;Monodopsidaceae;Nannochloropsis;Nannochloropsis gaditana;
9.90349	2	g5444.t1	Smr domain	-	-	-	-	-	5e-05	-	-	393217510	34.38	Fomit	Fomitiporia mediterranea MF3/22	Eukaryota_NO_Metazoa	694068	;cellular organisms;Eukaryota;Opisthokonta;Fungi;Dikarya;Basidiomycota;Agaricomycotina;Agaricomycetes;Agaricomycetes incertae sedis;Hymenochaetales;Hymenochaetaceae;Fomitiporia;Fomitiporia mediterranea;Fomitiporia mediterranea MF3/22;
9.90349	250	g14526.t1	Helicase conserved C-terminal domain	-	-	-	-	-	-	5e-39	1e-34	449702259	29.55	Entam	Entamoeba histolytica KU27	Eukaryota_NO_Metazoa	885311	;cellular organisms;Eukaryota;Amoebozoa;Archamoebae;Entamoebidae;Entamoeba;Entamoeba histolytica;Entamoeba histolytica KU27;
9.72117	250	g558.t1	HMG-box domain	-	-	-	-	-	-	3e-11	5e-07	401415962	41.76	Leish	Leishmania mexicana MHOM/GT/2001/U1103	Eukaryota_NO_Metazoa	929439	;cellular organisms;Eukaryota;Euglenozoa;Kinetoplastida;Trypanosomatidae;Leishmaniinae;Leishmania;Leishmania;Leishmania mexicana species complex;Leishmania mexicana;Leishmania mexicana MHOM/GT/2001/U1103;
9.68034	321	g22245.t1	Protein kinase domain	-	-	-	-	5e-32	-	-	8e-28	308807855	31.61	O_tau	Ostreococcus tauri	Eukaryota_NO_Metazoa	70448	;cellular organisms;Eukaryota;Viridiplantae;Chlorophyta;Mamiellophyceae;Mamiellales;Ostreococcus;Ostreococcus tauri;
9.56702	1	g12336.t1	BTB/POZ domain	-	-	-	-	-	-	7e-05	-	470251852	28.57	D_fas	Dictyostelium fasciculatum	Eukaryota_NO_Metazoa	261658	;cellular organisms;Eukaryota;Amoebozoa;Mycetozoa;Dictyosteliida;Dictyostelium;Dictyostelium fasciculatum;
9.56702	7	g14427.t1	Hsp70 protein	-	-	-	-	-	7e-05	-	-	494827213	25.93	Conio	Coniosporium apollinis CBS 100218	Eukaryota_NO_Metazoa	1168221	;cellular organisms;Eukaryota;Opisthokonta;Fungi;Dikarya;Ascomycota;saccharomyceta;Pezizomycotina;leotiomyceta;Eurotiomycetes;Chaetothyriomycetidae;Chaetothyriales;Herpotrichiellaceae;Coniosporium;Coniosporium apollinis;Coniosporium apollinis CBS 100218;
9.56702	1	g15809.t1	#N/A	-	-	-	-	-	-	7e-05	-	83282429	52.94	Plasm	Plasmodium yoelii yoelii 17XNL	Eukaryota_NO_Metazoa	352914	;cellular organisms;Eukaryota;Alveolata;Apicomplexa;Aconoidasida;Haemosporida;Plasmodium;Plasmodium (Vinckeia);Plasmodium yoelii;Plasmodium yoelii yoelii;Plasmodium yoelii yoelii 17XNL;
9.56702	1	g19048.t1	#N/A	-	7e-05	-	-	-	-	-	-	555542446	35.44	M_sch	Mucispirillum schaedleri	Bacteria	248039	;cellular organisms;Bacteria;Deferribacteres;Deferribacteres;Deferribacterales;Deferribacteraceae;Mucispirillum;Mucispirillum schaedleri;
9.43348	19	g13235.t1	#N/A	-	-	-	-	8e-05	-	-	-	546353593	43.27	I_mur	Ipomoea murucoides	Eukaryota_NO_Metazoa	1393930	;cellular organisms;Eukaryota;Viridiplantae;Streptophyta;Streptophytina;Embryophyta;Tracheophyta;Euphyllophyta;Spermatophyta;Magnoliophyta;Mesangiospermae;eudicotyledons;Gunneridae;Pentapetalae;asterids;lamiids;Solanales;Convolvulaceae;Ipomoeeae;Ipomoea;Ipomoea murucoides;
9.43348	1	g17974.t1	#N/A	-	-	-	-	-	-	8e-05	-	551539641	33.8	Emili	Emiliania huxleyi CCMP1516	Eukaryota_NO_Metazoa	280463	;cellular organisms;Eukaryota;Haptophyceae;Isochrysidales;Noelaerhabdaceae;Emiliania;Emiliania huxleyi;Emiliania huxleyi CCMP1516;
9.43348	1	g23505.t1	#N/A	-	8e-05	-	-	-	-	-	-	530322282	41.38	Parac	Paracoccus aminophilus JCM 7686	Bacteria	1367847	;cellular organisms;Bacteria;Proteobacteria;Alphaproteobacteria;Rhodobacterales;Rhodobacteraceae;Paracoccus;Paracoccus aminophilus;Paracoccus aminophilus JCM 7686;
9.21034	547	g11675.t1	Zinc knuckle	-	-	-	-	-	-	1e-16	1e-12	71747588	52.27	Trypa	Trypanosoma brucei brucei strain 927/4 GUTat10.1	Eukaryota_NO_Metazoa	999953	;cellular organisms;Eukaryota;Euglenozoa;Kinetoplastida;Trypanosomatidae;Trypanosoma;Trypanozoon;Trypanosoma brucei;Trypanosoma brucei brucei;Trypanosoma brucei brucei strain 927/4 GUTat10.1;
9.21034	251	g20033.t1	Hsp70 protein	-	-	-	-	5e-50	-	-	5e-46	357503375	30.57	M_tru	Medicago truncatula	Eukaryota_NO_Metazoa	3880	;cellular organisms;Eukaryota;Viridiplantae;Streptophyta;Streptophytina;Embryophyta;Tracheophyta;Euphyllophyta;Spermatophyta;Magnoliophyta;Mesangiospermae;eudicotyledons;Gunneridae;Pentapetalae;rosids;fabids;Fabales;Fabaceae;Papilionoideae;Trifolieae;Medicago;Medicago truncatula;
9.21034	427	g23511.t1	Toprim domain	-	-	-	-	-	-	6e-33	6e-29	118385846	30.28	T_the	Tetrahymena thermophila	Eukaryota_NO_Metazoa	5911	;cellular organisms;Eukaryota;Alveolata;Ciliophora;Intramacronucleata;Oligohymenophorea;Hymenostomatida;Tetrahymenina;Tetrahymenidae;Tetrahymena;Tetrahymena thermophila;
9.21034	253	g6862.t1	Trypsin	-	2e-21	-	-	-	-	-	2e-17	518730584	33.18	S_pur	Streptomyces purpureus	Bacteria	1951	;cellular organisms;Bacteria;Actinobacteria;Actinobacteria;Actinobacteridae;Actinomycetales;Streptomycineae;Streptomycetaceae;Streptomyces;Streptomyces purpureus;
9.21034	1	g1139.t1	#N/A	-	0.0001	-	-	-	-	-	-	550970020	28.91	R_mon	Rhizobium mongolense	Bacteria	57676	;cellular organisms;Bacteria;Proteobacteria;Alphaproteobacteria;Rhizobiales;Rhizobiaceae;Rhizobium/Agrobacterium group;Rhizobium;Rhizobium mongolense;
9.21034	1	g12214.t1	#N/A	-	-	-	-	-	-	0.0001	-	118347657	28.45	T_the	Tetrahymena thermophila	Eukaryota_NO_Metazoa	5911	;cellular organisms;Eukaryota;Alveolata;Ciliophora;Intramacronucleata;Oligohymenophorea;Hymenostomatida;Tetrahymenina;Tetrahymenidae;Tetrahymena;Tetrahymena thermophila;
9.21034	4	g15039.t1	#N/A	-	0.0001	-	-	-	-	-	-	489527690	33.87	P_syr	Pseudomonas syringae	Bacteria	317	;cellular organisms;Bacteria;Proteobacteria;Gammaproteobacteria;Pseudomonadales;Pseudomonadaceae;Pseudomonas;Pseudomonas syringae group;Pseudomonas syringae group genomosp. 1;Pseudomonas syringae;
9.21034	2	g15080.t1	#N/A	-	-	-	-	-	0.0001	-	-	552910466	31.68	Rhizo	Rhizophagus irregularis DAOM 181602	Eukaryota_NO_Metazoa	747089	;cellular organisms;Eukaryota;Opisthokonta;Fungi;Glomeromycota;Glomeromycetes;Glomerales;Glomeraceae;Rhizophagus;Rhizophagus irregularis;Rhizophagus irregularis DAOM 181602;
9.21034	23	g15179.t1	MULE transposase domain	-	-	-	-	-	-	2e-08	0.0002	62147646	22.69	P_inf	Phytophthora infestans	Eukaryota_NO_Metazoa	4787	;cellular organisms;Eukaryota;Stramenopiles;Oomycetes;Peronosporales;Phytophthora;Phytophthora infestans;
9.21034	54	g16480.t1	#N/A	-	-	-	-	-	-	2e-10	2e-06	167531197	60.2	Monos	Monosiga brevicollis MX1	Eukaryota_NO_Metazoa	431895	;cellular organisms;Eukaryota;Opisthokonta;Choanoflagellida;Codonosigidae;Monosiga;Monosiga brevicollis;Monosiga brevicollis MX1;
9.21034	2	g17198.t2	#N/A	-	0.0001	-	-	-	-	-	-	551284282	29.85	Curto	Curtobacterium sp. B8	Bacteria	95611	;cellular organisms;Bacteria;Actinobacteria;Actinobacteria;Actinobacteridae;Actinomycetales;Micrococcineae;Microbacteriaceae;Curtobacterium;Curtobacterium sp. B8;
9.21034	2	g17198.t3	#N/A	-	0.0001	-	-	-	-	-	-	551284282	29.85	Curto	Curtobacterium sp. B8	Bacteria	95611	;cellular organisms;Bacteria;Actinobacteria;Actinobacteria;Actinobacteridae;Actinomycetales;Micrococcineae;Microbacteriaceae;Curtobacterium;Curtobacterium sp. B8;
9.21034	253	g17206.t1	Protein kinase domain	-	-	-	-	-	-	2e-28	2e-24	470398234	32.34	Acant	Acanthamoeba castellanii str. Neff	Eukaryota_NO_Metazoa	1257118	;cellular organisms;Eukaryota;Amoebozoa;Centramoebida;Acanthamoebidae;Acanthamoeba;Acanthamoeba castellanii;Acanthamoeba castellanii str. Neff;
9.21034	1	g20428.t1	#N/A	-	-	-	-	0.0001	-	-	-	357495219	27.13	M_tru	Medicago truncatula	Eukaryota_NO_Metazoa	3880	;cellular organisms;Eukaryota;Viridiplantae;Streptophyta;Streptophytina;Embryophyta;Tracheophyta;Euphyllophyta;Spermatophyta;Magnoliophyta;Mesangiospermae;eudicotyledons;Gunneridae;Pentapetalae;rosids;fabids;Fabales;Fabaceae;Papilionoideae;Trifolieae;Medicago;Medicago truncatula;
9.21034	145	g23793.t1	50S ribosome-binding GTPase	-	-	-	-	-	7e-23	-	7e-19	552940825	30.42	Rhizo	Rhizophagus irregularis DAOM 181602	Eukaryota_NO_Metazoa	747089	;cellular organisms;Eukaryota;Opisthokonta;Fungi;Glomeromycota;Glomeromycetes;Glomerales;Glomeraceae;Rhizophagus;Rhizophagus irregularis;Rhizophagus irregularis DAOM 181602;
9.21034	1	g24335.t1	#N/A	-	-	-	-	-	0.0001	-	-	574140455	27.75	Kluyv	Kluyveromyces marxianus DMKU3-1042	Eukaryota_NO_Metazoa	1003335	;cellular organisms;Eukaryota;Opisthokonta;Fungi;Dikarya;Ascomycota;saccharomyceta;Saccharomycotina;Saccharomycetes;Saccharomycetales;Saccharomycetaceae;Kluyveromyces;Kluyveromyces marxianus;Kluyveromyces marxianus DMKU3-1042;
9.21034	250	g24402.t1	Mpv17 / PMP22 family	-	-	-	-	-	3e-27	-	3e-23	400595318	36.21	Beauv	Beauveria bassiana ARSEF 2860	Eukaryota_NO_Metazoa	655819	;cellular organisms;Eukaryota;Opisthokonta;Fungi;Dikarya;Ascomycota;saccharomyceta;Pezizomycotina;leotiomyceta;sordariomyceta;Sordariomycetes;Hypocreomycetidae;Hypocreales;Cordycipitaceae;Beauveria;Beauveria bassiana;Beauveria bassiana ARSEF 2860;
9.21034	2	g24746.t1	#N/A	-	-	-	-	-	0.0001	-	-	552933446	42.17	Rhizo	Rhizophagus irregularis DAOM 181602	Eukaryota_NO_Metazoa	747089	;cellular organisms;Eukaryota;Opisthokonta;Fungi;Glomeromycota;Glomeromycetes;Glomerales;Glomeraceae;Rhizophagus;Rhizophagus irregularis;Rhizophagus irregularis DAOM 181602;
9.21034	1	g7120.t1	#N/A	-	-	-	-	-	-	0.0001	-	544211718	29.93	Cyani	Cyanidioschyzon merolae strain 10D	Eukaryota_NO_Metazoa	280699	;cellular organisms;Eukaryota;Rhodophyta;Bangiophyceae;Cyanidiales;Cyanidiaceae;Cyanidioschyzon;Cyanidioschyzon merolae;Cyanidioschyzon merolae strain 10D;
9.21034	1	g7497.t1	#N/A	-	0.0001	-	-	-	-	-	-	521465017	37.23	Soran	Sorangium cellulosum So0157-2	Bacteria	1254432	;cellular organisms;Bacteria;Proteobacteria;delta/epsilon subdivisions;Deltaproteobacteria;Myxococcales;Sorangiineae;Polyangiaceae;Sorangium;Sorangium cellulosum;Sorangium cellulosum So0157-2;
9.21034	1	g7754.t1	Smr domain	-	-	-	-	-	0.0001	-	-	393217510	29.59	Fomit	Fomitiporia mediterranea MF3/22	Eukaryota_NO_Metazoa	694068	;cellular organisms;Eukaryota;Opisthokonta;Fungi;Dikarya;Basidiomycota;Agaricomycotina;Agaricomycetes;Agaricomycetes incertae sedis;Hymenochaetales;Hymenochaetaceae;Fomitiporia;Fomitiporia mediterranea;Fomitiporia mediterranea MF3/22;
9.21034	11	g8930.t1	Hsp70 protein	-	-	-	-	-	-	0.0001	-	546045	29.56	T_ser	Theileria sergenti	Eukaryota_NO_Metazoa	5877	;cellular organisms;Eukaryota;Alveolata;Apicomplexa;Aconoidasida;Piroplasmida;Theileriidae;Theileria;Theileria sergenti;
9.21034	255	g8905.t1	50S ribosome-binding GTPase	-	-	-	-	-	1e-104	-	1e-100	552918359	36.51	Rhizo	Rhizophagus irregularis DAOM 181602	Eukaryota_NO_Metazoa	747089	;cellular organisms;Eukaryota;Opisthokonta;Fungi;Glomeromycota;Glomeromycetes;Glomerales;Glomeraceae;Rhizophagus;Rhizophagus irregularis;Rhizophagus irregularis DAOM 181602;
9.21034	250	g15709.t1	Isochorismatase family	-	4e-133	-	-	-	-	-	4e-129	491417823	89.55	Acine	Acinetobacter	Bacteria	469	;cellular organisms;Bacteria;Proteobacteria;Gammaproteobacteria;Pseudomonadales;Moraxellaceae;Acinetobacter;
8.9872	250	g15960.t1	Acetyltransferase (GNAT) family	-	-	-	-	-	-	5e-18	4e-14	574466968	31.46	A_inv	Aphanomyces invadans	Eukaryota_NO_Metazoa	157072	;cellular organisms;Eukaryota;Stramenopiles;Oomycetes;Saprolegniales;Saprolegniaceae;Aphanomyces;Aphanomyces invadans;
8.80488	250	g16446.t1	Actin	-	-	-	-	-	-	3e-29	2e-25	511091726	27.35	E_inv	Entamoeba invadens	Eukaryota_NO_Metazoa	33085	;cellular organisms;Eukaryota;Amoebozoa;Archamoebae;Entamoebidae;Entamoeba;Entamoeba invadens;
8.80488	250	g7545.t1	Hsp70 protein	-	6e-48	-	-	-	-	-	4e-44	493611412	31.57	O_tri	Oscillochloris trichoides	Bacteria	104176	;cellular organisms;Bacteria;Chloroflexi;Chloroflexi;Chloroflexales;Oscillochloridaceae;Oscillochloris;Oscillochloris trichoides;
8.69951	154	g19200.t1	Putative zinc-finger domain	-	-	-	-	-	-	5e-14	3e-10	470379519	37.07	Acant	Acanthamoeba castellanii str. Neff	Eukaryota_NO_Metazoa	1257118	;cellular organisms;Eukaryota;Amoebozoa;Centramoebida;Acanthamoebidae;Acanthamoeba;Acanthamoeba castellanii;Acanthamoeba castellanii str. Neff;
8.51719	1	g11699.t1	#N/A	-	-	-	-	-	0.0002	-	-	552919506	42.99	Rhizo	Rhizophagus irregularis DAOM 181602	Eukaryota_NO_Metazoa	747089	;cellular organisms;Eukaryota;Opisthokonta;Fungi;Glomeromycota;Glomeromycetes;Glomerales;Glomeraceae;Rhizophagus;Rhizophagus irregularis;Rhizophagus irregularis DAOM 181602;
8.51719	32	g14148.t1	#N/A	-	-	-	-	-	-	0.0002	-	568025037	26.67	P_par	Phytophthora parasitica	Eukaryota_NO_Metazoa	4792	;cellular organisms;Eukaryota;Stramenopiles;Oomycetes;Peronosporales;Phytophthora;Phytophthora parasitica;
8.51719	2	g14891.t1	#N/A	-	0.0002	-	-	-	-	-	-	496850385	52.83	S_mas	Staphylococcus massiliensis	Bacteria	555791	;cellular organisms;Bacteria;Firmicutes;Bacilli;Bacillales;Staphylococcaceae;Staphylococcus;Staphylococcus massiliensis;
8.51719	1	g16313.t1	#N/A	-	-	-	-	-	-	0.0002	-	167534955	24.46	Monos	Monosiga brevicollis MX1	Eukaryota_NO_Metazoa	431895	;cellular organisms;Eukaryota;Opisthokonta;Choanoflagellida;Codonosigidae;Monosiga;Monosiga brevicollis;Monosiga brevicollis MX1;
8.51719	2	g16369.t1	#N/A	-	-	-	-	-	0.0002	-	-	384488285	26.14	Rhizo	Rhizopus delemar RA 99-880	Eukaryota_NO_Metazoa	246409	;cellular organisms;Eukaryota;Opisthokonta;Fungi;Fungi incertae sedis;Early diverging fungal lineages;Mucoromycotina;Mucorales;Mucorineae;Rhizopodaceae;Rhizopus;Rhizopus delemar;Rhizopus delemar RA 99-880;
8.51719	3	g16893.t1	BTB/POZ domain	-	-	-	-	0.0002	-	-	-	226529439	29.45	Z_may	Zea mays	Eukaryota_NO_Metazoa	4577	;cellular organisms;Eukaryota;Viridiplantae;Streptophyta;Streptophytina;Embryophyta;Tracheophyta;Euphyllophyta;Spermatophyta;Magnoliophyta;Mesangiospermae;Liliopsida;Petrosaviidae;commelinids;Poales;Poaceae;PACMAD clade;Panicoideae;Andropogoneae;Zea;Zea mays;
8.51719	2	g17198.t1	#N/A	-	0.0002	-	-	-	-	-	-	551284282	29.85	Curto	Curtobacterium sp. B8	Bacteria	95611	;cellular organisms;Bacteria;Actinobacteria;Actinobacteria;Actinobacteridae;Actinomycetales;Micrococcineae;Microbacteriaceae;Curtobacterium;Curtobacterium sp. B8;
8.51719	1	g19096.t1	#N/A	-	0.0002	-	-	-	-	-	-	551247797	30.63	A_vac	Actinomyces vaccimaxillae	Bacteria	183916	;cellular organisms;Bacteria;Actinobacteria;Actinobacteria;Actinobacteridae;Actinomycetales;Actinomycineae;Actinomycetaceae;Actinomyces;Actinomyces vaccimaxillae;
8.51719	2	g21874.t1	#N/A	-	0.0002	-	-	-	-	-	-	294672844	59.46	Prevo	Prevotella ruminicola 23	Bacteria	264731	;cellular organisms;Bacteria;Bacteroidetes/Chlorobi group;Bacteroidetes;Bacteroidia;Bacteroidales;Prevotellaceae;Prevotella;Prevotella ruminicola;Prevotella ruminicola 23;
8.51719	2	g24752.t1	#N/A	-	-	-	-	-	-	0.0002	-	399216573	25.1	Babes	Babesia microti strain RI	Eukaryota_NO_Metazoa	1133968	;cellular organisms;Eukaryota;Alveolata;Apicomplexa;Aconoidasida;Piroplasmida;Babesiidae;Babesia;Babesia microti;Babesia microti strain RI;
8.51719	1	g5050.t1	#N/A	-	-	-	-	-	0.0002	-	-	440486630	39	Magna	Magnaporthe oryzae P131	Eukaryota_NO_Metazoa	1143193	;cellular organisms;Eukaryota;Opisthokonta;Fungi;Dikarya;Ascomycota;saccharomyceta;Pezizomycotina;leotiomyceta;sordariomyceta;Sordariomycetes;Sordariomycetidae;Magnaporthales;Magnaporthaceae;Magnaporthe;Magnaporthe oryzae;Magnaporthe oryzae P131;
8.51719	7	g6694.t1	#N/A	-	0.0002	-	-	-	-	-	-	512679583	31.19	Sutte	Sutterella	Bacteria	40544	;cellular organisms;Bacteria;Proteobacteria;Betaproteobacteria;Burkholderiales;Sutterellaceae;Sutterella;
8.51719	1	g8235.t1	#N/A	-	0.0002	-	-	-	-	-	-	521464563	29.92	Soran	Sorangium cellulosum So0157-2	Bacteria	1254432	;cellular organisms;Bacteria;Proteobacteria;delta/epsilon subdivisions;Deltaproteobacteria;Myxococcales;Sorangiineae;Polyangiaceae;Sorangium;Sorangium cellulosum;Sorangium cellulosum So0157-2;
8.51719	250	g18647.t1	Uracil DNA glycosylase superfamily	-	2e-51	-	-	-	-	-	1e-47	517747011	42.79	H_zha	Halomonas zhanjiangensis	Bacteria	1121960	;cellular organisms;Bacteria;Proteobacteria;Gammaproteobacteria;Oceanospirillales;Halomonadaceae;Halomonas;Halomonas zhanjiangensis;
8.39941	961	g13936.t1	Armadillo/beta-catenin-like repeat	-	-	-	-	9e-26	-	-	4e-22	302848631	28.78	Volvo	Volvox carteri f. nagariensis	Eukaryota_NO_Metazoa	3068	;cellular organisms;Eukaryota;Viridiplantae;Chlorophyta;Chlorophyceae;Chlamydomonadales;Volvocaceae;Volvox;Volvox carteri;Volvox carteri f. nagariensis;
8.29405	12	g22830.t1	Chitin binding Peritrophin-A domain	-	-	-	-	-	5e-09	-	2e-05	402466842	24.47	Edhaz	Edhazardia aedis USNM 41457	Eukaryota_NO_Metazoa	1003232	;cellular organisms;Eukaryota;Opisthokonta;Fungi;Microsporidia;Microsporidia incertae sedis;Culicosporidae;Edhazardia;Edhazardia aedis;Edhazardia aedis USNM 41457;
8.29405	255	g9528.t1	50S ribosome-binding GTPase	-	-	-	-	-	1e-90	-	4e-87	552918359	37.12	Rhizo	Rhizophagus irregularis DAOM 181602	Eukaryota_NO_Metazoa	747089	;cellular organisms;Eukaryota;Opisthokonta;Fungi;Glomeromycota;Glomeromycetes;Glomerales;Glomeraceae;Rhizophagus;Rhizophagus irregularis;Rhizophagus irregularis DAOM 181602;
8.16052	250	g21036.t1	BTB/POZ domain	-	-	-	-	2e-13	-	-	7e-10	297807321	30.13	Arabi	Arabidopsis lyrata subsp. lyrata	Eukaryota_NO_Metazoa	81972	;cellular organisms;Eukaryota;Viridiplantae;Streptophyta;Streptophytina;Embryophyta;Tracheophyta;Euphyllophyta;Spermatophyta;Magnoliophyta;Mesangiospermae;eudicotyledons;Gunneridae;Pentapetalae;rosids;malvids;Brassicales;Brassicaceae;Camelineae;Arabidopsis;Arabidopsis lyrata;Arabidopsis lyrata subsp. lyrata;
8.11173	213	g3100.t1	Phage integrase family	-	6e-14	-	-	-	-	-	2e-10	497394394	25.69	Desmo	Desmospora sp. 8437	Bacteria	997346	;cellular organisms;Bacteria;Firmicutes;Bacilli;Bacillales;Thermoactinomycetaceae;Desmospora;Desmospora sp. 8437;
8.11173	1	g1241.t1	#N/A	-	-	-	-	-	0.0003	-	-	321258518	51.67	Crypt	Cryptococcus gattii WM276	Eukaryota_NO_Metazoa	367775	;cellular organisms;Eukaryota;Opisthokonta;Fungi;Dikarya;Basidiomycota;Agaricomycotina;Tremellomycetes;Tremellales;Tremellaceae;Filobasidiella;Filobasidiella/Cryptococcus neoformans species complex;Cryptococcus gattii;Cryptococcus gattii WM276;
8.11173	3	g3228.t1	Domain of unknown function (DUF3635)	-	-	-	-	-	0.0003	-	-	303388697	29.67	Encep	Encephalitozoon intestinalis ATCC 50506	Eukaryota_NO_Metazoa	876142	;cellular organisms;Eukaryota;Opisthokonta;Fungi;Microsporidia;Apansporoblastina;Unikaryonidae;Encephalitozoon;Encephalitozoon intestinalis;Encephalitozoon intestinalis ATCC 50506;
8.11173	1	g3886.t1	#N/A	-	-	-	-	-	0.0003	-	-	531862960	35.65	Ophio	Ophiocordyceps sinensis CO18	Eukaryota_NO_Metazoa	911162	;cellular organisms;Eukaryota;Opisthokonta;Fungi;Dikarya;Ascomycota;saccharomyceta;Pezizomycotina;leotiomyceta;sordariomyceta;Sordariomycetes;Hypocreomycetidae;Hypocreales;Ophiocordycipitaceae;Ophiocordyceps;Ophiocordyceps sinensis;Ophiocordyceps sinensis CO18;
8.11173	4	g7046.t1	#N/A	-	-	-	-	-	0.0003	-	-	452848386	26.92	Dothi	Dothistroma septosporum NZE10	Eukaryota_NO_Metazoa	675120	;cellular organisms;Eukaryota;Opisthokonta;Fungi;Dikarya;Ascomycota;saccharomyceta;Pezizomycotina;leotiomyceta;dothideomyceta;Dothideomycetes;Dothideomycetidae;Capnodiales;Mycosphaerellaceae;Mycosphaerella;Mycosphaerella pini;Dothistroma septosporum NZE10;
8.11173	1	g7796.t1	EF-hand domain pair	-	-	-	-	-	-	0.0003	-	470507399	41.54	Acant	Acanthamoeba castellanii str. Neff	Eukaryota_NO_Metazoa	1257118	;cellular organisms;Eukaryota;Amoebozoa;Centramoebida;Acanthamoebidae;Acanthamoeba;Acanthamoeba castellanii;Acanthamoeba castellanii str. Neff;
8.11173	1	g9149.t1	Tetratricopeptide repeat	-	0.0003	-	-	-	-	-	-	494669848	25.63	O_gui	Oceaniovalibus guishaninsula	Bacteria	1046117	;cellular organisms;Bacteria;Proteobacteria;Alphaproteobacteria;Rhodobacterales;Rhodobacteraceae;Oceaniovalibus;Oceaniovalibus guishaninsula;
7.95758	250	g23625.t1	Hsp70 protein	-	-	-	-	-	-	7e-17	2e-13	224966972	32.48	B_gib	Babesia gibsoni	Eukaryota_NO_Metazoa	33632	;cellular organisms;Eukaryota;Alveolata;Apicomplexa;Aconoidasida;Piroplasmida;Babesiidae;Babesia;Babesia gibsoni;
7.95758	250	g12295.t1	Protein kinase domain	-	-	-	-	-	-	7e-68	2e-64	401429230	43.49	Leish	Leishmania mexicana MHOM/GT/2001/U1103	Eukaryota_NO_Metazoa	929439	;cellular organisms;Eukaryota;Euglenozoa;Kinetoplastida;Trypanosomatidae;Leishmaniinae;Leishmania;Leishmania;Leishmania mexicana species complex;Leishmania mexicana;Leishmania mexicana MHOM/GT/2001/U1103;
7.82405	1	g12160.t1	#N/A	-	-	-	-	-	-	0.0004	-	123472434	31.51	Trich	Trichomonas vaginalis G3	Eukaryota_NO_Metazoa	412133	;cellular organisms;Eukaryota;Parabasalia;Trichomonadida;Trichomonadidae;Trichomonas;Trichomonas vaginalis;Trichomonas vaginalis G3;
7.82405	2	g1565.t1	Trypsin	-	0.0004	-	-	-	-	-	-	493548416	47.92	A_che	Austwickia chelonae	Bacteria	100225	;cellular organisms;Bacteria;Actinobacteria;Actinobacteria;Actinobacteridae;Actinomycetales;Micrococcineae;Dermatophilaceae;Austwickia;Austwickia chelonae;
7.82405	219	g15954.t1	50S ribosome-binding GTPase	-	-	-	-	-	-	2e-23	5e-20	559179061	38.69	G_int	Giardia intestinalis	Eukaryota_NO_Metazoa	5741	;cellular organisms;Eukaryota;Fornicata;Diplomonadida;Hexamitidae;Giardiinae;Giardia;Giardia intestinalis;
7.82405	3	g21378.t1	#N/A	-	-	-	-	0.0004	-	-	-	571511833	29.47	G_max	Glycine max	Eukaryota_NO_Metazoa	3847	;cellular organisms;Eukaryota;Viridiplantae;Streptophyta;Streptophytina;Embryophyta;Tracheophyta;Euphyllophyta;Spermatophyta;Magnoliophyta;Mesangiospermae;eudicotyledons;Gunneridae;Pentapetalae;rosids;fabids;Fabales;Fabaceae;Papilionoideae;Phaseoleae;Glycine;Soja;Glycine max;
7.82405	2	g22677.t2	#N/A	-	-	-	-	-	0.0004	-	-	449546546	25.57	Cerip	Ceriporiopsis subvermispora B	Eukaryota_NO_Metazoa	914234	;cellular organisms;Eukaryota;Opisthokonta;Fungi;Dikarya;Basidiomycota;Agaricomycotina;Agaricomycetes;Agaricomycetes incertae sedis;Polyporales;Meruliaceae;Ceriporiopsis;Ceriporiopsis subvermispora;Ceriporiopsis subvermispora B;
7.82405	2	g23067.t1	#N/A	-	-	-	-	-	0.0004	-	-	594722691	33.02	M_rob	Metarhizium robertsii	Eukaryota_NO_Metazoa	568076	;cellular organisms;Eukaryota;Opisthokonta;Fungi;Dikarya;Ascomycota;saccharomyceta;Pezizomycotina;leotiomyceta;sordariomyceta;Sordariomycetes;Hypocreomycetidae;Hypocreales;Clavicipitaceae;mitosporic Clavicipitaceae;Metarhizium;Metarhizium robertsii;
7.82405	1	g23365.t2	#N/A	-	0.0004	-	-	-	-	-	-	489088464	57.69	S_spi	Sphingobacterium spiritivorum	Bacteria	258	;cellular organisms;Bacteria;Bacteroidetes/Chlorobi group;Bacteroidetes;Sphingobacteriia;Sphingobacteriales;Sphingobacteriaceae;Sphingobacterium;Sphingobacterium spiritivorum;
7.82405	1	g2386.t1	#N/A	-	-	-	-	-	0.0004	-	-	552933446	42.86	Rhizo	Rhizophagus irregularis DAOM 181602	Eukaryota_NO_Metazoa	747089	;cellular organisms;Eukaryota;Opisthokonta;Fungi;Glomeromycota;Glomeromycetes;Glomerales;Glomeraceae;Rhizophagus;Rhizophagus irregularis;Rhizophagus irregularis DAOM 181602;
7.82405	4	g24199.t1	Ubiquitin family	-	-	-	0.0004	-	-	-	-	90592852	34.29	Agrot	Agrotis segetum nucleopolyhedrovirus	Viruses	31508	;Viruses;dsDNA viruses, no RNA stage;Baculoviridae;Alphabaculovirus;Agrotis segetum nucleopolyhedrovirus;
7.82405	1	g288.t1	#N/A	-	-	-	-	-	-	0.0004	-	570325569	34.23	Phyto	Phytophthora parasitica P1976	Eukaryota_NO_Metazoa	1317066	;cellular organisms;Eukaryota;Stramenopiles;Oomycetes;Peronosporales;Phytophthora;Phytophthora parasitica;Phytophthora parasitica P1976;
7.82405	1	g6490.t1	#N/A	-	-	-	-	0.0004	-	-	-	545359057	28.42	Cocco	Coccomyxa subellipsoidea C-169	Eukaryota_NO_Metazoa	574566	;cellular organisms;Eukaryota;Viridiplantae;Chlorophyta;Trebouxiophyceae;Trebouxiophyceae incertae sedis;Coccomyxaceae;Coccomyxa;Coccomyxa subellipsoidea;Coccomyxa subellipsoidea C-169;
7.82405	251	g18848.t1	Kinesin motor domain	-	-	-	-	-	8e-57	-	2e-53	363751493	39.71	Eremo	Eremothecium cymbalariae DBVPG#7215	Eukaryota_NO_Metazoa	931890	;cellular organisms;Eukaryota;Opisthokonta;Fungi;Dikarya;Ascomycota;saccharomyceta;Saccharomycotina;Saccharomycetes;Saccharomycetales;Saccharomycetaceae;Eremothecium;Eremothecium cymbalariae;Eremothecium cymbalariae DBVPG#7215;
7.75505	250	g9593.t1	Ring finger domain	-	-	-	-	-	3e-09	-	7e-06	573980537	37.5	Cordy	Cordyceps militaris CM01	Eukaryota_NO_Metazoa	983644	;cellular organisms;Eukaryota;Opisthokonta;Fungi;Dikarya;Ascomycota;saccharomyceta;Pezizomycotina;leotiomyceta;sordariomyceta;Sordariomycetes;Hypocreomycetidae;Hypocreales;Cordycipitaceae;Cordyceps;Cordyceps militaris;Cordyceps militaris CM01;
7.6009	1	g11349.t1	#N/A	-	0.0005	-	-	-	-	-	-	491539309	41.46	H_kun	Helcococcus kunzii	Bacteria	40091	;cellular organisms;Bacteria;Firmicutes;Clostridia;Clostridiales;Clostridiales incertae sedis;Clostridiales Family XI. Incertae Sedis;Helcococcus;Helcococcus kunzii;
7.6009	2	g13291.t1	#N/A	-	-	-	-	-	0.0005	-	-	584390961	32.61	Kurai	Kuraishia capsulata CBS 1993	Eukaryota_NO_Metazoa	1382522	;cellular organisms;Eukaryota;Opisthokonta;Fungi;Dikarya;Ascomycota;saccharomyceta;Saccharomycotina;Saccharomycetes;Saccharomycetales;Saccharomycetales incertae sedis;Kuraishia;Kuraishia capsulata;Kuraishia capsulata CBS 1993;
7.6009	2	g15937.t1	#N/A	-	-	-	-	-	-	0.0005	-	510948087	33.33	P_coa	Plasmodium coatneyi	Eukaryota_NO_Metazoa	208452	;cellular organisms;Eukaryota;Alveolata;Apicomplexa;Aconoidasida;Haemosporida;Plasmodium;Plasmodium coatneyi;
7.6009	282	g16162.t1	Interferon-inducible GTPase (IIGP)	-	-	-	-	-	2e-22	-	4e-19	392585257	28.92	Conio	Coniophora puteana RWD-64-598 SS2	Eukaryota_NO_Metazoa	741705	;cellular organisms;Eukaryota;Opisthokonta;Fungi;Dikarya;Basidiomycota;Agaricomycotina;Agaricomycetes;Agaricomycetidae;Boletales;Coniophorineae;Coniophoraceae;Coniophora;Coniophora puteana;Coniophora puteana RWD-64-598 SS2;
7.6009	1	g20958.t1	Skp1 family, dimerisation domain	-	-	-	-	0.0005	-	-	-	241872560	27.52	L_lon	Lilium longiflorum	Eukaryota_NO_Metazoa	4690	;cellular organisms;Eukaryota;Viridiplantae;Streptophyta;Streptophytina;Embryophyta;Tracheophyta;Euphyllophyta;Spermatophyta;Magnoliophyta;Mesangiospermae;Liliopsida;Petrosaviidae;Liliales;Liliaceae;Lilium;Lilium longiflorum;
7.6009	1	g21540.t1	#N/A	-	0.0005	-	-	-	-	-	-	488413577	20.69	S_sap	Staphylococcus saprophyticus	Bacteria	29385	;cellular organisms;Bacteria;Firmicutes;Bacilli;Bacillales;Staphylococcaceae;Staphylococcus;Staphylococcus saprophyticus;
7.6009	2	g22677.t1	#N/A	-	-	-	-	-	0.0005	-	-	449546546	25.57	Cerip	Ceriporiopsis subvermispora B	Eukaryota_NO_Metazoa	914234	;cellular organisms;Eukaryota;Opisthokonta;Fungi;Dikarya;Basidiomycota;Agaricomycotina;Agaricomycetes;Agaricomycetes incertae sedis;Polyporales;Meruliaceae;Ceriporiopsis;Ceriporiopsis subvermispora;Ceriporiopsis subvermispora B;
7.6009	2	g24532.t1	Dolichol phosphate-mannose biosynthesis regulatory protein (DPM2)	-	-	-	-	-	-	0.0005	-	574114544	38.3	A_ast	Aphanomyces astaci	Eukaryota_NO_Metazoa	112090	;cellular organisms;Eukaryota;Stramenopiles;Oomycetes;Saprolegniales;Saprolegniaceae;Aphanomyces;Aphanomyces astaci;
7.6009	172	g2671.t1	BTB/POZ domain	-	-	-	-	1e-10	-	-	2e-07	462401173	27.51	P_per	Prunus persica	Eukaryota_NO_Metazoa	3760	;cellular organisms;Eukaryota;Viridiplantae;Streptophyta;Streptophytina;Embryophyta;Tracheophyta;Euphyllophyta;Spermatophyta;Magnoliophyta;Mesangiospermae;eudicotyledons;Gunneridae;Pentapetalae;rosids;fabids;Rosales;Rosaceae;Maloideae;Amygdaleae;Prunus;Prunus persica;
7.6009	169	g2671.t2	BTB/POZ domain	-	-	-	-	1e-10	-	-	2e-07	462401173	27.51	P_per	Prunus persica	Eukaryota_NO_Metazoa	3760	;cellular organisms;Eukaryota;Viridiplantae;Streptophyta;Streptophytina;Embryophyta;Tracheophyta;Euphyllophyta;Spermatophyta;Magnoliophyta;Mesangiospermae;eudicotyledons;Gunneridae;Pentapetalae;rosids;fabids;Rosales;Rosaceae;Maloideae;Amygdaleae;Prunus;Prunus persica;
7.6009	1	g6978.t1	#N/A	-	0.0005	-	-	-	-	-	-	511442570	22.73	Lacto	Lactobacillus paracasei subsp. paracasei Lpp41	Bacteria	1256208	;cellular organisms;Bacteria;Firmicutes;Bacilli;Lactobacillales;Lactobacillaceae;Lactobacillus;Lactobacillus casei group;Lactobacillus paracasei;Lactobacillus paracasei subsp. paracasei;Lactobacillus paracasei subsp. paracasei Lpp41;
7.6009	1	g7997.t1	#N/A	-	-	-	-	0.0005	-	-	-	168028646	38.96	P_pat	Physcomitrella patens	Eukaryota_NO_Metazoa	3218	;cellular organisms;Eukaryota;Viridiplantae;Streptophyta;Streptophytina;Embryophyta;Bryophyta;Bryophytina;Bryopsida;Funariidae;Funariales;Funariaceae;Physcomitrella;Physcomitrella patens;
7.6009	250	g9268.t1	Helicase conserved C-terminal domain	-	-	-	-	5e-62	-	-	1e-58	566163906	32.19	P_tri	Populus trichocarpa	Eukaryota_NO_Metazoa	3694	;cellular organisms;Eukaryota;Viridiplantae;Streptophyta;Streptophytina;Embryophyta;Tracheophyta;Euphyllophyta;Spermatophyta;Magnoliophyta;Mesangiospermae;eudicotyledons;Gunneridae;Pentapetalae;rosids;fabids;Malpighiales;Salicaceae;Saliceae;Populus;Populus trichocarpa;
7.6009	250	g10224.t1	Hsp70 protein	-	-	-	-	-	-	3e-149	6e-146	66826525	39.97	Dicty	Dictyostelium discoideum AX4	Eukaryota_NO_Metazoa	352472	;cellular organisms;Eukaryota;Amoebozoa;Mycetozoa;Dictyosteliida;Dictyostelium;Dictyostelium discoideum;Dictyostelium discoideum AX4;
7.46737	37	g3307.t1	Inner membrane complex protein	-	-	-	-	-	-	4e-14	7e-11	551640871	43.45	Guill	Guillardia theta CCMP2712	Eukaryota_NO_Metazoa	905079	;cellular organisms;Eukaryota;Cryptophyta;Pyrenomonadales;Geminigeraceae;Guillardia;Guillardia theta;Guillardia theta CCMP2712;
7.41858	2	g1070.t1	#N/A	-	-	-	-	-	-	0.0006	-	72392132	33.33	Trypa	Trypanosoma brucei brucei strain 927/4 GUTat10.1	Eukaryota_NO_Metazoa	999953	;cellular organisms;Eukaryota;Euglenozoa;Kinetoplastida;Trypanosomatidae;Trypanosoma;Trypanozoon;Trypanosoma brucei;Trypanosoma brucei brucei;Trypanosoma brucei brucei strain 927/4 GUTat10.1;
7.41858	78	g12869.t1	LBP / BPI / CETP family, N-terminal domain	-	-	-	-	-	-	3e-16	5e-13	470435622	22.04	Acant	Acanthamoeba castellanii str. Neff	Eukaryota_NO_Metazoa	1257118	;cellular organisms;Eukaryota;Amoebozoa;Centramoebida;Acanthamoebidae;Acanthamoeba;Acanthamoeba castellanii;Acanthamoeba castellanii str. Neff;
7.41858	1	g15632.t1	#N/A	-	-	-	-	0.0006	-	-	-	546353593	41.84	I_mur	Ipomoea murucoides	Eukaryota_NO_Metazoa	1393930	;cellular organisms;Eukaryota;Viridiplantae;Streptophyta;Streptophytina;Embryophyta;Tracheophyta;Euphyllophyta;Spermatophyta;Magnoliophyta;Mesangiospermae;eudicotyledons;Gunneridae;Pentapetalae;asterids;lamiids;Solanales;Convolvulaceae;Ipomoeeae;Ipomoea;Ipomoea murucoides;
7.41858	250	g1674.t2	DEAD/DEAH box helicase	-	6e-11	-	-	-	-	-	1e-07	511067007	22.48	E_cae	Enterorhabdus caecimuris	Bacteria	671266	;cellular organisms;Bacteria;Actinobacteria;Actinobacteria;Coriobacteridae;Coriobacteriales;Coriobacterineae;Coriobacteriaceae;Enterorhabdus;Enterorhabdus caecimuris;
7.41858	251	g17153.t1	Domain of unknown function (DUF3635)	-	-	-	-	6e-27	-	-	1e-23	567871419	32.88	C_cle	Citrus clementina	Eukaryota_NO_Metazoa	85681	;cellular organisms;Eukaryota;Viridiplantae;Streptophyta;Streptophytina;Embryophyta;Tracheophyta;Euphyllophyta;Spermatophyta;Magnoliophyta;Mesangiospermae;eudicotyledons;Gunneridae;Pentapetalae;rosids;malvids;Sapindales;Rutaceae;Citrus;Citrus clementina;
7.41858	1	g18654.t1	#N/A	-	-	-	-	0.0006	-	-	-	573960582	43.9	O_bra	Oryza brachyantha	Eukaryota_NO_Metazoa	4533	;cellular organisms;Eukaryota;Viridiplantae;Streptophyta;Streptophytina;Embryophyta;Tracheophyta;Euphyllophyta;Spermatophyta;Magnoliophyta;Mesangiospermae;Liliopsida;Petrosaviidae;commelinids;Poales;Poaceae;BEP clade;Ehrhartoideae;Oryzeae;Oryza;Oryza brachyantha;
7.41858	1	g22427.t1	Hsp20/alpha crystallin family	-	0.0006	-	-	-	-	-	-	495866208	28.42	L_lic	Leptospira licerasiae	Bacteria	447106	;cellular organisms;Bacteria;Spirochaetes;Spirochaetia;Spirochaetales;Leptospiraceae;Leptospira;Leptospira licerasiae;
7.41858	3	g23282.t1	#N/A	-	-	-	-	-	-	0.0006	-	33413776	25	P_fal	Plasmodium falciparum	Eukaryota_NO_Metazoa	5833	;cellular organisms;Eukaryota;Alveolata;Apicomplexa;Aconoidasida;Haemosporida;Plasmodium;Plasmodium (Laverania);Plasmodium falciparum;
7.41858	2	g6868.t1	#N/A	-	-	-	-	-	0.0006	-	-	471881466	33.72	Rhizo	Rhizoctonia solani AG-1 IB	Eukaryota_NO_Metazoa	1108050	;cellular organisms;Eukaryota;Opisthokonta;Fungi;Dikarya;Basidiomycota;Agaricomycotina;Agaricomycetes;Agaricomycetes incertae sedis;Cantharellales;Ceratobasidiaceae;mitosporic Ceratobasidiaceae;Rhizoctonia;Rhizoctonia solani;Rhizoctonia solani AG-1 IB;
7.41858	1	g8364.t1	#N/A	-	-	-	-	-	-	0.0006	-	118389844	31	T_the	Tetrahymena thermophila	Eukaryota_NO_Metazoa	5911	;cellular organisms;Eukaryota;Alveolata;Ciliophora;Intramacronucleata;Oligohymenophorea;Hymenostomatida;Tetrahymenina;Tetrahymenidae;Tetrahymena;Tetrahymena thermophila;
7.41858	1	g9957.t1	#N/A	-	-	-	-	-	-	0.0006	-	281205599	30.86	Polys	Polysphondylium pallidum PN500	Eukaryota_NO_Metazoa	670386	;cellular organisms;Eukaryota;Amoebozoa;Mycetozoa;Dictyosteliida;Polysphondylium;Polysphondylium pallidum;Polysphondylium pallidum PN500;
7.37776	154	g6005.t1	hAT family C-terminal dimerisation region	-	-	-	-	5e-11	-	-	8e-08	565423256	33.83	C_rub	Capsella rubella	Eukaryota_NO_Metazoa	81985	;cellular organisms;Eukaryota;Viridiplantae;Streptophyta;Streptophytina;Embryophyta;Tracheophyta;Euphyllophyta;Spermatophyta;Magnoliophyta;Mesangiospermae;eudicotyledons;Gunneridae;Pentapetalae;rosids;malvids;Brassicales;Brassicaceae;Camelineae;Capsella;Capsella rubella;
7.31322	77	g16406.t1	PIF1-like helicase	-	-	-	-	4e-08	-	-	6e-05	242051190	33.06	S_bic	Sorghum bicolor	Eukaryota_NO_Metazoa	4558	;cellular organisms;Eukaryota;Viridiplantae;Streptophyta;Streptophytina;Embryophyta;Tracheophyta;Euphyllophyta;Spermatophyta;Magnoliophyta;Mesangiospermae;Liliopsida;Petrosaviidae;commelinids;Poales;Poaceae;PACMAD clade;Panicoideae;Andropogoneae;Sorghum;Sorghum bicolor;
7.31322	5	g6043.t1	#N/A	-	-	-	-	-	-	2e-08	3e-05	514684055	41.43	S_ros	Salpingoeca rosetta	Eukaryota_NO_Metazoa	946362	;cellular organisms;Eukaryota;Opisthokonta;Choanoflagellida;Salpingoecidae;Salpingoeca;Salpingoeca rosetta;
7.26443	1	g12055.t1	WW domain	-	-	-	-	-	-	0.0007	-	325181902	33.33	Albug	Albugo laibachii Nc14	Eukaryota_NO_Metazoa	890382	;cellular organisms;Eukaryota;Stramenopiles;Oomycetes;Albuginales;Albuginaceae;Albugo;Albugo laibachii;Albugo laibachii Nc14;
7.26443	66	g14300.t1	BTB/POZ domain	-	-	-	-	-	-	7e-08	0.0001	294866404	33.33	Perki	Perkinsus marinus ATCC 50983	Eukaryota_NO_Metazoa	423536	;cellular organisms;Eukaryota;Alveolata;Perkinsea;Perkinsida;Perkinsidae;Perkinsus;Perkinsus marinus;Perkinsus marinus ATCC 50983;
7.26443	250	g1674.t1	DEAD/DEAH box helicase	-	7e-11	-	-	-	-	-	1e-07	511067007	22.48	E_cae	Enterorhabdus caecimuris	Bacteria	671266	;cellular organisms;Bacteria;Actinobacteria;Actinobacteria;Coriobacteridae;Coriobacteriales;Coriobacterineae;Coriobacteriaceae;Enterorhabdus;Enterorhabdus caecimuris;
7.26443	250	g23045.t1	#N/A	-	-	-	-	7e-14	-	-	1e-10	567890213	29.71	C_cle	Citrus clementina	Eukaryota_NO_Metazoa	85681	;cellular organisms;Eukaryota;Viridiplantae;Streptophyta;Streptophytina;Embryophyta;Tracheophyta;Euphyllophyta;Spermatophyta;Magnoliophyta;Mesangiospermae;eudicotyledons;Gunneridae;Pentapetalae;rosids;malvids;Sapindales;Rutaceae;Citrus;Citrus clementina;
7.26443	1	g3377.t1	Tetratricopeptide repeat	-	0.0007	-	-	-	-	-	-	289548835	27.68	Therm	Thermocrinis albus DSM 14484	Bacteria	638303	;cellular organisms;Bacteria;Aquificae;Aquificae;Aquificales;Aquificaceae;Thermocrinis;Thermocrinis albus;Thermocrinis albus DSM 14484;
7.19544	250	g11897.t1	Protein kinase domain	-	-	-	-	-	6e-14	-	8e-11	2257532	37.9	S_pom	Schizosaccharomyces pombe	Eukaryota_NO_Metazoa	4896	;cellular organisms;Eukaryota;Opisthokonta;Fungi;Dikarya;Ascomycota;Taphrinomycotina;Schizosaccharomycetes;Schizosaccharomycetales;Schizosaccharomycetaceae;Schizosaccharomyces;Schizosaccharomyces pombe;
7.15907	109	g6252.t1	BTB/POZ domain	-	-	-	-	7e-10	-	-	9e-07	326529369	32.45	Horde	Hordeum vulgare subsp. vulgare	Eukaryota_NO_Metazoa	112509	;cellular organisms;Eukaryota;Viridiplantae;Streptophyta;Streptophytina;Embryophyta;Tracheophyta;Euphyllophyta;Spermatophyta;Magnoliophyta;Mesangiospermae;Liliopsida;Petrosaviidae;commelinids;Poales;Poaceae;BEP clade;Pooideae;Triticeae;Hordeum;Hordeum vulgare;Hordeum vulgare subsp. vulgare;
7.1309	1	g15628.t1	#N/A	-	-	-	-	-	0.0008	-	-	310796727	22.49	Colle	Colletotrichum graminicola M1.001	Eukaryota_NO_Metazoa	645133	;cellular organisms;Eukaryota;Opisthokonta;Fungi;Dikarya;Ascomycota;saccharomyceta;Pezizomycotina;leotiomyceta;sordariomyceta;Sordariomycetes;Hypocreomycetidae;Glomerellales;Glomerellaceae;mitosporic Glomerellaceae;Colletotrichum;Colletotrichum graminicola;Colletotrichum graminicola M1.001;
7.1309	2	g16203.t1	Skp1 family, tetramerisation domain	-	-	-	-	-	0.0008	-	-	511005261	31.69	Mucor	Mucor circinelloides f. circinelloides 1006PhL	Eukaryota_NO_Metazoa	1220926	;cellular organisms;Eukaryota;Opisthokonta;Fungi;Fungi incertae sedis;Early diverging fungal lineages;Mucoromycotina;Mucorales;Mucorineae;Mucoraceae;Mucor;Mucor circinelloides;Mucor circinelloides f. circinelloides;Mucor circinelloides f. circinelloides 1006PhL;
7.1309	1	g22741.t1	Zinc knuckle	-	-	-	-	-	0.0008	-	-	590048226	38.3	Fusar	Fusarium oxysporum f. sp. raphani 54005	Eukaryota_NO_Metazoa	1089458	;cellular organisms;Eukaryota;Opisthokonta;Fungi;Dikarya;Ascomycota;saccharomyceta;Pezizomycotina;leotiomyceta;sordariomyceta;Sordariomycetes;Hypocreomycetidae;Hypocreales;Nectriaceae;Fusarium;Fusarium oxysporum species complex;Fusarium oxysporum;Fusarium oxysporum f. sp. raphani;Fusarium oxysporum f. sp. raphani 54005;
7.1309	1	g8963.t1	#N/A	-	-	-	-	-	0.0008	-	-	115402515	38.33	Asper	Aspergillus terreus NIH2624	Eukaryota_NO_Metazoa	341663	;cellular organisms;Eukaryota;Opisthokonta;Fungi;Dikarya;Ascomycota;saccharomyceta;Pezizomycotina;leotiomyceta;Eurotiomycetes;Eurotiomycetidae;Eurotiales;Aspergillaceae;Aspergillus;Aspergillus terreus;Aspergillus terreus NIH2624;
7.09008	250	g20147.t1	DnaJ domain	-	-	-	-	-	5e-14	-	6e-11	189190782	54.29	Pyren	Pyrenophora tritici-repentis Pt-1C-BFP	Eukaryota_NO_Metazoa	426418	;cellular organisms;Eukaryota;Opisthokonta;Fungi;Dikarya;Ascomycota;saccharomyceta;Pezizomycotina;leotiomyceta;dothideomyceta;Dothideomycetes;Pleosporomycetidae;Pleosporales;Pleosporineae;Pleosporaceae;Pyrenophora;Pyrenophora tritici-repentis;Pyrenophora tritici-repentis Pt-1C-BFP;
7.09008	250	g213.t1	Carbon-nitrogen hydrolase	-	5e-135	-	-	-	-	-	6e-132	489555770	61.39	P_pse	Pseudomonas pseudoalcaligenes	Bacteria	330	;cellular organisms;Bacteria;Proteobacteria;Gammaproteobacteria;Pseudomonadales;Pseudomonadaceae;Pseudomonas;Pseudomonas aeruginosa group;Pseudomonas oleovorans/pseudoalcaligenes group;Pseudomonas pseudoalcaligenes;
7.01312	252	g6097.t1	Protein kinase domain	-	-	-	-	-	-	9e-17	1e-13	308160255	38.1	Giard	Giardia lamblia P15	Eukaryota_NO_Metazoa	658858	;cellular organisms;Eukaryota;Fornicata;Diplomonadida;Hexamitidae;Giardiinae;Giardia;Giardia intestinalis;Giardia lamblia P15;
7.01312	1	g8302.t1	#N/A	-	-	-	-	-	-	0.0009	-	551643271	23.36	Guill	Guillardia theta CCMP2712	Eukaryota_NO_Metazoa	905079	;cellular organisms;Eukaryota;Cryptophyta;Pyrenomonadales;Geminigeraceae;Guillardia;Guillardia theta;Guillardia theta CCMP2712;
6.90776	1	g13708.t1	#N/A	-	0.001	-	-	-	-	-	-	515270020	36.36	H_lus	Herbaspirillum lusitanum	Bacteria	213312	;cellular organisms;Bacteria;Proteobacteria;Betaproteobacteria;Burkholderiales;Oxalobacteraceae;Herbaspirillum;Herbaspirillum lusitanum;
6.90776	1	g14999.t1	#N/A	-	-	-	-	-	0.001	-	-	521587068	30.38	Pseud	Pseudozyma flocculosa PF-1	Eukaryota_NO_Metazoa	1277687	;cellular organisms;Eukaryota;Opisthokonta;Fungi;Dikarya;Basidiomycota;Ustilaginomycotina;Ustilaginomycetes;Ustilaginales;Ustilaginaceae;mitosporic Ustilaginaceae;Pseudozyma;Pseudozyma flocculosa;Pseudozyma flocculosa PF-1;
6.90776	147	g20142.t1	Putative zinc-finger domain	-	-	-	-	-	-	2e-11	2e-08	470379519	37.14	Acant	Acanthamoeba castellanii str. Neff	Eukaryota_NO_Metazoa	1257118	;cellular organisms;Eukaryota;Amoebozoa;Centramoebida;Acanthamoebidae;Acanthamoeba;Acanthamoeba castellanii;Acanthamoeba castellanii str. Neff;
6.90776	1	g3112.t1	#N/A	-	0.001	-	-	-	-	-	-	339638448	31.01	Lacto	Lactobacillus pentosus IG1	Bacteria	1042160	;cellular organisms;Bacteria;Firmicutes;Bacilli;Lactobacillales;Lactobacillaceae;Lactobacillus;Lactobacillus pentosus;Lactobacillus pentosus IG1;
6.90776	250	g5524.t1	Protein kinase domain	-	-	-	-	-	3e-21	-	3e-18	482811233	29.46	Setos	Setosphaeria turcica Et28A	Eukaryota_NO_Metazoa	671987	;cellular organisms;Eukaryota;Opisthokonta;Fungi;Dikarya;Ascomycota;saccharomyceta;Pezizomycotina;leotiomyceta;dothideomyceta;Dothideomycetes;Pleosporomycetidae;Pleosporales;Pleosporineae;Pleosporaceae;Setosphaeria;Setosphaeria turcica;Setosphaeria turcica Et28A;
6.90776	250	g7011.t1	Dynein light chain type 1	-	-	-	-	4e-21	-	-	4e-18	567852733	45.54	C_cle	Citrus clementina	Eukaryota_NO_Metazoa	85681	;cellular organisms;Eukaryota;Viridiplantae;Streptophyta;Streptophytina;Embryophyta;Tracheophyta;Euphyllophyta;Spermatophyta;Magnoliophyta;Mesangiospermae;eudicotyledons;Gunneridae;Pentapetalae;rosids;malvids;Sapindales;Rutaceae;Citrus;Citrus clementina;
6.90776	38	g7542.t1	NYN domain	-	-	-	-	-	1e-19	-	1e-16	500255721	37.01	Togni	Togninia minima UCRPA7	Eukaryota_NO_Metazoa	1286976	;cellular organisms;Eukaryota;Opisthokonta;Fungi;Dikarya;Ascomycota;saccharomyceta;Pezizomycotina;leotiomyceta;sordariomyceta;Sordariomycetes;Sordariomycetidae;Calosphaeriales;Calosphaeriaceae;Togninia;Togninia minima;Togninia minima UCRPA7;
6.90776	27	g9791.t1	#N/A	-	-	-	-	-	-	2e-13	2e-10	397621262	41.67	T_oce	Thalassiosira oceanica	Eukaryota_NO_Metazoa	159749	;cellular organisms;Eukaryota;Stramenopiles;Bacillariophyta;Coscinodiscophyceae;Thalassiosirophycidae;Thalassiosirales;Thalassiosiraceae;Thalassiosira;Thalassiosira oceanica;
6.90776	251	g15246.t1	DEAD/DEAH box helicase	-	6e-16	-	-	-	-	-	6e-13	522171726	34.15	M_rhi	Marinobacterium rhizophilum	Bacteria	420402	;cellular organisms;Bacteria;Proteobacteria;Gammaproteobacteria;Alteromonadales;Alteromonadaceae;Marinobacterium;Marinobacterium rhizophilum;
6.7536	250	g2362.t1	#N/A	-	-	-	-	-	-	7e-33	6e-30	530741214	39.41	Sapro	Saprolegnia diclina VS20	Eukaryota_NO_Metazoa	1156394	;cellular organisms;Eukaryota;Stramenopiles;Oomycetes;Saprolegniales;Saprolegniaceae;Saprolegnia;Saprolegnia diclina;Saprolegnia diclina VS20;
6.72543	250	g16284.t1	Zinc-binding dehydrogenase	-	-	-	-	-	6e-130	-	5e-127	302306347	51.56	Ashby	Ashbya gossypii ATCC 10895	Eukaryota_NO_Metazoa	284811	;cellular organisms;Eukaryota;Opisthokonta;Fungi;Dikarya;Ascomycota;saccharomyceta;Saccharomycotina;Saccharomycetes;Saccharomycetales;Saccharomycetaceae;Eremothecium;Eremothecium gossypii;Ashbya gossypii ATCC 10895;
6.68461	250	g10528.t1	Hsp70 protein	-	-	-	-	-	1e-14	-	8e-12	213402569	28.25	Schiz	Schizosaccharomyces japonicus yFS275	Eukaryota_NO_Metazoa	402676	;cellular organisms;Eukaryota;Opisthokonta;Fungi;Dikarya;Ascomycota;Taphrinomycotina;Schizosaccharomycetes;Schizosaccharomycetales;Schizosaccharomycetaceae;Schizosaccharomyces;Schizosaccharomyces japonicus;Schizosaccharomyces japonicus yFS275;
6.68461	58	g14198.t1	PAZ domain	-	-	-	-	-	1e-09	-	8e-07	568438242	26.85	Agari	Agaricus bisporus var. bisporus H97	Eukaryota_NO_Metazoa	936046	;cellular organisms;Eukaryota;Opisthokonta;Fungi;Dikarya;Basidiomycota;Agaricomycotina;Agaricomycetes;Agaricomycetidae;Agaricales;Agaricaceae;Agaricus;Agaricus bisporus;Agaricus bisporus var. bisporus;Agaricus bisporus var. bisporus H97;
6.62007	250	g18561.t1	#N/A	-	4e-23	-	-	-	-	-	3e-20	490900939	44.79	Acine	Acinetobacter	Bacteria	469	;cellular organisms;Bacteria;Proteobacteria;Gammaproteobacteria;Pseudomonadales;Moraxellaceae;Acinetobacter;
6.55108	256	g10686.t1	50S ribosome-binding GTPase	-	-	-	-	-	1e-119	-	7e-117	552918359	37.81	Rhizo	Rhizophagus irregularis DAOM 181602	Eukaryota_NO_Metazoa	747089	;cellular organisms;Eukaryota;Opisthokonta;Fungi;Glomeromycota;Glomeromycetes;Glomerales;Glomeraceae;Rhizophagus;Rhizophagus irregularis;Rhizophagus irregularis DAOM 181602;
6.55108	13	g23792.t1	#N/A	-	-	-	-	-	-	1e-07	7e-05	559178895	29.76	G_int	Giardia intestinalis	Eukaryota_NO_Metazoa	5741	;cellular organisms;Eukaryota;Fornicata;Diplomonadida;Hexamitidae;Giardiinae;Giardia;Giardia intestinalis;
6.50229	250	g23119.t2	Ferric reductase NAD binding domain	-	-	-	-	-	-	3e-23	2e-20	294893810	30.24	Perki	Perkinsus marinus ATCC 50983	Eukaryota_NO_Metazoa	423536	;cellular organisms;Eukaryota;Alveolata;Perkinsea;Perkinsida;Perkinsidae;Perkinsus;Perkinsus marinus;Perkinsus marinus ATCC 50983;
6.50229	44	g8938.t1	#N/A	-	-	-	-	-	-	3e-17	2e-14	403334965	43.94	O_tri	Oxytricha trifallax	Eukaryota_NO_Metazoa	1172189	;cellular organisms;Eukaryota;Alveolata;Ciliophora;Intramacronucleata;Spirotrichea;Stichotrichia;Sporadotrichida;Oxytrichidae;Oxytrichinae;Oxytricha;Oxytricha trifallax;
6.50229	250	g11513.t1	#N/A	-	6e-08	-	-	-	-	-	4e-05	516198280	65.79	N_alk	Nocardiopsis alkaliphila	Bacteria	225762	;cellular organisms;Bacteria;Actinobacteria;Actinobacteria;Actinobacteridae;Actinomycetales;Streptosporangineae;Nocardiopsaceae;Nocardiopsis;Nocardiopsis alkaliphila;
6.50229	261	g966.t1	JmjC domain, hydroxylase	-	-	-	-	-	3e-14	-	2e-11	588255516	32.14	Walle	Wallemia sebi CBS 633.66	Eukaryota_NO_Metazoa	671144	;cellular organisms;Eukaryota;Opisthokonta;Fungi;Dikarya;Basidiomycota;Basidiomycota incertae sedis;Wallemiomycetes;Wallemiales;Wallemiales incertae sedis;Wallemia;Wallemia sebi;Wallemia sebi CBS 633.66;
6.21461	526	g10372.t2	Ankyrin repeats (3 copies)	-	-	-	-	-	1e-11	-	5e-09	358393690	35.77	Trich	Trichoderma atroviride IMI 206040	Eukaryota_NO_Metazoa	452589	;cellular organisms;Eukaryota;Opisthokonta;Fungi;Dikarya;Ascomycota;saccharomyceta;Pezizomycotina;leotiomyceta;sordariomyceta;Sordariomycetes;Hypocreomycetidae;Hypocreales;Hypocreaceae;Trichoderma;Trichoderma atroviride;Trichoderma atroviride IMI 206040;
6.21461	250	g13114.t1	Helicase conserved C-terminal domain	-	-	-	-	-	2e-25	-	1e-22	396080914	38.24	Encep	Encephalitozoon romaleae SJ-2008	Eukaryota_NO_Metazoa	1178016	;cellular organisms;Eukaryota;Opisthokonta;Fungi;Microsporidia;Apansporoblastina;Unikaryonidae;Encephalitozoon;Encephalitozoon romaleae;Encephalitozoon romaleae SJ-2008;
6.21461	48	g23775.t1	Ring finger domain	-	-	-	-	-	-	4e-07	0.0002	530736818	46.43	Sapro	Saprolegnia diclina VS20	Eukaryota_NO_Metazoa	1156394	;cellular organisms;Eukaryota;Stramenopiles;Oomycetes;Saprolegniales;Saprolegniaceae;Saprolegnia;Saprolegnia diclina;Saprolegnia diclina VS20;
6.21461	14	g24259.t1	#N/A	-	8e-17	-	-	-	-	-	4e-14	482891822	32.92	Wolba	Wolbachia endosymbiont of Drosophila simulans wHa	Bacteria	1236909	;cellular organisms;Bacteria;Proteobacteria;Alphaproteobacteria;Rickettsiales;Anaplasmataceae;Wolbachieae;Wolbachia;Wolbachia endosymbiont of Drosophila simulans;Wolbachia endosymbiont of Drosophila simulans wHa;
6.21461	250	g24433.t1	Homeobox KN domain	-	-	-	-	-	8e-10	-	4e-07	523780235	44.29	Sprag	Spraguea lophii 42_110	Eukaryota_NO_Metazoa	1358809	;cellular organisms;Eukaryota;Opisthokonta;Fungi;Microsporidia;Apansporoblastina;Spraguidae;Spraguea;Spraguea lophii;Spraguea lophii 42_110;
6.21461	250	g3888.t1	Protein kinase domain	-	-	-	-	-	-	1e-23	5e-21	290995727	30.73	Naegl	Naegleria gruberi strain NEG-M	Eukaryota_NO_Metazoa	744533	;cellular organisms;Eukaryota;Heterolobosea;Schizopyrenida;Vahlkampfiidae;Naegleria;Naegleria gruberi;Naegleria gruberi strain NEG-M;
6.21461	97	g4430.t1	BTB/POZ domain	-	-	-	-	2e-09	-	-	1e-06	116782493	40.79	P_sit	Picea sitchensis	Eukaryota_NO_Metazoa	3332	;cellular organisms;Eukaryota;Viridiplantae;Streptophyta;Streptophytina;Embryophyta;Tracheophyta;Euphyllophyta;Spermatophyta;Acrogymnospermae;Pinidae;Pinales;Pinaceae;Picea;Picea sitchensis;
6.21461	250	g4924.t1	Helicase conserved C-terminal domain	-	-	-	-	-	6e-33	-	3e-30	589278262	28.5	Treme	Tremella mesenterica DSM 1558	Eukaryota_NO_Metazoa	578456	;cellular organisms;Eukaryota;Opisthokonta;Fungi;Dikarya;Basidiomycota;Agaricomycotina;Tremellomycetes;Tremellales;Tremellaceae;Tremella;Tremella mesenterica;Tremella mesenterica DSM 1558;
6.21461	250	g7564.t1	AAA domain	-	-	-	-	-	2e-59	-	1e-56	471890839	33.03	Rhizo	Rhizoctonia solani AG-1 IB	Eukaryota_NO_Metazoa	1108050	;cellular organisms;Eukaryota;Opisthokonta;Fungi;Dikarya;Basidiomycota;Agaricomycotina;Agaricomycetes;Agaricomycetes incertae sedis;Cantharellales;Ceratobasidiaceae;mitosporic Ceratobasidiaceae;Rhizoctonia;Rhizoctonia solani;Rhizoctonia solani AG-1 IB;
6.21461	251	g8485.t1	Macro domain	-	-	-	-	-	2e-53	-	1e-50	403412086	55.11	F_rad	Fibroporia radiculosa	Eukaryota_NO_Metazoa	599839	;cellular organisms;Eukaryota;Opisthokonta;Fungi;Dikarya;Basidiomycota;Agaricomycotina;Agaricomycetes;Agaricomycetes incertae sedis;Polyporales;Polyporaceae;Fibroporia;Fibroporia radiculosa;
6.21461	15	g9039.t1	#N/A	-	-	-	-	-	-	6e-09	3e-06	82753235	40.84	Plasm	Plasmodium yoelii yoelii 17XNL	Eukaryota_NO_Metazoa	352914	;cellular organisms;Eukaryota;Alveolata;Apicomplexa;Aconoidasida;Haemosporida;Plasmodium;Plasmodium (Vinckeia);Plasmodium yoelii;Plasmodium yoelii yoelii;Plasmodium yoelii yoelii 17XNL;
6.06046	250	g15420.t1	Hsp70 protein	-	-	-	-	-	-	7e-13	3e-10	83715961	32.9	B_cab	Babesia caballi	Eukaryota_NO_Metazoa	5871	;cellular organisms;Eukaryota;Alveolata;Apicomplexa;Aconoidasida;Piroplasmida;Babesiidae;Babesia;Babesia caballi;
5.99146	74	g10535.t1	Hsp70 protein	-	-	-	-	-	-	1e-07	4e-05	1051276	35	S_nov	Sterkiella nova	Eukaryota_NO_Metazoa	200597	;cellular organisms;Eukaryota;Alveolata;Ciliophora;Intramacronucleata;Spirotrichea;Stichotrichia;Sporadotrichida;Oxytrichidae;Stylonychinae;Sterkiella;Sterkiella nova;
5.99146	203	g16861.t1	RING-H2 zinc finger	-	-	-	-	-	-	1e-07	4e-05	209879211	28.23	Crypt	Cryptosporidium muris RN66	Eukaryota_NO_Metazoa	441375	;cellular organisms;Eukaryota;Alveolata;Apicomplexa;Conoidasida;Coccidia;Eucoccidiorida;Eimeriorina;Cryptosporidiidae;Cryptosporidium;Cryptosporidium muris;Cryptosporidium muris RN66;
5.99146	250	g23669.t1	Hsp70 protein	-	5e-07	-	-	-	-	-	0.0002	495760056	30.07	G_xia	Gallaecimonas xiamenensis	Bacteria	1207039	;cellular organisms;Bacteria;Proteobacteria;Gammaproteobacteria;unclassified Gammaproteobacteria;Gallaecimonas;Gallaecimonas xiamenensis;
5.99146	99	g4497.t1	BTB/POZ domain	-	-	-	-	2e-10	-	-	8e-08	116782493	42.31	P_sit	Picea sitchensis	Eukaryota_NO_Metazoa	3332	;cellular organisms;Eukaryota;Viridiplantae;Streptophyta;Streptophytina;Embryophyta;Tracheophyta;Euphyllophyta;Spermatophyta;Acrogymnospermae;Pinidae;Pinales;Pinaceae;Picea;Picea sitchensis;
5.99146	109	g5324.t1	Iron-sulfur binding domain of endonuclease III	-	-	-	-	-	-	5e-07	0.0002	558594420	41.51	S_sal	Spironucleus salmonicida	Eukaryota_NO_Metazoa	348837	;cellular organisms;Eukaryota;Fornicata;Diplomonadida;Hexamitidae;Hexamitinae;Spironucleus;Spironucleus salmonicida;
5.99146	111	g7165.t1	#N/A	-	-	-	-	-	2e-07	-	8e-05	557729750	45.76	Bysso	Byssochlamys spectabilis No. 5	Eukaryota_NO_Metazoa	1356009	;cellular organisms;Eukaryota;Opisthokonta;Fungi;Dikarya;Ascomycota;saccharomyceta;Pezizomycotina;leotiomyceta;Eurotiomycetes;Eurotiomycetidae;Eurotiales;Thermoascaceae;Byssochlamys;Byssochlamys spectabilis;Byssochlamys spectabilis No. 5;
5.85793	17	g10809.t1	#N/A	-	2e-08	-	-	-	-	-	7e-06	489806501	36.46	L_sal	Lactobacillus salivarius	Bacteria	1624	;cellular organisms;Bacteria;Firmicutes;Bacilli;Lactobacillales;Lactobacillaceae;Lactobacillus;Lactobacillus salivarius;
5.80914	250	g5670.t2	Helicase conserved C-terminal domain	-	3e-13	-	-	-	-	-	1e-10	494922462	47.44	Formo	Formosa sp. AK20	Bacteria	1137281	;cellular organisms;Bacteria;Bacteroidetes/Chlorobi group;Bacteroidetes;Flavobacteriia;Flavobacteriales;Flavobacteriaceae;Formosa;Formosa sp. AK20;
5.80914	935	g4180.t1	Ankyrin repeats (3 copies)	-	3e-19	-	-	-	-	-	1e-16	392373830	33.55	Candi	Candidatus Methylomirabilis oxyfera	Bacteria	671143	;cellular organisms;Bacteria;unclassified Bacteria;candidate division NC10;Candidatus Methylomirabilis;Candidatus Methylomirabilis oxyfera;
5.70378	642	g10372.t1	Ankyrin repeats (3 copies)	-	1e-12	-	-	-	-	-	3e-10	371721795	39.05	W_pip	Wolbachia pipientis	Bacteria	955	;cellular organisms;Bacteria;Proteobacteria;Alphaproteobacteria;Rickettsiales;Anaplasmataceae;Wolbachieae;Wolbachia;Wolbachia pipientis;
5.70378	200	g1541.t1	Leucine rich repeat	-	1e-08	-	-	-	-	-	3e-06	488851699	29.33	L_bor	Leptospira borgpetersenii	Bacteria	174	;cellular organisms;Bacteria;Spirochaetes;Spirochaetia;Spirochaetales;Leptospiraceae;Leptospira;Leptospira borgpetersenii;
5.70378	250	g16378.t1	Protein kinase domain	-	-	-	-	-	1e-09	-	3e-07	189205336	32	Pyren	Pyrenophora tritici-repentis Pt-1C-BFP	Eukaryota_NO_Metazoa	426418	;cellular organisms;Eukaryota;Opisthokonta;Fungi;Dikarya;Ascomycota;saccharomyceta;Pezizomycotina;leotiomyceta;dothideomyceta;Dothideomycetes;Pleosporomycetidae;Pleosporales;Pleosporineae;Pleosporaceae;Pyrenophora;Pyrenophora tritici-repentis;Pyrenophora tritici-repentis Pt-1C-BFP;
5.65499	250	g10210.t1	RNA recognition motif (a.k.a. RRM, RBD, or RNP domain)	-	-	-	-	-	-	7e-12	2e-09	557206223	41.46	E_mit	Eimeria mitis	Eukaryota_NO_Metazoa	44415	;cellular organisms;Eukaryota;Alveolata;Apicomplexa;Conoidasida;Coccidia;Eucoccidiorida;Eimeriorina;Eimeriidae;Eimeria;Eimeria mitis;
5.65499	140	g16444.t1	#N/A	-	-	-	-	-	-	7e-09	2e-06	551563273	30.48	Emili	Emiliania huxleyi CCMP1516	Eukaryota_NO_Metazoa	280463	;cellular organisms;Eukaryota;Haptophyceae;Isochrysidales;Noelaerhabdaceae;Emiliania;Emiliania huxleyi;Emiliania huxleyi CCMP1516;
5.586	250	g383.t1	Helicase conserved C-terminal domain	-	3e-39	-	-	-	-	-	8e-37	322420162	30.41	Geoba	Geobacter sp. M18	Bacteria	443143	;cellular organisms;Bacteria;Proteobacteria;delta/epsilon subdivisions;Deltaproteobacteria;Desulfuromonadales;Geobacteraceae;Geobacter;Geobacter sp. M18;
5.52146	5	g6187.t1	#N/A	-	4e-06	-	-	-	-	-	0.001	488764743	37.78	B_zoo	Bergeyella zoohelcum	Bacteria	1015	;cellular organisms;Bacteria;Bacteroidetes/Chlorobi group;Bacteroidetes;Flavobacteriia;Flavobacteriales;Flavobacteriaceae;Bergeyella;Bergeyella zoohelcum;
5.45247	251	g6724.t1	Protein kinase domain	-	-	-	-	3e-30	-	-	7e-28	586679522	33.33	A_tri	Amborella trichopoda	Eukaryota_NO_Metazoa	13333	;cellular organisms;Eukaryota;Viridiplantae;Streptophyta;Streptophytina;Embryophyta;Tracheophyta;Euphyllophyta;Spermatophyta;Magnoliophyta;basal Magnoliophyta;Amborellales;Amborellaceae;Amborella;Amborella trichopoda;
5.29832	250	g3693.t1	Alcohol dehydrogenase GroES-like domain	-	-	-	-	-	4e-135	-	8e-133	50311983	54.31	Kluyv	Kluyveromyces lactis NRRL Y-1140	Eukaryota_NO_Metazoa	284590	;cellular organisms;Eukaryota;Opisthokonta;Fungi;Dikarya;Ascomycota;saccharomyceta;Saccharomycotina;Saccharomycetes;Saccharomycetales;Saccharomycetaceae;Kluyveromyces;Kluyveromyces lactis;Kluyveromyces lactis NRRL Y-1140;
5.29832	258	g18729.t1	AIG1 family	-	-	-	-	-	1e-107	-	2e-105	552918359	35.32	Rhizo	Rhizophagus irregularis DAOM 181602	Eukaryota_NO_Metazoa	747089	;cellular organisms;Eukaryota;Opisthokonta;Fungi;Glomeromycota;Glomeromycetes;Glomerales;Glomeraceae;Rhizophagus;Rhizophagus irregularis;Rhizophagus irregularis DAOM 181602;
5.29832	256	g11401.t1	BTB/POZ domain	-	-	-	-	1e-10	-	-	2e-08	52075829	33.55	Oryza	Oryza sativa Japonica Group	Eukaryota_NO_Metazoa	39947	;cellular organisms;Eukaryota;Viridiplantae;Streptophyta;Streptophytina;Embryophyta;Tracheophyta;Euphyllophyta;Spermatophyta;Magnoliophyta;Mesangiospermae;Liliopsida;Petrosaviidae;commelinids;Poales;Poaceae;BEP clade;Ehrhartoideae;Oryzeae;Oryza;Oryza sativa;Oryza sativa Japonica Group;
5.29832	5	g14641.t1	EF-hand domain pair	-	-	-	-	-	5e-07	-	0.0001	402081477	33.87	Gaeum	Gaeumannomyces graminis var. tritici R3-111a-1	Eukaryota_NO_Metazoa	644352	;cellular organisms;Eukaryota;Opisthokonta;Fungi;Dikarya;Ascomycota;saccharomyceta;Pezizomycotina;leotiomyceta;sordariomyceta;Sordariomycetes;Sordariomycetidae;Magnaporthales;Magnaporthaceae;Gaeumannomyces;Gaeumannomyces graminis;Gaeumannomyces graminis var. tritici;Gaeumannomyces graminis var. tritici R3-111a-1;
5.29832	250	g24305.t1	#N/A	-	-	-	-	-	2e-11	-	4e-09	380481529	34.56	C_hig	Colletotrichum higginsianum	Eukaryota_NO_Metazoa	80884	;cellular organisms;Eukaryota;Opisthokonta;Fungi;Dikarya;Ascomycota;saccharomyceta;Pezizomycotina;leotiomyceta;sordariomyceta;Sordariomycetes;Hypocreomycetidae;Glomerellales;Glomerellaceae;mitosporic Glomerellaceae;Colletotrichum;Colletotrichum higginsianum;
5.29832	616	g8195.t1	#N/A	-	3e-09	-	-	-	-	-	6e-07	57157723	61.36	C_glu	Corynebacterium glutamicum	Bacteria	1718	;cellular organisms;Bacteria;Actinobacteria;Actinobacteria;Actinobacteridae;Actinomycetales;Corynebacterineae;Corynebacteriaceae;Corynebacterium;Corynebacterium glutamicum;
5.29832	254	g19210.t1	Protein kinase domain	-	-	-	-	-	-	3e-30	6e-28	290977335	31.34	Naegl	Naegleria gruberi strain NEG-M	Eukaryota_NO_Metazoa	744533	;cellular organisms;Eukaryota;Heterolobosea;Schizopyrenida;Vahlkampfiidae;Naegleria;Naegleria gruberi;Naegleria gruberi strain NEG-M;
5.116	251	g15616.t1	Matrixin	-	-	-	-	3e-23	-	-	5e-21	470123326	47.41	Fraga	Fragaria vesca subsp. vesca	Eukaryota_NO_Metazoa	101020	;cellular organisms;Eukaryota;Viridiplantae;Streptophyta;Streptophytina;Embryophyta;Tracheophyta;Euphyllophyta;Spermatophyta;Magnoliophyta;Mesangiospermae;eudicotyledons;Gunneridae;Pentapetalae;rosids;fabids;Rosales;Rosaceae;Rosoideae;Potentilleae;Fragariinae;Fragaria;Fragaria vesca;Fragaria vesca subsp. vesca;
5.116	250	g17176.t1	#N/A	-	-	-	-	-	6e-20	-	1e-17	393221637	34.23	Fomit	Fomitiporia mediterranea MF3/22	Eukaryota_NO_Metazoa	694068	;cellular organisms;Eukaryota;Opisthokonta;Fungi;Dikarya;Basidiomycota;Agaricomycotina;Agaricomycetes;Agaricomycetes incertae sedis;Hymenochaetales;Hymenochaetaceae;Fomitiporia;Fomitiporia mediterranea;Fomitiporia mediterranea MF3/22;
5.116	254	g19210.t2	Protein kinase domain	-	-	-	-	-	-	3e-30	5e-28	290977335	31.34	Naegl	Naegleria gruberi strain NEG-M	Eukaryota_NO_Metazoa	744533	;cellular organisms;Eukaryota;Heterolobosea;Schizopyrenida;Vahlkampfiidae;Naegleria;Naegleria gruberi;Naegleria gruberi strain NEG-M;
5.116	223	g9788.t1	#N/A	-	-	-	-	6e-15	-	-	1e-12	502150703	35.62	C_ari	Cicer arietinum	Eukaryota_NO_Metazoa	3827	;cellular organisms;Eukaryota;Viridiplantae;Streptophyta;Streptophytina;Embryophyta;Tracheophyta;Euphyllophyta;Spermatophyta;Magnoliophyta;Mesangiospermae;eudicotyledons;Gunneridae;Pentapetalae;rosids;fabids;Fabales;Fabaceae;Papilionoideae;Cicereae;Cicer;Cicer arietinum;
5.01064	255	g14044.t1	#N/A	-	2e-13	-	-	-	-	-	3e-11	146305868	40.48	Pseud	Pseudomonas mendocina ymp	Bacteria	399739	;cellular organisms;Bacteria;Proteobacteria;Gammaproteobacteria;Pseudomonadales;Pseudomonadaceae;Pseudomonas;Pseudomonas aeruginosa group;Pseudomonas mendocina;Pseudomonas mendocina ymp;
5.01064	271	g6629.t1	Matrixin	-	-	-	-	6e-24	-	-	9e-22	475578046	39.47	A_tau	Aegilops tauschii	Eukaryota_NO_Metazoa	37682	;cellular organisms;Eukaryota;Viridiplantae;Streptophyta;Streptophytina;Embryophyta;Tracheophyta;Euphyllophyta;Spermatophyta;Magnoliophyta;Mesangiospermae;Liliopsida;Petrosaviidae;commelinids;Poales;Poaceae;BEP clade;Pooideae;Triticeae;Aegilops;Aegilops tauschii;
4.96185	5	g12633.t1	EF-hand domain pair	-	-	-	-	-	7e-07	-	0.0001	389644940	31.43	Magna	Magnaporthe oryzae 70-15	Eukaryota_NO_Metazoa	242507	;cellular organisms;Eukaryota;Opisthokonta;Fungi;Dikarya;Ascomycota;saccharomyceta;Pezizomycotina;leotiomyceta;sordariomyceta;Sordariomycetes;Sordariomycetidae;Magnaporthales;Magnaporthaceae;Magnaporthe;Magnaporthe oryzae;Magnaporthe oryzae 70-15;
4.82831	148	g22539.t1	50S ribosome-binding GTPase	-	-	-	-	-	4e-48	-	5e-46	595479454	33.83	Rhizo	Rhizophagus irregularis DAOM 197198w	Eukaryota_NO_Metazoa	1432141	;cellular organisms;Eukaryota;Opisthokonta;Fungi;Glomeromycota;Glomeromycetes;Glomerales;Glomeraceae;Rhizophagus;Rhizophagus irregularis;Rhizophagus irregularis DAOM 197198w;
4.82831	250	g7025.t1	Maf-like protein	-	-	-	-	-	-	8e-15	1e-12	546326000	29.1	C_cri	Chondrus crispus	Eukaryota_NO_Metazoa	2769	;cellular organisms;Eukaryota;Rhodophyta;Florideophyceae;Gigartinales;Gigartinaceae;Chondrus;Chondrus crispus;
4.71053	267	g11808.t1	#N/A	-	9e-53	-	-	-	-	-	1e-50	518066761	30.57	W_pip	Wolbachia pipientis	Bacteria	955	;cellular organisms;Bacteria;Proteobacteria;Alphaproteobacteria;Rickettsiales;Anaplasmataceae;Wolbachieae;Wolbachia;Wolbachia pipientis;
4.60517	250	g4889.t1	Helicase	-	-	-	-	1e-56	-	-	1e-54	297727649	33.82	Oryza	Oryza sativa Japonica Group	Eukaryota_NO_Metazoa	39947	;cellular organisms;Eukaryota;Viridiplantae;Streptophyta;Streptophytina;Embryophyta;Tracheophyta;Euphyllophyta;Spermatophyta;Magnoliophyta;Mesangiospermae;Liliopsida;Petrosaviidae;commelinids;Poales;Poaceae;BEP clade;Ehrhartoideae;Oryzeae;Oryza;Oryza sativa;Oryza sativa Japonica Group;
4.60517	16	g10606.t2	Breast carcinoma amplified sequence 2 (BCAS2)	-	-	-	-	-	2e-07	-	2e-05	554917452	37.84	Monil	Moniliophthora roreri MCA 2997	Eukaryota_NO_Metazoa	1381753	;cellular organisms;Eukaryota;Opisthokonta;Fungi;Dikarya;Basidiomycota;Agaricomycotina;Agaricomycetes;Agaricomycetidae;Agaricales;Marasmiaceae;mitosporic Marasmiaceae;Moniliophthora;Moniliophthora roreri;Moniliophthora roreri MCA 2997;
4.60517	252	g17273.t1	BTB/POZ domain	-	-	-	-	-	-	1e-10	1e-08	530736350	27.66	Sapro	Saprolegnia diclina VS20	Eukaryota_NO_Metazoa	1156394	;cellular organisms;Eukaryota;Stramenopiles;Oomycetes;Saprolegniales;Saprolegniaceae;Saprolegnia;Saprolegnia diclina;Saprolegnia diclina VS20;
4.60517	250	g17622.t1	SGS domain	-	-	-	-	-	2e-26	-	2e-24	588253244	38.42	Walle	Wallemia sebi CBS 633.66	Eukaryota_NO_Metazoa	671144	;cellular organisms;Eukaryota;Opisthokonta;Fungi;Dikarya;Basidiomycota;Basidiomycota incertae sedis;Wallemiomycetes;Wallemiales;Wallemiales incertae sedis;Wallemia;Wallemia sebi;Wallemia sebi CBS 633.66;
4.60517	29	g19369.t1	#N/A	-	-	-	-	-	-	2e-08	2e-06	124808373	26.16	Plasm	Plasmodium falciparum 3D7	Eukaryota_NO_Metazoa	36329	;cellular organisms;Eukaryota;Alveolata;Apicomplexa;Aconoidasida;Haemosporida;Plasmodium;Plasmodium (Laverania);Plasmodium falciparum;Plasmodium falciparum 3D7;
4.60517	250	g20529.t1	Homeobox KN domain	-	-	-	-	9e-10	-	-	9e-08	412990707	36.9	B_pra	Bathycoccus prasinos	Eukaryota_NO_Metazoa	41875	;cellular organisms;Eukaryota;Viridiplantae;Chlorophyta;Mamiellophyceae;Mamiellales;Bathycoccus;Bathycoccus prasinos;
4.60517	252	g22140.t1	BTB/POZ domain	-	-	-	-	2e-12	-	-	2e-10	475603613	24.62	A_tau	Aegilops tauschii	Eukaryota_NO_Metazoa	37682	;cellular organisms;Eukaryota;Viridiplantae;Streptophyta;Streptophytina;Embryophyta;Tracheophyta;Euphyllophyta;Spermatophyta;Magnoliophyta;Mesangiospermae;Liliopsida;Petrosaviidae;commelinids;Poales;Poaceae;BEP clade;Pooideae;Triticeae;Aegilops;Aegilops tauschii;
4.60517	250	g22274.t1	Protein kinase domain	-	-	-	-	-	2e-10	-	2e-08	401626964	23.32	Sacch	Saccharomyces arboricola H-6	Eukaryota_NO_Metazoa	1160507	;cellular organisms;Eukaryota;Opisthokonta;Fungi;Dikarya;Ascomycota;saccharomyceta;Saccharomycotina;Saccharomycetes;Saccharomycetales;Saccharomycetaceae;Saccharomyces;Saccharomyces arboricola;Saccharomyces arboricola H-6;
4.60517	250	g2241.t1	Core histone H2A/H2B/H3/H4	-	-	-	-	-	2e-21	-	2e-19	393246115	42.52	Auric	Auricularia delicata TFB-10046 SS5	Eukaryota_NO_Metazoa	717982	;cellular organisms;Eukaryota;Opisthokonta;Fungi;Dikarya;Basidiomycota;Agaricomycotina;Agaricomycetes;Agaricomycetes incertae sedis;Auriculariales;Auriculariaceae;Auricularia;Auricularia delicata;Auricularia delicata TFB-10046 SS5;
4.60517	250	g22851.t1	Glutaredoxin	-	-	-	-	1e-25	-	-	1e-23	552838872	42.42	C_var	Chlorella variabilis	Eukaryota_NO_Metazoa	554065	;cellular organisms;Eukaryota;Viridiplantae;Chlorophyta;Trebouxiophyceae;Chlorellales;Chlorellaceae;Chlorella;Chlorella variabilis;
4.60517	107	g23011.t1	#N/A	-	-	-	-	-	2e-08	-	2e-06	471561279	38.79	Eutyp	Eutypa lata UCREL1	Eukaryota_NO_Metazoa	1287681	;cellular organisms;Eukaryota;Opisthokonta;Fungi;Dikarya;Ascomycota;saccharomyceta;Pezizomycotina;leotiomyceta;sordariomyceta;Sordariomycetes;Xylariomycetidae;Xylariales;Diatrypaceae;Eutypa;Eutypa lata;Eutypa lata UCREL1;
4.60517	71	g24225.t1	BTB/POZ domain	-	-	-	-	4e-08	-	-	4e-06	357156042	27.94	B_dis	Brachypodium distachyon	Eukaryota_NO_Metazoa	15368	;cellular organisms;Eukaryota;Viridiplantae;Streptophyta;Streptophytina;Embryophyta;Tracheophyta;Euphyllophyta;Spermatophyta;Magnoliophyta;Mesangiospermae;Liliopsida;Petrosaviidae;commelinids;Poales;Poaceae;BEP clade;Pooideae;Brachypodieae;Brachypodium;Brachypodium distachyon;
4.60517	250	g6012.t1	N-terminal domain of ribose phosphate pyrophosphokinase	-	2e-11	-	-	-	-	-	2e-09	588099964	50	Acine	Acinetobacter baumannii 959073	Bacteria	1310557	;cellular organisms;Bacteria;Proteobacteria;Gammaproteobacteria;Pseudomonadales;Moraxellaceae;Acinetobacter;Acinetobacter calcoaceticus/baumannii complex;Acinetobacter baumannii;Acinetobacter baumannii 959073;
4.60517	184	g6818.t1	BTB/POZ domain	-	-	-	-	3e-08	-	-	3e-06	242078589	41.67	S_bic	Sorghum bicolor	Eukaryota_NO_Metazoa	4558	;cellular organisms;Eukaryota;Viridiplantae;Streptophyta;Streptophytina;Embryophyta;Tracheophyta;Euphyllophyta;Spermatophyta;Magnoliophyta;Mesangiospermae;Liliopsida;Petrosaviidae;commelinids;Poales;Poaceae;PACMAD clade;Panicoideae;Andropogoneae;Sorghum;Sorghum bicolor;
4.60517	250	g761.t1	N-acetyltransferase	-	1e-22	-	-	-	-	-	1e-20	490082986	36.53	S_rim	Streptomyces rimosus	Bacteria	1927	;cellular organisms;Bacteria;Actinobacteria;Actinobacteria;Actinobacteridae;Actinomycetales;Streptomycineae;Streptomycetaceae;Streptomyces;Streptomyces rimosus;
4.60517	253	g9158.t1	Hsp70 protein	-	1e-13	-	-	-	-	-	1e-11	333994188	42.39	Trepo	Treponema azotonutricium ZAS-9	Bacteria	545695	;cellular organisms;Bacteria;Spirochaetes;Spirochaetia;Spirochaetales;Spirochaetaceae;Treponema;Treponema azotonutricium;Treponema azotonutricium ZAS-9;
4.60517	250	g9294.t1	Protein kinase domain	-	-	-	-	-	-	3e-70	3e-68	403364851	43.59	O_tri	Oxytricha trifallax	Eukaryota_NO_Metazoa	1172189	;cellular organisms;Eukaryota;Alveolata;Ciliophora;Intramacronucleata;Spirotrichea;Stichotrichia;Sporadotrichida;Oxytrichidae;Oxytrichinae;Oxytricha;Oxytricha trifallax;
4.49981	2	g11798.t1	#N/A	-	-	-	-	1e-05	-	-	0.0009	159491050	22.37	C_rei	Chlamydomonas reinhardtii	Eukaryota_NO_Metazoa	3055	;cellular organisms;Eukaryota;Viridiplantae;Chlorophyta;Chlorophyceae;Chlamydomonadales;Chlamydomonadaceae;Chlamydomonas;Chlamydomonas reinhardtii;
4.49981	133	g18693.t1	Nucleoporin FG repeat region	-	-	-	-	-	1e-14	-	9e-13	254583322	42.79	Zygos	Zygosaccharomyces rouxii CBS 732	Eukaryota_NO_Metazoa	559307	;cellular organisms;Eukaryota;Opisthokonta;Fungi;Dikarya;Ascomycota;saccharomyceta;Saccharomycotina;Saccharomycetes;Saccharomycetales;Saccharomycetaceae;Zygosaccharomyces;Zygosaccharomyces rouxii;Zygosaccharomyces rouxii CBS 732;
4.47164	1037	g14732.t1	#N/A	-	8e-13	-	-	-	-	-	7e-11	15384295	35.92	M_bov	Mycoplasma bovis	Bacteria	28903	;cellular organisms;Bacteria;Tenericutes;Mollicutes;Mycoplasmatales;Mycoplasmataceae;Mycoplasma;Mycoplasma bovis;
4.42285	250	g19645.t1	Ribosomal protein S27a	-	-	-	-	-	6e-35	-	5e-33	71021009	49.33	Ustil	Ustilago maydis 521	Eukaryota_NO_Metazoa	237631	;cellular organisms;Eukaryota;Opisthokonta;Fungi;Dikarya;Basidiomycota;Ustilaginomycotina;Ustilaginomycetes;Ustilaginales;Ustilaginaceae;Ustilago;Ustilago maydis;Ustilago maydis 521;
4.38203	250	g11925.t1	ADP-ribosylation factor family	-	-	-	-	-	5e-47	-	4e-45	552920312	55.88	Rhizo	Rhizophagus irregularis DAOM 181602	Eukaryota_NO_Metazoa	747089	;cellular organisms;Eukaryota;Opisthokonta;Fungi;Glomeromycota;Glomeromycetes;Glomerales;Glomeraceae;Rhizophagus;Rhizophagus irregularis;Rhizophagus irregularis DAOM 181602;
4.38203	19	g11950.t1	tRNA intron endonuclease, catalytic C-terminal domain	1e-06	-	-	-	-	-	-	8e-05	171185887	28.12	Pyrob	Pyrobaculum neutrophilum V24Sta	Archaea	444157	;cellular organisms;Archaea;Crenarchaeota;Thermoprotei;Thermoproteales;Thermoproteaceae;Pyrobaculum;Pyrobaculum neutrophilum;Pyrobaculum neutrophilum V24Sta;
4.38203	250	g19437.t1	DEAD/DEAH box helicase	-	1e-15	-	-	-	-	-	8e-14	495609154	27.64	M_alk	Maritimibacter alkaliphilus	Bacteria	404236	;cellular organisms;Bacteria;Proteobacteria;Alphaproteobacteria;Rhodobacterales;Rhodobacteraceae;Maritimibacter;Maritimibacter alkaliphilus;
4.31749	250	g1646.t1	Cathepsin propeptide inhibitor domain (I29)	-	-	-	-	8e-11	-	-	6e-09	586648203	33.96	A_tri	Amborella trichopoda	Eukaryota_NO_Metazoa	13333	;cellular organisms;Eukaryota;Viridiplantae;Streptophyta;Streptophytina;Embryophyta;Tracheophyta;Euphyllophyta;Spermatophyta;Magnoliophyta;basal Magnoliophyta;Amborellales;Amborellaceae;Amborella;Amborella trichopoda;
4.2485	340	g12029.t1	Ubiquitin carboxyl-terminal hydrolase	-	-	-	-	1e-10	-	-	7e-09	255070553	29.86	Micro	Micromonas sp. RCC299	Eukaryota_NO_Metazoa	296587	;cellular organisms;Eukaryota;Viridiplantae;Chlorophyta;Mamiellophyceae;Mamiellales;Micromonas;Micromonas sp. RCC299;
4.19971	118	g15645.t1	#N/A	-	6e-12	-	-	-	-	-	4e-10	389862716	42.15	M_mar	Modestobacter marinus	Bacteria	477641	;cellular organisms;Bacteria;Actinobacteria;Actinobacteria;Actinobacteridae;Actinomycetales;Frankineae;Geodermatophilaceae;Modestobacter;Modestobacter marinus;
4.19971	412	g24474.t1	RNA dependent RNA polymerase	-	-	-	-	9e-41	-	-	6e-39	51989474	27.72	N_ben	Nicotiana benthamiana	Eukaryota_NO_Metazoa	4100	;cellular organisms;Eukaryota;Viridiplantae;Streptophyta;Streptophytina;Embryophyta;Tracheophyta;Euphyllophyta;Spermatophyta;Magnoliophyta;Mesangiospermae;eudicotyledons;Gunneridae;Pentapetalae;asterids;lamiids;Solanales;Solanaceae;Nicotianoideae;Nicotianeae;Nicotiana;Nicotiana benthamiana;
4.19971	128	g9813.t1	Gamma-thionin family	-	-	-	-	3e-09	-	-	2e-07	357517379	40	M_tru	Medicago truncatula	Eukaryota_NO_Metazoa	3880	;cellular organisms;Eukaryota;Viridiplantae;Streptophyta;Streptophytina;Embryophyta;Tracheophyta;Euphyllophyta;Spermatophyta;Magnoliophyta;Mesangiospermae;eudicotyledons;Gunneridae;Pentapetalae;rosids;fabids;Fabales;Fabaceae;Papilionoideae;Trifolieae;Medicago;Medicago truncatula;
4.19971	250	g14052.t1	Protein kinase domain	-	-	-	-	-	6e-16	-	4e-14	395332943	29.11	Dicho	Dichomitus squalens LYAD-421 SS1	Eukaryota_NO_Metazoa	732165	;cellular organisms;Eukaryota;Opisthokonta;Fungi;Dikarya;Basidiomycota;Agaricomycotina;Agaricomycetes;Agaricomycetes incertae sedis;Polyporales;Polyporaceae;Dichomitus;Dichomitus squalens;Dichomitus squalens LYAD-421 SS1;
4.19971	253	g10687.t1	50S ribosome-binding GTPase	-	-	-	-	-	3e-73	-	2e-71	552918359	33.86	Rhizo	Rhizophagus irregularis DAOM 181602	Eukaryota_NO_Metazoa	747089	;cellular organisms;Eukaryota;Opisthokonta;Fungi;Glomeromycota;Glomeromycetes;Glomerales;Glomeraceae;Rhizophagus;Rhizophagus irregularis;Rhizophagus irregularis DAOM 181602;
3.91202	250	g18584.t1	Protein kinase domain	-	-	-	-	4e-13	-	-	2e-11	462416025	26.7	P_per	Prunus persica	Eukaryota_NO_Metazoa	3760	;cellular organisms;Eukaryota;Viridiplantae;Streptophyta;Streptophytina;Embryophyta;Tracheophyta;Euphyllophyta;Spermatophyta;Magnoliophyta;Mesangiospermae;eudicotyledons;Gunneridae;Pentapetalae;rosids;fabids;Rosales;Rosaceae;Maloideae;Amygdaleae;Prunus;Prunus persica;
3.91202	250	g19009.t1	Skp1 family, tetramerisation domain	-	-	-	-	-	8e-15	-	4e-13	452982330	32.3	Pseud	Pseudocercospora fijiensis CIRAD86	Eukaryota_NO_Metazoa	383855	;cellular organisms;Eukaryota;Opisthokonta;Fungi;Dikarya;Ascomycota;saccharomyceta;Pezizomycotina;leotiomyceta;dothideomyceta;Dothideomycetes;Dothideomycetidae;Capnodiales;Mycosphaerellaceae;Pseudocercospora;Pseudocercospora fijiensis;Pseudocercospora fijiensis CIRAD86;
3.91202	250	g22621.t1	Hsp70 protein	-	-	-	-	-	-	6e-68	3e-66	183235094	34.83	Entam	Entamoeba histolytica HM-1:IMSS	Eukaryota_NO_Metazoa	294381	;cellular organisms;Eukaryota;Amoebozoa;Archamoebae;Entamoebidae;Entamoeba;Entamoeba histolytica;Entamoeba histolytica HM-1:IMSS;
3.91202	107	g23306.t1	Leucine rich repeat	-	8e-07	-	-	-	-	-	4e-05	490111160	30	M_mul	Mobiluncus mulieris	Bacteria	2052	;cellular organisms;Bacteria;Actinobacteria;Actinobacteria;Actinobacteridae;Actinomycetales;Actinomycineae;Actinomycetaceae;Mobiluncus/Falcivibrio group;Mobiluncus;Mobiluncus mulieris;
3.91202	229	g4445.t1	Hsp70 protein	-	-	-	-	-	2e-07	-	1e-05	573062280	30.47	Pesta	Pestalotiopsis fici W106-1	Eukaryota_NO_Metazoa	1229662	;cellular organisms;Eukaryota;Opisthokonta;Fungi;Dikarya;Ascomycota;saccharomyceta;Pezizomycotina;leotiomyceta;sordariomyceta;Sordariomycetes;Xylariomycetidae;Xylariales;Amphisphaeriaceae;mitosporic Amphisphaeriaceae;Pestalotiopsis;Pestalotiopsis fici;Pestalotiopsis fici W106-1;
3.91202	250	g10060.t1	Helicase conserved C-terminal domain	-	-	-	-	-	-	2e-15	1e-13	588318590	50	Phyto	Phytomonas sp. isolate EM1	Eukaryota_NO_Metazoa	134006	;cellular organisms;Eukaryota;Euglenozoa;Kinetoplastida;Trypanosomatidae;Phytomonas;environmental samples;Phytomonas sp. isolate EM1;
3.91202	250	g10213.t1	Zinc finger, C3HC4 type (RING finger)	-	-	-	-	-	-	4e-09	2e-07	253743891	31.46	Giard	Giardia intestinalis ATCC 50581	Eukaryota_NO_Metazoa	598745	;cellular organisms;Eukaryota;Fornicata;Diplomonadida;Hexamitidae;Giardiinae;Giardia;Giardia intestinalis;Giardia intestinalis ATCC 50581;
3.91202	251	g13440.t1	#N/A	-	-	-	-	-	-	4e-31	2e-29	145550848	61.96	Param	Paramecium tetraurelia strain d4-2	Eukaryota_NO_Metazoa	412030	;cellular organisms;Eukaryota;Alveolata;Ciliophora;Intramacronucleata;Oligohymenophorea;Peniculida;Parameciidae;Paramecium;Paramecium tetraurelia;Paramecium tetraurelia strain d4-2;
3.91202	284	g21784.t1	Hsp70 protein	-	-	-	-	-	-	2e-10	1e-08	397610613	39.81	T_oce	Thalassiosira oceanica	Eukaryota_NO_Metazoa	159749	;cellular organisms;Eukaryota;Stramenopiles;Bacillariophyta;Coscinodiscophyceae;Thalassiosirophycidae;Thalassiosirales;Thalassiosiraceae;Thalassiosira;Thalassiosira oceanica;
3.91202	250	g4030.t1	Homeobox KN domain	-	-	-	-	-	-	2e-10	1e-08	470518261	43.33	Acant	Acanthamoeba castellanii str. Neff	Eukaryota_NO_Metazoa	1257118	;cellular organisms;Eukaryota;Amoebozoa;Centramoebida;Acanthamoebidae;Acanthamoeba;Acanthamoeba castellanii;Acanthamoeba castellanii str. Neff;
3.91202	250	g5878.t2	Protein-L-isoaspartate(D-aspartate) O-methyltransferase (PCMT)	-	-	-	-	-	4e-31	-	2e-29	384490418	50	Rhizo	Rhizopus delemar RA 99-880	Eukaryota_NO_Metazoa	246409	;cellular organisms;Eukaryota;Opisthokonta;Fungi;Fungi incertae sedis;Early diverging fungal lineages;Mucoromycotina;Mucorales;Mucorineae;Rhizopodaceae;Rhizopus;Rhizopus delemar;Rhizopus delemar RA 99-880;
3.68888	11	g10016.t1	#N/A	-	-	-	-	1e-06	-	-	4e-05	586747305	26.9	A_tri	Amborella trichopoda	Eukaryota_NO_Metazoa	13333	;cellular organisms;Eukaryota;Viridiplantae;Streptophyta;Streptophytina;Embryophyta;Tracheophyta;Euphyllophyta;Spermatophyta;Magnoliophyta;basal Magnoliophyta;Amborellales;Amborellaceae;Amborella;Amborella trichopoda;
3.68888	250	g9582.t1	Protein kinase domain	-	-	-	-	1e-40	-	-	4e-39	449473779	38.97	C_sat	Cucumis sativus	Eukaryota_NO_Metazoa	3659	;cellular organisms;Eukaryota;Viridiplantae;Streptophyta;Streptophytina;Embryophyta;Tracheophyta;Euphyllophyta;Spermatophyta;Magnoliophyta;Mesangiospermae;eudicotyledons;Gunneridae;Pentapetalae;rosids;fabids;Cucurbitales;Cucurbitaceae;Benincaseae;Cucumis;Cucumis sativus;
3.68888	104	g18841.t1	Hyaluronan / mRNA binding family	-	-	-	-	1e-12	-	-	4e-11	568861692	43.48	C_sin	Citrus sinensis	Eukaryota_NO_Metazoa	2711	;cellular organisms;Eukaryota;Viridiplantae;Streptophyta;Streptophytina;Embryophyta;Tracheophyta;Euphyllophyta;Spermatophyta;Magnoliophyta;Mesangiospermae;eudicotyledons;Gunneridae;Pentapetalae;rosids;malvids;Sapindales;Rutaceae;Citrus;Citrus sinensis;
3.68888	261	g20523.t1	Thymidine kinase	-	-	-	-	-	-	2e-54	8e-53	470288755	49.72	Capsa	Capsaspora owczarzaki ATCC 30864	Eukaryota_NO_Metazoa	595528	;cellular organisms;Eukaryota;Opisthokonta;Opisthokonta incertae sedis;Ichthyosporea;Capsaspora;Capsaspora owczarzaki;Capsaspora owczarzaki ATCC 30864;
3.68888	250	g20614.t1	Hsp70 protein	-	-	-	-	-	1e-12	-	4e-11	549050183	28.38	Pyron	Pyronema omphalodes CBS 100304	Eukaryota_NO_Metazoa	1076935	;cellular organisms;Eukaryota;Opisthokonta;Fungi;Dikarya;Ascomycota;saccharomyceta;Pezizomycotina;Pezizomycetes;Pezizales;Pyronemataceae;Pyronema;Pyronema omphalodes;Pyronema omphalodes CBS 100304;
3.55535	250	g1020.t1	Protein kinase domain	-	-	-	-	2e-20	-	-	7e-19	527185587	37.41	G_aur	Genlisea aurea	Eukaryota_NO_Metazoa	192259	;cellular organisms;Eukaryota;Viridiplantae;Streptophyta;Streptophytina;Embryophyta;Tracheophyta;Euphyllophyta;Spermatophyta;Magnoliophyta;Mesangiospermae;eudicotyledons;Gunneridae;Pentapetalae;asterids;lamiids;Lamiales;Lentibulariaceae;Genlisea;Genlisea aurea;
3.55535	17	g17060.t1	Zinc knuckle	-	-	-	-	2e-05	-	-	0.0007	255082406	38.46	Micro	Micromonas sp. RCC299	Eukaryota_NO_Metazoa	296587	;cellular organisms;Eukaryota;Viridiplantae;Chlorophyta;Mamiellophyceae;Mamiellales;Micromonas;Micromonas sp. RCC299;
3.50656	250	g13664.t1	Bystin	-	-	-	-	-	6e-44	-	2e-42	511005070	42.92	Mucor	Mucor circinelloides f. circinelloides 1006PhL	Eukaryota_NO_Metazoa	1220926	;cellular organisms;Eukaryota;Opisthokonta;Fungi;Fungi incertae sedis;Early diverging fungal lineages;Mucoromycotina;Mucorales;Mucorineae;Mucoraceae;Mucor;Mucor circinelloides;Mucor circinelloides f. circinelloides;Mucor circinelloides f. circinelloides 1006PhL;
3.50656	250	g1941.t1	CS domain	-	-	-	-	-	3e-26	-	1e-24	590254606	33.67	P_ost	Pleurotus ostreatus	Eukaryota_NO_Metazoa	5322	;cellular organisms;Eukaryota;Opisthokonta;Fungi;Dikarya;Basidiomycota;Agaricomycotina;Agaricomycetes;Agaricomycetidae;Agaricales;Pleurotaceae;Pleurotus;Pleurotus ostreatus;
3.50656	250	g10225.t1	Hsp70 protein	-	-	-	-	3e-38	-	-	1e-36	303273248	30.32	Micro	Micromonas pusilla CCMP1545	Eukaryota_NO_Metazoa	564608	;cellular organisms;Eukaryota;Viridiplantae;Chlorophyta;Mamiellophyceae;Mamiellales;Micromonas;Micromonas pusilla;Micromonas pusilla CCMP1545;
3.50656	250	g10954.t1	Homeobox KN domain	-	-	-	-	-	-	3e-09	1e-07	470518261	40	Acant	Acanthamoeba castellanii str. Neff	Eukaryota_NO_Metazoa	1257118	;cellular organisms;Eukaryota;Amoebozoa;Centramoebida;Acanthamoebidae;Acanthamoeba;Acanthamoeba castellanii;Acanthamoeba castellanii str. Neff;
3.50656	252	g21075.t1	Trypsin	-	3e-15	-	-	-	-	-	1e-13	42522292	28.51	Bdell	Bdellovibrio bacteriovorus HD100	Bacteria	264462	;cellular organisms;Bacteria;Proteobacteria;delta/epsilon subdivisions;Deltaproteobacteria;Bdellovibrionales;Bdellovibrionaceae;Bdellovibrio;Bdellovibrio bacteriovorus;Bdellovibrio bacteriovorus HD100;
3.50656	10	g22037.t1	#N/A	-	3e-07	-	-	-	-	-	1e-05	511049013	25.89	Lachn	Lachnospiraceae bacterium COE1	Bacteria	1235793	;cellular organisms;Bacteria;Firmicutes;Clostridia;Clostridiales;Lachnospiraceae;unclassified Lachnospiraceae;Lachnospiraceae bacterium COE1;
3.50656	251	g22926.t1	Core histone H2A/H2B/H3/H4	-	-	-	-	-	3e-14	-	1e-12	549049567	43.37	Pyron	Pyronema omphalodes CBS 100304	Eukaryota_NO_Metazoa	1076935	;cellular organisms;Eukaryota;Opisthokonta;Fungi;Dikarya;Ascomycota;saccharomyceta;Pezizomycotina;Pezizomycetes;Pezizales;Pyronemataceae;Pyronema;Pyronema omphalodes;Pyronema omphalodes CBS 100304;
3.4012	250	g13269.t1	Copper/zinc superoxide dismutase (SODC)	-	-	-	-	-	1e-20	-	3e-19	321257195	43.79	Crypt	Cryptococcus gattii WM276	Eukaryota_NO_Metazoa	367775	;cellular organisms;Eukaryota;Opisthokonta;Fungi;Dikarya;Basidiomycota;Agaricomycotina;Tremellomycetes;Tremellales;Tremellaceae;Filobasidiella;Filobasidiella/Cryptococcus neoformans species complex;Cryptococcus gattii;Cryptococcus gattii WM276;
3.4012	384	g24337.t1	Ankyrin repeats (3 copies)	-	2e-12	-	-	-	-	-	6e-11	189502738	27.41	Candi	Candidatus Amoebophilus asiaticus 5a2	Bacteria	452471	;cellular organisms;Bacteria;Bacteroidetes/Chlorobi group;Bacteroidetes;unclassified Bacteroidetes;Candidatus Amoebophilus;Candidatus Amoebophilus asiaticus;Candidatus Amoebophilus asiaticus 5a2;
3.4012	250	g7616.t1	BTB/POZ domain	-	-	-	-	-	-	2e-12	6e-11	401404163	34.56	Neosp	Neospora caninum Liverpool	Eukaryota_NO_Metazoa	572307	;cellular organisms;Eukaryota;Alveolata;Apicomplexa;Conoidasida;Coccidia;Eucoccidiorida;Eimeriorina;Sarcocystidae;Neospora;Neospora caninum;Neospora caninum Liverpool;
3.4012	34	g89.t1	#N/A	-	-	-	-	2e-05	-	-	0.0006	590595850	37.74	T_cac	Theobroma cacao	Eukaryota_NO_Metazoa	3641	;cellular organisms;Eukaryota;Viridiplantae;Streptophyta;Streptophytina;Embryophyta;Tracheophyta;Euphyllophyta;Spermatophyta;Magnoliophyta;Mesangiospermae;eudicotyledons;Gunneridae;Pentapetalae;rosids;malvids;Malvales;Malvaceae;Byttnerioideae;Theobroma;Theobroma cacao;
3.4012	250	g15432.t1	Protein kinase domain	-	-	-	-	-	2e-15	-	6e-14	344301996	32.8	Spath	Spathaspora passalidarum NRRL Y-27907	Eukaryota_NO_Metazoa	619300	;cellular organisms;Eukaryota;Opisthokonta;Fungi;Dikarya;Ascomycota;saccharomyceta;Saccharomycotina;Saccharomycetes;Saccharomycetales;Debaryomycetaceae;Spathaspora;Spathaspora passalidarum;Spathaspora passalidarum NRRL Y-27907;
3.4012	252	g8833.t1	BTB/POZ domain	-	-	-	-	1e-12	-	-	3e-11	571474231	33.33	G_max	Glycine max	Eukaryota_NO_Metazoa	3847	;cellular organisms;Eukaryota;Viridiplantae;Streptophyta;Streptophytina;Embryophyta;Tracheophyta;Euphyllophyta;Spermatophyta;Magnoliophyta;Mesangiospermae;eudicotyledons;Gunneridae;Pentapetalae;rosids;fabids;Fabales;Fabaceae;Papilionoideae;Phaseoleae;Glycine;Soja;Glycine max;
3.4012	250	g8913.t1	Hsp70 protein	-	2e-10	-	-	-	-	-	6e-09	284929665	40.7	Candi	Candidatus Atelocyanobacterium thalassa	Bacteria	713887	;cellular organisms;Bacteria;Cyanobacteria;Oscillatoriophycideae;Chroococcales;Candidatus Atelocyanobacterium;Candidatus Atelocyanobacterium thalassa;
3.4012	250	g1131.t1	ABC transporter	-	2e-60	-	-	-	-	-	6e-59	170734076	65.16	Burkh	Burkholderia cenocepacia MC0-3	Bacteria	406425	;cellular organisms;Bacteria;Proteobacteria;Betaproteobacteria;Burkholderiales;Burkholderiaceae;Burkholderia;Burkholderia cepacia complex;Burkholderia cenocepacia;Burkholderia cenocepacia MC0-3;
3.35241	250	g12619.t1	AMP-binding enzyme	-	7e-71	-	-	-	-	-	2e-69	493229884	64.97	M_amo	Mesorhizobium amorphae	Bacteria	71433	;cellular organisms;Bacteria;Proteobacteria;Alphaproteobacteria;Rhizobiales;Phyllobacteriaceae;Mesorhizobium;Mesorhizobium amorphae;
3.35241	490	g4767.t1	eRF1 domain 2	-	-	-	-	7e-50	-	-	2e-48	255543443	38.18	R_com	Ricinus communis	Eukaryota_NO_Metazoa	3988	;cellular organisms;Eukaryota;Viridiplantae;Streptophyta;Streptophytina;Embryophyta;Tracheophyta;Euphyllophyta;Spermatophyta;Magnoliophyta;Mesangiospermae;eudicotyledons;Gunneridae;Pentapetalae;rosids;fabids;Malpighiales;Euphorbiaceae;Acalyphoideae;Acalypheae;Ricinus;Ricinus communis;
3.35241	87	g18059.t1	#N/A	-	-	-	-	7e-08	-	-	2e-06	412993861	44.64	B_pra	Bathycoccus prasinos	Eukaryota_NO_Metazoa	41875	;cellular organisms;Eukaryota;Viridiplantae;Chlorophyta;Mamiellophyceae;Mamiellales;Bathycoccus;Bathycoccus prasinos;
3.28341	65	g7675.t1	Ring finger domain	-	-	-	-	3e-07	-	-	8e-06	255585011	33.33	R_com	Ricinus communis	Eukaryota_NO_Metazoa	3988	;cellular organisms;Eukaryota;Viridiplantae;Streptophyta;Streptophytina;Embryophyta;Tracheophyta;Euphyllophyta;Spermatophyta;Magnoliophyta;Mesangiospermae;eudicotyledons;Gunneridae;Pentapetalae;rosids;fabids;Malpighiales;Euphorbiaceae;Acalyphoideae;Acalypheae;Ricinus;Ricinus communis;
3.21888	250	g3711.t1	Hsp70 protein	-	-	-	-	-	-	4e-68	1e-66	545710651	34.65	G_sul	Galdieria sulphuraria	Eukaryota_NO_Metazoa	130081	;cellular organisms;Eukaryota;Rhodophyta;Bangiophyceae;Cyanidiales;Cyanidiaceae;Galdieria;Galdieria sulphuraria;
3.21888	218	g11628.t1	Zinc knuckle	-	-	-	-	8e-09	-	-	2e-07	147835847	26.92	V_vin	Vitis vinifera	Eukaryota_NO_Metazoa	29760	;cellular organisms;Eukaryota;Viridiplantae;Streptophyta;Streptophytina;Embryophyta;Tracheophyta;Euphyllophyta;Spermatophyta;Magnoliophyta;Mesangiospermae;eudicotyledons;Gunneridae;Pentapetalae;rosids;rosids incertae sedis;Vitales;Vitaceae;Vitis;Vitis vinifera;
3.21888	250	g22683.t1	DEAD/DEAH box helicase	-	4e-07	-	-	-	-	-	1e-05	545349904	50	Actin	Actinomyces sp. oral taxon 172	Bacteria	712118	;cellular organisms;Bacteria;Actinobacteria;Actinobacteria;Actinobacteridae;Actinomycetales;Actinomycineae;Actinomycetaceae;Actinomyces;Actinomyces sp. oral taxon 172;
3.21888	250	g3346.t1	Acyltransferase family	-	8e-22	-	-	-	-	-	2e-20	544765247	42.52	Sphin	Sphingobacterium sp. IITKGP-BTPF85	Bacteria	1338009	;cellular organisms;Bacteria;Bacteroidetes/Chlorobi group;Bacteroidetes;Sphingobacteriia;Sphingobacteriales;Sphingobacteriaceae;Sphingobacterium;Sphingobacterium sp. IITKGP-BTPF85;
3.21888	200	g7.t1	hAT family C-terminal dimerisation region	-	-	-	-	-	8e-10	-	2e-08	552933819	27.03	Rhizo	Rhizophagus irregularis DAOM 181602	Eukaryota_NO_Metazoa	747089	;cellular organisms;Eukaryota;Opisthokonta;Fungi;Glomeromycota;Glomeromycetes;Glomerales;Glomeraceae;Rhizophagus;Rhizophagus irregularis;Rhizophagus irregularis DAOM 181602;
3.21888	52	g7228.t1	#N/A	4e-06	-	-	-	-	-	-	0.0001	374725137	60	uncul	uncultured marine group II euryarchaeote	Archaea	274854	;cellular organisms;Archaea;Euryarchaeota;unclassified Euryarchaeota;Marine Group II;environmental samples;uncultured marine group II euryarchaeote;
3.21888	37	g22928.t1	#N/A	-	-	-	-	-	-	4e-30	1e-28	302371590	30.04	Blast	Blastocystis sp. NandII	Eukaryota_NO_Metazoa	463137	;cellular organisms;Eukaryota;Stramenopiles;Blastocystis;unclassified Blastocystis;Blastocystis sp. NandII;
3.21888	251	g3595.t1	Glutathione S-transferase, N-terminal domain	-	-	-	-	-	-	2e-55	5e-54	348684082	47.42	P_soj	Phytophthora sojae	Eukaryota_NO_Metazoa	67593	;cellular organisms;Eukaryota;Stramenopiles;Oomycetes;Peronosporales;Phytophthora;Phytophthora sojae;
3.21888	250	g8240.t1	Acyltransferase family	-	4e-30	-	-	-	-	-	1e-28	497523978	40.58	P_tun	Pseudoalteromonas tunicata	Bacteria	314281	;cellular organisms;Bacteria;Proteobacteria;Gammaproteobacteria;Alteromonadales;Pseudoalteromonadaceae;Pseudoalteromonas;Pseudoalteromonas tunicata;
3.14988	250	g13848.t1	Protein tyrosine kinase	-	-	-	-	-	-	3e-17	7e-16	470295919	45.78	Capsa	Capsaspora owczarzaki ATCC 30864	Eukaryota_NO_Metazoa	595528	;cellular organisms;Eukaryota;Opisthokonta;Opisthokonta incertae sedis;Ichthyosporea;Capsaspora;Capsaspora owczarzaki;Capsaspora owczarzaki ATCC 30864;
3.11352	9	g10859.t1	OTU-like cysteine protease	-	-	-	-	-	-	4e-06	9e-05	237843313	36.84	Toxop	Toxoplasma gondii ME49	Eukaryota_NO_Metazoa	508771	;cellular organisms;Eukaryota;Alveolata;Apicomplexa;Conoidasida;Coccidia;Eucoccidiorida;Eimeriorina;Sarcocystidae;Toxoplasma;Toxoplasma gondii;Toxoplasma gondii ME49;
3.11352	14	g5989.t1	Skp1 family, dimerisation domain	-	-	-	-	4e-06	-	-	9e-05	241872560	28.17	L_lon	Lilium longiflorum	Eukaryota_NO_Metazoa	4690	;cellular organisms;Eukaryota;Viridiplantae;Streptophyta;Streptophytina;Embryophyta;Tracheophyta;Euphyllophyta;Spermatophyta;Magnoliophyta;Mesangiospermae;Liliopsida;Petrosaviidae;Liliales;Liliaceae;Lilium;Lilium longiflorum;
3.10109	250	g20937.t1	ABC transporter	-	9e-61	-	-	-	-	-	2e-59	170734076	65.16	Burkh	Burkholderia cenocepacia MC0-3	Bacteria	406425	;cellular organisms;Bacteria;Proteobacteria;Betaproteobacteria;Burkholderiales;Burkholderiaceae;Burkholderia;Burkholderia cepacia complex;Burkholderia cenocepacia;Burkholderia cenocepacia MC0-3;
2.99573	254	g11876.t1	BTB/POZ domain	-	-	-	-	2e-09	-	-	4e-08	475452900	39.24	A_tau	Aegilops tauschii	Eukaryota_NO_Metazoa	37682	;cellular organisms;Eukaryota;Viridiplantae;Streptophyta;Streptophytina;Embryophyta;Tracheophyta;Euphyllophyta;Spermatophyta;Magnoliophyta;Mesangiospermae;Liliopsida;Petrosaviidae;commelinids;Poales;Poaceae;BEP clade;Pooideae;Triticeae;Aegilops;Aegilops tauschii;
2.99573	5	g15053.t1	#N/A	-	-	-	-	-	-	2e-05	0.0004	300123813	47.78	B_hom	Blastocystis hominis	Eukaryota_NO_Metazoa	12968	;cellular organisms;Eukaryota;Stramenopiles;Blastocystis;Blastocystis hominis;
2.99573	144	g15298.t1	HMG-box domain	-	-	-	-	-	-	2e-10	4e-09	389593823	37.07	Leish	Leishmania major strain Friedlin	Eukaryota_NO_Metazoa	347515	;cellular organisms;Eukaryota;Euglenozoa;Kinetoplastida;Trypanosomatidae;Leishmaniinae;Leishmania;Leishmania;Leishmania major species complex;Leishmania major;Leishmania major strain Friedlin;
2.99573	132	g16056.t1	#N/A	-	3e-08	-	-	-	-	-	6e-07	516464667	30.14	L_bor	Leptospira borgpetersenii	Bacteria	174	;cellular organisms;Bacteria;Spirochaetes;Spirochaetia;Spirochaetales;Leptospiraceae;Leptospira;Leptospira borgpetersenii;
2.99573	250	g16624.t1	Homeobox KN domain	-	-	-	-	-	-	1e-10	2e-09	470518261	40.79	Acant	Acanthamoeba castellanii str. Neff	Eukaryota_NO_Metazoa	1257118	;cellular organisms;Eukaryota;Amoebozoa;Centramoebida;Acanthamoebidae;Acanthamoeba;Acanthamoeba castellanii;Acanthamoeba castellanii str. Neff;
2.99573	250	g17526.t1	Zinc finger, C3HC4 type (RING finger)	-	-	-	1e-08	-	-	-	2e-07	18138294	41.38	Helic	Helicoverpa zea single nucleopolyhedrovirus	Viruses	10468	;Viruses;dsDNA viruses, no RNA stage;Baculoviridae;Alphabaculovirus;Helicoverpa zea single nucleopolyhedrovirus;
2.99573	250	g19753.t1	Helicase conserved C-terminal domain	-	2e-22	-	-	-	-	-	4e-21	319408783	33.33	Barto	Bartonella schoenbuchensis R1	Bacteria	687861	;cellular organisms;Bacteria;Proteobacteria;Alphaproteobacteria;Rhizobiales;Bartonellaceae;Bartonella;Bartonella schoenbuchensis;Bartonella schoenbuchensis R1;
2.99573	250	g2705.t1	Helicase conserved C-terminal domain	-	-	-	-	-	2e-13	-	4e-12	429961580	42.86	Vitta	Vittaforma corneae ATCC 50505	Eukaryota_NO_Metazoa	993615	;cellular organisms;Eukaryota;Opisthokonta;Fungi;Microsporidia;Apansporoblastina;Nosematidae;Vittaforma;Vittaforma corneae;Vittaforma corneae ATCC 50505;
2.99573	251	g6658.t1	Homeobox KN domain	-	-	-	-	-	3e-09	-	6e-08	429965192	40	Vavra	Vavraia culicis subsp. floridensis	Eukaryota_NO_Metazoa	948595	;cellular organisms;Eukaryota;Opisthokonta;Fungi;Microsporidia;Pansporoblastina;Pleistophoridae;Vavraia;Vavraia culicis;Vavraia culicis subsp. floridensis;
2.99573	246	g7489.t1	AAA domain	-	-	-	-	-	-	4e-13	8e-12	294868756	27.31	Perki	Perkinsus marinus ATCC 50983	Eukaryota_NO_Metazoa	423536	;cellular organisms;Eukaryota;Alveolata;Perkinsea;Perkinsida;Perkinsidae;Perkinsus;Perkinsus marinus;Perkinsus marinus ATCC 50983;
2.99573	250	g7911.t1	Cathepsin propeptide inhibitor domain (I29)	-	-	-	-	1e-14	-	-	2e-13	462414599	35.66	P_per	Prunus persica	Eukaryota_NO_Metazoa	3760	;cellular organisms;Eukaryota;Viridiplantae;Streptophyta;Streptophytina;Embryophyta;Tracheophyta;Euphyllophyta;Spermatophyta;Magnoliophyta;Mesangiospermae;eudicotyledons;Gunneridae;Pentapetalae;rosids;fabids;Rosales;Rosaceae;Maloideae;Amygdaleae;Prunus;Prunus persica;
2.99573	250	g7911.t2	Cathepsin propeptide inhibitor domain (I29)	-	-	-	-	1e-14	-	-	2e-13	462414599	35.66	P_per	Prunus persica	Eukaryota_NO_Metazoa	3760	;cellular organisms;Eukaryota;Viridiplantae;Streptophyta;Streptophytina;Embryophyta;Tracheophyta;Euphyllophyta;Spermatophyta;Magnoliophyta;Mesangiospermae;eudicotyledons;Gunneridae;Pentapetalae;rosids;fabids;Rosales;Rosaceae;Maloideae;Amygdaleae;Prunus;Prunus persica;
2.99573	250	g1956.t1	Peptidase family M13	-	-	-	-	-	-	1e-63	2e-62	237845625	69.78	Toxop	Toxoplasma gondii ME49	Eukaryota_NO_Metazoa	508771	;cellular organisms;Eukaryota;Alveolata;Apicomplexa;Conoidasida;Coccidia;Eucoccidiorida;Eimeriorina;Sarcocystidae;Toxoplasma;Toxoplasma gondii;Toxoplasma gondii ME49;
2.99573	250	g2431.t1	Hsp70 protein	-	-	-	-	-	-	1e-145	2e-144	66822147	40.3	Dicty	Dictyostelium discoideum AX4	Eukaryota_NO_Metazoa	352472	;cellular organisms;Eukaryota;Amoebozoa;Mycetozoa;Dictyosteliida;Dictyostelium;Dictyostelium discoideum;Dictyostelium discoideum AX4;
2.99573	250	g6367.t1	DEAD/DEAH box helicase	-	1e-36	-	-	-	-	-	2e-35	565681366	30.83	Spiro	Spirochaeta sp. L21-RPul-D2	Bacteria	1307761	;cellular organisms;Bacteria;Spirochaetes;Spirochaetia;Spirochaetales;Spirochaetaceae;Spirochaeta;Spirochaeta sp. L21-RPul-D2;
2.99573	251	g790.t1	Hsp70 protein	-	-	-	-	-	-	1e-51	2e-50	145480137	36.59	Param	Paramecium tetraurelia strain d4-2	Eukaryota_NO_Metazoa	412030	;cellular organisms;Eukaryota;Alveolata;Ciliophora;Intramacronucleata;Oligohymenophorea;Peniculida;Parameciidae;Paramecium;Paramecium tetraurelia;Paramecium tetraurelia strain d4-2;
2.99573	250	g8698.t2	Hsp70 protein	-	-	-	-	-	1e-62	-	2e-61	554903207	33.17	Monil	Moniliophthora roreri MCA 2997	Eukaryota_NO_Metazoa	1381753	;cellular organisms;Eukaryota;Opisthokonta;Fungi;Dikarya;Basidiomycota;Agaricomycotina;Agaricomycetes;Agaricomycetidae;Agaricales;Marasmiaceae;mitosporic Marasmiaceae;Moniliophthora;Moniliophthora roreri;Moniliophthora roreri MCA 2997;
2.8622	5	g19838.t1	Leucine rich repeat	-	4e-05	-	-	-	-	-	0.0007	493509162	29.68	H_fri	Herbaspirillum frisingense	Bacteria	92645	;cellular organisms;Bacteria;Proteobacteria;Betaproteobacteria;Burkholderiales;Oxalobacteraceae;Herbaspirillum;Herbaspirillum frisingense;
2.81341	18	g19140.t3	IBR domain	-	-	-	-	6e-06	-	-	0.0001	586769167	27.78	A_tri	Amborella trichopoda	Eukaryota_NO_Metazoa	13333	;cellular organisms;Eukaryota;Viridiplantae;Streptophyta;Streptophytina;Embryophyta;Tracheophyta;Euphyllophyta;Spermatophyta;Magnoliophyta;basal Magnoliophyta;Amborellales;Amborellaceae;Amborella;Amborella trichopoda;
2.81341	93	g23262.t1	#N/A	-	-	-	-	-	6e-14	-	1e-12	595481362	37.61	Rhizo	Rhizophagus irregularis DAOM 197198w	Eukaryota_NO_Metazoa	1432141	;cellular organisms;Eukaryota;Opisthokonta;Fungi;Glomeromycota;Glomeromycetes;Glomerales;Glomeraceae;Rhizophagus;Rhizophagus irregularis;Rhizophagus irregularis DAOM 197198w;
2.81341	250	g3588.t1	DEAD/DEAH box helicase	-	6e-15	-	-	-	-	-	1e-13	515579698	35.98	E_cal	Enterovibrio calviensis	Bacteria	91359	;cellular organisms;Bacteria;Proteobacteria;Gammaproteobacteria;Vibrionales;Vibrionaceae;Enterovibrio;Enterovibrio calviensis;
2.81341	250	g4395.t1	Hsp70 protein	-	-	-	-	-	-	3e-07	5e-06	206598118	28.97	B_sal	Bodo saltans	Eukaryota_NO_Metazoa	75058	;cellular organisms;Eukaryota;Euglenozoa;Kinetoplastida;Bodonidae;Bodo;Bodo saltans;
2.81341	250	g10265.t1	Dynein light chain type 1	-	-	-	-	-	3e-19	-	5e-18	453086561	45.24	Sphae	Sphaerulina musiva SO2202	Eukaryota_NO_Metazoa	692275	;cellular organisms;Eukaryota;Opisthokonta;Fungi;Dikarya;Ascomycota;saccharomyceta;Pezizomycotina;leotiomyceta;dothideomyceta;Dothideomycetes;Dothideomycetidae;Capnodiales;Mycosphaerellaceae;Sphaerulina;Sphaerulina musiva;Sphaerulina musiva SO2202;
2.81341	250	g22576.t1	Shikimate kinase	-	3e-19	-	-	-	-	-	5e-18	493595469	41.07	A_uro	Actinomyces urogenitalis	Bacteria	103621	;cellular organisms;Bacteria;Actinobacteria;Actinobacteria;Actinobacteridae;Actinomycetales;Actinomycineae;Actinomycetaceae;Actinomyces;Actinomyces urogenitalis;
2.77259	250	g2899.t1	DEAD/DEAH box helicase	-	5e-15	-	-	-	-	-	8e-14	584421605	35.15	Pseud	Pseudoalteromonas lipolytica SCSIO 04301	Bacteria	1452721	;cellular organisms;Bacteria;Proteobacteria;Gammaproteobacteria;Alteromonadales;Pseudoalteromonadaceae;Pseudoalteromonas;Pseudoalteromonas lipolytica;Pseudoalteromonas lipolytica SCSIO 04301;
2.70805	250	g11003.t2	Molybdopterin guanine dinucleotide synthesis protein B	-	-	-	-	2e-10	-	-	3e-09	297734064	41.1	V_vin	Vitis vinifera	Eukaryota_NO_Metazoa	29760	;cellular organisms;Eukaryota;Viridiplantae;Streptophyta;Streptophytina;Embryophyta;Tracheophyta;Euphyllophyta;Spermatophyta;Magnoliophyta;Mesangiospermae;eudicotyledons;Gunneridae;Pentapetalae;rosids;rosids incertae sedis;Vitales;Vitaceae;Vitis;Vitis vinifera;
2.70805	250	g19377.t1	Ras family	-	-	-	-	2e-41	-	-	3e-40	302807861	43.64	S_moe	Selaginella moellendorffii	Eukaryota_NO_Metazoa	88036	;cellular organisms;Eukaryota;Viridiplantae;Streptophyta;Streptophytina;Embryophyta;Tracheophyta;Lycopodiophyta;Isoetopsida;Selaginellales;Selaginellaceae;Selaginella;Selaginella moellendorffii;
2.70805	250	g5670.t1	Helicase conserved C-terminal domain	-	-	-	-	-	2e-13	-	3e-12	429961580	42.86	Vitta	Vittaforma corneae ATCC 50505	Eukaryota_NO_Metazoa	993615	;cellular organisms;Eukaryota;Opisthokonta;Fungi;Microsporidia;Apansporoblastina;Nosematidae;Vittaforma;Vittaforma corneae;Vittaforma corneae ATCC 50505;
2.70805	15	g7900.t1	#N/A	-	-	-	-	-	6e-07	-	9e-06	402082038	22.12	Gaeum	Gaeumannomyces graminis var. tritici R3-111a-1	Eukaryota_NO_Metazoa	644352	;cellular organisms;Eukaryota;Opisthokonta;Fungi;Dikarya;Ascomycota;saccharomyceta;Pezizomycotina;leotiomyceta;sordariomyceta;Sordariomycetes;Sordariomycetidae;Magnaporthales;Magnaporthaceae;Gaeumannomyces;Gaeumannomyces graminis;Gaeumannomyces graminis var. tritici;Gaeumannomyces graminis var. tritici R3-111a-1;
2.65926	62	g13354.t1	Nuclear transport factor 2 (NTF2) domain	-	-	-	-	-	7e-07	-	1e-05	521722014	25.81	Gloeo	Gloeophyllum trabeum ATCC 11539	Eukaryota_NO_Metazoa	670483	;cellular organisms;Eukaryota;Opisthokonta;Fungi;Dikarya;Basidiomycota;Agaricomycotina;Agaricomycetes;Agaricomycetes incertae sedis;Gloeophyllales;Gloeophyllaceae;Gloeophyllum;Gloeophyllum trabeum;Gloeophyllum trabeum ATCC 11539;
2.59027	250	g24071.t1	'Cold-shock' DNA-binding domain	-	-	-	-	6e-13	-	-	8e-12	255073219	37.5	Micro	Micromonas sp. RCC299	Eukaryota_NO_Metazoa	296587	;cellular organisms;Eukaryota;Viridiplantae;Chlorophyta;Mamiellophyceae;Mamiellales;Micromonas;Micromonas sp. RCC299;
2.5539	250	g19064.t1	Eukaryotic elongation factor 5A hypusine, DNA-binding OB fold	-	-	-	-	-	7e-18	-	9e-17	388858438	39.42	U_hor	Ustilago hordei	Eukaryota_NO_Metazoa	120017	;cellular organisms;Eukaryota;Opisthokonta;Fungi;Dikarya;Basidiomycota;Ustilaginomycotina;Ustilaginomycetes;Ustilaginales;Ustilaginaceae;Ustilago;Ustilago hordei;
2.52573	250	g15267.t1	Ribonucleotide reductase, barrel domain	-	-	-	-	-	4e-31	-	5e-30	384500853	76.71	Rhizo	Rhizopus delemar RA 99-880	Eukaryota_NO_Metazoa	246409	;cellular organisms;Eukaryota;Opisthokonta;Fungi;Fungi incertae sedis;Early diverging fungal lineages;Mucoromycotina;Mucorales;Mucorineae;Rhizopodaceae;Rhizopus;Rhizopus delemar;Rhizopus delemar RA 99-880;
2.52573	43	g23336.t1	Ring finger domain	-	-	-	-	-	4e-06	-	5e-05	260947710	41.1	Clavi	Clavispora lusitaniae ATCC 42720	Eukaryota_NO_Metazoa	306902	;cellular organisms;Eukaryota;Opisthokonta;Fungi;Dikarya;Ascomycota;saccharomyceta;Saccharomycotina;Saccharomycetes;Saccharomycetales;Metschnikowiaceae;Clavispora;Clavispora lusitaniae;Clavispora lusitaniae ATCC 42720;
2.52573	176	g6718.t1	#N/A	-	-	-	-	-	4e-09	-	5e-08	494833277	42.86	Conio	Coniosporium apollinis CBS 100218	Eukaryota_NO_Metazoa	1168221	;cellular organisms;Eukaryota;Opisthokonta;Fungi;Dikarya;Ascomycota;saccharomyceta;Pezizomycotina;leotiomyceta;Eurotiomycetes;Chaetothyriomycetidae;Chaetothyriales;Herpotrichiellaceae;Coniosporium;Coniosporium apollinis;Coniosporium apollinis CBS 100218;
2.52573	250	g16955.t1	#N/A	-	4e-17	-	-	-	-	-	5e-16	551232134	34.27	T_the	Thermodesulfobacterium thermophilum	Bacteria	886	;cellular organisms;Bacteria;Thermodesulfobacteria;Thermodesulfobacteria;Thermodesulfobacteriales;Thermodesulfobacteriaceae;Thermodesulfobacterium;Thermodesulfobacterium thermophilum;
2.45674	3	g4787.t1	Trypsin	-	6e-05	-	-	-	-	-	0.0007	571788148	33.72	Candi	Candidatus Magnetoglobus multicellularis str. Araruama	Bacteria	890399	;cellular organisms;Bacteria;Proteobacteria;delta/epsilon subdivisions;Deltaproteobacteria;Desulfobacterales;Desulfobacteraceae;Candidatus Magnetoglobus;Candidatus Magnetoglobus multicellularis;Candidatus Magnetoglobus multicellularis str. Araruama;
2.43612	250	g7107.t1	Skp1 family, tetramerisation domain	-	-	-	-	-	7e-23	-	8e-22	213407216	36.42	Schiz	Schizosaccharomyces japonicus yFS275	Eukaryota_NO_Metazoa	402676	;cellular organisms;Eukaryota;Opisthokonta;Fungi;Dikarya;Ascomycota;Taphrinomycotina;Schizosaccharomycetes;Schizosaccharomycetales;Schizosaccharomycetaceae;Schizosaccharomyces;Schizosaccharomyces japonicus;Schizosaccharomyces japonicus yFS275;
2.40795	74	g12296.t1	Chromo (CHRromatin Organisation MOdifier) domain	-	-	-	-	-	9e-08	-	1e-06	396474683	50.94	Lepto	Leptosphaeria maculans JN3	Eukaryota_NO_Metazoa	985895	;cellular organisms;Eukaryota;Opisthokonta;Fungi;Dikarya;Ascomycota;saccharomyceta;Pezizomycotina;leotiomyceta;dothideomyceta;Dothideomycetes;Pleosporomycetidae;Pleosporales;Pleosporineae;Leptosphaeriaceae;Leptosphaeria;Leptosphaeria maculans complex;Leptosphaeria maculans;Leptosphaeria maculans 'brassicae' group;Leptosphaeria maculans JN3;
2.30259	500	g7880.t1	Protein kinase domain	-	-	-	-	6e-62	-	-	6e-61	566214261	66.43	P_tri	Populus trichocarpa	Eukaryota_NO_Metazoa	3694	;cellular organisms;Eukaryota;Viridiplantae;Streptophyta;Streptophytina;Embryophyta;Tracheophyta;Euphyllophyta;Spermatophyta;Magnoliophyta;Mesangiospermae;eudicotyledons;Gunneridae;Pentapetalae;rosids;fabids;Malpighiales;Salicaceae;Saliceae;Populus;Populus trichocarpa;
2.30259	250	g10403.t1	Helicase conserved C-terminal domain	-	1e-11	-	-	-	-	-	1e-10	67458656	43.66	Ricke	Rickettsia felis URRWXCal2	Bacteria	315456	;cellular organisms;Bacteria;Proteobacteria;Alphaproteobacteria;Rickettsiales;Rickettsiaceae;Rickettsieae;Rickettsia;spotted fever group;Rickettsia felis;Rickettsia felis URRWXCal2;
2.30259	104	g11341.t1	N-terminal domain of unknown function (DUF4140)	-	-	-	-	-	3e-11	-	3e-10	393239727	29.84	Auric	Auricularia delicata TFB-10046 SS5	Eukaryota_NO_Metazoa	717982	;cellular organisms;Eukaryota;Opisthokonta;Fungi;Dikarya;Basidiomycota;Agaricomycotina;Agaricomycetes;Agaricomycetes incertae sedis;Auriculariales;Auriculariaceae;Auricularia;Auricularia delicata;Auricularia delicata TFB-10046 SS5;
2.30259	250	g12706.t1	Hsp70 protein	-	-	-	-	-	1e-11	-	1e-10	552940727	28.66	Rhizo	Rhizophagus irregularis DAOM 181602	Eukaryota_NO_Metazoa	747089	;cellular organisms;Eukaryota;Opisthokonta;Fungi;Glomeromycota;Glomeromycetes;Glomerales;Glomeraceae;Rhizophagus;Rhizophagus irregularis;Rhizophagus irregularis DAOM 181602;
2.30259	59	g1546.t1	BTB/POZ domain	-	-	-	-	3e-06	-	-	3e-05	357117344	28.99	B_dis	Brachypodium distachyon	Eukaryota_NO_Metazoa	15368	;cellular organisms;Eukaryota;Viridiplantae;Streptophyta;Streptophytina;Embryophyta;Tracheophyta;Euphyllophyta;Spermatophyta;Magnoliophyta;Mesangiospermae;Liliopsida;Petrosaviidae;commelinids;Poales;Poaceae;BEP clade;Pooideae;Brachypodieae;Brachypodium;Brachypodium distachyon;
2.30259	59	g18164.t1	Trypsin	-	1e-08	-	-	-	-	-	1e-07	518730584	36.45	S_pur	Streptomyces purpureus	Bacteria	1951	;cellular organisms;Bacteria;Actinobacteria;Actinobacteria;Actinobacteridae;Actinomycetales;Streptomycineae;Streptomycetaceae;Streptomyces;Streptomyces purpureus;
2.30259	139	g21290.t1	AAA domain	-	-	-	-	-	-	6e-10	6e-09	397643570	26.19	T_oce	Thalassiosira oceanica	Eukaryota_NO_Metazoa	159749	;cellular organisms;Eukaryota;Stramenopiles;Bacillariophyta;Coscinodiscophyceae;Thalassiosirophycidae;Thalassiosirales;Thalassiosiraceae;Thalassiosira;Thalassiosira oceanica;
2.30259	18	g22035.t1	#N/A	-	2e-06	-	-	-	-	-	2e-05	497865580	39.86	A_aga	Aquimarina agarilytica	Bacteria	1087449	;cellular organisms;Bacteria;Bacteroidetes/Chlorobi group;Bacteroidetes;Flavobacteriia;Flavobacteriales;Flavobacteriaceae;Aquimarina;Aquimarina agarilytica;
2.30259	251	g23055.t1	Protein kinase domain	-	-	-	-	-	-	6e-22	6e-21	586730974	42.28	Tetra	Tetrahymena thermophila SB210	Eukaryota_NO_Metazoa	312017	;cellular organisms;Eukaryota;Alveolata;Ciliophora;Intramacronucleata;Oligohymenophorea;Hymenostomatida;Tetrahymenina;Tetrahymenidae;Tetrahymena;Tetrahymena thermophila;Tetrahymena thermophila SB210;
2.30259	374	g4625.t1	Ubiquitin family	-	-	-	-	-	2e-29	-	2e-28	552924122	45.22	Rhizo	Rhizophagus irregularis DAOM 181602	Eukaryota_NO_Metazoa	747089	;cellular organisms;Eukaryota;Opisthokonta;Fungi;Glomeromycota;Glomeromycetes;Glomerales;Glomeraceae;Rhizophagus;Rhizophagus irregularis;Rhizophagus irregularis DAOM 181602;
2.30259	256	g7673.t1	Serpin (serine protease inhibitor)	-	1e-16	-	-	-	-	-	1e-15	152070729	37.38	Beggi	Beggiatoa sp. PS	Bacteria	422289	;cellular organisms;Bacteria;Proteobacteria;Gammaproteobacteria;Thiotrichales;Thiotrichaceae;Beggiatoa;Beggiatoa sp. PS;
2.30259	6	g8316.t1	#N/A	-	3e-05	-	-	-	-	-	0.0003	488228985	80	S_mut	Streptococcus mutans	Bacteria	1309	;cellular organisms;Bacteria;Firmicutes;Bacilli;Lactobacillales;Streptococcaceae;Streptococcus;Streptococcus mutans;
2.30259	250	g11003.t1	Molybdopterin guanine dinucleotide synthesis protein B	-	-	-	-	3e-10	-	-	3e-09	297734064	40	V_vin	Vitis vinifera	Eukaryota_NO_Metazoa	29760	;cellular organisms;Eukaryota;Viridiplantae;Streptophyta;Streptophytina;Embryophyta;Tracheophyta;Euphyllophyta;Spermatophyta;Magnoliophyta;Mesangiospermae;eudicotyledons;Gunneridae;Pentapetalae;rosids;rosids incertae sedis;Vitales;Vitaceae;Vitis;Vitis vinifera;
2.30259	250	g13092.t1	Protein kinase domain	-	-	-	-	-	-	2e-22	2e-21	300176091	30.61	B_hom	Blastocystis hominis	Eukaryota_NO_Metazoa	12968	;cellular organisms;Eukaryota;Stramenopiles;Blastocystis;Blastocystis hominis;
2.30259	250	g13616.t1	LSM domain	-	-	-	-	-	-	2e-33	2e-32	514699315	60.44	S_ros	Salpingoeca rosetta	Eukaryota_NO_Metazoa	946362	;cellular organisms;Eukaryota;Opisthokonta;Choanoflagellida;Salpingoecidae;Salpingoeca;Salpingoeca rosetta;
2.30259	251	g14465.t1	DDHD domain	-	-	-	-	-	1e-20	-	1e-19	354546791	30.67	C_par	Candida parapsilosis	Eukaryota_NO_Metazoa	5480	;cellular organisms;Eukaryota;Opisthokonta;Fungi;Dikarya;Ascomycota;saccharomyceta;Saccharomycotina;Saccharomycetes;Saccharomycetales;mitosporic Saccharomycetales;Candida;Candida parapsilosis;
2.30259	123	g19564.t1	HMG-box domain	-	-	-	-	-	-	1e-09	1e-08	389593823	38.74	Leish	Leishmania major strain Friedlin	Eukaryota_NO_Metazoa	347515	;cellular organisms;Eukaryota;Euglenozoa;Kinetoplastida;Trypanosomatidae;Leishmaniinae;Leishmania;Leishmania;Leishmania major species complex;Leishmania major;Leishmania major strain Friedlin;
2.30259	251	g23055.t2	Protein kinase domain	-	-	-	-	-	-	4e-22	4e-21	123446233	35.15	Trich	Trichomonas vaginalis G3	Eukaryota_NO_Metazoa	412133	;cellular organisms;Eukaryota;Parabasalia;Trichomonadida;Trichomonadidae;Trichomonas;Trichomonas vaginalis;Trichomonas vaginalis G3;
2.30259	250	g2793.t1	Maf-like protein	-	-	-	-	-	-	5e-25	5e-24	546326000	32.8	C_cri	Chondrus crispus	Eukaryota_NO_Metazoa	2769	;cellular organisms;Eukaryota;Rhodophyta;Florideophyceae;Gigartinales;Gigartinaceae;Chondrus;Chondrus crispus;
2.30259	250	g6367.t2	DEAD/DEAH box helicase	-	2e-36	-	-	-	-	-	2e-35	565681366	30.83	Spiro	Spirochaeta sp. L21-RPul-D2	Bacteria	1307761	;cellular organisms;Bacteria;Spirochaetes;Spirochaetia;Spirochaetales;Spirochaetaceae;Spirochaeta;Spirochaeta sp. L21-RPul-D2;
2.30259	250	g6653.t1	Kinesin motor domain	-	-	-	-	-	-	7e-18	7e-17	403336463	37.75	O_tri	Oxytricha trifallax	Eukaryota_NO_Metazoa	1172189	;cellular organisms;Eukaryota;Alveolata;Ciliophora;Intramacronucleata;Spirotrichea;Stichotrichia;Sporadotrichida;Oxytrichidae;Oxytrichinae;Oxytricha;Oxytricha trifallax;
2.30259	250	g890.t1	DnaJ domain	-	-	-	-	-	1e-15	-	1e-14	494830020	55.41	Conio	Coniosporium apollinis CBS 100218	Eukaryota_NO_Metazoa	1168221	;cellular organisms;Eukaryota;Opisthokonta;Fungi;Dikarya;Ascomycota;saccharomyceta;Pezizomycotina;leotiomyceta;Eurotiomycetes;Chaetothyriomycetidae;Chaetothyriales;Herpotrichiellaceae;Coniosporium;Coniosporium apollinis;Coniosporium apollinis CBS 100218;
2.19722	250	g6769.t1	Ham1 family	-	-	-	-	-	1e-29	-	9e-29	336386617	38.04	Serpu	Serpula lacrymans var. lacrymans S7.9	Eukaryota_NO_Metazoa	578457	;cellular organisms;Eukaryota;Opisthokonta;Fungi;Dikarya;Basidiomycota;Agaricomycotina;Agaricomycetes;Agaricomycetidae;Boletales;Coniophorineae;Serpulaceae;Serpula;Serpula lacrymans;Serpula lacrymans var. lacrymans;Serpula lacrymans var. lacrymans S7.9;
2.14843	4	g15631.t1	#N/A	-	7e-05	-	-	-	-	-	0.0006	472323190	64.71	Pseud	Pseudomonas denitrificans ATCC 13867	Bacteria	1294143	;cellular organisms;Bacteria;Proteobacteria;Gammaproteobacteria;Pseudomonadales;Pseudomonadaceae;Pseudomonas;Pseudomonas pertucinogena group;Pseudomonas denitrificans;Pseudomonas denitrificans ATCC 13867;
2.12026	88	g10106.t1	Serine hydrolase (FSH1)	-	-	-	-	6e-08	-	-	5e-07	565355843	45.35	S_tub	Solanum tuberosum	Eukaryota_NO_Metazoa	4113	;cellular organisms;Eukaryota;Viridiplantae;Streptophyta;Streptophytina;Embryophyta;Tracheophyta;Euphyllophyta;Spermatophyta;Magnoliophyta;Mesangiospermae;eudicotyledons;Gunneridae;Pentapetalae;asterids;lamiids;Solanales;Solanaceae;Solanoideae;Solaneae;Solanum;Solanum tuberosum;
2.07944	852	g11577.t1	Ubiquitin family	-	-	-	-	-	-	5e-98	4e-97	330805887	99.32	D_pur	Dictyostelium purpureum	Eukaryota_NO_Metazoa	5786	;cellular organisms;Eukaryota;Amoebozoa;Mycetozoa;Dictyosteliida;Dictyostelium;Dictyostelium purpureum;
2.07944	250	g18446.t1	Fibrillarin	-	-	-	-	-	-	1e-47	8e-47	298713560	78.72	E_sil	Ectocarpus siliculosus	Eukaryota_NO_Metazoa	2880	;cellular organisms;Eukaryota;Stramenopiles;PX clade;Phaeophyceae;Ectocarpales;Ectocarpaceae;Ectocarpus;Ectocarpus siliculosus;
2.07944	250	g21772.t1	MOZ/SAS family	-	-	-	-	-	1e-34	-	8e-34	255722439	30.79	Candi	Candida tropicalis MYA-3404	Eukaryota_NO_Metazoa	294747	;cellular organisms;Eukaryota;Opisthokonta;Fungi;Dikarya;Ascomycota;saccharomyceta;Saccharomycotina;Saccharomycetes;Saccharomycetales;mitosporic Saccharomycetales;Candida;Candida tropicalis;Candida tropicalis MYA-3404;
2.07944	251	g16398.t1	BTB/POZ domain	-	-	-	-	-	-	1e-12	8e-12	299471207	28.93	E_sil	Ectocarpus siliculosus	Eukaryota_NO_Metazoa	2880	;cellular organisms;Eukaryota;Stramenopiles;PX clade;Phaeophyceae;Ectocarpales;Ectocarpaceae;Ectocarpus;Ectocarpus siliculosus;
2.07944	285	g23690.t1	TPR repeat	-	-	-	-	-	1e-09	-	8e-09	430813514	38.1	P_jir	Pneumocystis jirovecii	Eukaryota_NO_Metazoa	42068	;cellular organisms;Eukaryota;Opisthokonta;Fungi;Dikarya;Ascomycota;Taphrinomycotina;Pneumocystidomycetes;Pneumocystidales;Pneumocystidaceae;Pneumocystis;Pneumocystis jirovecii;
2.05127	66	g1639.t1	Ring finger domain	-	-	-	-	-	-	9e-07	7e-06	530736818	39.68	Sapro	Saprolegnia diclina VS20	Eukaryota_NO_Metazoa	1156394	;cellular organisms;Eukaryota;Stramenopiles;Oomycetes;Saprolegniales;Saprolegniaceae;Saprolegnia;Saprolegnia diclina;Saprolegnia diclina VS20;
2.05127	10	g2827.t1	#N/A	-	-	-	-	-	9e-07	-	7e-06	471573611	37.04	Eutyp	Eutypa lata UCREL1	Eukaryota_NO_Metazoa	1287681	;cellular organisms;Eukaryota;Opisthokonta;Fungi;Dikarya;Ascomycota;saccharomyceta;Pezizomycotina;leotiomyceta;sordariomyceta;Sordariomycetes;Xylariomycetidae;Xylariales;Diatrypaceae;Eutypa;Eutypa lata;Eutypa lata UCREL1;
2.0149	250	g11239.t1	SET domain	-	-	-	-	-	4e-32	-	3e-31	552919700	47.86	Rhizo	Rhizophagus irregularis DAOM 181602	Eukaryota_NO_Metazoa	747089	;cellular organisms;Eukaryota;Opisthokonta;Fungi;Glomeromycota;Glomeromycetes;Glomerales;Glomeraceae;Rhizophagus;Rhizophagus irregularis;Rhizophagus irregularis DAOM 181602;
2.0149	250	g16419.t1	PPIC-type PPIASE domain	-	-	-	-	-	8e-44	-	6e-43	395335097	65.52	Dicho	Dichomitus squalens LYAD-421 SS1	Eukaryota_NO_Metazoa	732165	;cellular organisms;Eukaryota;Opisthokonta;Fungi;Dikarya;Basidiomycota;Agaricomycotina;Agaricomycetes;Agaricomycetes incertae sedis;Polyporales;Polyporaceae;Dichomitus;Dichomitus squalens;Dichomitus squalens LYAD-421 SS1;
2.0149	250	g8022.t1	Kinesin motor domain	-	-	-	-	-	-	8e-24	6e-23	145502969	43.9	Param	Paramecium tetraurelia strain d4-2	Eukaryota_NO_Metazoa	412030	;cellular organisms;Eukaryota;Alveolata;Ciliophora;Intramacronucleata;Oligohymenophorea;Peniculida;Parameciidae;Paramecium;Paramecium tetraurelia;Paramecium tetraurelia strain d4-2;
1.96611	4	g13942.t1	#N/A	-	-	-	-	-	-	7e-05	0.0005	530736350	26.92	Sapro	Saprolegnia diclina VS20	Eukaryota_NO_Metazoa	1156394	;cellular organisms;Eukaryota;Stramenopiles;Oomycetes;Saprolegniales;Saprolegniaceae;Saprolegnia;Saprolegnia diclina;Saprolegnia diclina VS20;
1.94591	49	g194.t1	#N/A	-	-	-	-	-	1e-05	-	7e-05	390596448	27.89	Punct	Punctularia strigosozonata HHB-11173 SS5	Eukaryota_NO_Metazoa	741275	;cellular organisms;Eukaryota;Opisthokonta;Fungi;Dikarya;Basidiomycota;Agaricomycotina;Agaricomycetes;Agaricomycetes incertae sedis;Corticiales;Punctulariaceae;Punctularia;Punctularia strigosozonata;Punctularia strigosozonata HHB-11173 SS5;
1.89712	251	g1259.t1	Zinc finger C-x8-C-x5-C-x3-H type (and similar)	-	-	-	-	3e-16	-	-	2e-15	462413068	52.54	P_per	Prunus persica	Eukaryota_NO_Metazoa	3760	;cellular organisms;Eukaryota;Viridiplantae;Streptophyta;Streptophytina;Embryophyta;Tracheophyta;Euphyllophyta;Spermatophyta;Magnoliophyta;Mesangiospermae;eudicotyledons;Gunneridae;Pentapetalae;rosids;fabids;Rosales;Rosaceae;Maloideae;Amygdaleae;Prunus;Prunus persica;
1.89712	251	g15328.t1	Zinc finger C-x8-C-x5-C-x3-H type (and similar)	-	-	-	-	3e-16	-	-	2e-15	462413068	52.54	P_per	Prunus persica	Eukaryota_NO_Metazoa	3760	;cellular organisms;Eukaryota;Viridiplantae;Streptophyta;Streptophytina;Embryophyta;Tracheophyta;Euphyllophyta;Spermatophyta;Magnoliophyta;Mesangiospermae;eudicotyledons;Gunneridae;Pentapetalae;rosids;fabids;Rosales;Rosaceae;Maloideae;Amygdaleae;Prunus;Prunus persica;
1.89712	66	g18730.t1	50S ribosome-binding GTPase	-	-	-	-	-	3e-10	-	2e-09	587730968	26.59	Fusar	Fusarium oxysporum f. sp. pisi HDV247	Eukaryota_NO_Metazoa	1080344	;cellular organisms;Eukaryota;Opisthokonta;Fungi;Dikarya;Ascomycota;saccharomyceta;Pezizomycotina;leotiomyceta;sordariomyceta;Sordariomycetes;Hypocreomycetidae;Hypocreales;Nectriaceae;Fusarium;Fusarium oxysporum species complex;Fusarium oxysporum;Fusarium oxysporum f. sp. pisi;Fusarium oxysporum f. sp. pisi HDV247;
1.89712	680	g2237.t1	Tetratricopeptide repeat	-	9e-19	-	-	-	-	-	6e-18	347756093	23.49	Candi	Candidatus Chloracidobacterium thermophilum B	Bacteria	981222	;cellular organisms;Bacteria;Fibrobacteres/Acidobacteria group;Acidobacteria;unclassified Acidobacteria;Candidatus Chloracidobacterium;Candidatus Chloracidobacterium thermophilum;Candidatus Chloracidobacterium thermophilum B;
1.89712	3	g8089.t1	#N/A	-	3e-05	-	-	-	-	-	0.0002	521053846	30.61	K_cat	Kribbella catacumbae	Bacteria	460086	;cellular organisms;Bacteria;Actinobacteria;Actinobacteria;Actinobacteridae;Actinomycetales;Propionibacterineae;Nocardioidaceae;Kribbella;Kribbella catacumbae;
1.89712	250	g9679.t1	DEAD/DEAH box helicase	-	-	-	-	-	-	6e-14	4e-13	470515355	31.41	Acant	Acanthamoeba castellanii str. Neff	Eukaryota_NO_Metazoa	1257118	;cellular organisms;Eukaryota;Amoebozoa;Centramoebida;Acanthamoebidae;Acanthamoeba;Acanthamoeba castellanii;Acanthamoeba castellanii str. Neff;
1.83258	112	g15076.t2	Actin	-	-	-	-	-	-	8e-08	5e-07	374428508	28.66	T_mir	Teranympha mirabilis	Eukaryota_NO_Metazoa	285686	;cellular organisms;Eukaryota;Parabasalia;Trichonymphida;Teranymphidae;Teranympha;Teranympha mirabilis;
1.79176	251	g10262.t2	WD domain, G-beta repeat	-	-	-	-	5e-10	-	-	3e-09	567902438	57.78	C_cle	Citrus clementina	Eukaryota_NO_Metazoa	85681	;cellular organisms;Eukaryota;Viridiplantae;Streptophyta;Streptophytina;Embryophyta;Tracheophyta;Euphyllophyta;Spermatophyta;Magnoliophyta;Mesangiospermae;eudicotyledons;Gunneridae;Pentapetalae;rosids;malvids;Sapindales;Rutaceae;Citrus;Citrus clementina;
1.79176	250	g16853.t1	Enoyl-(Acyl carrier protein) reductase	-	5e-35	-	-	-	-	-	3e-34	15644471	34.41	Therm	Thermotoga maritima MSB8	Bacteria	243274	;cellular organisms;Bacteria;Thermotogae;Thermotogae;Thermotogales;Thermotogaceae;Thermotoga;Thermotoga maritima;Thermotoga maritima MSB8;
1.79176	10	g18721.t1	Chromo (CHRromatin Organisation MOdifier) domain	-	-	-	-	-	5e-05	-	0.0003	2133292	42.03	F_oxy	Fusarium oxysporum	Eukaryota_NO_Metazoa	5507	;cellular organisms;Eukaryota;Opisthokonta;Fungi;Dikarya;Ascomycota;saccharomyceta;Pezizomycotina;leotiomyceta;sordariomyceta;Sordariomycetes;Hypocreomycetidae;Hypocreales;Nectriaceae;Fusarium;Fusarium oxysporum species complex;Fusarium oxysporum;
1.79176	250	g20558.t1	AAA domain	-	-	-	-	-	1e-48	-	6e-48	392558448	34.13	Trame	Trametes versicolor FP-101664 SS1	Eukaryota_NO_Metazoa	717944	;cellular organisms;Eukaryota;Opisthokonta;Fungi;Dikarya;Basidiomycota;Agaricomycotina;Agaricomycetes;Agaricomycetes incertae sedis;Polyporales;Coriolaceae;Trametes;Trametes versicolor;Trametes versicolor FP-101664 SS1;
1.79176	90	g5214.t1	Hsp70 protein	-	-	-	-	-	1e-06	-	6e-06	67523211	23.87	Asper	Aspergillus nidulans FGSC A4	Eukaryota_NO_Metazoa	227321	;cellular organisms;Eukaryota;Opisthokonta;Fungi;Dikarya;Ascomycota;saccharomyceta;Pezizomycotina;leotiomyceta;Eurotiomycetes;Eurotiomycetidae;Eurotiales;Aspergillaceae;Aspergillus;Aspergillus nidulans;Aspergillus nidulans FGSC A4;
1.79176	124	g7090.t1	BTB/POZ domain	-	-	-	-	5e-07	-	-	3e-06	302840884	30.93	Volvo	Volvox carteri f. nagariensis	Eukaryota_NO_Metazoa	3068	;cellular organisms;Eukaryota;Viridiplantae;Chlorophyta;Chlorophyceae;Chlamydomonadales;Volvocaceae;Volvox;Volvox carteri;Volvox carteri f. nagariensis;
1.74297	250	g23932.t1	SET domain	-	-	-	-	-	7e-42	-	4e-41	384501351	30.25	Rhizo	Rhizopus delemar RA 99-880	Eukaryota_NO_Metazoa	246409	;cellular organisms;Eukaryota;Opisthokonta;Fungi;Fungi incertae sedis;Early diverging fungal lineages;Mucoromycotina;Mucorales;Mucorineae;Rhizopodaceae;Rhizopus;Rhizopus delemar;Rhizopus delemar RA 99-880;
1.7148	3	g20848.t1	Protein tyrosine kinase	-	-	-	-	-	-	9e-05	0.0005	551674306	36.59	Guill	Guillardia theta CCMP2712	Eukaryota_NO_Metazoa	905079	;cellular organisms;Eukaryota;Cryptophyta;Pyrenomonadales;Geminigeraceae;Guillardia;Guillardia theta;Guillardia theta CCMP2712;
1.7148	252	g13409.t1	BTB/POZ domain	-	-	-	-	-	-	9e-11	5e-10	470439148	32.84	Acant	Acanthamoeba castellanii str. Neff	Eukaryota_NO_Metazoa	1257118	;cellular organisms;Eukaryota;Amoebozoa;Centramoebida;Acanthamoebidae;Acanthamoeba;Acanthamoeba castellanii;Acanthamoeba castellanii str. Neff;
1.7148	250	g23888.t1	Ras family	-	-	-	-	-	9e-32	-	5e-31	521727746	38.89	Gloeo	Gloeophyllum trabeum ATCC 11539	Eukaryota_NO_Metazoa	670483	;cellular organisms;Eukaryota;Opisthokonta;Fungi;Dikarya;Basidiomycota;Agaricomycotina;Agaricomycetes;Agaricomycetes incertae sedis;Gloeophyllales;Gloeophyllaceae;Gloeophyllum;Gloeophyllum trabeum;Gloeophyllum trabeum ATCC 11539;
1.60944	50	g13189.t1	#N/A	-	1e-09	-	-	-	-	-	5e-09	15384295	31.3	M_bov	Mycoplasma bovis	Bacteria	28903	;cellular organisms;Bacteria;Tenericutes;Mollicutes;Mycoplasmatales;Mycoplasmataceae;Mycoplasma;Mycoplasma bovis;
1.60944	250	g14320.t1	BTB/POZ domain	-	-	-	-	6e-09	-	-	3e-08	545364310	29.63	Cocco	Coccomyxa subellipsoidea C-169	Eukaryota_NO_Metazoa	574566	;cellular organisms;Eukaryota;Viridiplantae;Chlorophyta;Trebouxiophyceae;Trebouxiophyceae incertae sedis;Coccomyxaceae;Coccomyxa;Coccomyxa subellipsoidea;Coccomyxa subellipsoidea C-169;
1.60944	33	g15256.t1	DnaJ domain	-	4e-06	-	-	-	-	-	2e-05	517687916	45.1	Rhizo	Rhizobium sp. 42MFCr.1	Bacteria	1048680	;cellular organisms;Bacteria;Proteobacteria;Alphaproteobacteria;Rhizobiales;Rhizobiaceae;Rhizobium/Agrobacterium group;Rhizobium;Rhizobium sp. 42MFCr.1;
1.60944	250	g16878.t1	N-acetyltransferase	-	2e-20	-	-	-	-	-	1e-19	550179073	29.1	V_nig	Vibrio nigripulchritudo	Bacteria	28173	;cellular organisms;Bacteria;Proteobacteria;Gammaproteobacteria;Vibrionales;Vibrionaceae;Vibrio;Vibrio nigripulchritudo;
1.60944	250	g18446.t2	Fibrillarin	-	-	-	-	-	-	2e-43	1e-42	298713560	68.52	E_sil	Ectocarpus siliculosus	Eukaryota_NO_Metazoa	2880	;cellular organisms;Eukaryota;Stramenopiles;PX clade;Phaeophyceae;Ectocarpales;Ectocarpaceae;Ectocarpus;Ectocarpus siliculosus;
1.60944	250	g20868.t1	Hsp70 protein	-	-	-	-	-	-	1e-08	5e-08	300175354	28.12	B_hom	Blastocystis hominis	Eukaryota_NO_Metazoa	12968	;cellular organisms;Eukaryota;Stramenopiles;Blastocystis;Blastocystis hominis;
1.60944	397	g20932.t1	Ankyrin repeat	-	2e-14	-	-	-	-	-	1e-13	392373830	29.83	Candi	Candidatus Methylomirabilis oxyfera	Bacteria	671143	;cellular organisms;Bacteria;unclassified Bacteria;candidate division NC10;Candidatus Methylomirabilis;Candidatus Methylomirabilis oxyfera;
1.60944	252	g23523.t1	#N/A	-	-	-	-	-	-	4e-11	2e-10	574996418	78.95	Plasm	Plasmodium falciparum Palo Alto/Uganda	Eukaryota_NO_Metazoa	57270	;cellular organisms;Eukaryota;Alveolata;Apicomplexa;Aconoidasida;Haemosporida;Plasmodium;Plasmodium (Laverania);Plasmodium falciparum;Plasmodium falciparum Palo Alto/Uganda;
1.60944	252	g3619.t1	BTB/POZ domain	-	-	-	-	8e-11	-	-	4e-10	462420791	43.59	P_per	Prunus persica	Eukaryota_NO_Metazoa	3760	;cellular organisms;Eukaryota;Viridiplantae;Streptophyta;Streptophytina;Embryophyta;Tracheophyta;Euphyllophyta;Spermatophyta;Magnoliophyta;Mesangiospermae;eudicotyledons;Gunneridae;Pentapetalae;rosids;fabids;Rosales;Rosaceae;Maloideae;Amygdaleae;Prunus;Prunus persica;
1.60944	250	g4024.t1	Protein of unknown function, DUF258	-	-	-	-	-	2e-29	-	1e-28	408390040	31.99	Fusar	Fusarium pseudograminearum CS3096	Eukaryota_NO_Metazoa	1028729	;cellular organisms;Eukaryota;Opisthokonta;Fungi;Dikarya;Ascomycota;saccharomyceta;Pezizomycotina;leotiomyceta;sordariomyceta;Sordariomycetes;Hypocreomycetidae;Hypocreales;Nectriaceae;Fusarium;Fusarium sambucinum species complex;Fusarium pseudograminearum;Fusarium pseudograminearum CS3096;
1.60944	250	g5367.t1	ADP-ribosylglycohydrolase	-	2e-15	-	-	-	-	-	1e-14	384262994	38.66	Rhodo	Rhodospirillum photometricum DSM 122	Bacteria	1150469	;cellular organisms;Bacteria;Proteobacteria;Alphaproteobacteria;Rhodospirillales;Rhodospirillaceae;Rhodospirillum;Rhodospirillum photometricum;Rhodospirillum photometricum DSM 122;
1.60944	250	g6445.t1	Helicase conserved C-terminal domain	-	-	-	-	4e-37	-	-	2e-36	567874695	49.36	C_cle	Citrus clementina	Eukaryota_NO_Metazoa	85681	;cellular organisms;Eukaryota;Viridiplantae;Streptophyta;Streptophytina;Embryophyta;Tracheophyta;Euphyllophyta;Spermatophyta;Magnoliophyta;Mesangiospermae;eudicotyledons;Gunneridae;Pentapetalae;rosids;malvids;Sapindales;Rutaceae;Citrus;Citrus clementina;
1.60944	117	g6845.t1	#N/A	-	-	-	-	-	-	6e-14	3e-13	471187078	29.44	Entam	Entamoeba invadens IP1	Eukaryota_NO_Metazoa	370355	;cellular organisms;Eukaryota;Amoebozoa;Archamoebae;Entamoebidae;Entamoeba;Entamoeba invadens;Entamoeba invadens IP1;
1.60944	11	g9333.t1	Lipase (class 3)	-	-	-	-	-	-	4e-10	2e-09	514693823	26.12	S_ros	Salpingoeca rosetta	Eukaryota_NO_Metazoa	946362	;cellular organisms;Eukaryota;Opisthokonta;Choanoflagellida;Salpingoecidae;Salpingoeca;Salpingoeca rosetta;
1.60944	250	g9812.t1	Josephin	-	-	-	-	-	-	1e-11	5e-11	145528345	44.74	Param	Paramecium tetraurelia strain d4-2	Eukaryota_NO_Metazoa	412030	;cellular organisms;Eukaryota;Alveolata;Ciliophora;Intramacronucleata;Oligohymenophorea;Peniculida;Parameciidae;Paramecium;Paramecium tetraurelia;Paramecium tetraurelia strain d4-2;
1.60944	250	g22165.t1	Hsp70 protein	-	-	-	-	-	-	4e-155	2e-154	544215347	45.79	Cyani	Cyanidioschyzon merolae strain 10D	Eukaryota_NO_Metazoa	280699	;cellular organisms;Eukaryota;Rhodophyta;Bangiophyceae;Cyanidiales;Cyanidiaceae;Cyanidioschyzon;Cyanidioschyzon merolae;Cyanidioschyzon merolae strain 10D;
1.60944	721	g3801.t1	Ubiquitin family	-	-	-	-	-	-	1e-119	5e-119	330805887	100	D_pur	Dictyostelium purpureum	Eukaryota_NO_Metazoa	5786	;cellular organisms;Eukaryota;Amoebozoa;Mycetozoa;Dictyosteliida;Dictyostelium;Dictyostelium purpureum;
1.50408	251	g5835.t1	Macro domain	-	-	-	-	-	2e-64	-	9e-64	310799117	59.04	Colle	Colletotrichum graminicola M1.001	Eukaryota_NO_Metazoa	645133	;cellular organisms;Eukaryota;Opisthokonta;Fungi;Dikarya;Ascomycota;saccharomyceta;Pezizomycotina;leotiomyceta;sordariomyceta;Sordariomycetes;Hypocreomycetidae;Glomerellales;Glomerellaceae;mitosporic Glomerellaceae;Colletotrichum;Colletotrichum graminicola;Colletotrichum graminicola M1.001;
1.50408	250	g10631.t1	Hsp70 protein	-	-	-	-	-	-	2e-08	9e-08	551635303	30.07	Guill	Guillardia theta CCMP2712	Eukaryota_NO_Metazoa	905079	;cellular organisms;Eukaryota;Cryptophyta;Pyrenomonadales;Geminigeraceae;Guillardia;Guillardia theta;Guillardia theta CCMP2712;
1.50408	251	g1825.t1	Cse1	-	-	-	-	-	2e-16	-	9e-16	358057011	37.3	Mixia	Mixia osmundae IAM 14324	Eukaryota_NO_Metazoa	764103	;cellular organisms;Eukaryota;Opisthokonta;Fungi;Dikarya;Basidiomycota;Pucciniomycotina;Mixiomycetes;Mixiales;Mixiaceae;Mixia;Mixia osmundae;Mixia osmundae IAM 14324;
1.50408	250	g215.t1	DnaJ domain	-	-	-	-	-	-	2e-13	9e-13	325181484	34.44	Albug	Albugo laibachii Nc14	Eukaryota_NO_Metazoa	890382	;cellular organisms;Eukaryota;Stramenopiles;Oomycetes;Albuginales;Albuginaceae;Albugo;Albugo laibachii;Albugo laibachii Nc14;
1.50408	250	g3881.t1	Ribophorin I	-	-	-	-	2e-17	-	-	9e-17	302820546	28.05	S_moe	Selaginella moellendorffii	Eukaryota_NO_Metazoa	88036	;cellular organisms;Eukaryota;Viridiplantae;Streptophyta;Streptophytina;Embryophyta;Tracheophyta;Lycopodiophyta;Isoetopsida;Selaginellales;Selaginellaceae;Selaginella;Selaginella moellendorffii;
1.49165	250	g4084.t1	Acetyltransferase (GNAT) family	-	-	-	-	-	-	9e-62	4e-61	470522298	61.84	Acant	Acanthamoeba castellanii str. Neff	Eukaryota_NO_Metazoa	1257118	;cellular organisms;Eukaryota;Amoebozoa;Centramoebida;Acanthamoebidae;Acanthamoeba;Acanthamoeba castellanii;Acanthamoeba castellanii str. Neff;
1.38629	250	g13069.t1	Kinesin motor domain	-	-	-	-	-	-	5e-16	2e-15	145523762	50.72	Param	Paramecium tetraurelia strain d4-2	Eukaryota_NO_Metazoa	412030	;cellular organisms;Eukaryota;Alveolata;Ciliophora;Intramacronucleata;Oligohymenophorea;Peniculida;Parameciidae;Paramecium;Paramecium tetraurelia;Paramecium tetraurelia strain d4-2;
1.38629	121	g13072.t1	BTB/POZ domain	-	-	-	-	1e-09	-	-	4e-09	462421132	33.02	P_per	Prunus persica	Eukaryota_NO_Metazoa	3760	;cellular organisms;Eukaryota;Viridiplantae;Streptophyta;Streptophytina;Embryophyta;Tracheophyta;Euphyllophyta;Spermatophyta;Magnoliophyta;Mesangiospermae;eudicotyledons;Gunneridae;Pentapetalae;rosids;fabids;Rosales;Rosaceae;Maloideae;Amygdaleae;Prunus;Prunus persica;
1.38629	251	g14168.t1	BTB/POZ domain	-	-	-	-	5e-11	-	-	2e-10	357131515	26.03	B_dis	Brachypodium distachyon	Eukaryota_NO_Metazoa	15368	;cellular organisms;Eukaryota;Viridiplantae;Streptophyta;Streptophytina;Embryophyta;Tracheophyta;Euphyllophyta;Spermatophyta;Magnoliophyta;Mesangiospermae;Liliopsida;Petrosaviidae;commelinids;Poales;Poaceae;BEP clade;Pooideae;Brachypodieae;Brachypodium;Brachypodium distachyon;
1.38629	250	g15843.t1	Hsp70 protein	-	-	-	-	-	1e-07	-	4e-07	552940727	25.16	Rhizo	Rhizophagus irregularis DAOM 181602	Eukaryota_NO_Metazoa	747089	;cellular organisms;Eukaryota;Opisthokonta;Fungi;Glomeromycota;Glomeromycetes;Glomerales;Glomeraceae;Rhizophagus;Rhizophagus irregularis;Rhizophagus irregularis DAOM 181602;
1.38629	5	g17752.t1	Zinc finger C-x8-C-x5-C-x3-H type (and similar)	-	-	-	-	-	5e-05	-	0.0002	409051356	28.65	Phane	Phanerochaete carnosa HHB-10118-sp	Eukaryota_NO_Metazoa	650164	;cellular organisms;Eukaryota;Opisthokonta;Fungi;Dikarya;Basidiomycota;Agaricomycotina;Agaricomycetes;Agaricomycetes incertae sedis;Corticiales;Corticiaceae;Phanerochaete;Phanerochaete carnosa;Phanerochaete carnosa HHB-10118-sp;
1.38629	250	g18020.t1	Hsp70 protein	-	-	-	-	-	-	5e-28	2e-27	557145427	40.52	E_pra	Eimeria praecox	Eukaryota_NO_Metazoa	51316	;cellular organisms;Eukaryota;Alveolata;Apicomplexa;Conoidasida;Coccidia;Eucoccidiorida;Eimeriorina;Eimeriidae;Eimeria;Eimeria praecox;
1.38629	5	g20860.t1	BTB/POZ domain	-	-	-	-	5e-05	-	-	0.0002	567207652	35.53	E_sal	Eutrema salsugineum	Eukaryota_NO_Metazoa	72664	;cellular organisms;Eukaryota;Viridiplantae;Streptophyta;Streptophytina;Embryophyta;Tracheophyta;Euphyllophyta;Spermatophyta;Magnoliophyta;Mesangiospermae;eudicotyledons;Gunneridae;Pentapetalae;rosids;malvids;Brassicales;Brassicaceae;Eutremeae;Eutrema;Eutrema salsugineum;
1.38629	289	g24126.t1	Leucine rich repeat	-	2e-08	-	-	-	-	-	8e-08	113477255	33.95	Trich	Trichodesmium erythraeum IMS101	Bacteria	203124	;cellular organisms;Bacteria;Cyanobacteria;Oscillatoriophycideae;Oscillatoriales;Trichodesmium;Trichodesmium erythraeum;Trichodesmium erythraeum IMS101;
1.38629	250	g4522.t1	Protein of unknown function (DUF1242)	-	-	-	-	-	5e-22	-	2e-21	527297084	62.12	Fomit	Fomitopsis pinicola FP-58527 SS1	Eukaryota_NO_Metazoa	743788	;cellular organisms;Eukaryota;Opisthokonta;Fungi;Dikarya;Basidiomycota;Agaricomycotina;Agaricomycetes;Agaricomycetes incertae sedis;Polyporales;Coriolaceae;Fomitopsis;Fomitopsis pinicola;Fomitopsis pinicola FP-58527 SS1;
1.38629	14	g7570.t1	EF-hand domain pair	-	5e-06	-	-	-	-	-	2e-05	521963986	30.89	Z_for	Zavarzinella formosa	Bacteria	360055	;cellular organisms;Bacteria;Planctomycetes;Planctomycetia;Planctomycetales;Planctomycetaceae;Zavarzinella;Zavarzinella formosa;
1.38629	250	g8663.t1	Maf-like protein	-	5e-27	-	-	-	-	-	2e-26	497925172	37.22	C_arb	Clostridium arbusti	Bacteria	1137848	;cellular organisms;Bacteria;Firmicutes;Clostridia;Clostridiales;Clostridiaceae;Clostridium;Clostridium arbusti;
1.25276	2	g16583.t1	BTB/POZ domain	-	-	-	-	0.0002	-	-	0.0007	462421132	26.47	P_per	Prunus persica	Eukaryota_NO_Metazoa	3760	;cellular organisms;Eukaryota;Viridiplantae;Streptophyta;Streptophytina;Embryophyta;Tracheophyta;Euphyllophyta;Spermatophyta;Magnoliophyta;Mesangiospermae;eudicotyledons;Gunneridae;Pentapetalae;rosids;fabids;Rosales;Rosaceae;Maloideae;Amygdaleae;Prunus;Prunus persica;
1.20397	3	g13.t1	Ubiquitin family	-	-	-	-	-	-	3e-06	1e-05	323456740	36	A_ano	Aureococcus anophagefferens	Eukaryota_NO_Metazoa	44056	;cellular organisms;Eukaryota;Stramenopiles;Pelagophyceae;Pelagomonadales;Aureococcus;Aureococcus anophagefferens;
1.20397	250	g14096.t1	Nucleolar RNA-binding protein, Nop10p family	-	-	-	-	-	-	6e-22	2e-21	514695783	77.78	S_ros	Salpingoeca rosetta	Eukaryota_NO_Metazoa	946362	;cellular organisms;Eukaryota;Opisthokonta;Choanoflagellida;Salpingoecidae;Salpingoeca;Salpingoeca rosetta;
1.20397	249	g19438.t1	Phytanoyl-CoA dioxygenase (PhyH)	-	-	-	-	-	-	6e-23	2e-22	66806567	27.69	Dicty	Dictyostelium discoideum AX4	Eukaryota_NO_Metazoa	352472	;cellular organisms;Eukaryota;Amoebozoa;Mycetozoa;Dictyosteliida;Dictyostelium;Dictyostelium discoideum;Dictyostelium discoideum AX4;
1.20397	36	g2265.t1	hAT family C-terminal dimerisation region	-	-	-	-	6e-07	-	-	2e-06	357443375	27.51	M_tru	Medicago truncatula	Eukaryota_NO_Metazoa	3880	;cellular organisms;Eukaryota;Viridiplantae;Streptophyta;Streptophytina;Embryophyta;Tracheophyta;Euphyllophyta;Spermatophyta;Magnoliophyta;Mesangiospermae;eudicotyledons;Gunneridae;Pentapetalae;rosids;fabids;Fabales;Fabaceae;Papilionoideae;Trifolieae;Medicago;Medicago truncatula;
1.20397	251	g23098.t1	Core histone H2A/H2B/H3/H4	-	-	-	-	-	6e-16	-	2e-15	154277734	45.83	Ajell	Ajellomyces capsulatus NAm1	Eukaryota_NO_Metazoa	339724	;cellular organisms;Eukaryota;Opisthokonta;Fungi;Dikarya;Ascomycota;saccharomyceta;Pezizomycotina;leotiomyceta;Eurotiomycetes;Eurotiomycetidae;Onygenales;Ajellomycetaceae;Ajellomyces;Ajellomyces capsulatus;Ajellomyces capsulatus NAm1;
1.20397	252	g24449.t1	PIF1-like helicase	-	-	-	-	-	-	9e-20	3e-19	471202837	44.66	Entam	Entamoeba invadens IP1	Eukaryota_NO_Metazoa	370355	;cellular organisms;Eukaryota;Amoebozoa;Archamoebae;Entamoebidae;Entamoeba;Entamoeba invadens;Entamoeba invadens IP1;
1.20397	7	g7472.t1	BTB/POZ domain	-	-	-	-	6e-05	-	-	0.0002	357162149	25.32	B_dis	Brachypodium distachyon	Eukaryota_NO_Metazoa	15368	;cellular organisms;Eukaryota;Viridiplantae;Streptophyta;Streptophytina;Embryophyta;Tracheophyta;Euphyllophyta;Spermatophyta;Magnoliophyta;Mesangiospermae;Liliopsida;Petrosaviidae;commelinids;Poales;Poaceae;BEP clade;Pooideae;Brachypodieae;Brachypodium;Brachypodium distachyon;
1.20397	255	g9316.t1	BTB And C-terminal Kelch	-	-	-	-	-	-	3e-12	1e-11	111226973	31.82	Dicty	Dictyostelium discoideum AX4	Eukaryota_NO_Metazoa	352472	;cellular organisms;Eukaryota;Amoebozoa;Mycetozoa;Dictyosteliida;Dictyostelium;Dictyostelium discoideum;Dictyostelium discoideum AX4;
1.20397	211	g16070.t1	BTB/POZ domain	-	-	-	-	6e-08	-	-	2e-07	302840884	30.36	Volvo	Volvox carteri f. nagariensis	Eukaryota_NO_Metazoa	3068	;cellular organisms;Eukaryota;Viridiplantae;Chlorophyta;Chlorophyceae;Chlamydomonadales;Volvocaceae;Volvox;Volvox carteri;Volvox carteri f. nagariensis;
1.20397	500	g16601.t1	Hsp70 protein	-	-	-	-	-	3e-51	-	1e-50	729764	33.99	C_her	Cladosporium herbarum	Eukaryota_NO_Metazoa	29918	;cellular organisms;Eukaryota;Opisthokonta;Fungi;Dikarya;Ascomycota;saccharomyceta;Pezizomycotina;leotiomyceta;dothideomyceta;Dothideomycetes;Dothideomycetidae;Capnodiales;Cladosporiaceae;Cladosporium;Cladosporium herbarum;
1.09861	250	g11764.t1	#N/A	-	-	-	-	-	-	1e-16	3e-16	470322395	72.73	Capsa	Capsaspora owczarzaki ATCC 30864	Eukaryota_NO_Metazoa	595528	;cellular organisms;Eukaryota;Opisthokonta;Opisthokonta incertae sedis;Ichthyosporea;Capsaspora;Capsaspora owczarzaki;Capsaspora owczarzaki ATCC 30864;
1.09861	55	g13189.t2	#N/A	-	2e-09	-	-	-	-	-	6e-09	15384295	31.3	M_bov	Mycoplasma bovis	Bacteria	28903	;cellular organisms;Bacteria;Tenericutes;Mollicutes;Mycoplasmatales;Mycoplasmataceae;Mycoplasma;Mycoplasma bovis;
1.09861	197	g15178.t1	LEM3 (ligand-effect modulator 3) family / CDC50 family	-	-	-	-	-	1e-09	-	3e-09	528314630	32.26	Schiz	Schizosaccharomyces cryophilus OY26	Eukaryota_NO_Metazoa	653667	;cellular organisms;Eukaryota;Opisthokonta;Fungi;Dikarya;Ascomycota;Taphrinomycotina;Schizosaccharomycetes;Schizosaccharomycetales;Schizosaccharomycetaceae;Schizosaccharomyces;Schizosaccharomyces cryophilus;Schizosaccharomyces cryophilus OY26;
1.09861	251	g19299.t1	RNA recognition motif. (a.k.a. RRM, RBD, or RNP domain)	-	-	-	-	-	-	1e-33	3e-33	118398866	38.68	T_the	Tetrahymena thermophila	Eukaryota_NO_Metazoa	5911	;cellular organisms;Eukaryota;Alveolata;Ciliophora;Intramacronucleata;Oligohymenophorea;Hymenostomatida;Tetrahymenina;Tetrahymenidae;Tetrahymena;Tetrahymena thermophila;
1.09861	228	g20963.t1	Hsp70 protein	-	-	-	-	2e-06	-	-	6e-06	302836319	27.56	Volvo	Volvox carteri f. nagariensis	Eukaryota_NO_Metazoa	3068	;cellular organisms;Eukaryota;Viridiplantae;Chlorophyta;Chlorophyceae;Chlamydomonadales;Volvocaceae;Volvox;Volvox carteri;Volvox carteri f. nagariensis;
1.09861	24	g24499.t1	#N/A	-	-	-	-	-	1e-09	-	3e-09	149240575	33.96	Lodde	Lodderomyces elongisporus NRRL YB-4239	Eukaryota_NO_Metazoa	379508	;cellular organisms;Eukaryota;Opisthokonta;Fungi;Dikarya;Ascomycota;saccharomyceta;Saccharomycotina;Saccharomycetes;Saccharomycetales;Debaryomycetaceae;Lodderomyces;Lodderomyces elongisporus;Lodderomyces elongisporus NRRL YB-4239;
1.09861	30	g4641.t1	RanBP1 domain	-	-	-	-	-	2e-07	-	6e-07	589276108	30.77	Treme	Tremella mesenterica DSM 1558	Eukaryota_NO_Metazoa	578456	;cellular organisms;Eukaryota;Opisthokonta;Fungi;Dikarya;Basidiomycota;Agaricomycotina;Tremellomycetes;Tremellales;Tremellaceae;Tremella;Tremella mesenterica;Tremella mesenterica DSM 1558;
1.09861	250	g4901.t1	#N/A	-	3e-62	-	-	-	-	-	9e-62	518066761	40.12	W_pip	Wolbachia pipientis	Bacteria	955	;cellular organisms;Bacteria;Proteobacteria;Alphaproteobacteria;Rickettsiales;Anaplasmataceae;Wolbachieae;Wolbachia;Wolbachia pipientis;
1.09861	250	g5830.t1	Hsp70 protein	-	-	-	-	2e-09	-	-	6e-09	308800160	27.89	O_tau	Ostreococcus tauri	Eukaryota_NO_Metazoa	70448	;cellular organisms;Eukaryota;Viridiplantae;Chlorophyta;Mamiellophyceae;Mamiellales;Ostreococcus;Ostreococcus tauri;
1.09861	18	g6638.t1	Protein kinase domain	-	-	-	-	-	-	0.0002	0.0006	237842697	45.28	Toxop	Toxoplasma gondii ME49	Eukaryota_NO_Metazoa	508771	;cellular organisms;Eukaryota;Alveolata;Apicomplexa;Conoidasida;Coccidia;Eucoccidiorida;Eimeriorina;Sarcocystidae;Toxoplasma;Toxoplasma gondii;Toxoplasma gondii ME49;
1.09861	121	g7916.t1	BTB/POZ domain	-	-	-	-	-	-	1e-09	3e-09	546313665	33.09	C_cri	Chondrus crispus	Eukaryota_NO_Metazoa	2769	;cellular organisms;Eukaryota;Rhodophyta;Florideophyceae;Gigartinales;Gigartinaceae;Chondrus;Chondrus crispus;
1.09861	314	g8381.t1	Ankyrin repeats (3 copies)	-	-	-	-	-	2e-12	-	6e-12	384483533	35.07	Rhizo	Rhizopus delemar RA 99-880	Eukaryota_NO_Metazoa	246409	;cellular organisms;Eukaryota;Opisthokonta;Fungi;Fungi incertae sedis;Early diverging fungal lineages;Mucoromycotina;Mucorales;Mucorineae;Rhizopodaceae;Rhizopus;Rhizopus delemar;Rhizopus delemar RA 99-880;
1.09861	250	g8506.t1	BTB/POZ domain	-	-	-	-	-	-	3e-09	9e-09	470398295	24.8	Acant	Acanthamoeba castellanii str. Neff	Eukaryota_NO_Metazoa	1257118	;cellular organisms;Eukaryota;Amoebozoa;Centramoebida;Acanthamoebidae;Acanthamoeba;Acanthamoeba castellanii;Acanthamoeba castellanii str. Neff;
1.09861	250	g8506.t2	BTB/POZ domain	-	-	-	-	1e-08	-	-	3e-08	242090455	28.46	S_bic	Sorghum bicolor	Eukaryota_NO_Metazoa	4558	;cellular organisms;Eukaryota;Viridiplantae;Streptophyta;Streptophytina;Embryophyta;Tracheophyta;Euphyllophyta;Spermatophyta;Magnoliophyta;Mesangiospermae;Liliopsida;Petrosaviidae;commelinids;Poales;Poaceae;PACMAD clade;Panicoideae;Andropogoneae;Sorghum;Sorghum bicolor;
1.04982	251	g7385.t1	Subtilase family	-	-	-	-	-	-	7e-19	2e-18	348668069	33.13	P_soj	Phytophthora sojae	Eukaryota_NO_Metazoa	67593	;cellular organisms;Eukaryota;Stramenopiles;Oomycetes;Peronosporales;Phytophthora;Phytophthora sojae;
0.980829	250	g16163.t1	Protein-L-isoaspartate(D-aspartate) O-methyltransferase (PCMT)	-	-	-	-	-	-	3e-11	8e-11	574124058	33	A_ast	Aphanomyces astaci	Eukaryota_NO_Metazoa	112090	;cellular organisms;Eukaryota;Stramenopiles;Oomycetes;Saprolegniales;Saprolegniaceae;Aphanomyces;Aphanomyces astaci;
0.980829	39	g21448.t1	#N/A	-	-	-	-	-	-	3e-06	8e-06	403340071	41.89	O_tri	Oxytricha trifallax	Eukaryota_NO_Metazoa	1172189	;cellular organisms;Eukaryota;Alveolata;Ciliophora;Intramacronucleata;Spirotrichea;Stichotrichia;Sporadotrichida;Oxytrichidae;Oxytrichinae;Oxytricha;Oxytricha trifallax;
0.980829	250	g23774.t1	#N/A	-	-	-	-	-	-	3e-10	8e-10	585113091	22.81	N_gad	Nannochloropsis gaditana	Eukaryota_NO_Metazoa	72520	;cellular organisms;Eukaryota;Stramenopiles;Eustigmatophyceae;Eustigmatales;Monodopsidaceae;Nannochloropsis;Nannochloropsis gaditana;
0.980829	5	g664.t1	#N/A	-	-	-	-	3e-05	-	-	8e-05	470112247	23.14	Fraga	Fragaria vesca subsp. vesca	Eukaryota_NO_Metazoa	101020	;cellular organisms;Eukaryota;Viridiplantae;Streptophyta;Streptophytina;Embryophyta;Tracheophyta;Euphyllophyta;Spermatophyta;Magnoliophyta;Mesangiospermae;eudicotyledons;Gunneridae;Pentapetalae;rosids;fabids;Rosales;Rosaceae;Rosoideae;Potentilleae;Fragariinae;Fragaria;Fragaria vesca;Fragaria vesca subsp. vesca;
0.980829	250	g12671.t1	Presenilin	-	-	-	-	-	-	3e-13	8e-13	470523437	32.88	Acant	Acanthamoeba castellanii str. Neff	Eukaryota_NO_Metazoa	1257118	;cellular organisms;Eukaryota;Amoebozoa;Centramoebida;Acanthamoebidae;Acanthamoeba;Acanthamoeba castellanii;Acanthamoeba castellanii str. Neff;
0.916291	469	g12535.t1	EF-hand domain pair	-	-	-	-	-	-	4e-18	1e-17	71413050	62.07	Trypa	Trypanosoma cruzi strain CL Brener	Eukaryota_NO_Metazoa	353153	;cellular organisms;Eukaryota;Euglenozoa;Kinetoplastida;Trypanosomatidae;Trypanosoma;Schizotrypanum;Trypanosoma cruzi;Trypanosoma cruzi strain CL Brener;
0.916291	250	g12661.t1	Proteolipid membrane potential modulator	-	-	-	-	-	2e-09	-	5e-09	321253028	53.19	Crypt	Cryptococcus gattii WM276	Eukaryota_NO_Metazoa	367775	;cellular organisms;Eukaryota;Opisthokonta;Fungi;Dikarya;Basidiomycota;Agaricomycotina;Tremellomycetes;Tremellales;Tremellaceae;Filobasidiella;Filobasidiella/Cryptococcus neoformans species complex;Cryptococcus gattii;Cryptococcus gattii WM276;
0.916291	250	g16497.t1	BTB/POZ domain	-	-	-	-	-	-	8e-09	2e-08	470375747	25	Acant	Acanthamoeba castellanii str. Neff	Eukaryota_NO_Metazoa	1257118	;cellular organisms;Eukaryota;Amoebozoa;Centramoebida;Acanthamoebidae;Acanthamoeba;Acanthamoeba castellanii;Acanthamoeba castellanii str. Neff;
0.916291	8	g18462.t1	#N/A	-	-	-	-	-	-	0.0002	0.0005	219128260	30.19	Phaeo	Phaeodactylum tricornutum CCAP 1055/1	Eukaryota_NO_Metazoa	556484	;cellular organisms;Eukaryota;Stramenopiles;Bacillariophyta;Bacillariophyceae;Bacillariophycidae;Naviculales;Phaeodactylaceae;Phaeodactylum;Phaeodactylum tricornutum;Phaeodactylum tricornutum CCAP 1055/1;
0.916291	15	g21512.t1	Ubiquitin carboxyl-terminal hydrolase	-	-	-	-	-	-	0.0002	0.0005	145484398	36.84	Param	Paramecium tetraurelia strain d4-2	Eukaryota_NO_Metazoa	412030	;cellular organisms;Eukaryota;Alveolata;Ciliophora;Intramacronucleata;Oligohymenophorea;Peniculida;Parameciidae;Paramecium;Paramecium tetraurelia;Paramecium tetraurelia strain d4-2;
0.916291	39	g22483.t1	Homeobox KN domain	-	-	-	-	-	-	4e-05	0.0001	470518261	43.1	Acant	Acanthamoeba castellanii str. Neff	Eukaryota_NO_Metazoa	1257118	;cellular organisms;Eukaryota;Amoebozoa;Centramoebida;Acanthamoebidae;Acanthamoeba;Acanthamoeba castellanii;Acanthamoeba castellanii str. Neff;
0.916291	2	g3252.t1	#N/A	-	-	-	-	-	0.0002	-	0.0005	552933446	41.67	Rhizo	Rhizophagus irregularis DAOM 181602	Eukaryota_NO_Metazoa	747089	;cellular organisms;Eukaryota;Opisthokonta;Fungi;Glomeromycota;Glomeromycetes;Glomerales;Glomeraceae;Rhizophagus;Rhizophagus irregularis;Rhizophagus irregularis DAOM 181602;
0.916291	25	g4315.t1	zinc-RING finger domain	-	-	-	-	-	-	4e-05	0.0001	544214080	26.14	Cyani	Cyanidioschyzon merolae strain 10D	Eukaryota_NO_Metazoa	280699	;cellular organisms;Eukaryota;Rhodophyta;Bangiophyceae;Cyanidiales;Cyanidiaceae;Cyanidioschyzon;Cyanidioschyzon merolae;Cyanidioschyzon merolae strain 10D;
0.916291	250	g8028.t1	Core histone H2A/H2B/H3/H4	-	-	-	-	-	2e-39	-	5e-39	470316732	53.44	Pneum	Pneumocystis murina B123	Eukaryota_NO_Metazoa	1069680	;cellular organisms;Eukaryota;Opisthokonta;Fungi;Dikarya;Ascomycota;Taphrinomycotina;Pneumocystidomycetes;Pneumocystidales;Pneumocystidaceae;Pneumocystis;Pneumocystis murina;Pneumocystis murina B123;
0.916291	34	g8087.t1	#N/A	-	-	-	-	4e-07	-	-	1e-06	224124820	24.89	P_tri	Populus trichocarpa	Eukaryota_NO_Metazoa	3694	;cellular organisms;Eukaryota;Viridiplantae;Streptophyta;Streptophytina;Embryophyta;Tracheophyta;Euphyllophyta;Spermatophyta;Magnoliophyta;Mesangiospermae;eudicotyledons;Gunneridae;Pentapetalae;rosids;fabids;Malpighiales;Salicaceae;Saliceae;Populus;Populus trichocarpa;
0.916291	250	g9044.t1	Ubiquitin-conjugating enzyme	-	-	-	-	4e-55	-	-	1e-54	545363756	45.71	Cocco	Coccomyxa subellipsoidea C-169	Eukaryota_NO_Metazoa	574566	;cellular organisms;Eukaryota;Viridiplantae;Chlorophyta;Trebouxiophyceae;Trebouxiophyceae incertae sedis;Coccomyxaceae;Coccomyxa;Coccomyxa subellipsoidea;Coccomyxa subellipsoidea C-169;
0.916291	250	g1376.t1	#N/A	-	-	-	-	-	8e-08	-	2e-07	299755908	85.71	Copri	Coprinopsis cinerea okayama7#130	Eukaryota_NO_Metazoa	240176	;cellular organisms;Eukaryota;Opisthokonta;Fungi;Dikarya;Basidiomycota;Agaricomycotina;Agaricomycetes;Agaricomycetidae;Agaricales;Psathyrellaceae;Coprinopsis;Coprinopsis cinerea;Coprinopsis cinerea okayama7#130;
0.916291	15	g2926.t1	Hsp70 protein	-	-	-	-	-	-	8e-05	0.0002	342186216	23.6	Trypa	Trypanosoma congolense IL3000	Eukaryota_NO_Metazoa	1068625	;cellular organisms;Eukaryota;Euglenozoa;Kinetoplastida;Trypanosomatidae;Trypanosoma;Nannomonas;Trypanosoma congolense;Trypanosoma congolense IL3000;
0.916291	251	g14771.t1	Macro domain	-	-	-	-	-	2e-63	-	5e-63	525580832	58.52	Penic	Penicillium oxalicum 114-2	Eukaryota_NO_Metazoa	933388	;cellular organisms;Eukaryota;Opisthokonta;Fungi;Dikarya;Ascomycota;saccharomyceta;Pezizomycotina;leotiomyceta;Eurotiomycetes;Eurotiomycetidae;Eurotiales;Aspergillaceae;Penicillium;Penicillium oxalicum;Penicillium oxalicum 114-2;
0.916291	497	g22927.t1	Villin headpiece domain	-	-	-	-	-	-	8e-162	2e-161	514485582	37.61	Capsa	Capsaspora owczarzaki ATCC 30864	Eukaryota_NO_Metazoa	595528	;cellular organisms;Eukaryota;Opisthokonta;Opisthokonta incertae sedis;Ichthyosporea;Capsaspora;Capsaspora owczarzaki;Capsaspora owczarzaki ATCC 30864;
0.847298	10	g1435.t1	#N/A	-	-	-	-	-	-	3e-06	7e-06	557191102	31.74	E_max	Eimeria maxima	Eukaryota_NO_Metazoa	5804	;cellular organisms;Eukaryota;Alveolata;Apicomplexa;Conoidasida;Coccidia;Eucoccidiorida;Eimeriorina;Eimeriidae;Eimeria;Eimeria maxima;
0.847298	55	g14666.t1	Hsp70 protein	-	-	-	-	-	3e-05	-	7e-05	575508629	28.87	Candi	Candida tenuis ATCC 10573	Eukaryota_NO_Metazoa	590646	;cellular organisms;Eukaryota;Opisthokonta;Fungi;Dikarya;Ascomycota;saccharomyceta;Saccharomycotina;Saccharomycetes;Saccharomycetales;mitosporic Saccharomycetales;Candida;Candida tenuis;Candida tenuis ATCC 10573;
0.847298	55	g14666.t2	Hsp70 protein	-	-	-	-	-	3e-05	-	7e-05	575508629	28.87	Candi	Candida tenuis ATCC 10573	Eukaryota_NO_Metazoa	590646	;cellular organisms;Eukaryota;Opisthokonta;Fungi;Dikarya;Ascomycota;saccharomyceta;Saccharomycotina;Saccharomycetes;Saccharomycetales;mitosporic Saccharomycetales;Candida;Candida tenuis;Candida tenuis ATCC 10573;
0.847298	5	g21010.t1	BTB/POZ domain	-	-	-	-	-	-	3e-06	7e-06	470529233	26.67	Acant	Acanthamoeba castellanii str. Neff	Eukaryota_NO_Metazoa	1257118	;cellular organisms;Eukaryota;Amoebozoa;Centramoebida;Acanthamoebidae;Acanthamoeba;Acanthamoeba castellanii;Acanthamoeba castellanii str. Neff;
0.847298	22	g7534.t1	Hsp70 protein	-	-	-	-	-	-	3e-05	7e-05	546045	29.81	T_ser	Theileria sergenti	Eukaryota_NO_Metazoa	5877	;cellular organisms;Eukaryota;Alveolata;Apicomplexa;Aconoidasida;Piroplasmida;Theileriidae;Theileria;Theileria sergenti;
0.847298	5	g8921.t1	#N/A	-	-	-	-	3e-05	-	-	7e-05	308799267	28.29	O_tau	Ostreococcus tauri	Eukaryota_NO_Metazoa	70448	;cellular organisms;Eukaryota;Viridiplantae;Chlorophyta;Mamiellophyceae;Mamiellales;Ostreococcus;Ostreococcus tauri;
0.798508	250	g3151.t1	#N/A	-	-	-	-	9e-09	-	-	2e-08	567913331	32.1	C_cle	Citrus clementina	Eukaryota_NO_Metazoa	85681	;cellular organisms;Eukaryota;Viridiplantae;Streptophyta;Streptophytina;Embryophyta;Tracheophyta;Euphyllophyta;Spermatophyta;Magnoliophyta;Mesangiospermae;eudicotyledons;Gunneridae;Pentapetalae;rosids;malvids;Sapindales;Rutaceae;Citrus;Citrus clementina;
0.798508	82	g9972.t1	Transcription initiation factor IID, 18kD subunit	-	-	-	-	9e-07	-	-	2e-06	565388893	37.29	S_tub	Solanum tuberosum	Eukaryota_NO_Metazoa	4113	;cellular organisms;Eukaryota;Viridiplantae;Streptophyta;Streptophytina;Embryophyta;Tracheophyta;Euphyllophyta;Spermatophyta;Magnoliophyta;Mesangiospermae;eudicotyledons;Gunneridae;Pentapetalae;asterids;lamiids;Solanales;Solanaceae;Solanoideae;Solaneae;Solanum;Solanum tuberosum;
0.798508	124	g16126.t1	BTB/POZ domain	-	-	-	-	-	-	9e-08	2e-07	470240808	27.27	D_fas	Dictyostelium fasciculatum	Eukaryota_NO_Metazoa	261658	;cellular organisms;Eukaryota;Amoebozoa;Mycetozoa;Dictyosteliida;Dictyostelium;Dictyostelium fasciculatum;
0.798508	125	g16126.t2	BTB And C-terminal Kelch	-	-	-	-	-	-	9e-08	2e-07	470240808	27.27	D_fas	Dictyostelium fasciculatum	Eukaryota_NO_Metazoa	261658	;cellular organisms;Eukaryota;Amoebozoa;Mycetozoa;Dictyosteliida;Dictyostelium;Dictyostelium fasciculatum;
0.798508	25	g22480.t1	Tetratricopeptide repeat	-	9e-08	-	-	-	-	-	2e-07	490647141	24.73	G_met	Geobacter metallireducens	Bacteria	28232	;cellular organisms;Bacteria;Proteobacteria;delta/epsilon subdivisions;Deltaproteobacteria;Desulfuromonadales;Geobacteraceae;Geobacter;Geobacter metallireducens;
0.798508	250	g10165.t1	Core histone H2A/H2B/H3/H4	-	-	-	-	9e-48	-	-	2e-47	363992280	64.71	U_lin	Ulva linza	Eukaryota_NO_Metazoa	63409	;cellular organisms;Eukaryota;Viridiplantae;Chlorophyta;Ulvophyceae;Ulvales;Ulvaceae;Ulva;Ulva linza;
0.798508	250	g4790.t1	PHD-finger	-	-	-	-	9e-25	-	-	2e-24	255637739	29.44	G_max	Glycine max	Eukaryota_NO_Metazoa	3847	;cellular organisms;Eukaryota;Viridiplantae;Streptophyta;Streptophytina;Embryophyta;Tracheophyta;Euphyllophyta;Spermatophyta;Magnoliophyta;Mesangiospermae;eudicotyledons;Gunneridae;Pentapetalae;rosids;fabids;Fabales;Fabaceae;Papilionoideae;Phaseoleae;Glycine;Soja;Glycine max;
0.693147	250	g1126.t1	Hsp70 protein	-	-	-	-	-	-	1e-61	2e-61	154339331	35.04	Leish	Leishmania braziliensis MHOM/BR/75/M2904	Eukaryota_NO_Metazoa	420245	;cellular organisms;Eukaryota;Euglenozoa;Kinetoplastida;Trypanosomatidae;Leishmaniinae;Leishmania;Viannia;Leishmania braziliensis species complex;Leishmania braziliensis;Leishmania braziliensis MHOM/BR/75/M2904;
0.693147	250	g14455.t1	Protein kinase domain	-	-	-	-	-	-	1e-11	2e-11	145540172	33.33	Param	Paramecium tetraurelia strain d4-2	Eukaryota_NO_Metazoa	412030	;cellular organisms;Eukaryota;Alveolata;Ciliophora;Intramacronucleata;Oligohymenophorea;Peniculida;Parameciidae;Paramecium;Paramecium tetraurelia;Paramecium tetraurelia strain d4-2;
0.693147	250	g20291.t1	Hsp70 protein	-	1e-84	-	-	-	-	-	2e-84	546990005	36	Prevo	Prevotella sp. CAG:755	Bacteria	1262935	;cellular organisms;Bacteria;Bacteroidetes/Chlorobi group;Bacteroidetes;Bacteroidia;Bacteroidales;Prevotellaceae;Prevotella;environmental samples;Prevotella sp. CAG:755;
0.693147	250	g21465.t1	DEAD/DEAH box helicase	-	-	-	-	-	1e-14	-	2e-14	523781046	25.8	Sprag	Spraguea lophii 42_110	Eukaryota_NO_Metazoa	1358809	;cellular organisms;Eukaryota;Opisthokonta;Fungi;Microsporidia;Apansporoblastina;Spraguidae;Spraguea;Spraguea lophii;Spraguea lophii 42_110;
0.693147	250	g2244.t1	#N/A	-	-	-	-	1e-25	-	-	2e-25	552811348	78.12	C_var	Chlorella variabilis	Eukaryota_NO_Metazoa	554065	;cellular organisms;Eukaryota;Viridiplantae;Chlorophyta;Trebouxiophyceae;Chlorellales;Chlorellaceae;Chlorella;Chlorella variabilis;
0.693147	250	g22499.t1	Hsp70 protein	-	-	-	-	3e-63	-	-	6e-63	565452455	34.23	C_rub	Capsella rubella	Eukaryota_NO_Metazoa	81985	;cellular organisms;Eukaryota;Viridiplantae;Streptophyta;Streptophytina;Embryophyta;Tracheophyta;Euphyllophyta;Spermatophyta;Magnoliophyta;Mesangiospermae;eudicotyledons;Gunneridae;Pentapetalae;rosids;malvids;Brassicales;Brassicaceae;Camelineae;Capsella;Capsella rubella;
0.693147	250	g23657.t1	LSM domain	-	-	-	-	-	-	1e-31	2e-31	514699315	60.23	S_ros	Salpingoeca rosetta	Eukaryota_NO_Metazoa	946362	;cellular organisms;Eukaryota;Opisthokonta;Choanoflagellida;Salpingoecidae;Salpingoeca;Salpingoeca rosetta;
0.693147	250	g8015.t1	BTB/POZ domain	-	-	-	-	4e-10	-	-	8e-10	115477072	29.1	Oryza	Oryza sativa Japonica Group	Eukaryota_NO_Metazoa	39947	;cellular organisms;Eukaryota;Viridiplantae;Streptophyta;Streptophytina;Embryophyta;Tracheophyta;Euphyllophyta;Spermatophyta;Magnoliophyta;Mesangiospermae;Liliopsida;Petrosaviidae;commelinids;Poales;Poaceae;BEP clade;Ehrhartoideae;Oryzeae;Oryza;Oryza sativa;Oryza sativa Japonica Group;
0.693147	8	g12712.t1	Chromo (CHRromatin Organisation MOdifier) domain	-	-	-	-	-	3e-05	-	6e-05	154276426	46.15	Ajell	Ajellomyces capsulatus NAm1	Eukaryota_NO_Metazoa	339724	;cellular organisms;Eukaryota;Opisthokonta;Fungi;Dikarya;Ascomycota;saccharomyceta;Pezizomycotina;leotiomyceta;Eurotiomycetes;Eurotiomycetidae;Onygenales;Ajellomycetaceae;Ajellomyces;Ajellomyces capsulatus;Ajellomyces capsulatus NAm1;
0.693147	6	g21285.t1	#N/A	5e-05	-	-	-	-	-	-	0.0001	410672261	54.35	Metha	Methanolobus psychrophilus R15	Archaea	1094980	;cellular organisms;Archaea;Euryarchaeota;Methanomicrobia;Methanosarcinales;Methanosarcinaceae;Methanolobus;Methanolobus psychrophilus;Methanolobus psychrophilus R15;
0.693147	25	g23739.t1	Ubiquitin-2 like Rad60 SUMO-like	-	-	-	-	-	-	5e-06	1e-05	397570712	24.71	T_oce	Thalassiosira oceanica	Eukaryota_NO_Metazoa	159749	;cellular organisms;Eukaryota;Stramenopiles;Bacillariophyta;Coscinodiscophyceae;Thalassiosirophycidae;Thalassiosirales;Thalassiosiraceae;Thalassiosira;Thalassiosira oceanica;
0.693147	108	g24078.t1	Hsp70 protein	-	-	-	-	-	1e-06	-	2e-06	576983997	26.32	Rhizo	Rhizoctonia solani AG-3 Rhs1AP	Eukaryota_NO_Metazoa	1086054	;cellular organisms;Eukaryota;Opisthokonta;Fungi;Dikarya;Basidiomycota;Agaricomycotina;Agaricomycetes;Agaricomycetes incertae sedis;Cantharellales;Ceratobasidiaceae;mitosporic Ceratobasidiaceae;Rhizoctonia;Rhizoctonia solani;Rhizoctonia solani AG-3;Rhizoctonia solani AG-3 Rhs1AP;
0.693147	5	g8332.t1	Hsp70 protein	-	-	-	-	-	-	5e-05	0.0001	342186216	26.95	Trypa	Trypanosoma congolense IL3000	Eukaryota_NO_Metazoa	1068625	;cellular organisms;Eukaryota;Euglenozoa;Kinetoplastida;Trypanosomatidae;Trypanosoma;Nannomonas;Trypanosoma congolense;Trypanosoma congolense IL3000;
0.693147	251	g15626.t2	BTB/POZ domain	-	-	-	-	5e-12	-	-	1e-11	593328032	29.17	P_vul	Phaseolus vulgaris	Eukaryota_NO_Metazoa	3885	;cellular organisms;Eukaryota;Viridiplantae;Streptophyta;Streptophytina;Embryophyta;Tracheophyta;Euphyllophyta;Spermatophyta;Magnoliophyta;Mesangiospermae;eudicotyledons;Gunneridae;Pentapetalae;rosids;fabids;Fabales;Fabaceae;Papilionoideae;Phaseoleae;Phaseolus;Phaseolus vulgaris;
0.693147	251	g16927.t1	PHD-finger	-	-	-	-	-	2e-10	-	4e-10	396498932	35.71	Lepto	Leptosphaeria maculans JN3	Eukaryota_NO_Metazoa	985895	;cellular organisms;Eukaryota;Opisthokonta;Fungi;Dikarya;Ascomycota;saccharomyceta;Pezizomycotina;leotiomyceta;dothideomyceta;Dothideomycetes;Pleosporomycetidae;Pleosporales;Pleosporineae;Leptosphaeriaceae;Leptosphaeria;Leptosphaeria maculans complex;Leptosphaeria maculans;Leptosphaeria maculans 'brassicae' group;Leptosphaeria maculans JN3;
0.693147	57	g22717.t1	Trypsin Inhibitor like cysteine rich domain	-	-	-	-	-	2e-08	-	4e-08	342872932	39.47	Fusar	Fusarium oxysporum Fo5176	Eukaryota_NO_Metazoa	660025	;cellular organisms;Eukaryota;Opisthokonta;Fungi;Dikarya;Ascomycota;saccharomyceta;Pezizomycotina;leotiomyceta;sordariomyceta;Sordariomycetes;Hypocreomycetidae;Hypocreales;Nectriaceae;Fusarium;Fusarium oxysporum species complex;Fusarium oxysporum;Fusarium oxysporum Fo5176;
0.693147	409	g24611.t1	Ankyrin repeats (many copies)	-	-	-	-	-	-	1e-12	2e-12	154418490	25.71	Trich	Trichomonas vaginalis G3	Eukaryota_NO_Metazoa	412133	;cellular organisms;Eukaryota;Parabasalia;Trichomonadida;Trichomonadidae;Trichomonas;Trichomonas vaginalis;Trichomonas vaginalis G3;
0.693147	3	g7036.t1	BTB/POZ domain	-	-	-	-	-	-	0.0001	0.0002	348690788	32.04	P_soj	Phytophthora sojae	Eukaryota_NO_Metazoa	67593	;cellular organisms;Eukaryota;Stramenopiles;Oomycetes;Peronosporales;Phytophthora;Phytophthora sojae;
0.559616	57	g18595.t1	BTB/POZ domain	-	-	-	-	4e-07	-	-	7e-07	115474355	31.88	Oryza	Oryza sativa Japonica Group	Eukaryota_NO_Metazoa	39947	;cellular organisms;Eukaryota;Viridiplantae;Streptophyta;Streptophytina;Embryophyta;Tracheophyta;Euphyllophyta;Spermatophyta;Magnoliophyta;Mesangiospermae;Liliopsida;Petrosaviidae;commelinids;Poales;Poaceae;BEP clade;Ehrhartoideae;Oryzeae;Oryza;Oryza sativa;Oryza sativa Japonica Group;
0.559616	250	g23570.t1	tRNA synthetases class I (I, L, M and V)	-	-	-	-	-	-	4e-20	7e-20	523571076	67.24	Toxop	Toxoplasma gondii GT1	Eukaryota_NO_Metazoa	507601	;cellular organisms;Eukaryota;Alveolata;Apicomplexa;Conoidasida;Coccidia;Eucoccidiorida;Eimeriorina;Sarcocystidae;Toxoplasma;Toxoplasma gondii;Toxoplasma gondii GT1;
0.510826	250	g24767.t1	Hsp70 protein	-	-	-	-	-	6e-97	-	1e-96	299751697	36.57	Copri	Coprinopsis cinerea okayama7#130	Eukaryota_NO_Metazoa	240176	;cellular organisms;Eukaryota;Opisthokonta;Fungi;Dikarya;Basidiomycota;Agaricomycotina;Agaricomycetes;Agaricomycetidae;Agaricales;Psathyrellaceae;Coprinopsis;Coprinopsis cinerea;Coprinopsis cinerea okayama7#130;
0.510826	3	g20272.t1	#N/A	-	-	-	-	6e-05	-	-	0.0001	356569730	22.33	G_max	Glycine max	Eukaryota_NO_Metazoa	3847	;cellular organisms;Eukaryota;Viridiplantae;Streptophyta;Streptophytina;Embryophyta;Tracheophyta;Euphyllophyta;Spermatophyta;Magnoliophyta;Mesangiospermae;eudicotyledons;Gunneridae;Pentapetalae;rosids;fabids;Fabales;Fabaceae;Papilionoideae;Phaseoleae;Glycine;Soja;Glycine max;
0.510826	252	g21764.t1	BTB/POZ domain	-	-	-	-	-	-	3e-08	5e-08	323454232	36.56	A_ano	Aureococcus anophagefferens	Eukaryota_NO_Metazoa	44056	;cellular organisms;Eukaryota;Stramenopiles;Pelagophyceae;Pelagomonadales;Aureococcus;Aureococcus anophagefferens;
0.510826	86	g24546.t1	BTB/POZ domain	-	-	-	-	3e-07	-	-	5e-07	502129039	29.51	C_ari	Cicer arietinum	Eukaryota_NO_Metazoa	3827	;cellular organisms;Eukaryota;Viridiplantae;Streptophyta;Streptophytina;Embryophyta;Tracheophyta;Euphyllophyta;Spermatophyta;Magnoliophyta;Mesangiospermae;eudicotyledons;Gunneridae;Pentapetalae;rosids;fabids;Fabales;Fabaceae;Papilionoideae;Cicereae;Cicer;Cicer arietinum;
0.510826	250	g17030.t1	SPFH domain / Band 7 family	-	-	-	-	-	6e-20	-	1e-19	584390226	69.23	Kurai	Kuraishia capsulata CBS 1993	Eukaryota_NO_Metazoa	1382522	;cellular organisms;Eukaryota;Opisthokonta;Fungi;Dikarya;Ascomycota;saccharomyceta;Saccharomycotina;Saccharomycetes;Saccharomycetales;Saccharomycetales incertae sedis;Kuraishia;Kuraishia capsulata;Kuraishia capsulata CBS 1993;
0.470004	250	g15524.t1	Ras family	-	-	-	-	-	5e-43	-	8e-43	393216771	46.88	Fomit	Fomitiporia mediterranea MF3/22	Eukaryota_NO_Metazoa	694068	;cellular organisms;Eukaryota;Opisthokonta;Fungi;Dikarya;Basidiomycota;Agaricomycotina;Agaricomycetes;Agaricomycetes incertae sedis;Hymenochaetales;Hymenochaetaceae;Fomitiporia;Fomitiporia mediterranea;Fomitiporia mediterranea MF3/22;
0.470004	123	g11277.t1	BTB/POZ domain	-	-	-	-	-	-	5e-07	8e-07	470515966	36.96	Acant	Acanthamoeba castellanii str. Neff	Eukaryota_NO_Metazoa	1257118	;cellular organisms;Eukaryota;Amoebozoa;Centramoebida;Acanthamoebidae;Acanthamoeba;Acanthamoeba castellanii;Acanthamoeba castellanii str. Neff;
0.470004	5	g8332.t2	Hsp70 protein	-	-	-	-	-	-	5e-05	8e-05	342186216	26.95	Trypa	Trypanosoma congolense IL3000	Eukaryota_NO_Metazoa	1068625	;cellular organisms;Eukaryota;Euglenozoa;Kinetoplastida;Trypanosomatidae;Trypanosoma;Nannomonas;Trypanosoma congolense;Trypanosoma congolense IL3000;
0.405465	250	g23119.t1	Oxidoreductase FAD-binding domain	-	-	-	-	-	-	2e-35	3e-35	294893810	29.21	Perki	Perkinsus marinus ATCC 50983	Eukaryota_NO_Metazoa	423536	;cellular organisms;Eukaryota;Alveolata;Perkinsea;Perkinsida;Perkinsidae;Perkinsus;Perkinsus marinus;Perkinsus marinus ATCC 50983;
0.405465	43	g12249.t1	EF-hand domain pair	-	-	-	-	2e-07	-	-	3e-07	460372337	26.8	S_lyc	Solanum lycopersicum	Eukaryota_NO_Metazoa	4081	;cellular organisms;Eukaryota;Viridiplantae;Streptophyta;Streptophytina;Embryophyta;Tracheophyta;Euphyllophyta;Spermatophyta;Magnoliophyta;Mesangiospermae;eudicotyledons;Gunneridae;Pentapetalae;asterids;lamiids;Solanales;Solanaceae;Solanoideae;Solaneae;Solanum;Lycopersicon;Solanum lycopersicum;
0.405465	61	g18256.t1	MULE transposase domain	-	-	-	-	-	-	2e-10	3e-10	63086926	29.25	P_inf	Phytophthora infestans	Eukaryota_NO_Metazoa	4787	;cellular organisms;Eukaryota;Stramenopiles;Oomycetes;Peronosporales;Phytophthora;Phytophthora infestans;
0.405465	26	g2091.t1	AIG1 family	-	-	-	-	-	6e-06	-	9e-06	552918359	43.94	Rhizo	Rhizophagus irregularis DAOM 181602	Eukaryota_NO_Metazoa	747089	;cellular organisms;Eukaryota;Opisthokonta;Fungi;Glomeromycota;Glomeromycetes;Glomerales;Glomeraceae;Rhizophagus;Rhizophagus irregularis;Rhizophagus irregularis DAOM 181602;
0.405465	250	g21542.t1	Hsp70 protein	-	-	-	-	-	2e-12	-	3e-12	395333194	30.43	Dicho	Dichomitus squalens LYAD-421 SS1	Eukaryota_NO_Metazoa	732165	;cellular organisms;Eukaryota;Opisthokonta;Fungi;Dikarya;Basidiomycota;Agaricomycotina;Agaricomycetes;Agaricomycetes incertae sedis;Polyporales;Polyporaceae;Dichomitus;Dichomitus squalens;Dichomitus squalens LYAD-421 SS1;
0.405465	18	g22131.t1	BTB/POZ domain	-	-	-	-	6e-06	-	-	9e-06	527207014	28.78	G_aur	Genlisea aurea	Eukaryota_NO_Metazoa	192259	;cellular organisms;Eukaryota;Viridiplantae;Streptophyta;Streptophytina;Embryophyta;Tracheophyta;Euphyllophyta;Spermatophyta;Magnoliophyta;Mesangiospermae;eudicotyledons;Gunneridae;Pentapetalae;asterids;lamiids;Lamiales;Lentibulariaceae;Genlisea;Genlisea aurea;
0.405465	250	g23512.t1	Homeobox KN domain	-	-	-	-	-	-	4e-09	6e-09	470518261	48.08	Acant	Acanthamoeba castellanii str. Neff	Eukaryota_NO_Metazoa	1257118	;cellular organisms;Eukaryota;Amoebozoa;Centramoebida;Acanthamoebidae;Acanthamoeba;Acanthamoeba castellanii;Acanthamoeba castellanii str. Neff;
0.405465	250	g4381.t1	Hsp70 protein	-	-	-	-	-	2e-08	-	3e-08	395333194	27.33	Dicho	Dichomitus squalens LYAD-421 SS1	Eukaryota_NO_Metazoa	732165	;cellular organisms;Eukaryota;Opisthokonta;Fungi;Dikarya;Basidiomycota;Agaricomycotina;Agaricomycetes;Agaricomycetes incertae sedis;Polyporales;Polyporaceae;Dichomitus;Dichomitus squalens;Dichomitus squalens LYAD-421 SS1;
0.405465	250	g7366.t1	MYND finger	-	-	-	-	-	-	2e-10	3e-10	281211572	27.45	Polys	Polysphondylium pallidum PN500	Eukaryota_NO_Metazoa	670386	;cellular organisms;Eukaryota;Amoebozoa;Mycetozoa;Dictyosteliida;Polysphondylium;Polysphondylium pallidum;Polysphondylium pallidum PN500;
0.405465	250	g1467.t1	Protein kinase domain	-	-	-	-	-	-	2e-15	3e-15	82752798	38.33	Plasm	Plasmodium yoelii yoelii 17XNL	Eukaryota_NO_Metazoa	352914	;cellular organisms;Eukaryota;Alveolata;Apicomplexa;Aconoidasida;Haemosporida;Plasmodium;Plasmodium (Vinckeia);Plasmodium yoelii;Plasmodium yoelii yoelii;Plasmodium yoelii yoelii 17XNL;
0.405465	251	g20001.t1	Domain of unknown function (DUF377)	-	-	-	-	-	-	2e-71	3e-71	514700846	42.61	S_ros	Salpingoeca rosetta	Eukaryota_NO_Metazoa	946362	;cellular organisms;Eukaryota;Opisthokonta;Choanoflagellida;Salpingoecidae;Salpingoeca;Salpingoeca rosetta;
0.356675	250	g16284.t2	Alcohol dehydrogenase GroES-like domain	-	-	-	-	-	7e-29	-	1e-28	149246856	54.64	Lodde	Lodderomyces elongisporus NRRL YB-4239	Eukaryota_NO_Metazoa	379508	;cellular organisms;Eukaryota;Opisthokonta;Fungi;Dikarya;Ascomycota;saccharomyceta;Saccharomycotina;Saccharomycetes;Saccharomycetales;Debaryomycetaceae;Lodderomyces;Lodderomyces elongisporus;Lodderomyces elongisporus NRRL YB-4239;
0.356675	708	g21925.t1	Ubiquitin family	-	-	-	-	-	-	7e-32	1e-31	92790148	31.35	D_rum	Dasytricha ruminantium	Eukaryota_NO_Metazoa	40806	;cellular organisms;Eukaryota;Alveolata;Ciliophora;Intramacronucleata;Litostomatea;Trichostomatia;Vestibuliferida;Isotrichidae;Dasytricha;Dasytricha ruminantium;
0.287682	250	g2240.t1	BTB/POZ domain	-	-	-	-	3e-09	-	-	4e-09	567131111	34.33	E_sal	Eutrema salsugineum	Eukaryota_NO_Metazoa	72664	;cellular organisms;Eukaryota;Viridiplantae;Streptophyta;Streptophytina;Embryophyta;Tracheophyta;Euphyllophyta;Spermatophyta;Magnoliophyta;Mesangiospermae;eudicotyledons;Gunneridae;Pentapetalae;rosids;malvids;Brassicales;Brassicaceae;Eutremeae;Eutrema;Eutrema salsugineum;
0.287682	255	g432.t1	Adaptin N terminal region	-	-	-	-	-	3e-12	-	4e-12	387766285	32.53	Schiz	Schizosaccharomyces japonicus yFS275	Eukaryota_NO_Metazoa	402676	;cellular organisms;Eukaryota;Opisthokonta;Fungi;Dikarya;Ascomycota;Taphrinomycotina;Schizosaccharomycetes;Schizosaccharomycetales;Schizosaccharomycetaceae;Schizosaccharomyces;Schizosaccharomyces japonicus;Schizosaccharomyces japonicus yFS275;
0.287682	68	g618.t1	Hsp70 protein	-	-	-	-	-	-	3e-05	4e-05	12248795	30.15	T_gon	Toxoplasma gondii	Eukaryota_NO_Metazoa	5811	;cellular organisms;Eukaryota;Alveolata;Apicomplexa;Conoidasida;Coccidia;Eucoccidiorida;Eimeriorina;Sarcocystidae;Toxoplasma;Toxoplasma gondii;
0.287682	2	g23044.t1	Trypsin Inhibitor like cysteine rich domain	-	-	-	0.0003	-	-	-	0.0004	589287901	33.77	Inver	Invertebrate iridovirus 25	Viruses	1301280	;Viruses;dsDNA viruses, no RNA stage;Iridoviridae;Iridovirus;unclassified Iridovirus;Invertebrate iridovirus 25;
0.287682	316	g16558.t1	Regulator of chromosome condensation (RCC1) repeat	-	-	-	-	-	-	3e-11	4e-11	574479082	39.32	A_inv	Aphanomyces invadans	Eukaryota_NO_Metazoa	157072	;cellular organisms;Eukaryota;Stramenopiles;Oomycetes;Saprolegniales;Saprolegniaceae;Aphanomyces;Aphanomyces invadans;
0.287682	252	g17960.t1	Protein tyrosine kinase	-	-	-	-	-	-	6e-21	8e-21	470458157	29.67	Acant	Acanthamoeba castellanii str. Neff	Eukaryota_NO_Metazoa	1257118	;cellular organisms;Eukaryota;Amoebozoa;Centramoebida;Acanthamoebidae;Acanthamoeba;Acanthamoeba castellanii;Acanthamoeba castellanii str. Neff;
0.287682	251	g22138.t1	BTB And C-terminal Kelch	-	-	-	-	-	-	3e-14	4e-14	470375747	25.23	Acant	Acanthamoeba castellanii str. Neff	Eukaryota_NO_Metazoa	1257118	;cellular organisms;Eukaryota;Amoebozoa;Centramoebida;Acanthamoebidae;Acanthamoeba;Acanthamoeba castellanii;Acanthamoeba castellanii str. Neff;
0.223144	92	g11018.t1	Piwi domain	-	-	-	-	-	8e-08	-	1e-07	552912929	29.86	Rhizo	Rhizophagus irregularis DAOM 181602	Eukaryota_NO_Metazoa	747089	;cellular organisms;Eukaryota;Opisthokonta;Fungi;Glomeromycota;Glomeromycetes;Glomerales;Glomeraceae;Rhizophagus;Rhizophagus irregularis;Rhizophagus irregularis DAOM 181602;
0.223144	252	g21666.t1	BTB/POZ domain	-	-	-	-	8e-10	-	-	1e-09	302840884	32.2	Volvo	Volvox carteri f. nagariensis	Eukaryota_NO_Metazoa	3068	;cellular organisms;Eukaryota;Viridiplantae;Chlorophyta;Chlorophyceae;Chlamydomonadales;Volvocaceae;Volvox;Volvox carteri;Volvox carteri f. nagariensis;
0.223144	250	g22811.t1	Ras family	-	-	-	-	-	4e-44	-	5e-44	511003467	44.77	Mucor	Mucor circinelloides f. circinelloides 1006PhL	Eukaryota_NO_Metazoa	1220926	;cellular organisms;Eukaryota;Opisthokonta;Fungi;Fungi incertae sedis;Early diverging fungal lineages;Mucoromycotina;Mucorales;Mucorineae;Mucoraceae;Mucor;Mucor circinelloides;Mucor circinelloides f. circinelloides;Mucor circinelloides f. circinelloides 1006PhL;
0.154151	250	g1916.t1	Hsp70 protein	-	-	-	-	-	6e-09	-	7e-09	38639375	28.38	P_mur	Pneumocystis murina	Eukaryota_NO_Metazoa	263815	;cellular organisms;Eukaryota;Opisthokonta;Fungi;Dikarya;Ascomycota;Taphrinomycotina;Pneumocystidomycetes;Pneumocystidales;Pneumocystidaceae;Pneumocystis;Pneumocystis murina;
0.133531	250	g3513.t1	#N/A	-	-	-	-	-	-	7e-11	8e-11	546308667	32.48	C_cri	Chondrus crispus	Eukaryota_NO_Metazoa	2769	;cellular organisms;Eukaryota;Rhodophyta;Florideophyceae;Gigartinales;Gigartinaceae;Chondrus;Chondrus crispus;
0.105361	250	g3145.t1	Trypsin	-	-	-	-	-	-	9e-15	1e-14	574098676	25.77	A_ast	Aphanomyces astaci	Eukaryota_NO_Metazoa	112090	;cellular organisms;Eukaryota;Stramenopiles;Oomycetes;Saprolegniales;Saprolegniaceae;Aphanomyces;Aphanomyces astaci;
0	250	g10027.t1	ABC transporter transmembrane region 2	-	-	-	-	-	-	0	0	268534476	63.03	C_bri	Caenorhabditis briggsae	Eukaryota_Metazoa	6238	;cellular organisms;Eukaryota;Opisthokonta;Metazoa;Eumetazoa;Bilateria;Protostomia;Ecdysozoa;Nematoda;Chromadorea;Rhabditida;Rhabditoidea;Rhabditidae;Peloderinae;Caenorhabditis;Caenorhabditis briggsae;
0	324	g10079.t1	Gelsolin repeat	-	-	-	-	-	-	0	0	541043189	65.71	A_suu	Ascaris suum	Eukaryota_Metazoa	6253	;cellular organisms;Eukaryota;Opisthokonta;Metazoa;Eumetazoa;Bilateria;Protostomia;Ecdysozoa;Nematoda;Chromadorea;Ascaridida;Ascaridoidea;Ascarididae;Ascaris;Ascaris suum;
0	250	g10081.t1	Calcineurin-like phosphoesterase	-	-	-	-	-	0	-	0	71986903	87.42	C_ele	Caenorhabditis elegans	Eukaryota_Metazoa	6239	;cellular organisms;Eukaryota;Opisthokonta;Metazoa;Eumetazoa;Bilateria;Protostomia;Ecdysozoa;Nematoda;Chromadorea;Rhabditida;Rhabditoidea;Rhabditidae;Peloderinae;Caenorhabditis;Caenorhabditis elegans;
0	251	g10260.t1	ATP synthase alpha/beta family, nucleotide-binding domain	-	-	-	-	-	-	0	0	560118505	93.04	H_con	Haemonchus contortus	Eukaryota_Metazoa	6289	;cellular organisms;Eukaryota;Opisthokonta;Metazoa;Eumetazoa;Bilateria;Protostomia;Ecdysozoa;Nematoda;Chromadorea;Rhabditida;Strongylida;Trichostrongyloidea;Haemonchidae;Haemonchinae;Haemonchus;Haemonchus contortus;
0	250	g10275.t1	ATP synthase alpha/beta family, nucleotide-binding domain	-	-	-	-	0	-	-	0	541043992	87.28	A_suu	Ascaris suum	Eukaryota_Metazoa	6253	;cellular organisms;Eukaryota;Opisthokonta;Metazoa;Eumetazoa;Bilateria;Protostomia;Ecdysozoa;Nematoda;Chromadorea;Ascaridida;Ascaridoidea;Ascarididae;Ascaris;Ascaris suum;
0	582	g10294.t1	TPR repeat	-	-	-	-	-	-	0	0	541046178	76.7	A_suu	Ascaris suum	Eukaryota_Metazoa	6253	;cellular organisms;Eukaryota;Opisthokonta;Metazoa;Eumetazoa;Bilateria;Protostomia;Ecdysozoa;Nematoda;Chromadorea;Ascaridida;Ascaridoidea;Ascarididae;Ascaris;Ascaris suum;
0	288	g10351.t1	Reverse transcriptase (RNA-dependent DNA polymerase)	-	0	-	-	-	-	-	0	326670210	36.79	D_rer	Danio rerio	Eukaryota_Metazoa	7955	;cellular organisms;Eukaryota;Opisthokonta;Metazoa;Eumetazoa;Bilateria;Deuterostomia;Chordata;Craniata;Vertebrata;Gnathostomata;Teleostomi;Euteleostomi;Actinopterygii;Actinopteri;Neopterygii;Teleostei;Elopocephala;Clupeocephala;Otocephala;Ostariophysi;Otophysi;Cypriniphysi;Cypriniformes;Cyprinoidea;Cyprinidae;Danio;Danio rerio;
0	250	g10418.t1	Ribonucleotide reductase, barrel domain	-	-	-	0	-	-	-	0	568815674	65.18	D_rer	Danio rerio	Eukaryota_Metazoa	7955	;cellular organisms;Eukaryota;Opisthokonta;Metazoa;Eumetazoa;Bilateria;Deuterostomia;Chordata;Craniata;Vertebrata;Gnathostomata;Teleostomi;Euteleostomi;Actinopterygii;Actinopteri;Neopterygii;Teleostei;Elopocephala;Clupeocephala;Otocephala;Ostariophysi;Otophysi;Cypriniphysi;Cypriniformes;Cyprinoidea;Cyprinidae;Danio;Danio rerio;
0	295	g10509.t1	Phlebovirus glycoprotein G2	-	-	-	-	-	-	0	0	170588831	33.03	B_mal	Brugia malayi	Eukaryota_Metazoa	6279	;cellular organisms;Eukaryota;Opisthokonta;Metazoa;Eumetazoa;Bilateria;Protostomia;Ecdysozoa;Nematoda;Chromadorea;Spirurida;Filarioidea;Onchocercidae;Brugia;Brugia malayi;
0	253	g10782.t1	MyTH4 domain	-	-	-	-	-	-	0	0	541043776	64.84	A_suu	Ascaris suum	Eukaryota_Metazoa	6253	;cellular organisms;Eukaryota;Opisthokonta;Metazoa;Eumetazoa;Bilateria;Protostomia;Ecdysozoa;Nematoda;Chromadorea;Ascaridida;Ascaridoidea;Ascarididae;Ascaris;Ascaris suum;
0	250	g10800.t1	Aminotransferase class-V	-	-	-	-	-	0	-	0	541048880	71.07	A_suu	Ascaris suum	Eukaryota_Metazoa	6253	;cellular organisms;Eukaryota;Opisthokonta;Metazoa;Eumetazoa;Bilateria;Protostomia;Ecdysozoa;Nematoda;Chromadorea;Ascaridida;Ascaridoidea;Ascarididae;Ascaris;Ascaris suum;
0	251	g10918.t1	DNA polymerase family B, exonuclease domain	-	-	-	-	-	-	0	0	309359887	38.75	C_bri	Caenorhabditis briggsae	Eukaryota_Metazoa	6238	;cellular organisms;Eukaryota;Opisthokonta;Metazoa;Eumetazoa;Bilateria;Protostomia;Ecdysozoa;Nematoda;Chromadorea;Rhabditida;Rhabditoidea;Rhabditidae;Peloderinae;Caenorhabditis;Caenorhabditis briggsae;
0	250	g10999.t1	SH2 domain	-	-	-	0	-	-	-	0	541043436	47.82	A_suu	Ascaris suum	Eukaryota_Metazoa	6253	;cellular organisms;Eukaryota;Opisthokonta;Metazoa;Eumetazoa;Bilateria;Protostomia;Ecdysozoa;Nematoda;Chromadorea;Ascaridida;Ascaridoidea;Ascarididae;Ascaris;Ascaris suum;
0	251	g11128.t1	Aminotransferase class I and II	-	-	-	-	-	-	0	0	71994529	68.82	C_ele	Caenorhabditis elegans	Eukaryota_Metazoa	6239	;cellular organisms;Eukaryota;Opisthokonta;Metazoa;Eumetazoa;Bilateria;Protostomia;Ecdysozoa;Nematoda;Chromadorea;Rhabditida;Rhabditoidea;Rhabditidae;Peloderinae;Caenorhabditis;Caenorhabditis elegans;
0	6	g11143.t1	Ring finger domain	-	-	-	-	0.0004	-	-	0.0004	475516437	35.09	A_tau	Aegilops tauschii	Eukaryota_NO_Metazoa	37682	;cellular organisms;Eukaryota;Viridiplantae;Streptophyta;Streptophytina;Embryophyta;Tracheophyta;Euphyllophyta;Spermatophyta;Magnoliophyta;Mesangiospermae;Liliopsida;Petrosaviidae;commelinids;Poales;Poaceae;BEP clade;Pooideae;Triticeae;Aegilops;Aegilops tauschii;
0	250	g11294.t1	Tubulin C-terminal domain	-	-	-	-	-	0	-	0	268578723	90.29	C_bri	Caenorhabditis briggsae	Eukaryota_Metazoa	6238	;cellular organisms;Eukaryota;Opisthokonta;Metazoa;Eumetazoa;Bilateria;Protostomia;Ecdysozoa;Nematoda;Chromadorea;Rhabditida;Rhabditoidea;Rhabditidae;Peloderinae;Caenorhabditis;Caenorhabditis briggsae;
0	250	g11315.t1	Aconitase C-terminal domain	-	-	-	-	-	-	0	0	268577997	73.59	C_bri	Caenorhabditis briggsae	Eukaryota_Metazoa	6238	;cellular organisms;Eukaryota;Opisthokonta;Metazoa;Eumetazoa;Bilateria;Protostomia;Ecdysozoa;Nematoda;Chromadorea;Rhabditida;Rhabditoidea;Rhabditidae;Peloderinae;Caenorhabditis;Caenorhabditis briggsae;
0	94	g11439.t1	Piwi domain	-	-	-	-	-	2e-08	-	2e-08	552921404	30.61	Rhizo	Rhizophagus irregularis DAOM 181602	Eukaryota_NO_Metazoa	747089	;cellular organisms;Eukaryota;Opisthokonta;Fungi;Glomeromycota;Glomeromycetes;Glomerales;Glomeraceae;Rhizophagus;Rhizophagus irregularis;Rhizophagus irregularis DAOM 181602;
0	250	g11469.t1	TCP-1/cpn60 chaperonin family	-	-	-	-	0	-	-	0	560131397	71.93	H_con	Haemonchus contortus	Eukaryota_Metazoa	6289	;cellular organisms;Eukaryota;Opisthokonta;Metazoa;Eumetazoa;Bilateria;Protostomia;Ecdysozoa;Nematoda;Chromadorea;Rhabditida;Strongylida;Trichostrongyloidea;Haemonchidae;Haemonchinae;Haemonchus;Haemonchus contortus;
0	250	g1166.t1	#N/A	-	-	-	-	-	-	0	0	541044393	78.23	A_suu	Ascaris suum	Eukaryota_Metazoa	6253	;cellular organisms;Eukaryota;Opisthokonta;Metazoa;Eumetazoa;Bilateria;Protostomia;Ecdysozoa;Nematoda;Chromadorea;Ascaridida;Ascaridoidea;Ascarididae;Ascaris;Ascaris suum;
0	274	g11669.t1	Hydrolytic ATP binding site of dynein motor region D1	-	-	-	-	-	0	-	0	541040698	59.05	A_suu	Ascaris suum	Eukaryota_Metazoa	6253	;cellular organisms;Eukaryota;Opisthokonta;Metazoa;Eumetazoa;Bilateria;Protostomia;Ecdysozoa;Nematoda;Chromadorea;Ascaridida;Ascaridoidea;Ascarididae;Ascaris;Ascaris suum;
0	250	g11855.t1	Phorbol esters/diacylglycerol binding domain (C1 domain)	-	-	-	0	-	-	-	0	541047867	51.64	A_suu	Ascaris suum	Eukaryota_Metazoa	6253	;cellular organisms;Eukaryota;Opisthokonta;Metazoa;Eumetazoa;Bilateria;Protostomia;Ecdysozoa;Nematoda;Chromadorea;Ascaridida;Ascaridoidea;Ascarididae;Ascaris;Ascaris suum;
0	250	g12044.t1	S-adenosylmethionine synthetase, C-terminal domain	-	-	-	-	-	-	0	0	312078582	76.52	L_loa	Loa loa	Eukaryota_Metazoa	7209	;cellular organisms;Eukaryota;Opisthokonta;Metazoa;Eumetazoa;Bilateria;Protostomia;Ecdysozoa;Nematoda;Chromadorea;Spirurida;Filarioidea;Onchocercidae;Loa;Loa loa;
0	251	g1206.t1	tRNA-splicing ligase RtcB	-	-	-	-	-	-	0	0	393911595	81.78	L_loa	Loa loa	Eukaryota_Metazoa	7209	;cellular organisms;Eukaryota;Opisthokonta;Metazoa;Eumetazoa;Bilateria;Protostomia;Ecdysozoa;Nematoda;Chromadorea;Spirurida;Filarioidea;Onchocercidae;Loa;Loa loa;
0	250	g12068.t1	Tetratricopeptide repeat	-	-	-	-	-	-	0	0	541040289	60.31	A_suu	Ascaris suum	Eukaryota_Metazoa	6253	;cellular organisms;Eukaryota;Opisthokonta;Metazoa;Eumetazoa;Bilateria;Protostomia;Ecdysozoa;Nematoda;Chromadorea;Ascaridida;Ascaridoidea;Ascarididae;Ascaris;Ascaris suum;
0	251	g12069.t1	ATPase family associated with various cellular activities (AAA)	-	-	-	-	-	0	-	0	560120969	88.36	H_con	Haemonchus contortus	Eukaryota_Metazoa	6289	;cellular organisms;Eukaryota;Opisthokonta;Metazoa;Eumetazoa;Bilateria;Protostomia;Ecdysozoa;Nematoda;Chromadorea;Rhabditida;Strongylida;Trichostrongyloidea;Haemonchidae;Haemonchinae;Haemonchus;Haemonchus contortus;
0	259	g12130.t1	Glutamate-cysteine ligase	-	-	-	-	-	0	-	0	541044644	61.08	A_suu	Ascaris suum	Eukaryota_Metazoa	6253	;cellular organisms;Eukaryota;Opisthokonta;Metazoa;Eumetazoa;Bilateria;Protostomia;Ecdysozoa;Nematoda;Chromadorea;Ascaridida;Ascaridoidea;Ascarididae;Ascaris;Ascaris suum;
0	253	g12208.t1	E1-E2 ATPase	-	-	-	-	-	-	0	0	193203354	46.84	C_ele	Caenorhabditis elegans	Eukaryota_Metazoa	6239	;cellular organisms;Eukaryota;Opisthokonta;Metazoa;Eumetazoa;Bilateria;Protostomia;Ecdysozoa;Nematoda;Chromadorea;Rhabditida;Rhabditoidea;Rhabditidae;Peloderinae;Caenorhabditis;Caenorhabditis elegans;
0	252	g12254.t1	Aldehyde dehydrogenase family	-	0	-	-	-	-	-	0	341896772	70.67	C_bre	Caenorhabditis brenneri	Eukaryota_Metazoa	135651	;cellular organisms;Eukaryota;Opisthokonta;Metazoa;Eumetazoa;Bilateria;Protostomia;Ecdysozoa;Nematoda;Chromadorea;Rhabditida;Rhabditoidea;Rhabditidae;Peloderinae;Caenorhabditis;Caenorhabditis brenneri;
0	252	g12254.t2	Aldehyde dehydrogenase family	-	0	-	-	-	-	-	0	341896772	65.43	C_bre	Caenorhabditis brenneri	Eukaryota_Metazoa	135651	;cellular organisms;Eukaryota;Opisthokonta;Metazoa;Eumetazoa;Bilateria;Protostomia;Ecdysozoa;Nematoda;Chromadorea;Rhabditida;Rhabditoidea;Rhabditidae;Peloderinae;Caenorhabditis;Caenorhabditis brenneri;
0	251	g12304.t1	Hsp90 protein	-	-	-	-	0	-	-	0	170589273	72.23	B_mal	Brugia malayi	Eukaryota_Metazoa	6279	;cellular organisms;Eukaryota;Opisthokonta;Metazoa;Eumetazoa;Bilateria;Protostomia;Ecdysozoa;Nematoda;Chromadorea;Spirurida;Filarioidea;Onchocercidae;Brugia;Brugia malayi;
0	250	g12396.t1	ATP synthase alpha/beta family, nucleotide-binding domain	-	-	-	-	-	-	0	0	560118505	92.03	H_con	Haemonchus contortus	Eukaryota_Metazoa	6289	;cellular organisms;Eukaryota;Opisthokonta;Metazoa;Eumetazoa;Bilateria;Protostomia;Ecdysozoa;Nematoda;Chromadorea;Rhabditida;Strongylida;Trichostrongyloidea;Haemonchidae;Haemonchinae;Haemonchus;Haemonchus contortus;
0	253	g12542.t1	FAD binding domain	-	-	-	-	-	-	0	0	541044062	57.17	A_suu	Ascaris suum	Eukaryota_Metazoa	6253	;cellular organisms;Eukaryota;Opisthokonta;Metazoa;Eumetazoa;Bilateria;Protostomia;Ecdysozoa;Nematoda;Chromadorea;Ascaridida;Ascaridoidea;Ascarididae;Ascaris;Ascaris suum;
0	259	g127.t1	Region in Clathrin and VPS	-	-	-	-	-	-	0	0	312070994	42.77	L_loa	Loa loa	Eukaryota_Metazoa	7209	;cellular organisms;Eukaryota;Opisthokonta;Metazoa;Eumetazoa;Bilateria;Protostomia;Ecdysozoa;Nematoda;Chromadorea;Spirurida;Filarioidea;Onchocercidae;Loa;Loa loa;
0	250	g12946.t1	tRNA synthetases class II (D, K and N)	-	-	-	-	-	-	0	0	541041956	67.2	A_suu	Ascaris suum	Eukaryota_Metazoa	6253	;cellular organisms;Eukaryota;Opisthokonta;Metazoa;Eumetazoa;Bilateria;Protostomia;Ecdysozoa;Nematoda;Chromadorea;Ascaridida;Ascaridoidea;Ascarididae;Ascaris;Ascaris suum;
0	374	g1300.t1	FAT domain	-	-	-	-	-	0	-	0	170592669	41.82	B_mal	Brugia malayi	Eukaryota_Metazoa	6279	;cellular organisms;Eukaryota;Opisthokonta;Metazoa;Eumetazoa;Bilateria;Protostomia;Ecdysozoa;Nematoda;Chromadorea;Spirurida;Filarioidea;Onchocercidae;Brugia;Brugia malayi;
0	251	g13025.t1	WW domain	-	-	-	-	-	-	2e-17	2e-17	261328536	50.6	Trypa	Trypanosoma brucei gambiense DAL972	Eukaryota_NO_Metazoa	679716	;cellular organisms;Eukaryota;Euglenozoa;Kinetoplastida;Trypanosomatidae;Trypanosoma;Trypanozoon;Trypanosoma brucei;Trypanosoma brucei gambiense;Trypanosoma brucei gambiense DAL972;
0	253	g13030.t1	FAD binding domain	-	-	-	-	-	-	0	0	560138961	62.75	H_con	Haemonchus contortus	Eukaryota_Metazoa	6289	;cellular organisms;Eukaryota;Opisthokonta;Metazoa;Eumetazoa;Bilateria;Protostomia;Ecdysozoa;Nematoda;Chromadorea;Rhabditida;Strongylida;Trichostrongyloidea;Haemonchidae;Haemonchinae;Haemonchus;Haemonchus contortus;
0	250	g13130.t1	RecF/RecN/SMC N terminal domain	-	-	-	-	-	0	-	0	170589952	40.43	B_mal	Brugia malayi	Eukaryota_Metazoa	6279	;cellular organisms;Eukaryota;Opisthokonta;Metazoa;Eumetazoa;Bilateria;Protostomia;Ecdysozoa;Nematoda;Chromadorea;Spirurida;Filarioidea;Onchocercidae;Brugia;Brugia malayi;
0	250	g13153.t1	Respiratory-chain NADH dehydrogenase, 49 Kd subunit	-	-	-	-	-	-	0	0	268581941	81.17	C_bri	Caenorhabditis briggsae	Eukaryota_Metazoa	6238	;cellular organisms;Eukaryota;Opisthokonta;Metazoa;Eumetazoa;Bilateria;Protostomia;Ecdysozoa;Nematoda;Chromadorea;Rhabditida;Rhabditoidea;Rhabditidae;Peloderinae;Caenorhabditis;Caenorhabditis briggsae;
0	250	g13168.t1	Protein kinase domain	-	-	-	-	-	-	6e-12	6e-12	195439242	34.56	D_wil	Drosophila willistoni	Eukaryota_Metazoa	7260	;cellular organisms;Eukaryota;Opisthokonta;Metazoa;Eumetazoa;Bilateria;Protostomia;Ecdysozoa;Panarthropoda;Arthropoda;Mandibulata;Pancrustacea;Hexapoda;Insecta;Dicondylia;Pterygota;Neoptera;Endopterygota;Diptera;Brachycera;Muscomorpha;Eremoneura;Cyclorrhapha;Schizophora;Acalyptratae;Ephydroidea;Drosophilidae;Drosophilinae;Drosophilini;Drosophilina;Drosophiliti;Drosophila;Sophophora;willistoni gro…
0	250	g13281.t1	Protein kinase domain	-	-	-	-	-	-	2e-17	2e-17	268569130	34.18	C_bri	Caenorhabditis briggsae	Eukaryota_Metazoa	6238	;cellular organisms;Eukaryota;Opisthokonta;Metazoa;Eumetazoa;Bilateria;Protostomia;Ecdysozoa;Nematoda;Chromadorea;Rhabditida;Rhabditoidea;Rhabditidae;Peloderinae;Caenorhabditis;Caenorhabditis briggsae;
0	252	g13314.t1	Calpain family cysteine protease	-	-	-	0	-	-	-	0	341895632	73.85	C_bre	Caenorhabditis brenneri	Eukaryota_Metazoa	135651	;cellular organisms;Eukaryota;Opisthokonta;Metazoa;Eumetazoa;Bilateria;Protostomia;Ecdysozoa;Nematoda;Chromadorea;Rhabditida;Rhabditoidea;Rhabditidae;Peloderinae;Caenorhabditis;Caenorhabditis brenneri;
0	250	g13429.t1	Vacuolar protein sorting-associated protein 35	-	-	-	-	-	-	0	0	541041449	55.01	A_suu	Ascaris suum	Eukaryota_Metazoa	6253	;cellular organisms;Eukaryota;Opisthokonta;Metazoa;Eumetazoa;Bilateria;Protostomia;Ecdysozoa;Nematoda;Chromadorea;Ascaridida;Ascaridoidea;Ascarididae;Ascaris;Ascaris suum;
0	251	g1350.t1	BTB/POZ domain	-	-	-	-	-	-	1e-12	1e-12	560132885	26.61	H_con	Haemonchus contortus	Eukaryota_Metazoa	6289	;cellular organisms;Eukaryota;Opisthokonta;Metazoa;Eumetazoa;Bilateria;Protostomia;Ecdysozoa;Nematoda;Chromadorea;Rhabditida;Strongylida;Trichostrongyloidea;Haemonchidae;Haemonchinae;Haemonchus;Haemonchus contortus;
0	250	g13528.t1	CS domain	-	-	-	-	-	5e-31	-	5e-31	554904399	36.41	Monil	Moniliophthora roreri MCA 2997	Eukaryota_NO_Metazoa	1381753	;cellular organisms;Eukaryota;Opisthokonta;Fungi;Dikarya;Basidiomycota;Agaricomycotina;Agaricomycetes;Agaricomycetidae;Agaricales;Marasmiaceae;mitosporic Marasmiaceae;Moniliophthora;Moniliophthora roreri;Moniliophthora roreri MCA 2997;
0	471	g13584.t1	ABC transporter	-	-	-	-	-	-	0	0	17565586	52.68	C_ele	Caenorhabditis elegans	Eukaryota_Metazoa	6239	;cellular organisms;Eukaryota;Opisthokonta;Metazoa;Eumetazoa;Bilateria;Protostomia;Ecdysozoa;Nematoda;Chromadorea;Rhabditida;Rhabditoidea;Rhabditidae;Peloderinae;Caenorhabditis;Caenorhabditis elegans;
0	250	g13761.t1	4Fe-4S binding domain	-	-	-	-	-	0	-	0	170578894	72.67	B_mal	Brugia malayi	Eukaryota_Metazoa	6279	;cellular organisms;Eukaryota;Opisthokonta;Metazoa;Eumetazoa;Bilateria;Protostomia;Ecdysozoa;Nematoda;Chromadorea;Spirurida;Filarioidea;Onchocercidae;Brugia;Brugia malayi;
0	250	g13761.t2	Possible Fer4-like domain in RNase L inhibitor, RLI	-	-	-	-	-	0	-	0	170578894	69.81	B_mal	Brugia malayi	Eukaryota_Metazoa	6279	;cellular organisms;Eukaryota;Opisthokonta;Metazoa;Eumetazoa;Bilateria;Protostomia;Ecdysozoa;Nematoda;Chromadorea;Spirurida;Filarioidea;Onchocercidae;Brugia;Brugia malayi;
0	251	g13832.t1	RNA polymerase Rpb2, domain 4	-	-	-	-	-	-	0	0	393911066	62.15	L_loa	Loa loa	Eukaryota_Metazoa	7209	;cellular organisms;Eukaryota;Opisthokonta;Metazoa;Eumetazoa;Bilateria;Protostomia;Ecdysozoa;Nematoda;Chromadorea;Spirurida;Filarioidea;Onchocercidae;Loa;Loa loa;
0	250	g1387.t1	DEAD/DEAH box helicase	-	-	-	-	-	0	-	0	560119525	51.1	H_con	Haemonchus contortus	Eukaryota_Metazoa	6289	;cellular organisms;Eukaryota;Opisthokonta;Metazoa;Eumetazoa;Bilateria;Protostomia;Ecdysozoa;Nematoda;Chromadorea;Rhabditida;Strongylida;Trichostrongyloidea;Haemonchidae;Haemonchinae;Haemonchus;Haemonchus contortus;
0	250	g13914.t1	Fumarylacetoacetase N-terminal	-	-	-	-	-	-	0	0	560131985	75.9	H_con	Haemonchus contortus	Eukaryota_Metazoa	6289	;cellular organisms;Eukaryota;Opisthokonta;Metazoa;Eumetazoa;Bilateria;Protostomia;Ecdysozoa;Nematoda;Chromadorea;Rhabditida;Strongylida;Trichostrongyloidea;Haemonchidae;Haemonchinae;Haemonchus;Haemonchus contortus;
0	250	g13914.t2	Fumarylacetoacetate (FAA) hydrolase family	-	-	-	-	-	-	0	0	560131985	69.52	H_con	Haemonchus contortus	Eukaryota_Metazoa	6289	;cellular organisms;Eukaryota;Opisthokonta;Metazoa;Eumetazoa;Bilateria;Protostomia;Ecdysozoa;Nematoda;Chromadorea;Rhabditida;Strongylida;Trichostrongyloidea;Haemonchidae;Haemonchinae;Haemonchus;Haemonchus contortus;
0	314	g13934.t1	Coatomer WD associated region	-	-	-	-	-	-	0	0	541044401	68.46	A_suu	Ascaris suum	Eukaryota_Metazoa	6253	;cellular organisms;Eukaryota;Opisthokonta;Metazoa;Eumetazoa;Bilateria;Protostomia;Ecdysozoa;Nematoda;Chromadorea;Ascaridida;Ascaridoidea;Ascarididae;Ascaris;Ascaris suum;
0	290	g13934.t2	Coatomer WD associated region	-	-	-	-	-	-	0	0	541044401	67.26	A_suu	Ascaris suum	Eukaryota_Metazoa	6253	;cellular organisms;Eukaryota;Opisthokonta;Metazoa;Eumetazoa;Bilateria;Protostomia;Ecdysozoa;Nematoda;Chromadorea;Ascaridida;Ascaridoidea;Ascarididae;Ascaris;Ascaris suum;
0	250	g13955.t1	SRP54-type protein, helical bundle domain	-	-	-	-	-	-	0	0	393907084	72.09	L_loa	Loa loa	Eukaryota_Metazoa	7209	;cellular organisms;Eukaryota;Opisthokonta;Metazoa;Eumetazoa;Bilateria;Protostomia;Ecdysozoa;Nematoda;Chromadorea;Spirurida;Filarioidea;Onchocercidae;Loa;Loa loa;
0	250	g1397.t1	Phosphoenolpyruvate carboxykinase	-	-	-	-	0	-	-	0	341898292	81.71	C_bre	Caenorhabditis brenneri	Eukaryota_Metazoa	135651	;cellular organisms;Eukaryota;Opisthokonta;Metazoa;Eumetazoa;Bilateria;Protostomia;Ecdysozoa;Nematoda;Chromadorea;Rhabditida;Rhabditoidea;Rhabditidae;Peloderinae;Caenorhabditis;Caenorhabditis brenneri;
0	361	g14010.t1	Subtilase family	-	-	-	-	0	-	-	0	393906148	45.86	L_loa	Loa loa	Eukaryota_Metazoa	7209	;cellular organisms;Eukaryota;Opisthokonta;Metazoa;Eumetazoa;Bilateria;Protostomia;Ecdysozoa;Nematoda;Chromadorea;Spirurida;Filarioidea;Onchocercidae;Loa;Loa loa;
0	250	g14051.t1	Enolase, N-terminal domain	-	-	-	-	-	0	-	0	268532488	87.53	C_bri	Caenorhabditis briggsae	Eukaryota_Metazoa	6238	;cellular organisms;Eukaryota;Opisthokonta;Metazoa;Eumetazoa;Bilateria;Protostomia;Ecdysozoa;Nematoda;Chromadorea;Rhabditida;Rhabditoidea;Rhabditidae;Peloderinae;Caenorhabditis;Caenorhabditis briggsae;
0	874	g14090.t1	RNA polymerase Rpb1, domain 5	-	-	-	-	-	-	0	0	357628227	60.67	D_ple	Danaus plexippus	Eukaryota_Metazoa	13037	;cellular organisms;Eukaryota;Opisthokonta;Metazoa;Eumetazoa;Bilateria;Protostomia;Ecdysozoa;Panarthropoda;Arthropoda;Mandibulata;Pancrustacea;Hexapoda;Insecta;Dicondylia;Pterygota;Neoptera;Endopterygota;Amphiesmenoptera;Lepidoptera;Glossata;Neolepidoptera;Heteroneura;Ditrysia;Obtectomera;Papilionoidea;Nymphalidae;Danainae;Danaini;Danaina;Danaus;Danaus;Danaus plexippus;
0	250	g14207.t1	RNA polymerase Rpb1, domain 3	-	-	-	-	-	-	0	0	170584528	61.21	B_mal	Brugia malayi	Eukaryota_Metazoa	6279	;cellular organisms;Eukaryota;Opisthokonta;Metazoa;Eumetazoa;Bilateria;Protostomia;Ecdysozoa;Nematoda;Chromadorea;Spirurida;Filarioidea;Onchocercidae;Brugia;Brugia malayi;
0	250	g14207.t2	RNA polymerase Rpb1, domain 5	-	-	-	-	-	-	0	0	170584528	62.03	B_mal	Brugia malayi	Eukaryota_Metazoa	6279	;cellular organisms;Eukaryota;Opisthokonta;Metazoa;Eumetazoa;Bilateria;Protostomia;Ecdysozoa;Nematoda;Chromadorea;Spirurida;Filarioidea;Onchocercidae;Brugia;Brugia malayi;
0	250	g1441.t1	Adaptor complexes medium subunit family	-	-	-	-	-	-	0	0	541048383	88.54	A_suu	Ascaris suum	Eukaryota_Metazoa	6253	;cellular organisms;Eukaryota;Opisthokonta;Metazoa;Eumetazoa;Bilateria;Protostomia;Ecdysozoa;Nematoda;Chromadorea;Ascaridida;Ascaridoidea;Ascarididae;Ascaris;Ascaris suum;
0	250	g1441.t2	Adaptor complexes medium subunit family	-	-	-	-	-	-	0	0	541048383	87.78	A_suu	Ascaris suum	Eukaryota_Metazoa	6253	;cellular organisms;Eukaryota;Opisthokonta;Metazoa;Eumetazoa;Bilateria;Protostomia;Ecdysozoa;Nematoda;Chromadorea;Ascaridida;Ascaridoidea;Ascarididae;Ascaris;Ascaris suum;
0	250	g14491.t1	Alpha amylase, catalytic domain	-	-	-	-	-	0	-	0	541041188	65.04	A_suu	Ascaris suum	Eukaryota_Metazoa	6253	;cellular organisms;Eukaryota;Opisthokonta;Metazoa;Eumetazoa;Bilateria;Protostomia;Ecdysozoa;Nematoda;Chromadorea;Ascaridida;Ascaridoidea;Ascarididae;Ascaris;Ascaris suum;
0	250	g14519.t1	Acyl-CoA dehydrogenase, C-terminal domain	-	-	-	-	-	-	0	0	560134738	72.07	H_con	Haemonchus contortus	Eukaryota_Metazoa	6289	;cellular organisms;Eukaryota;Opisthokonta;Metazoa;Eumetazoa;Bilateria;Protostomia;Ecdysozoa;Nematoda;Chromadorea;Rhabditida;Strongylida;Trichostrongyloidea;Haemonchidae;Haemonchinae;Haemonchus;Haemonchus contortus;
0	252	g14793.t1	Phosphoribosylglycinamide synthetase, N domain	-	-	-	-	-	-	0	0	541047494	50.56	A_suu	Ascaris suum	Eukaryota_Metazoa	6253	;cellular organisms;Eukaryota;Opisthokonta;Metazoa;Eumetazoa;Bilateria;Protostomia;Ecdysozoa;Nematoda;Chromadorea;Ascaridida;Ascaridoidea;Ascarididae;Ascaris;Ascaris suum;
0	457	g14818.t1	P-loop containing NTP hydrolase pore-1	-	-	-	-	0	-	-	0	541044902	43.61	A_suu	Ascaris suum	Eukaryota_Metazoa	6253	;cellular organisms;Eukaryota;Opisthokonta;Metazoa;Eumetazoa;Bilateria;Protostomia;Ecdysozoa;Nematoda;Chromadorea;Ascaridida;Ascaridoidea;Ascarididae;Ascaris;Ascaris suum;
0	250	g14827.t1	OB-fold nucleic acid binding domain	-	-	-	-	-	0	-	0	541043153	65.62	A_suu	Ascaris suum	Eukaryota_Metazoa	6253	;cellular organisms;Eukaryota;Opisthokonta;Metazoa;Eumetazoa;Bilateria;Protostomia;Ecdysozoa;Nematoda;Chromadorea;Ascaridida;Ascaridoidea;Ascarididae;Ascaris;Ascaris suum;
0	250	g14850.t1	TCP-1/cpn60 chaperonin family	-	-	-	-	-	-	0	0	541040876	76.78	A_suu	Ascaris suum	Eukaryota_Metazoa	6253	;cellular organisms;Eukaryota;Opisthokonta;Metazoa;Eumetazoa;Bilateria;Protostomia;Ecdysozoa;Nematoda;Chromadorea;Ascaridida;Ascaridoidea;Ascarididae;Ascaris;Ascaris suum;
0	251	g14883.t1	Endomembrane protein 70	-	-	-	-	-	-	0	0	541046493	68.38	A_suu	Ascaris suum	Eukaryota_Metazoa	6253	;cellular organisms;Eukaryota;Opisthokonta;Metazoa;Eumetazoa;Bilateria;Protostomia;Ecdysozoa;Nematoda;Chromadorea;Ascaridida;Ascaridoidea;Ascarididae;Ascaris;Ascaris suum;
0	254	g14958.t1	Alpha mannosidase, middle domain	-	-	-	-	-	-	0	0	341874483	42.3	C_bre	Caenorhabditis brenneri	Eukaryota_Metazoa	135651	;cellular organisms;Eukaryota;Opisthokonta;Metazoa;Eumetazoa;Bilateria;Protostomia;Ecdysozoa;Nematoda;Chromadorea;Rhabditida;Rhabditoidea;Rhabditidae;Peloderinae;Caenorhabditis;Caenorhabditis brenneri;
0	250	g15016.t1	Helicase conserved C-terminal domain	-	-	-	-	-	-	0	0	312069559	75.06	L_loa	Loa loa	Eukaryota_Metazoa	7209	;cellular organisms;Eukaryota;Opisthokonta;Metazoa;Eumetazoa;Bilateria;Protostomia;Ecdysozoa;Nematoda;Chromadorea;Spirurida;Filarioidea;Onchocercidae;Loa;Loa loa;
0	250	g1510.t1	BTB/POZ domain	-	-	-	-	-	-	1e-08	1e-08	443686033	28.48	C_tel	Capitella teleta	Eukaryota_Metazoa	283909	;cellular organisms;Eukaryota;Opisthokonta;Metazoa;Eumetazoa;Bilateria;Protostomia;Lophotrochozoa;Annelida;Polychaeta;Scolecida;Capitellida;Capitellidae;Capitella;Capitella teleta;
0	251	g15103.t1	WHEP-TRS domain	-	-	-	-	0	-	-	0	560132501	64.49	H_con	Haemonchus contortus	Eukaryota_Metazoa	6289	;cellular organisms;Eukaryota;Opisthokonta;Metazoa;Eumetazoa;Bilateria;Protostomia;Ecdysozoa;Nematoda;Chromadorea;Rhabditida;Strongylida;Trichostrongyloidea;Haemonchidae;Haemonchinae;Haemonchus;Haemonchus contortus;
0	250	g15118.t1	FGGY family of carbohydrate kinases, C-terminal domain	-	0	-	-	-	-	-	0	187925212	61.42	Burkh	Burkholderia phytofirmans PsJN	Bacteria	398527	;cellular organisms;Bacteria;Proteobacteria;Betaproteobacteria;Burkholderiales;Burkholderiaceae;Burkholderia;Burkholderia phytofirmans;Burkholderia phytofirmans PsJN;
0	251	g15231.t1	Dehydrogenase E1 component	-	-	-	-	-	-	0	0	341883130	61.25	C_bre	Caenorhabditis brenneri	Eukaryota_Metazoa	135651	;cellular organisms;Eukaryota;Opisthokonta;Metazoa;Eumetazoa;Bilateria;Protostomia;Ecdysozoa;Nematoda;Chromadorea;Rhabditida;Rhabditoidea;Rhabditidae;Peloderinae;Caenorhabditis;Caenorhabditis brenneri;
0	2	g15285.t1	OTU-like cysteine protease	-	-	-	-	-	0.0007	-	0.0007	560894956	24.09	C_fer	Camelus ferus	Eukaryota_Metazoa	419612	;cellular organisms;Eukaryota;Opisthokonta;Metazoa;Eumetazoa;Bilateria;Deuterostomia;Chordata;Craniata;Vertebrata;Gnathostomata;Teleostomi;Euteleostomi;Sarcopterygii;Dipnotetrapodomorpha;Tetrapoda;Amniota;Mammalia;Theria;Eutheria;Boreoeutheria;Laurasiatheria;Cetartiodactyla;Tylopoda;Camelidae;Camelus;Camelus ferus;
0	260	g15287.t1	Anticodon-binding domain of tRNA	-	-	-	-	-	0	-	0	393909368	64.53	L_loa	Loa loa	Eukaryota_Metazoa	7209	;cellular organisms;Eukaryota;Opisthokonta;Metazoa;Eumetazoa;Bilateria;Protostomia;Ecdysozoa;Nematoda;Chromadorea;Spirurida;Filarioidea;Onchocercidae;Loa;Loa loa;
0	250	g15318.t1	tRNA synthetases class I (I, L, M and V)	-	-	-	-	-	-	2e-21	2e-21	241720802	71.19	I_sca	Ixodes scapularis	Eukaryota_Metazoa	6945	;cellular organisms;Eukaryota;Opisthokonta;Metazoa;Eumetazoa;Bilateria;Protostomia;Ecdysozoa;Panarthropoda;Arthropoda;Chelicerata;Arachnida;Acari;Parasitiformes;Ixodida;Ixodoidea;Ixodidae;Ixodinae;Ixodes;Ixodes scapularis;
0	250	g15323.t1	PPP5 TPR repeat region	-	-	-	-	-	-	0	0	170579035	64.48	B_mal	Brugia malayi	Eukaryota_Metazoa	6279	;cellular organisms;Eukaryota;Opisthokonta;Metazoa;Eumetazoa;Bilateria;Protostomia;Ecdysozoa;Nematoda;Chromadorea;Spirurida;Filarioidea;Onchocercidae;Brugia;Brugia malayi;
0	261	g15378.t1	Glutamate-cysteine ligase	-	-	-	-	-	0	-	0	541044644	75.73	A_suu	Ascaris suum	Eukaryota_Metazoa	6253	;cellular organisms;Eukaryota;Opisthokonta;Metazoa;Eumetazoa;Bilateria;Protostomia;Ecdysozoa;Nematoda;Chromadorea;Ascaridida;Ascaridoidea;Ascarididae;Ascaris;Ascaris suum;
0	251	g15484.t1	Conserved carboxylase domain	-	-	-	-	-	-	0	0	392920913	63.52	C_ele	Caenorhabditis elegans	Eukaryota_Metazoa	6239	;cellular organisms;Eukaryota;Opisthokonta;Metazoa;Eumetazoa;Bilateria;Protostomia;Ecdysozoa;Nematoda;Chromadorea;Rhabditida;Rhabditoidea;Rhabditidae;Peloderinae;Caenorhabditis;Caenorhabditis elegans;
0	253	g1551.t1	Cullin family	-	-	-	-	-	0	-	0	312066986	52.36	L_loa	Loa loa	Eukaryota_Metazoa	7209	;cellular organisms;Eukaryota;Opisthokonta;Metazoa;Eumetazoa;Bilateria;Protostomia;Ecdysozoa;Nematoda;Chromadorea;Spirurida;Filarioidea;Onchocercidae;Loa;Loa loa;
0	251	g15530.t1	MCM N-terminal domain	-	-	-	-	-	-	0	0	170576681	53.99	B_mal	Brugia malayi	Eukaryota_Metazoa	6279	;cellular organisms;Eukaryota;Opisthokonta;Metazoa;Eumetazoa;Bilateria;Protostomia;Ecdysozoa;Nematoda;Chromadorea;Spirurida;Filarioidea;Onchocercidae;Brugia;Brugia malayi;
0	252	g15530.t2	MCM N-terminal domain	-	-	-	-	-	-	0	0	170576681	52.38	B_mal	Brugia malayi	Eukaryota_Metazoa	6279	;cellular organisms;Eukaryota;Opisthokonta;Metazoa;Eumetazoa;Bilateria;Protostomia;Ecdysozoa;Nematoda;Chromadorea;Spirurida;Filarioidea;Onchocercidae;Brugia;Brugia malayi;
0	484	g15605.t1	ATP synthase alpha/beta family, beta-barrel domain	-	-	-	-	0	-	-	0	541043992	87.42	A_suu	Ascaris suum	Eukaryota_Metazoa	6253	;cellular organisms;Eukaryota;Opisthokonta;Metazoa;Eumetazoa;Bilateria;Protostomia;Ecdysozoa;Nematoda;Chromadorea;Ascaridida;Ascaridoidea;Ascarididae;Ascaris;Ascaris suum;
0	250	g15610.t1	Tubulin/FtsZ family, GTPase domain	-	-	-	-	-	-	0	0	45360809	81.07	Xenop	Xenopus (Silurana) tropicalis	Eukaryota_Metazoa	8364	;cellular organisms;Eukaryota;Opisthokonta;Metazoa;Eumetazoa;Bilateria;Deuterostomia;Chordata;Craniata;Vertebrata;Gnathostomata;Teleostomi;Euteleostomi;Sarcopterygii;Dipnotetrapodomorpha;Tetrapoda;Amphibia;Batrachia;Anura;Pipoidea;Pipidae;Xenopodinae;Xenopus;Silurana;Xenopus (Silurana) tropicalis;
0	250	g15641.t1	GPI biosynthesis protein family Pig-F	-	-	-	-	-	1e-20	-	1e-20	555698710	35.25	H_rob	Helobdella robusta	Eukaryota_Metazoa	6412	;cellular organisms;Eukaryota;Opisthokonta;Metazoa;Eumetazoa;Bilateria;Protostomia;Lophotrochozoa;Annelida;Clitellata;Hirudinida;Hirudinea;Rhynchobdellida;Glossiphoniidae;Helobdella;Helobdella robusta;
0	251	g15736.t1	Pyridine nucleotide-disulphide oxidoreductase, dimerisation domain	-	-	-	-	-	-	0	0	392901817	72.35	C_ele	Caenorhabditis elegans	Eukaryota_Metazoa	6239	;cellular organisms;Eukaryota;Opisthokonta;Metazoa;Eumetazoa;Bilateria;Protostomia;Ecdysozoa;Nematoda;Chromadorea;Rhabditida;Rhabditoidea;Rhabditidae;Peloderinae;Caenorhabditis;Caenorhabditis elegans;
0	250	g1591.t1	RecF/RecN/SMC N terminal domain	-	-	-	-	-	-	0	0	170590714	36.79	B_mal	Brugia malayi	Eukaryota_Metazoa	6279	;cellular organisms;Eukaryota;Opisthokonta;Metazoa;Eumetazoa;Bilateria;Protostomia;Ecdysozoa;Nematoda;Chromadorea;Spirurida;Filarioidea;Onchocercidae;Brugia;Brugia malayi;
0	250	g15998.t1	Helicase conserved C-terminal domain	-	-	-	-	0	-	-	0	560135708	83.74	H_con	Haemonchus contortus	Eukaryota_Metazoa	6289	;cellular organisms;Eukaryota;Opisthokonta;Metazoa;Eumetazoa;Bilateria;Protostomia;Ecdysozoa;Nematoda;Chromadorea;Rhabditida;Strongylida;Trichostrongyloidea;Haemonchidae;Haemonchinae;Haemonchus;Haemonchus contortus;
0	250	g16021.t1	Serine hydroxymethyltransferase	-	-	-	-	0	-	-	0	541046383	74.17	A_suu	Ascaris suum	Eukaryota_Metazoa	6253	;cellular organisms;Eukaryota;Opisthokonta;Metazoa;Eumetazoa;Bilateria;Protostomia;Ecdysozoa;Nematoda;Chromadorea;Ascaridida;Ascaridoidea;Ascarididae;Ascaris;Ascaris suum;
0	272	g16136.t1	tRNA synthetases class I (M)	-	-	-	-	-	-	0	0	560139353	53.79	H_con	Haemonchus contortus	Eukaryota_Metazoa	6289	;cellular organisms;Eukaryota;Opisthokonta;Metazoa;Eumetazoa;Bilateria;Protostomia;Ecdysozoa;Nematoda;Chromadorea;Rhabditida;Strongylida;Trichostrongyloidea;Haemonchidae;Haemonchinae;Haemonchus;Haemonchus contortus;
0	441	g16148.t1	2Fe-2S iron-sulfur cluster binding domain	-	-	-	-	-	0	-	0	541047787	53.19	A_suu	Ascaris suum	Eukaryota_Metazoa	6253	;cellular organisms;Eukaryota;Opisthokonta;Metazoa;Eumetazoa;Bilateria;Protostomia;Ecdysozoa;Nematoda;Chromadorea;Ascaridida;Ascaridoidea;Ascarididae;Ascaris;Ascaris suum;
0	250	g1626.t1	GMC oxidoreductase	-	-	-	-	-	-	0	0	17532301	69.03	C_ele	Caenorhabditis elegans	Eukaryota_Metazoa	6239	;cellular organisms;Eukaryota;Opisthokonta;Metazoa;Eumetazoa;Bilateria;Protostomia;Ecdysozoa;Nematoda;Chromadorea;Rhabditida;Rhabditoidea;Rhabditidae;Peloderinae;Caenorhabditis;Caenorhabditis elegans;
0	250	g16263.t1	GDP dissociation inhibitor	-	-	-	-	-	-	0	0	560135393	84.68	H_con	Haemonchus contortus	Eukaryota_Metazoa	6289	;cellular organisms;Eukaryota;Opisthokonta;Metazoa;Eumetazoa;Bilateria;Protostomia;Ecdysozoa;Nematoda;Chromadorea;Rhabditida;Strongylida;Trichostrongyloidea;Haemonchidae;Haemonchinae;Haemonchus;Haemonchus contortus;
0	303	g16299.t1	Pao retrotransposon peptidase	-	-	-	-	-	-	0	0	237845597	33.04	Toxop	Toxoplasma gondii ME49	Eukaryota_NO_Metazoa	508771	;cellular organisms;Eukaryota;Alveolata;Apicomplexa;Conoidasida;Coccidia;Eucoccidiorida;Eimeriorina;Sarcocystidae;Toxoplasma;Toxoplasma gondii;Toxoplasma gondii ME49;
0	1	g16300.t1	Hsp20/alpha crystallin family	-	-	-	-	-	-	-	-	-	-	-	-	-	-	-
0	250	g16319.t1	MIF4G domain	-	-	-	-	-	-	0	0	393910621	57.38	L_loa	Loa loa	Eukaryota_Metazoa	7209	;cellular organisms;Eukaryota;Opisthokonta;Metazoa;Eumetazoa;Bilateria;Protostomia;Ecdysozoa;Nematoda;Chromadorea;Spirurida;Filarioidea;Onchocercidae;Loa;Loa loa;
0	498	g16336.t1	PIF1-like helicase	-	-	-	-	0	-	-	0	449669605	40.43	H_vul	Hydra vulgaris	Eukaryota_Metazoa	6087	;cellular organisms;Eukaryota;Opisthokonta;Metazoa;Eumetazoa;Cnidaria;Hydrozoa;Hydroida;Anthomedusae;Hydridae;Hydra;Hydra vulgaris;
0	251	g16565.t1	RNB domain	-	-	-	-	0	-	-	0	541044527	47.07	A_suu	Ascaris suum	Eukaryota_Metazoa	6253	;cellular organisms;Eukaryota;Opisthokonta;Metazoa;Eumetazoa;Bilateria;Protostomia;Ecdysozoa;Nematoda;Chromadorea;Ascaridida;Ascaridoidea;Ascarididae;Ascaris;Ascaris suum;
0	250	g16574.t1	Ribosomal protein L3	-	-	-	-	-	0	-	0	1350745	81.36	T_can	Toxocara canis	Eukaryota_Metazoa	6265	;cellular organisms;Eukaryota;Opisthokonta;Metazoa;Eumetazoa;Bilateria;Protostomia;Ecdysozoa;Nematoda;Chromadorea;Ascaridida;Ascaridoidea;Toxocaridae;Toxocara;Toxocara canis;
0	250	g16607.t1	ATPase family associated with various cellular activities (AAA)	-	-	-	-	-	-	0	0	560119409	93.56	H_con	Haemonchus contortus	Eukaryota_Metazoa	6289	;cellular organisms;Eukaryota;Opisthokonta;Metazoa;Eumetazoa;Bilateria;Protostomia;Ecdysozoa;Nematoda;Chromadorea;Rhabditida;Strongylida;Trichostrongyloidea;Haemonchidae;Haemonchinae;Haemonchus;Haemonchus contortus;
0	274	g1662.t1	Integrase core domain	-	0	-	-	-	-	-	0	560118980	53.71	H_con	Haemonchus contortus	Eukaryota_Metazoa	6289	;cellular organisms;Eukaryota;Opisthokonta;Metazoa;Eumetazoa;Bilateria;Protostomia;Ecdysozoa;Nematoda;Chromadorea;Rhabditida;Strongylida;Trichostrongyloidea;Haemonchidae;Haemonchinae;Haemonchus;Haemonchus contortus;
0	250	g16649.t1	Adaptin N terminal region	-	-	-	-	0	-	-	0	312080777	68.75	L_loa	Loa loa	Eukaryota_Metazoa	7209	;cellular organisms;Eukaryota;Opisthokonta;Metazoa;Eumetazoa;Bilateria;Protostomia;Ecdysozoa;Nematoda;Chromadorea;Spirurida;Filarioidea;Onchocercidae;Loa;Loa loa;
0	254	g16724.t1	glucanotransferase domain of human glycogen debranching enzyme	-	-	-	-	-	-	0	0	541045335	51.73	A_suu	Ascaris suum	Eukaryota_Metazoa	6253	;cellular organisms;Eukaryota;Opisthokonta;Metazoa;Eumetazoa;Bilateria;Protostomia;Ecdysozoa;Nematoda;Chromadorea;Ascaridida;Ascaridoidea;Ascarididae;Ascaris;Ascaris suum;
0	250	g16831.t1	Carboxyl transferase domain	-	0	-	-	-	-	-	0	560121852	75.45	H_con	Haemonchus contortus	Eukaryota_Metazoa	6289	;cellular organisms;Eukaryota;Opisthokonta;Metazoa;Eumetazoa;Bilateria;Protostomia;Ecdysozoa;Nematoda;Chromadorea;Rhabditida;Strongylida;Trichostrongyloidea;Haemonchidae;Haemonchinae;Haemonchus;Haemonchus contortus;
0	250	g16905.t1	G-protein alpha subunit	-	-	-	-	0	-	-	0	209489434	92.68	C_ang	Caenorhabditis angaria	Eukaryota_Metazoa	860376	;cellular organisms;Eukaryota;Opisthokonta;Metazoa;Eumetazoa;Bilateria;Protostomia;Ecdysozoa;Nematoda;Chromadorea;Rhabditida;Rhabditoidea;Rhabditidae;Peloderinae;Caenorhabditis;Caenorhabditis angaria;
0	1816	g16910.t1	AAA domain (dynein-related subfamily)	-	-	-	-	-	0	-	0	312070849	46.11	L_loa	Loa loa	Eukaryota_Metazoa	7209	;cellular organisms;Eukaryota;Opisthokonta;Metazoa;Eumetazoa;Bilateria;Protostomia;Ecdysozoa;Nematoda;Chromadorea;Spirurida;Filarioidea;Onchocercidae;Loa;Loa loa;
0	250	g16937.t1	Glycine cleavage system P-protein	-	0	-	-	-	-	-	0	560121748	69.62	H_con	Haemonchus contortus	Eukaryota_Metazoa	6289	;cellular organisms;Eukaryota;Opisthokonta;Metazoa;Eumetazoa;Bilateria;Protostomia;Ecdysozoa;Nematoda;Chromadorea;Rhabditida;Strongylida;Trichostrongyloidea;Haemonchidae;Haemonchinae;Haemonchus;Haemonchus contortus;
0	251	g17267.t1	Peptidase family M1	-	-	-	-	-	-	0	0	541044386	59.14	A_suu	Ascaris suum	Eukaryota_Metazoa	6253	;cellular organisms;Eukaryota;Opisthokonta;Metazoa;Eumetazoa;Bilateria;Protostomia;Ecdysozoa;Nematoda;Chromadorea;Ascaridida;Ascaridoidea;Ascarididae;Ascaris;Ascaris suum;
0	4	g17321.t1	#N/A	-	0.0001	-	-	-	-	-	0.0001	42520407	36.59	Wolba	Wolbachia endosymbiont of Drosophila melanogaster	Bacteria	163164	;cellular organisms;Bacteria;Proteobacteria;Alphaproteobacteria;Rickettsiales;Anaplasmataceae;Wolbachieae;Wolbachia;Wolbachia endosymbiont of Drosophila melanogaster;
0	250	g1736.t1	MCM2/3/5 family	-	-	-	-	-	-	0	0	560139715	65.4	H_con	Haemonchus contortus	Eukaryota_Metazoa	6289	;cellular organisms;Eukaryota;Opisthokonta;Metazoa;Eumetazoa;Bilateria;Protostomia;Ecdysozoa;Nematoda;Chromadorea;Rhabditida;Strongylida;Trichostrongyloidea;Haemonchidae;Haemonchinae;Haemonchus;Haemonchus contortus;
0	251	g17386.t1	Peptidase dimerisation domain	-	-	-	-	-	-	0	0	542147909	59.57	Z_alb	Zonotrichia albicollis	Eukaryota_Metazoa	44394	;cellular organisms;Eukaryota;Opisthokonta;Metazoa;Eumetazoa;Bilateria;Deuterostomia;Chordata;Craniata;Vertebrata;Gnathostomata;Teleostomi;Euteleostomi;Sarcopterygii;Dipnotetrapodomorpha;Tetrapoda;Amniota;Sauropsida;Sauria;Testudines + Archosauria group;Archosauria;Dinosauria;Saurischia;Theropoda;Coelurosauria;Aves;Neognathae;Passeriformes;Passeroidea;Fringillidae;Emberizinae;Emberizini;Zonotrich…
0	251	g17405.t1	RNA helicase (UPF2 interacting domain)	-	-	-	-	-	-	0	0	541048590	59.93	A_suu	Ascaris suum	Eukaryota_Metazoa	6253	;cellular organisms;Eukaryota;Opisthokonta;Metazoa;Eumetazoa;Bilateria;Protostomia;Ecdysozoa;Nematoda;Chromadorea;Ascaridida;Ascaridoidea;Ascarididae;Ascaris;Ascaris suum;
0	251	g17405.t2	AAA domain	-	-	-	-	-	-	0	0	541048590	59.93	A_suu	Ascaris suum	Eukaryota_Metazoa	6253	;cellular organisms;Eukaryota;Opisthokonta;Metazoa;Eumetazoa;Bilateria;Protostomia;Ecdysozoa;Nematoda;Chromadorea;Ascaridida;Ascaridoidea;Ascarididae;Ascaris;Ascaris suum;
0	250	g17454.t1	DEAD/DEAH box helicase	-	2e-20	-	-	-	-	-	2e-20	332028992	24.56	A_ech	Acromyrmex echinatior	Eukaryota_Metazoa	103372	;cellular organisms;Eukaryota;Opisthokonta;Metazoa;Eumetazoa;Bilateria;Protostomia;Ecdysozoa;Panarthropoda;Arthropoda;Mandibulata;Pancrustacea;Hexapoda;Insecta;Dicondylia;Pterygota;Neoptera;Endopterygota;Hymenoptera;Apocrita;Aculeata;Vespoidea;Formicidae;Myrmicinae;Attini;Acromyrmex;Acromyrmex echinatior;
0	250	g17472.t1	Isocitrate/isopropylmalate dehydrogenase	-	-	-	-	-	-	0	0	268535544	75.86	C_bri	Caenorhabditis briggsae	Eukaryota_Metazoa	6238	;cellular organisms;Eukaryota;Opisthokonta;Metazoa;Eumetazoa;Bilateria;Protostomia;Ecdysozoa;Nematoda;Chromadorea;Rhabditida;Rhabditoidea;Rhabditidae;Peloderinae;Caenorhabditis;Caenorhabditis briggsae;
0	250	g17490.t1	TCP-1/cpn60 chaperonin family	-	-	-	-	-	-	0	0	1046266	77.5	C_ele	Caenorhabditis elegans	Eukaryota_Metazoa	6239	;cellular organisms;Eukaryota;Opisthokonta;Metazoa;Eumetazoa;Bilateria;Protostomia;Ecdysozoa;Nematoda;Chromadorea;Rhabditida;Rhabditoidea;Rhabditidae;Peloderinae;Caenorhabditis;Caenorhabditis elegans;
0	250	g17540.t1	Elongation factor Tu GTP binding domain	-	-	-	-	-	-	0	0	170589541	59.12	B_mal	Brugia malayi	Eukaryota_Metazoa	6279	;cellular organisms;Eukaryota;Opisthokonta;Metazoa;Eumetazoa;Bilateria;Protostomia;Ecdysozoa;Nematoda;Chromadorea;Spirurida;Filarioidea;Onchocercidae;Brugia;Brugia malayi;
0	250	g17646.t1	MCM2/3/5 family	-	-	-	-	-	0	-	0	170585935	58.97	B_mal	Brugia malayi	Eukaryota_Metazoa	6279	;cellular organisms;Eukaryota;Opisthokonta;Metazoa;Eumetazoa;Bilateria;Protostomia;Ecdysozoa;Nematoda;Chromadorea;Spirurida;Filarioidea;Onchocercidae;Brugia;Brugia malayi;
0	250	g17725.t1	Fumarase C C-terminus	-	-	-	-	-	0	-	0	268575276	81.22	C_bri	Caenorhabditis briggsae	Eukaryota_Metazoa	6238	;cellular organisms;Eukaryota;Opisthokonta;Metazoa;Eumetazoa;Bilateria;Protostomia;Ecdysozoa;Nematoda;Chromadorea;Rhabditida;Rhabditoidea;Rhabditidae;Peloderinae;Caenorhabditis;Caenorhabditis briggsae;
0	251	g17808.t1	Endomembrane protein 70	-	-	-	-	-	-	0	0	541048452	76.27	A_suu	Ascaris suum	Eukaryota_Metazoa	6253	;cellular organisms;Eukaryota;Opisthokonta;Metazoa;Eumetazoa;Bilateria;Protostomia;Ecdysozoa;Nematoda;Chromadorea;Ascaridida;Ascaridoidea;Ascarididae;Ascaris;Ascaris suum;
0	252	g17808.t2	Endomembrane protein 70	-	-	-	-	-	-	0	0	541048452	71.84	A_suu	Ascaris suum	Eukaryota_Metazoa	6253	;cellular organisms;Eukaryota;Opisthokonta;Metazoa;Eumetazoa;Bilateria;Protostomia;Ecdysozoa;Nematoda;Chromadorea;Ascaridida;Ascaridoidea;Ascarididae;Ascaris;Ascaris suum;
0	488	g17845.t1	ABC transporter	-	-	-	-	-	-	0	0	560118489	58.06	H_con	Haemonchus contortus	Eukaryota_Metazoa	6289	;cellular organisms;Eukaryota;Opisthokonta;Metazoa;Eumetazoa;Bilateria;Protostomia;Ecdysozoa;Nematoda;Chromadorea;Rhabditida;Strongylida;Trichostrongyloidea;Haemonchidae;Haemonchinae;Haemonchus;Haemonchus contortus;
0	260	g17846.t1	Adaptin C-terminal domain	-	-	-	-	-	0	-	0	393911160	61.64	L_loa	Loa loa	Eukaryota_Metazoa	7209	;cellular organisms;Eukaryota;Opisthokonta;Metazoa;Eumetazoa;Bilateria;Protostomia;Ecdysozoa;Nematoda;Chromadorea;Spirurida;Filarioidea;Onchocercidae;Loa;Loa loa;
0	102	g17872.t1	Trypsin Inhibitor like cysteine rich domain	-	-	-	-	-	1e-11	-	1e-11	383866398	42.67	M_rot	Megachile rotundata	Eukaryota_Metazoa	143995	;cellular organisms;Eukaryota;Opisthokonta;Metazoa;Eumetazoa;Bilateria;Protostomia;Ecdysozoa;Panarthropoda;Arthropoda;Mandibulata;Pancrustacea;Hexapoda;Insecta;Dicondylia;Pterygota;Neoptera;Endopterygota;Hymenoptera;Apocrita;Aculeata;Apoidea;Megachilidae;Megachilinae;Megachilini;Megachile;Megachile rotundata;
0	250	g18042.t1	Isocitrate/isopropylmalate dehydrogenase	-	-	-	-	-	-	0	0	268535544	84.28	C_bri	Caenorhabditis briggsae	Eukaryota_Metazoa	6238	;cellular organisms;Eukaryota;Opisthokonta;Metazoa;Eumetazoa;Bilateria;Protostomia;Ecdysozoa;Nematoda;Chromadorea;Rhabditida;Rhabditoidea;Rhabditidae;Peloderinae;Caenorhabditis;Caenorhabditis briggsae;
0	250	g18049.t1	Tetrahydrofolate dehydrogenase/cyclohydrolase, catalytic domain	-	-	-	-	-	-	0	0	541045299	67.97	A_suu	Ascaris suum	Eukaryota_Metazoa	6253	;cellular organisms;Eukaryota;Opisthokonta;Metazoa;Eumetazoa;Bilateria;Protostomia;Ecdysozoa;Nematoda;Chromadorea;Ascaridida;Ascaridoidea;Ascarididae;Ascaris;Ascaris suum;
0	250	g18069.t1	Aconitase family (aconitate hydratase)	-	-	-	-	-	0	-	0	568300711	81.19	N_ame	Necator americanus	Eukaryota_Metazoa	51031	;cellular organisms;Eukaryota;Opisthokonta;Metazoa;Eumetazoa;Bilateria;Protostomia;Ecdysozoa;Nematoda;Chromadorea;Rhabditida;Strongylida;Ancylostomatoidea;Ancylostomatidae;Bunostominae;Necator;Necator americanus;
0	251	g18108.t1	CPSF A subunit region	-	-	-	-	-	0	-	0	541047755	62.53	A_suu	Ascaris suum	Eukaryota_Metazoa	6253	;cellular organisms;Eukaryota;Opisthokonta;Metazoa;Eumetazoa;Bilateria;Protostomia;Ecdysozoa;Nematoda;Chromadorea;Ascaridida;Ascaridoidea;Ascarididae;Ascaris;Ascaris suum;
0	250	g18109.t1	Signal peptide binding domain	-	-	-	-	-	-	0	0	393907084	83.03	L_loa	Loa loa	Eukaryota_Metazoa	7209	;cellular organisms;Eukaryota;Opisthokonta;Metazoa;Eumetazoa;Bilateria;Protostomia;Ecdysozoa;Nematoda;Chromadorea;Spirurida;Filarioidea;Onchocercidae;Loa;Loa loa;
0	250	g18170.t1	Aminotransferase class I and II	-	-	-	-	-	-	0	0	541045102	66.55	A_suu	Ascaris suum	Eukaryota_Metazoa	6253	;cellular organisms;Eukaryota;Opisthokonta;Metazoa;Eumetazoa;Bilateria;Protostomia;Ecdysozoa;Nematoda;Chromadorea;Ascaridida;Ascaridoidea;Ascarididae;Ascaris;Ascaris suum;
0	392	g18178.t1	Aldehyde oxidase and xanthine dehydrogenase, a/b hammerhead domain	-	-	-	-	-	0	-	0	541044347	44.07	A_suu	Ascaris suum	Eukaryota_Metazoa	6253	;cellular organisms;Eukaryota;Opisthokonta;Metazoa;Eumetazoa;Bilateria;Protostomia;Ecdysozoa;Nematoda;Chromadorea;Ascaridida;Ascaridoidea;Ascarididae;Ascaris;Ascaris suum;
0	256	g18235.t1	ABC transporter	-	-	-	-	0	-	-	0	268575646	76.63	C_bri	Caenorhabditis briggsae	Eukaryota_Metazoa	6238	;cellular organisms;Eukaryota;Opisthokonta;Metazoa;Eumetazoa;Bilateria;Protostomia;Ecdysozoa;Nematoda;Chromadorea;Rhabditida;Rhabditoidea;Rhabditidae;Peloderinae;Caenorhabditis;Caenorhabditis briggsae;
0	250	g18267.t1	Core histone H2A/H2B/H3/H4	-	-	-	-	-	-	1e-64	1e-64	470321361	80.33	Capsa	Capsaspora owczarzaki ATCC 30864	Eukaryota_NO_Metazoa	595528	;cellular organisms;Eukaryota;Opisthokonta;Opisthokonta incertae sedis;Ichthyosporea;Capsaspora;Capsaspora owczarzaki;Capsaspora owczarzaki ATCC 30864;
0	250	g18321.t1	AMP-binding enzyme C-terminal domain	-	0	-	-	-	-	-	0	17569507	50	C_ele	Caenorhabditis elegans	Eukaryota_Metazoa	6239	;cellular organisms;Eukaryota;Opisthokonta;Metazoa;Eumetazoa;Bilateria;Protostomia;Ecdysozoa;Nematoda;Chromadorea;Rhabditida;Rhabditoidea;Rhabditidae;Peloderinae;Caenorhabditis;Caenorhabditis elegans;
0	251	g18370.t1	ATPase family associated with various cellular activities (AAA)	-	-	-	-	0	-	-	0	560133120	62.56	H_con	Haemonchus contortus	Eukaryota_Metazoa	6289	;cellular organisms;Eukaryota;Opisthokonta;Metazoa;Eumetazoa;Bilateria;Protostomia;Ecdysozoa;Nematoda;Chromadorea;Rhabditida;Strongylida;Trichostrongyloidea;Haemonchidae;Haemonchinae;Haemonchus;Haemonchus contortus;
0	251	g18395.t1	Actin	-	-	-	-	-	-	0	0	308468696	70.52	C_rem	Caenorhabditis remanei	Eukaryota_Metazoa	31234	;cellular organisms;Eukaryota;Opisthokonta;Metazoa;Eumetazoa;Bilateria;Protostomia;Ecdysozoa;Nematoda;Chromadorea;Rhabditida;Rhabditoidea;Rhabditidae;Peloderinae;Caenorhabditis;Caenorhabditis remanei;
0	307	g18677.t1	Raptor N-terminal CASPase like domain	-	-	-	-	-	-	0	0	541047026	41.15	A_suu	Ascaris suum	Eukaryota_Metazoa	6253	;cellular organisms;Eukaryota;Opisthokonta;Metazoa;Eumetazoa;Bilateria;Protostomia;Ecdysozoa;Nematoda;Chromadorea;Ascaridida;Ascaridoidea;Ascarididae;Ascaris;Ascaris suum;
0	253	g18738.t1	Helicase conserved C-terminal domain	-	-	-	-	-	-	0	0	560138574	61.83	H_con	Haemonchus contortus	Eukaryota_Metazoa	6289	;cellular organisms;Eukaryota;Opisthokonta;Metazoa;Eumetazoa;Bilateria;Protostomia;Ecdysozoa;Nematoda;Chromadorea;Rhabditida;Strongylida;Trichostrongyloidea;Haemonchidae;Haemonchinae;Haemonchus;Haemonchus contortus;
0	252	g18857.t1	U5-snRNA binding site 2 of PrP8	-	-	-	-	0	-	-	0	560131802	86.12	H_con	Haemonchus contortus	Eukaryota_Metazoa	6289	;cellular organisms;Eukaryota;Opisthokonta;Metazoa;Eumetazoa;Bilateria;Protostomia;Ecdysozoa;Nematoda;Chromadorea;Rhabditida;Strongylida;Trichostrongyloidea;Haemonchidae;Haemonchinae;Haemonchus;Haemonchus contortus;
0	256	g18911.t1	Dynein heavy chain, N-terminal region 1	-	-	-	-	-	0	-	0	541044711	63.36	A_suu	Ascaris suum	Eukaryota_Metazoa	6253	;cellular organisms;Eukaryota;Opisthokonta;Metazoa;Eumetazoa;Bilateria;Protostomia;Ecdysozoa;Nematoda;Chromadorea;Ascaridida;Ascaridoidea;Ascarididae;Ascaris;Ascaris suum;
0	250	g19238.t1	E1-E2 ATPase	-	-	-	-	0	-	-	0	560996177	90.96	V_pac	Vicugna pacos	Eukaryota_Metazoa	30538	;cellular organisms;Eukaryota;Opisthokonta;Metazoa;Eumetazoa;Bilateria;Deuterostomia;Chordata;Craniata;Vertebrata;Gnathostomata;Teleostomi;Euteleostomi;Sarcopterygii;Dipnotetrapodomorpha;Tetrapoda;Amniota;Mammalia;Theria;Eutheria;Boreoeutheria;Laurasiatheria;Cetartiodactyla;Tylopoda;Camelidae;Vicugna;Vicugna pacos;
0	250	g19297.t1	tRNA synthetases class I (C) catalytic domain	-	-	-	0	-	-	-	0	568293166	61.14	N_ame	Necator americanus	Eukaryota_Metazoa	51031	;cellular organisms;Eukaryota;Opisthokonta;Metazoa;Eumetazoa;Bilateria;Protostomia;Ecdysozoa;Nematoda;Chromadorea;Rhabditida;Strongylida;Ancylostomatoidea;Ancylostomatidae;Bunostominae;Necator;Necator americanus;
0	250	g19326.t1	FtsH Extracellular	-	-	-	-	-	-	0	0	560135182	73.32	H_con	Haemonchus contortus	Eukaryota_Metazoa	6289	;cellular organisms;Eukaryota;Opisthokonta;Metazoa;Eumetazoa;Bilateria;Protostomia;Ecdysozoa;Nematoda;Chromadorea;Rhabditida;Strongylida;Trichostrongyloidea;Haemonchidae;Haemonchinae;Haemonchus;Haemonchus contortus;
0	250	g19348.t1	DKCLD (NUC011) domain	-	-	-	-	-	-	0	0	560117521	64.39	H_con	Haemonchus contortus	Eukaryota_Metazoa	6289	;cellular organisms;Eukaryota;Opisthokonta;Metazoa;Eumetazoa;Bilateria;Protostomia;Ecdysozoa;Nematoda;Chromadorea;Rhabditida;Strongylida;Trichostrongyloidea;Haemonchidae;Haemonchinae;Haemonchus;Haemonchus contortus;
0	250	g19351.t1	MCM2/3/5 family	-	-	-	-	-	-	0	0	541046176	68.05	A_suu	Ascaris suum	Eukaryota_Metazoa	6253	;cellular organisms;Eukaryota;Opisthokonta;Metazoa;Eumetazoa;Bilateria;Protostomia;Ecdysozoa;Nematoda;Chromadorea;Ascaridida;Ascaridoidea;Ascarididae;Ascaris;Ascaris suum;
0	250	g19367.t1	Hsp70 protein	-	-	-	-	-	-	0	0	541044914	68.22	A_suu	Ascaris suum	Eukaryota_Metazoa	6253	;cellular organisms;Eukaryota;Opisthokonta;Metazoa;Eumetazoa;Bilateria;Protostomia;Ecdysozoa;Nematoda;Chromadorea;Ascaridida;Ascaridoidea;Ascarididae;Ascaris;Ascaris suum;
0	251	g19399.t1	Protein of unknown function (DUF933)	-	-	-	-	-	-	0	0	568281017	79.55	N_ame	Necator americanus	Eukaryota_Metazoa	51031	;cellular organisms;Eukaryota;Opisthokonta;Metazoa;Eumetazoa;Bilateria;Protostomia;Ecdysozoa;Nematoda;Chromadorea;Rhabditida;Strongylida;Ancylostomatoidea;Ancylostomatidae;Bunostominae;Necator;Necator americanus;
0	250	g19424.t1	Elongation factor Tu domain 2	-	-	-	-	-	-	0	0	199600286	88.55	A_cey	Ancylostoma ceylanicum	Eukaryota_Metazoa	53326	;cellular organisms;Eukaryota;Opisthokonta;Metazoa;Eumetazoa;Bilateria;Protostomia;Ecdysozoa;Nematoda;Chromadorea;Rhabditida;Strongylida;Ancylostomatoidea;Ancylostomatidae;Ancylostomatinae;Ancylostoma;Ancylostoma ceylanicum;
0	250	g19424.t2	Elongation factor Tu GTP binding domain	-	-	-	-	-	-	0	0	199600286	93.32	A_cey	Ancylostoma ceylanicum	Eukaryota_Metazoa	53326	;cellular organisms;Eukaryota;Opisthokonta;Metazoa;Eumetazoa;Bilateria;Protostomia;Ecdysozoa;Nematoda;Chromadorea;Rhabditida;Strongylida;Ancylostomatoidea;Ancylostomatidae;Ancylostomatinae;Ancylostoma;Ancylostoma ceylanicum;
0	250	g19446.t1	homogentisate 1,2-dioxygenase	-	-	-	-	-	-	0	0	268566385	72.25	C_bri	Caenorhabditis briggsae	Eukaryota_Metazoa	6238	;cellular organisms;Eukaryota;Opisthokonta;Metazoa;Eumetazoa;Bilateria;Protostomia;Ecdysozoa;Nematoda;Chromadorea;Rhabditida;Rhabditoidea;Rhabditidae;Peloderinae;Caenorhabditis;Caenorhabditis briggsae;
0	251	g19467.t1	Phosphoglycerate kinase	-	-	-	-	-	-	0	0	541044080	78.5	A_suu	Ascaris suum	Eukaryota_Metazoa	6253	;cellular organisms;Eukaryota;Opisthokonta;Metazoa;Eumetazoa;Bilateria;Protostomia;Ecdysozoa;Nematoda;Chromadorea;Ascaridida;Ascaridoidea;Ascarididae;Ascaris;Ascaris suum;
0	250	g19553.t1	Helicase conserved C-terminal domain	-	-	-	-	0	-	-	0	393906277	73.47	L_loa	Loa loa	Eukaryota_Metazoa	7209	;cellular organisms;Eukaryota;Opisthokonta;Metazoa;Eumetazoa;Bilateria;Protostomia;Ecdysozoa;Nematoda;Chromadorea;Spirurida;Filarioidea;Onchocercidae;Loa;Loa loa;
0	251	g19632.t1	FAD binding domain	-	-	-	-	-	-	0	0	560138961	63.22	H_con	Haemonchus contortus	Eukaryota_Metazoa	6289	;cellular organisms;Eukaryota;Opisthokonta;Metazoa;Eumetazoa;Bilateria;Protostomia;Ecdysozoa;Nematoda;Chromadorea;Rhabditida;Strongylida;Trichostrongyloidea;Haemonchidae;Haemonchinae;Haemonchus;Haemonchus contortus;
0	273	g19774.t1	Phlebovirus glycoprotein G2	-	-	-	-	-	-	0	0	309355056	62.13	C_bri	Caenorhabditis briggsae	Eukaryota_Metazoa	6238	;cellular organisms;Eukaryota;Opisthokonta;Metazoa;Eumetazoa;Bilateria;Protostomia;Ecdysozoa;Nematoda;Chromadorea;Rhabditida;Rhabditoidea;Rhabditidae;Peloderinae;Caenorhabditis;Caenorhabditis briggsae;
0	273	g19774.t2	Kinesin motor domain	-	-	-	-	-	-	0	0	309355056	60.78	C_bri	Caenorhabditis briggsae	Eukaryota_Metazoa	6238	;cellular organisms;Eukaryota;Opisthokonta;Metazoa;Eumetazoa;Bilateria;Protostomia;Ecdysozoa;Nematoda;Chromadorea;Rhabditida;Rhabditoidea;Rhabditidae;Peloderinae;Caenorhabditis;Caenorhabditis briggsae;
0	251	g19823.t1	3-hydroxyacyl-CoA dehydrogenase, C-terminal domain	-	-	-	-	-	-	0	0	341876877	60.86	C_bre	Caenorhabditis brenneri	Eukaryota_Metazoa	135651	;cellular organisms;Eukaryota;Opisthokonta;Metazoa;Eumetazoa;Bilateria;Protostomia;Ecdysozoa;Nematoda;Chromadorea;Rhabditida;Rhabditoidea;Rhabditidae;Peloderinae;Caenorhabditis;Caenorhabditis brenneri;
0	251	g20031.t1	BTB/POZ domain	-	-	-	-	-	-	7e-11	7e-11	193624786	34.88	A_pis	Acyrthosiphon pisum	Eukaryota_Metazoa	7029	;cellular organisms;Eukaryota;Opisthokonta;Metazoa;Eumetazoa;Bilateria;Protostomia;Ecdysozoa;Panarthropoda;Arthropoda;Mandibulata;Pancrustacea;Hexapoda;Insecta;Dicondylia;Pterygota;Neoptera;Paraneoptera;Hemiptera;Sternorrhyncha;Aphidiformes;Aphidomorpha;Aphidoidea;Aphididae;Aphidinae;Macrosiphini;Acyrthosiphon;Acyrthosiphon pisum;
0	392	g20089.t2	HEAT repeat	-	-	-	-	0	-	-	0	170578162	66.78	B_mal	Brugia malayi	Eukaryota_Metazoa	6279	;cellular organisms;Eukaryota;Opisthokonta;Metazoa;Eumetazoa;Bilateria;Protostomia;Ecdysozoa;Nematoda;Chromadorea;Spirurida;Filarioidea;Onchocercidae;Brugia;Brugia malayi;
0	250	g20090.t1	Respiratory-chain NADH dehydrogenase 51 Kd subunit	-	-	-	-	-	-	0	0	308510360	85.65	C_rem	Caenorhabditis remanei	Eukaryota_Metazoa	31234	;cellular organisms;Eukaryota;Opisthokonta;Metazoa;Eumetazoa;Bilateria;Protostomia;Ecdysozoa;Nematoda;Chromadorea;Rhabditida;Rhabditoidea;Rhabditidae;Peloderinae;Caenorhabditis;Caenorhabditis remanei;
0	322	g20128.t1	Protein kinase C terminal domain	-	-	-	-	0	-	-	0	541047229	61.11	A_suu	Ascaris suum	Eukaryota_Metazoa	6253	;cellular organisms;Eukaryota;Opisthokonta;Metazoa;Eumetazoa;Bilateria;Protostomia;Ecdysozoa;Nematoda;Chromadorea;Ascaridida;Ascaridoidea;Ascarididae;Ascaris;Ascaris suum;
0	252	g20218.t1	Calpain family cysteine protease	-	-	-	0	-	-	-	0	170581386	65.41	B_mal	Brugia malayi	Eukaryota_Metazoa	6279	;cellular organisms;Eukaryota;Opisthokonta;Metazoa;Eumetazoa;Bilateria;Protostomia;Ecdysozoa;Nematoda;Chromadorea;Spirurida;Filarioidea;Onchocercidae;Brugia;Brugia malayi;
0	254	g20228.t1	Oligonucleotide/oligosaccharide-binding (OB)-fold	-	-	-	-	-	-	0	0	17531507	66.54	C_ele	Caenorhabditis elegans	Eukaryota_Metazoa	6239	;cellular organisms;Eukaryota;Opisthokonta;Metazoa;Eumetazoa;Bilateria;Protostomia;Ecdysozoa;Nematoda;Chromadorea;Rhabditida;Rhabditoidea;Rhabditidae;Peloderinae;Caenorhabditis;Caenorhabditis elegans;
0	6	g20275.t2	Trypsin Inhibitor like cysteine rich domain	-	-	-	-	-	0.0003	-	0.0003	584133232	32.32	Fusar	Fusarium verticillioides 7600	Eukaryota_NO_Metazoa	334819	;cellular organisms;Eukaryota;Opisthokonta;Fungi;Dikarya;Ascomycota;saccharomyceta;Pezizomycotina;leotiomyceta;sordariomyceta;Sordariomycetes;Hypocreomycetidae;Hypocreales;Nectriaceae;Fusarium;Fusarium fujikuroi species complex;Fusarium verticillioides;Fusarium verticillioides 7600;
0	250	g20299.t1	TCP-1/cpn60 chaperonin family	-	-	-	-	-	0	-	0	312084522	78.14	L_loa	Loa loa	Eukaryota_Metazoa	7209	;cellular organisms;Eukaryota;Opisthokonta;Metazoa;Eumetazoa;Bilateria;Protostomia;Ecdysozoa;Nematoda;Chromadorea;Spirurida;Filarioidea;Onchocercidae;Loa;Loa loa;
0	253	g20371.t1	Helicase	-	-	-	-	-	0	-	0	170593409	59.65	B_mal	Brugia malayi	Eukaryota_Metazoa	6279	;cellular organisms;Eukaryota;Opisthokonta;Metazoa;Eumetazoa;Bilateria;Protostomia;Ecdysozoa;Nematoda;Chromadorea;Spirurida;Filarioidea;Onchocercidae;Brugia;Brugia malayi;
0	253	g20371.t2	Domain of unknown function (DUF1726)	-	-	-	-	-	0	-	0	170593409	59.55	B_mal	Brugia malayi	Eukaryota_Metazoa	6279	;cellular organisms;Eukaryota;Opisthokonta;Metazoa;Eumetazoa;Bilateria;Protostomia;Ecdysozoa;Nematoda;Chromadorea;Spirurida;Filarioidea;Onchocercidae;Brugia;Brugia malayi;
0	250	g2038.t1	Aldehyde dehydrogenase family	-	-	-	-	-	-	0	0	71986308	72.9	C_ele	Caenorhabditis elegans	Eukaryota_Metazoa	6239	;cellular organisms;Eukaryota;Opisthokonta;Metazoa;Eumetazoa;Bilateria;Protostomia;Ecdysozoa;Nematoda;Chromadorea;Rhabditida;Rhabditoidea;Rhabditidae;Peloderinae;Caenorhabditis;Caenorhabditis elegans;
0	276	g20385.t1	WD domain, G-beta repeat	-	-	-	-	-	-	0	0	193211111	46.55	C_ele	Caenorhabditis elegans	Eukaryota_Metazoa	6239	;cellular organisms;Eukaryota;Opisthokonta;Metazoa;Eumetazoa;Bilateria;Protostomia;Ecdysozoa;Nematoda;Chromadorea;Rhabditida;Rhabditoidea;Rhabditidae;Peloderinae;Caenorhabditis;Caenorhabditis elegans;
0	278	g20385.t2	#N/A	-	-	-	-	-	-	0	0	393907054	51.54	L_loa	Loa loa	Eukaryota_Metazoa	7209	;cellular organisms;Eukaryota;Opisthokonta;Metazoa;Eumetazoa;Bilateria;Protostomia;Ecdysozoa;Nematoda;Chromadorea;Spirurida;Filarioidea;Onchocercidae;Loa;Loa loa;
0	250	g20456.t1	Calcineurin-like phosphoesterase	-	-	-	-	-	0	-	0	312078939	94.03	L_loa	Loa loa	Eukaryota_Metazoa	7209	;cellular organisms;Eukaryota;Opisthokonta;Metazoa;Eumetazoa;Bilateria;Protostomia;Ecdysozoa;Nematoda;Chromadorea;Spirurida;Filarioidea;Onchocercidae;Loa;Loa loa;
0	250	g20468.t1	Metalloenzyme superfamily	-	-	-	-	-	0	-	0	541045983	74.37	A_suu	Ascaris suum	Eukaryota_Metazoa	6253	;cellular organisms;Eukaryota;Opisthokonta;Metazoa;Eumetazoa;Bilateria;Protostomia;Ecdysozoa;Nematoda;Chromadorea;Ascaridida;Ascaridoidea;Ascarididae;Ascaris;Ascaris suum;
0	250	g20539.t1	NAD(P)-binding Rossmann-like domain	-	-	-	-	-	-	0	0	541048604	65.1	A_suu	Ascaris suum	Eukaryota_Metazoa	6253	;cellular organisms;Eukaryota;Opisthokonta;Metazoa;Eumetazoa;Bilateria;Protostomia;Ecdysozoa;Nematoda;Chromadorea;Ascaridida;Ascaridoidea;Ascarididae;Ascaris;Ascaris suum;
0	251	g20571.t1	Cytochrome P450	2e-10	-	-	-	-	-	-	2e-10	493717604	36.36	N_aeg	Natrialba aegyptia	Archaea	129789	;cellular organisms;Archaea;Euryarchaeota;Halobacteria;Halobacteriales;Halobacteriaceae;Natrialba;Natrialba aegyptia;
0	250	g20602.t1	Tubulin C-terminal domain	-	-	-	-	-	-	0	0	341897306	94.01	C_bre	Caenorhabditis brenneri	Eukaryota_Metazoa	135651	;cellular organisms;Eukaryota;Opisthokonta;Metazoa;Eumetazoa;Bilateria;Protostomia;Ecdysozoa;Nematoda;Chromadorea;Rhabditida;Rhabditoidea;Rhabditidae;Peloderinae;Caenorhabditis;Caenorhabditis brenneri;
0	251	g20647.t1	Coatomer beta subunit appendage platform	-	-	-	-	-	-	0	0	541046619	70.53	A_suu	Ascaris suum	Eukaryota_Metazoa	6253	;cellular organisms;Eukaryota;Opisthokonta;Metazoa;Eumetazoa;Bilateria;Protostomia;Ecdysozoa;Nematoda;Chromadorea;Ascaridida;Ascaridoidea;Ascarididae;Ascaris;Ascaris suum;
0	771	g20675.t1	Ubiquitin family	-	-	-	-	-	-	0	0	4150912	98.68	S_dom	Suberites domuncula	Eukaryota_Metazoa	55567	;cellular organisms;Eukaryota;Opisthokonta;Metazoa;Porifera;Demospongiae;Tetractinomorpha;Hadromerida;Suberitidae;Suberites;Suberites domuncula;
0	1175	g20749.t1	von Willebrand factor type A domain	-	-	-	-	-	0	-	0	541044729	48.93	A_suu	Ascaris suum	Eukaryota_Metazoa	6253	;cellular organisms;Eukaryota;Opisthokonta;Metazoa;Eumetazoa;Bilateria;Protostomia;Ecdysozoa;Nematoda;Chromadorea;Ascaridida;Ascaridoidea;Ascarididae;Ascaris;Ascaris suum;
0	251	g20773.t1	EF-hand domain pair	-	-	-	-	-	0	-	0	568267162	70.22	N_ame	Necator americanus	Eukaryota_Metazoa	51031	;cellular organisms;Eukaryota;Opisthokonta;Metazoa;Eumetazoa;Bilateria;Protostomia;Ecdysozoa;Nematoda;Chromadorea;Rhabditida;Strongylida;Ancylostomatoidea;Ancylostomatidae;Bunostominae;Necator;Necator americanus;
0	251	g20773.t2	FAD dependent oxidoreductase	-	-	-	-	-	0	-	0	568267162	69.44	N_ame	Necator americanus	Eukaryota_Metazoa	51031	;cellular organisms;Eukaryota;Opisthokonta;Metazoa;Eumetazoa;Bilateria;Protostomia;Ecdysozoa;Nematoda;Chromadorea;Rhabditida;Strongylida;Ancylostomatoidea;Ancylostomatidae;Bunostominae;Necator;Necator americanus;
0	252	g20780.t1	haloacid dehalogenase-like hydrolase	-	-	-	-	-	-	0	0	541042601	42.78	A_suu	Ascaris suum	Eukaryota_Metazoa	6253	;cellular organisms;Eukaryota;Opisthokonta;Metazoa;Eumetazoa;Bilateria;Protostomia;Ecdysozoa;Nematoda;Chromadorea;Ascaridida;Ascaridoidea;Ascarididae;Ascaris;Ascaris suum;
0	253	g20793.t1	Trypsin	-	3e-17	-	-	-	-	-	3e-17	156537670	28.31	N_vit	Nasonia vitripennis	Eukaryota_Metazoa	7425	;cellular organisms;Eukaryota;Opisthokonta;Metazoa;Eumetazoa;Bilateria;Protostomia;Ecdysozoa;Panarthropoda;Arthropoda;Mandibulata;Pancrustacea;Hexapoda;Insecta;Dicondylia;Pterygota;Neoptera;Endopterygota;Hymenoptera;Apocrita;Chaldicoidea group;Chalcidoidea;Pteromalidae;Pteromalinae;Nasonia;Nasonia vitripennis;
0	250	g208.t1	MutS domain III	-	-	-	-	-	-	0	0	312072605	47.29	L_loa	Loa loa	Eukaryota_Metazoa	7209	;cellular organisms;Eukaryota;Opisthokonta;Metazoa;Eumetazoa;Bilateria;Protostomia;Ecdysozoa;Nematoda;Chromadorea;Spirurida;Filarioidea;Onchocercidae;Loa;Loa loa;
0	250	g20831.t1	SET domain	-	-	-	-	-	1e-31	-	1e-31	552919700	47.14	Rhizo	Rhizophagus irregularis DAOM 181602	Eukaryota_NO_Metazoa	747089	;cellular organisms;Eukaryota;Opisthokonta;Fungi;Glomeromycota;Glomeromycetes;Glomerales;Glomeraceae;Rhizophagus;Rhizophagus irregularis;Rhizophagus irregularis DAOM 181602;
0	250	g20914.t1	Ubiquitin-activating enzyme e1 C-terminal domain	-	-	-	-	-	0	-	0	393912094	58.32	L_loa	Loa loa	Eukaryota_Metazoa	7209	;cellular organisms;Eukaryota;Opisthokonta;Metazoa;Eumetazoa;Bilateria;Protostomia;Ecdysozoa;Nematoda;Chromadorea;Spirurida;Filarioidea;Onchocercidae;Loa;Loa loa;
0	250	g20998.t1	AMP-binding enzyme C-terminal domain	-	-	-	-	0	-	-	0	170592333	58.44	B_mal	Brugia malayi	Eukaryota_Metazoa	6279	;cellular organisms;Eukaryota;Opisthokonta;Metazoa;Eumetazoa;Bilateria;Protostomia;Ecdysozoa;Nematoda;Chromadorea;Spirurida;Filarioidea;Onchocercidae;Brugia;Brugia malayi;
0	251	g21007.t1	FACT complex subunit SPT16 N-terminal lobe domain	-	-	-	-	0	-	-	0	393907390	56.16	L_loa	Loa loa	Eukaryota_Metazoa	7209	;cellular organisms;Eukaryota;Opisthokonta;Metazoa;Eumetazoa;Bilateria;Protostomia;Ecdysozoa;Nematoda;Chromadorea;Spirurida;Filarioidea;Onchocercidae;Loa;Loa loa;
0	250	g21008.t1	Helicase conserved C-terminal domain	-	-	-	-	-	0	-	0	560135477	69.61	H_con	Haemonchus contortus	Eukaryota_Metazoa	6289	;cellular organisms;Eukaryota;Opisthokonta;Metazoa;Eumetazoa;Bilateria;Protostomia;Ecdysozoa;Nematoda;Chromadorea;Rhabditida;Strongylida;Trichostrongyloidea;Haemonchidae;Haemonchinae;Haemonchus;Haemonchus contortus;
0	250	g21022.t1	eRF1 domain 2	-	-	-	-	0	-	-	0	541048768	68.07	A_suu	Ascaris suum	Eukaryota_Metazoa	6253	;cellular organisms;Eukaryota;Opisthokonta;Metazoa;Eumetazoa;Bilateria;Protostomia;Ecdysozoa;Nematoda;Chromadorea;Ascaridida;Ascaridoidea;Ascarididae;Ascaris;Ascaris suum;
0	250	g21158.t1	CTP synthase N-terminus	-	-	-	-	0	-	-	0	312085595	55.22	L_loa	Loa loa	Eukaryota_Metazoa	7209	;cellular organisms;Eukaryota;Opisthokonta;Metazoa;Eumetazoa;Bilateria;Protostomia;Ecdysozoa;Nematoda;Chromadorea;Spirurida;Filarioidea;Onchocercidae;Loa;Loa loa;
0	251	g21193.t1	Phosphoglucomutase/phosphomannomutase, alpha/beta/alpha domain III	-	-	-	-	-	0	-	0	560119249	69.42	H_con	Haemonchus contortus	Eukaryota_Metazoa	6289	;cellular organisms;Eukaryota;Opisthokonta;Metazoa;Eumetazoa;Bilateria;Protostomia;Ecdysozoa;Nematoda;Chromadorea;Rhabditida;Strongylida;Trichostrongyloidea;Haemonchidae;Haemonchinae;Haemonchus;Haemonchus contortus;
0	257	g21298.t1	Alanine dehydrogenase/PNT, C-terminal domain	-	-	-	-	-	-	0	0	560121307	73.25	H_con	Haemonchus contortus	Eukaryota_Metazoa	6289	;cellular organisms;Eukaryota;Opisthokonta;Metazoa;Eumetazoa;Bilateria;Protostomia;Ecdysozoa;Nematoda;Chromadorea;Rhabditida;Strongylida;Trichostrongyloidea;Haemonchidae;Haemonchinae;Haemonchus;Haemonchus contortus;
0	250	g21332.t1	Amidohydrolase family	-	-	-	-	-	-	0	0	560115287	70.2	H_con	Haemonchus contortus	Eukaryota_Metazoa	6289	;cellular organisms;Eukaryota;Opisthokonta;Metazoa;Eumetazoa;Bilateria;Protostomia;Ecdysozoa;Nematoda;Chromadorea;Rhabditida;Strongylida;Trichostrongyloidea;Haemonchidae;Haemonchinae;Haemonchus;Haemonchus contortus;
0	250	g21332.t2	Amidohydrolase family	-	-	-	-	-	-	0	0	560115287	70.2	H_con	Haemonchus contortus	Eukaryota_Metazoa	6289	;cellular organisms;Eukaryota;Opisthokonta;Metazoa;Eumetazoa;Bilateria;Protostomia;Ecdysozoa;Nematoda;Chromadorea;Rhabditida;Strongylida;Trichostrongyloidea;Haemonchidae;Haemonchinae;Haemonchus;Haemonchus contortus;
0	250	g21409.t1	ATPase family associated with various cellular activities (AAA)	-	-	-	-	-	-	0	0	541041129	87.83	A_suu	Ascaris suum	Eukaryota_Metazoa	6253	;cellular organisms;Eukaryota;Opisthokonta;Metazoa;Eumetazoa;Bilateria;Protostomia;Ecdysozoa;Nematoda;Chromadorea;Ascaridida;Ascaridoidea;Ascarididae;Ascaris;Ascaris suum;
0	250	g21409.t3	ATPase family associated with various cellular activities (AAA)	-	-	-	-	-	-	0	0	541041129	82.88	A_suu	Ascaris suum	Eukaryota_Metazoa	6253	;cellular organisms;Eukaryota;Opisthokonta;Metazoa;Eumetazoa;Bilateria;Protostomia;Ecdysozoa;Nematoda;Chromadorea;Ascaridida;Ascaridoidea;Ascarididae;Ascaris;Ascaris suum;
0	523	g21417.t1	AAA domain	-	-	-	-	-	-	0	0	344280070	32.89	L_afr	Loxodonta africana	Eukaryota_Metazoa	9785	;cellular organisms;Eukaryota;Opisthokonta;Metazoa;Eumetazoa;Bilateria;Deuterostomia;Chordata;Craniata;Vertebrata;Gnathostomata;Teleostomi;Euteleostomi;Sarcopterygii;Dipnotetrapodomorpha;Tetrapoda;Amniota;Mammalia;Theria;Eutheria;Afrotheria;Proboscidea;Elephantidae;Loxodonta;Loxodonta africana;
0	552	g21440.t1	Ubiquitin family	-	-	-	-	-	-	0	0	330790588	96.85	D_pur	Dictyostelium purpureum	Eukaryota_NO_Metazoa	5786	;cellular organisms;Eukaryota;Amoebozoa;Mycetozoa;Dictyosteliida;Dictyostelium;Dictyostelium purpureum;
0	250	g21458.t1	TCP-1/cpn60 chaperonin family	-	-	-	-	-	-	0	0	170571187	68.15	B_mal	Brugia malayi	Eukaryota_Metazoa	6279	;cellular organisms;Eukaryota;Opisthokonta;Metazoa;Eumetazoa;Bilateria;Protostomia;Ecdysozoa;Nematoda;Chromadorea;Spirurida;Filarioidea;Onchocercidae;Brugia;Brugia malayi;
0	250	g21473.t1	Prolyl oligopeptidase family	-	-	-	-	0	-	-	0	541044204	57.18	A_suu	Ascaris suum	Eukaryota_Metazoa	6253	;cellular organisms;Eukaryota;Opisthokonta;Metazoa;Eumetazoa;Bilateria;Protostomia;Ecdysozoa;Nematoda;Chromadorea;Ascaridida;Ascaridoidea;Ascarididae;Ascaris;Ascaris suum;
0	250	g2151.t1	Calcineurin-like phosphoesterase	-	-	-	-	-	-	0	0	312084714	81.19	L_loa	Loa loa	Eukaryota_Metazoa	7209	;cellular organisms;Eukaryota;Opisthokonta;Metazoa;Eumetazoa;Bilateria;Protostomia;Ecdysozoa;Nematoda;Chromadorea;Spirurida;Filarioidea;Onchocercidae;Loa;Loa loa;
0	376	g21550.t1	Glutamine amidotransferase class-I	-	-	-	-	-	-	0	0	568295319	58.99	N_ame	Necator americanus	Eukaryota_Metazoa	51031	;cellular organisms;Eukaryota;Opisthokonta;Metazoa;Eumetazoa;Bilateria;Protostomia;Ecdysozoa;Nematoda;Chromadorea;Rhabditida;Strongylida;Ancylostomatoidea;Ancylostomatidae;Bunostominae;Necator;Necator americanus;
0	251	g21554.t1	BTB/POZ domain	-	-	-	-	-	-	2e-15	2e-15	530736350	33.08	Sapro	Saprolegnia diclina VS20	Eukaryota_NO_Metazoa	1156394	;cellular organisms;Eukaryota;Stramenopiles;Oomycetes;Saprolegniales;Saprolegniaceae;Saprolegnia;Saprolegnia diclina;Saprolegnia diclina VS20;
0	454	g21619.t1	ABC-2 family transporter protein	-	-	-	-	-	-	0	0	560121512	47.47	H_con	Haemonchus contortus	Eukaryota_Metazoa	6289	;cellular organisms;Eukaryota;Opisthokonta;Metazoa;Eumetazoa;Bilateria;Protostomia;Ecdysozoa;Nematoda;Chromadorea;Rhabditida;Strongylida;Trichostrongyloidea;Haemonchidae;Haemonchinae;Haemonchus;Haemonchus contortus;
0	362	g21808.t1	Thioesterase domain	-	-	-	-	0	-	-	0	560135577	71.45	H_con	Haemonchus contortus	Eukaryota_Metazoa	6289	;cellular organisms;Eukaryota;Opisthokonta;Metazoa;Eumetazoa;Bilateria;Protostomia;Ecdysozoa;Nematoda;Chromadorea;Rhabditida;Strongylida;Trichostrongyloidea;Haemonchidae;Haemonchinae;Haemonchus;Haemonchus contortus;
0	250	g21824.t1	XRN 5'-3' exonuclease N-terminus	-	-	-	-	-	0	-	0	541039160	53.19	A_suu	Ascaris suum	Eukaryota_Metazoa	6253	;cellular organisms;Eukaryota;Opisthokonta;Metazoa;Eumetazoa;Bilateria;Protostomia;Ecdysozoa;Nematoda;Chromadorea;Ascaridida;Ascaridoidea;Ascarididae;Ascaris;Ascaris suum;
0	1	g21830.t1	#N/A	-	-	-	-	-	-	-	-	-	-	-	-	-	-	-
0	254	g21879.t1	Reverse transcriptase (RNA-dependent DNA polymerase)	-	-	-	-	-	-	0	0	170589333	35.25	B_mal	Brugia malayi	Eukaryota_Metazoa	6279	;cellular organisms;Eukaryota;Opisthokonta;Metazoa;Eumetazoa;Bilateria;Protostomia;Ecdysozoa;Nematoda;Chromadorea;Spirurida;Filarioidea;Onchocercidae;Brugia;Brugia malayi;
0	251	g21895.t1	Coenzyme A transferase	-	-	-	-	-	-	0	0	268529222	76.67	C_bri	Caenorhabditis briggsae	Eukaryota_Metazoa	6238	;cellular organisms;Eukaryota;Opisthokonta;Metazoa;Eumetazoa;Bilateria;Protostomia;Ecdysozoa;Nematoda;Chromadorea;Rhabditida;Rhabditoidea;Rhabditidae;Peloderinae;Caenorhabditis;Caenorhabditis briggsae;
0	250	g21907.t1	Domain of unknown function (DUF1982)	-	-	-	-	-	-	0	0	541042301	66.99	A_suu	Ascaris suum	Eukaryota_Metazoa	6253	;cellular organisms;Eukaryota;Opisthokonta;Metazoa;Eumetazoa;Bilateria;Protostomia;Ecdysozoa;Nematoda;Chromadorea;Ascaridida;Ascaridoidea;Ascarididae;Ascaris;Ascaris suum;
0	250	g21907.t2	Domain of unknown function (DUF1982)	-	-	-	-	-	-	0	0	541042301	66.17	A_suu	Ascaris suum	Eukaryota_Metazoa	6253	;cellular organisms;Eukaryota;Opisthokonta;Metazoa;Eumetazoa;Bilateria;Protostomia;Ecdysozoa;Nematoda;Chromadorea;Ascaridida;Ascaridoidea;Ascarididae;Ascaris;Ascaris suum;
0	250	g21939.t1	TGS domain	-	-	-	-	-	-	0	0	308509394	77.35	C_rem	Caenorhabditis remanei	Eukaryota_Metazoa	31234	;cellular organisms;Eukaryota;Opisthokonta;Metazoa;Eumetazoa;Bilateria;Protostomia;Ecdysozoa;Nematoda;Chromadorea;Rhabditida;Rhabditoidea;Rhabditidae;Peloderinae;Caenorhabditis;Caenorhabditis remanei;
0	250	g21939.t2	Anticodon binding domain	-	-	-	-	-	-	0	0	308509394	75.04	C_rem	Caenorhabditis remanei	Eukaryota_Metazoa	31234	;cellular organisms;Eukaryota;Opisthokonta;Metazoa;Eumetazoa;Bilateria;Protostomia;Ecdysozoa;Nematoda;Chromadorea;Rhabditida;Rhabditoidea;Rhabditidae;Peloderinae;Caenorhabditis;Caenorhabditis remanei;
0	250	g21983.t1	Elongation factor G, domain IV	-	-	-	-	0	-	-	0	393908216	89.2	L_loa	Loa loa	Eukaryota_Metazoa	7209	;cellular organisms;Eukaryota;Opisthokonta;Metazoa;Eumetazoa;Bilateria;Protostomia;Ecdysozoa;Nematoda;Chromadorea;Spirurida;Filarioidea;Onchocercidae;Loa;Loa loa;
0	250	g22046.t1	tRNA synthetases class I (E and Q), anti-codon binding domain	-	-	-	-	-	-	0	0	341903717	71.79	C_bre	Caenorhabditis brenneri	Eukaryota_Metazoa	135651	;cellular organisms;Eukaryota;Opisthokonta;Metazoa;Eumetazoa;Bilateria;Protostomia;Ecdysozoa;Nematoda;Chromadorea;Rhabditida;Rhabditoidea;Rhabditidae;Peloderinae;Caenorhabditis;Caenorhabditis brenneri;
0	421	g22121.t1	Elongation factor Tu GTP binding domain	-	-	-	-	-	-	0	0	170594557	54.91	B_mal	Brugia malayi	Eukaryota_Metazoa	6279	;cellular organisms;Eukaryota;Opisthokonta;Metazoa;Eumetazoa;Bilateria;Protostomia;Ecdysozoa;Nematoda;Chromadorea;Spirurida;Filarioidea;Onchocercidae;Brugia;Brugia malayi;
0	253	g22218.t1	Lecithin retinol acyltransferase	-	3e-15	-	-	-	-	-	3e-15	488785693	35.65	T_pha	Treponema phagedenis	Bacteria	162	;cellular organisms;Bacteria;Spirochaetes;Spirochaetia;Spirochaetales;Spirochaetaceae;Treponema;Treponema phagedenis;
0	278	g22229.t1	Coatomer WD associated region	-	-	-	-	-	-	0	0	560141365	85.53	H_con	Haemonchus contortus	Eukaryota_Metazoa	6289	;cellular organisms;Eukaryota;Opisthokonta;Metazoa;Eumetazoa;Bilateria;Protostomia;Ecdysozoa;Nematoda;Chromadorea;Rhabditida;Strongylida;Trichostrongyloidea;Haemonchidae;Haemonchinae;Haemonchus;Haemonchus contortus;
0	262	g22265.t1	WD domain, G-beta repeat	-	-	-	-	-	-	0	0	393905469	70.88	L_loa	Loa loa	Eukaryota_Metazoa	7209	;cellular organisms;Eukaryota;Opisthokonta;Metazoa;Eumetazoa;Bilateria;Protostomia;Ecdysozoa;Nematoda;Chromadorea;Spirurida;Filarioidea;Onchocercidae;Loa;Loa loa;
0	250	g22267.t1	WD domain, G-beta repeat	-	-	-	-	0	-	-	0	541041734	68.22	A_suu	Ascaris suum	Eukaryota_Metazoa	6253	;cellular organisms;Eukaryota;Opisthokonta;Metazoa;Eumetazoa;Bilateria;Protostomia;Ecdysozoa;Nematoda;Chromadorea;Ascaridida;Ascaridoidea;Ascarididae;Ascaris;Ascaris suum;
0	250	g22272.t1	Aromatic amino acid lyase	-	-	-	-	-	-	0	0	541048721	69.64	A_suu	Ascaris suum	Eukaryota_Metazoa	6253	;cellular organisms;Eukaryota;Opisthokonta;Metazoa;Eumetazoa;Bilateria;Protostomia;Ecdysozoa;Nematoda;Chromadorea;Ascaridida;Ascaridoidea;Ascarididae;Ascaris;Ascaris suum;
0	251	g22273.t1	Protein of unknown function (DUF1227)	-	-	-	-	-	-	0	0	541047450	63.18	A_suu	Ascaris suum	Eukaryota_Metazoa	6253	;cellular organisms;Eukaryota;Opisthokonta;Metazoa;Eumetazoa;Bilateria;Protostomia;Ecdysozoa;Nematoda;Chromadorea;Ascaridida;Ascaridoidea;Ascarididae;Ascaris;Ascaris suum;
0	250	g22292.t1	AMP-binding enzyme	-	0	-	-	-	-	-	0	560125701	66.73	H_con	Haemonchus contortus	Eukaryota_Metazoa	6289	;cellular organisms;Eukaryota;Opisthokonta;Metazoa;Eumetazoa;Bilateria;Protostomia;Ecdysozoa;Nematoda;Chromadorea;Rhabditida;Strongylida;Trichostrongyloidea;Haemonchidae;Haemonchinae;Haemonchus;Haemonchus contortus;
0	250	g22308.t1	B3/4 domain	-	-	-	-	0	-	-	0	560119034	58.75	H_con	Haemonchus contortus	Eukaryota_Metazoa	6289	;cellular organisms;Eukaryota;Opisthokonta;Metazoa;Eumetazoa;Bilateria;Protostomia;Ecdysozoa;Nematoda;Chromadorea;Rhabditida;Strongylida;Trichostrongyloidea;Haemonchidae;Haemonchinae;Haemonchus;Haemonchus contortus;
0	251	g22400.t1	MCM2/3/5 family	-	-	-	-	-	-	0	0	170592815	58.42	B_mal	Brugia malayi	Eukaryota_Metazoa	6279	;cellular organisms;Eukaryota;Opisthokonta;Metazoa;Eumetazoa;Bilateria;Protostomia;Ecdysozoa;Nematoda;Chromadorea;Spirurida;Filarioidea;Onchocercidae;Brugia;Brugia malayi;
0	251	g22469.t1	RNA polymerase Rpb2, domain 6	-	-	-	-	-	-	0	0	393908209	62.49	L_loa	Loa loa	Eukaryota_Metazoa	7209	;cellular organisms;Eukaryota;Opisthokonta;Metazoa;Eumetazoa;Bilateria;Protostomia;Ecdysozoa;Nematoda;Chromadorea;Spirurida;Filarioidea;Onchocercidae;Loa;Loa loa;
0	250	g22472.t1	UDP-glucose/GDP-mannose dehydrogenase family, NAD binding domain	-	-	-	-	-	-	0	0	541048343	76.12	A_suu	Ascaris suum	Eukaryota_Metazoa	6253	;cellular organisms;Eukaryota;Opisthokonta;Metazoa;Eumetazoa;Bilateria;Protostomia;Ecdysozoa;Nematoda;Chromadorea;Ascaridida;Ascaridoidea;Ascarididae;Ascaris;Ascaris suum;
0	250	g22477.t1	50S ribosome-binding GTPase	-	-	-	-	-	-	0	0	524903660	80.93	A_cal	Aplysia californica	Eukaryota_Metazoa	6500	;cellular organisms;Eukaryota;Opisthokonta;Metazoa;Eumetazoa;Bilateria;Protostomia;Lophotrochozoa;Mollusca;Gastropoda;Heterobranchia;Euthyneura;Euopisthobranchia;Aplysiomorpha;Aplysioidea;Aplysiidae;Aplysia;Aplysia californica;
0	250	g22836.t1	Adaptor complexes medium subunit family	-	-	-	-	-	-	0	0	393905562	95.4	L_loa	Loa loa	Eukaryota_Metazoa	7209	;cellular organisms;Eukaryota;Opisthokonta;Metazoa;Eumetazoa;Bilateria;Protostomia;Ecdysozoa;Nematoda;Chromadorea;Spirurida;Filarioidea;Onchocercidae;Loa;Loa loa;
0	251	g22886.t1	DNA topoisomerase	-	-	-	-	-	-	0	0	560126118	62.08	H_con	Haemonchus contortus	Eukaryota_Metazoa	6289	;cellular organisms;Eukaryota;Opisthokonta;Metazoa;Eumetazoa;Bilateria;Protostomia;Ecdysozoa;Nematoda;Chromadorea;Rhabditida;Strongylida;Trichostrongyloidea;Haemonchidae;Haemonchinae;Haemonchus;Haemonchus contortus;
0	269	g22922.t1	Integrase core domain	-	-	-	-	-	-	0	0	170588121	33.91	B_mal	Brugia malayi	Eukaryota_Metazoa	6279	;cellular organisms;Eukaryota;Opisthokonta;Metazoa;Eumetazoa;Bilateria;Protostomia;Ecdysozoa;Nematoda;Chromadorea;Spirurida;Filarioidea;Onchocercidae;Brugia;Brugia malayi;
0	250	g22941.t1	Prolyl oligopeptidase family	-	-	-	-	-	-	0	0	541044204	63.23	A_suu	Ascaris suum	Eukaryota_Metazoa	6253	;cellular organisms;Eukaryota;Opisthokonta;Metazoa;Eumetazoa;Bilateria;Protostomia;Ecdysozoa;Nematoda;Chromadorea;Ascaridida;Ascaridoidea;Ascarididae;Ascaris;Ascaris suum;
0	251	g2302.t1	tRNA synthetases class I (E and Q), anti-codon binding domain	-	-	-	-	-	-	0	0	308460246	56.67	C_rem	Caenorhabditis remanei	Eukaryota_Metazoa	31234	;cellular organisms;Eukaryota;Opisthokonta;Metazoa;Eumetazoa;Bilateria;Protostomia;Ecdysozoa;Nematoda;Chromadorea;Rhabditida;Rhabditoidea;Rhabditidae;Peloderinae;Caenorhabditis;Caenorhabditis remanei;
0	250	g23052.t1	Adenosine/AMP deaminase	-	-	-	-	-	-	0	0	309365297	74.69	C_bri	Caenorhabditis briggsae	Eukaryota_Metazoa	6238	;cellular organisms;Eukaryota;Opisthokonta;Metazoa;Eumetazoa;Bilateria;Protostomia;Ecdysozoa;Nematoda;Chromadorea;Rhabditida;Rhabditoidea;Rhabditidae;Peloderinae;Caenorhabditis;Caenorhabditis briggsae;
0	250	g23068.t1	Biotin-requiring enzyme	-	-	-	-	0	-	-	0	541043688	74.9	A_suu	Ascaris suum	Eukaryota_Metazoa	6253	;cellular organisms;Eukaryota;Opisthokonta;Metazoa;Eumetazoa;Bilateria;Protostomia;Ecdysozoa;Nematoda;Chromadorea;Ascaridida;Ascaridoidea;Ascarididae;Ascaris;Ascaris suum;
0	253	g23109.t1	Phosphotransferase enzyme family	-	-	-	-	-	-	0	0	560117598	53.63	H_con	Haemonchus contortus	Eukaryota_Metazoa	6289	;cellular organisms;Eukaryota;Opisthokonta;Metazoa;Eumetazoa;Bilateria;Protostomia;Ecdysozoa;Nematoda;Chromadorea;Rhabditida;Strongylida;Trichostrongyloidea;Haemonchidae;Haemonchinae;Haemonchus;Haemonchus contortus;
0	250	g23121.t1	eRF1 domain 2	-	-	-	-	-	0	-	0	568286823	84.09	N_ame	Necator americanus	Eukaryota_Metazoa	51031	;cellular organisms;Eukaryota;Opisthokonta;Metazoa;Eumetazoa;Bilateria;Protostomia;Ecdysozoa;Nematoda;Chromadorea;Rhabditida;Strongylida;Ancylostomatoidea;Ancylostomatidae;Bunostominae;Necator;Necator americanus;
0	256	g23147.t1	Glycosyl hydrolases family 15	-	0	-	-	-	-	-	0	541048365	59.11	A_suu	Ascaris suum	Eukaryota_Metazoa	6253	;cellular organisms;Eukaryota;Opisthokonta;Metazoa;Eumetazoa;Bilateria;Protostomia;Ecdysozoa;Nematoda;Chromadorea;Ascaridida;Ascaridoidea;Ascarididae;Ascaris;Ascaris suum;
0	251	g23195.t1	Beta-lactamase superfamily domain	-	-	-	-	-	-	0	0	541047854	68.35	A_suu	Ascaris suum	Eukaryota_Metazoa	6253	;cellular organisms;Eukaryota;Opisthokonta;Metazoa;Eumetazoa;Bilateria;Protostomia;Ecdysozoa;Nematoda;Chromadorea;Ascaridida;Ascaridoidea;Ascarididae;Ascaris;Ascaris suum;
0	253	g23346.t1	#N/A	-	-	-	-	-	-	0	0	541048462	64.18	A_suu	Ascaris suum	Eukaryota_Metazoa	6253	;cellular organisms;Eukaryota;Opisthokonta;Metazoa;Eumetazoa;Bilateria;Protostomia;Ecdysozoa;Nematoda;Chromadorea;Ascaridida;Ascaridoidea;Ascarididae;Ascaris;Ascaris suum;
0	253	g23385.t1	NAD(P)-binding Rossmann-like domain	-	-	-	-	-	-	0	0	17540238	61.68	C_ele	Caenorhabditis elegans	Eukaryota_Metazoa	6239	;cellular organisms;Eukaryota;Opisthokonta;Metazoa;Eumetazoa;Bilateria;Protostomia;Ecdysozoa;Nematoda;Chromadorea;Rhabditida;Rhabditoidea;Rhabditidae;Peloderinae;Caenorhabditis;Caenorhabditis elegans;
0	252	g23385.t2	NAD(P)-binding Rossmann-like domain	-	-	-	-	-	-	0	0	17540238	61.45	C_ele	Caenorhabditis elegans	Eukaryota_Metazoa	6239	;cellular organisms;Eukaryota;Opisthokonta;Metazoa;Eumetazoa;Bilateria;Protostomia;Ecdysozoa;Nematoda;Chromadorea;Rhabditida;Rhabditoidea;Rhabditidae;Peloderinae;Caenorhabditis;Caenorhabditis elegans;
0	250	g23404.t1	Protein tyrosine kinase	-	-	-	-	-	-	0	0	541048395	73.08	A_suu	Ascaris suum	Eukaryota_Metazoa	6253	;cellular organisms;Eukaryota;Opisthokonta;Metazoa;Eumetazoa;Bilateria;Protostomia;Ecdysozoa;Nematoda;Chromadorea;Ascaridida;Ascaridoidea;Ascarididae;Ascaris;Ascaris suum;
0	251	g23479.t1	Carboxyl transferase domain	-	-	-	-	-	-	0	0	25147359	84.59	C_ele	Caenorhabditis elegans	Eukaryota_Metazoa	6239	;cellular organisms;Eukaryota;Opisthokonta;Metazoa;Eumetazoa;Bilateria;Protostomia;Ecdysozoa;Nematoda;Chromadorea;Rhabditida;Rhabditoidea;Rhabditidae;Peloderinae;Caenorhabditis;Caenorhabditis elegans;
0	275	g23519.t1	Integrase core domain	-	0	-	-	-	-	-	0	340383045	36.04	A_que	Amphimedon queenslandica	Eukaryota_Metazoa	400682	;cellular organisms;Eukaryota;Opisthokonta;Metazoa;Porifera;Demospongiae;Ceractinomorpha;Haplosclerida;Niphatidae;Amphimedon;Amphimedon queenslandica;
0	253	g23683.t1	Elongation factor G C-terminus	-	-	-	-	0	-	-	0	565323208	64.58	O_han	Ophiophagus hannah	Eukaryota_Metazoa	8665	;cellular organisms;Eukaryota;Opisthokonta;Metazoa;Eumetazoa;Bilateria;Deuterostomia;Chordata;Craniata;Vertebrata;Gnathostomata;Teleostomi;Euteleostomi;Sarcopterygii;Dipnotetrapodomorpha;Tetrapoda;Amniota;Sauropsida;Sauria;Lepidosauria;Squamata;Bifurcata;Unidentata;Episquamata;Toxicofera;Serpentes;Colubroidea;Elapidae;Elapinae;Ophiophagus;Ophiophagus hannah;
0	250	g23698.t1	tRNA synthetases class II core domain (F)	-	-	-	-	-	-	0	0	541047191	57.93	A_suu	Ascaris suum	Eukaryota_Metazoa	6253	;cellular organisms;Eukaryota;Opisthokonta;Metazoa;Eumetazoa;Bilateria;Protostomia;Ecdysozoa;Nematoda;Chromadorea;Ascaridida;Ascaridoidea;Ascarididae;Ascaris;Ascaris suum;
0	252	g23700.t1	MCM2/3/5 family	-	-	-	-	-	-	0	0	541044343	65.93	A_suu	Ascaris suum	Eukaryota_Metazoa	6253	;cellular organisms;Eukaryota;Opisthokonta;Metazoa;Eumetazoa;Bilateria;Protostomia;Ecdysozoa;Nematoda;Chromadorea;Ascaridida;Ascaridoidea;Ascarididae;Ascaris;Ascaris suum;
0	276	g23744.t1	Integrase core domain	-	-	-	-	-	-	0	0	170586490	28.04	B_mal	Brugia malayi	Eukaryota_Metazoa	6279	;cellular organisms;Eukaryota;Opisthokonta;Metazoa;Eumetazoa;Bilateria;Protostomia;Ecdysozoa;Nematoda;Chromadorea;Spirurida;Filarioidea;Onchocercidae;Brugia;Brugia malayi;
0	300	g23752.t1	Male sterility protein	-	-	-	-	-	-	0	0	393911071	55.86	L_loa	Loa loa	Eukaryota_Metazoa	7209	;cellular organisms;Eukaryota;Opisthokonta;Metazoa;Eumetazoa;Bilateria;Protostomia;Ecdysozoa;Nematoda;Chromadorea;Spirurida;Filarioidea;Onchocercidae;Loa;Loa loa;
0	250	g23809.t1	Hsp70 protein	-	-	-	-	-	-	0	0	573006128	91.64	D_des	Ditylenchus destructor	Eukaryota_Metazoa	166010	;cellular organisms;Eukaryota;Opisthokonta;Metazoa;Eumetazoa;Bilateria;Protostomia;Ecdysozoa;Nematoda;Chromadorea;Tylenchida;Tylenchina;Tylenchoidea;Anguinidae;Anguininae;Ditylenchus;Ditylenchus destructor;
0	267	g23847.t1	Sec63 Brl domain	-	-	-	-	-	-	0	0	170576171	54.1	B_mal	Brugia malayi	Eukaryota_Metazoa	6279	;cellular organisms;Eukaryota;Opisthokonta;Metazoa;Eumetazoa;Bilateria;Protostomia;Ecdysozoa;Nematoda;Chromadorea;Spirurida;Filarioidea;Onchocercidae;Brugia;Brugia malayi;
0	267	g23847.t2	DEAD/DEAH box helicase	-	-	-	-	-	-	0	0	170576171	54.1	B_mal	Brugia malayi	Eukaryota_Metazoa	6279	;cellular organisms;Eukaryota;Opisthokonta;Metazoa;Eumetazoa;Bilateria;Protostomia;Ecdysozoa;Nematoda;Chromadorea;Spirurida;Filarioidea;Onchocercidae;Brugia;Brugia malayi;
0	456	g23851.t1	ABC transporter transmembrane region	-	-	-	-	-	0	-	0	393910453	67.86	L_loa	Loa loa	Eukaryota_Metazoa	7209	;cellular organisms;Eukaryota;Opisthokonta;Metazoa;Eumetazoa;Bilateria;Protostomia;Ecdysozoa;Nematoda;Chromadorea;Spirurida;Filarioidea;Onchocercidae;Loa;Loa loa;
0	250	g23898.t1	Acetyltransferase (GNAT) family	-	-	-	-	-	0	-	0	568299957	79	N_ame	Necator americanus	Eukaryota_Metazoa	51031	;cellular organisms;Eukaryota;Opisthokonta;Metazoa;Eumetazoa;Bilateria;Protostomia;Ecdysozoa;Nematoda;Chromadorea;Rhabditida;Strongylida;Ancylostomatoidea;Ancylostomatidae;Bunostominae;Necator;Necator americanus;
0	250	g239.t1	SNF2 family N-terminal domain	-	-	-	-	-	-	0	0	541046110	66.1	A_suu	Ascaris suum	Eukaryota_Metazoa	6253	;cellular organisms;Eukaryota;Opisthokonta;Metazoa;Eumetazoa;Bilateria;Protostomia;Ecdysozoa;Nematoda;Chromadorea;Ascaridida;Ascaridoidea;Ascarididae;Ascaris;Ascaris suum;
0	250	g23918.t1	ATPase family associated with various cellular activities (AAA)	-	-	-	-	-	-	0	0	560122222	92.31	H_con	Haemonchus contortus	Eukaryota_Metazoa	6289	;cellular organisms;Eukaryota;Opisthokonta;Metazoa;Eumetazoa;Bilateria;Protostomia;Ecdysozoa;Nematoda;Chromadorea;Rhabditida;Strongylida;Trichostrongyloidea;Haemonchidae;Haemonchinae;Haemonchus;Haemonchus contortus;
0	250	g23943.t1	Myo-inositol-1-phosphate synthase	-	-	-	-	-	-	0	0	560139212	72.64	H_con	Haemonchus contortus	Eukaryota_Metazoa	6289	;cellular organisms;Eukaryota;Opisthokonta;Metazoa;Eumetazoa;Bilateria;Protostomia;Ecdysozoa;Nematoda;Chromadorea;Rhabditida;Strongylida;Trichostrongyloidea;Haemonchidae;Haemonchinae;Haemonchus;Haemonchus contortus;
0	268	g23985.t1	ATPase family associated with various cellular activities (AAA)	-	-	-	-	0	-	-	0	541040859	59.06	A_suu	Ascaris suum	Eukaryota_Metazoa	6253	;cellular organisms;Eukaryota;Opisthokonta;Metazoa;Eumetazoa;Bilateria;Protostomia;Ecdysozoa;Nematoda;Chromadorea;Ascaridida;Ascaridoidea;Ascarididae;Ascaris;Ascaris suum;
0	297	g23997.t1	DEAD/DEAH box helicase	-	-	-	-	-	0	-	0	312066551	53.59	L_loa	Loa loa	Eukaryota_Metazoa	7209	;cellular organisms;Eukaryota;Opisthokonta;Metazoa;Eumetazoa;Bilateria;Protostomia;Ecdysozoa;Nematoda;Chromadorea;Spirurida;Filarioidea;Onchocercidae;Loa;Loa loa;
0	250	g24047.t1	TCP-1/cpn60 chaperonin family	-	-	-	-	-	-	0	0	560123010	76.4	H_con	Haemonchus contortus	Eukaryota_Metazoa	6289	;cellular organisms;Eukaryota;Opisthokonta;Metazoa;Eumetazoa;Bilateria;Protostomia;Ecdysozoa;Nematoda;Chromadorea;Rhabditida;Strongylida;Trichostrongyloidea;Haemonchidae;Haemonchinae;Haemonchus;Haemonchus contortus;
0	29	g2410.t1	WD domain, G-beta repeat	-	-	-	-	-	7e-06	-	7e-06	148231448	22.88	X_lae	Xenopus laevis	Eukaryota_Metazoa	8355	;cellular organisms;Eukaryota;Opisthokonta;Metazoa;Eumetazoa;Bilateria;Deuterostomia;Chordata;Craniata;Vertebrata;Gnathostomata;Teleostomi;Euteleostomi;Sarcopterygii;Dipnotetrapodomorpha;Tetrapoda;Amphibia;Batrachia;Anura;Pipoidea;Pipidae;Xenopodinae;Xenopus;Xenopus;Xenopus laevis;
0	252	g24111.t1	Conserved carboxylase domain	-	-	-	-	-	-	0	0	308504619	76.25	C_rem	Caenorhabditis remanei	Eukaryota_Metazoa	31234	;cellular organisms;Eukaryota;Opisthokonta;Metazoa;Eumetazoa;Bilateria;Protostomia;Ecdysozoa;Nematoda;Chromadorea;Rhabditida;Rhabditoidea;Rhabditidae;Peloderinae;Caenorhabditis;Caenorhabditis remanei;
0	252	g24111.t2	Carbamoyl-phosphate synthase L chain, ATP binding domain	-	-	-	-	-	-	0	0	308504619	75.42	C_rem	Caenorhabditis remanei	Eukaryota_Metazoa	31234	;cellular organisms;Eukaryota;Opisthokonta;Metazoa;Eumetazoa;Bilateria;Protostomia;Ecdysozoa;Nematoda;Chromadorea;Rhabditida;Rhabditoidea;Rhabditidae;Peloderinae;Caenorhabditis;Caenorhabditis remanei;
0	252	g24111.t3	Carbamoyl-phosphate synthase L chain, ATP binding domain	-	-	-	-	-	-	0	0	268557162	74.98	C_bri	Caenorhabditis briggsae	Eukaryota_Metazoa	6238	;cellular organisms;Eukaryota;Opisthokonta;Metazoa;Eumetazoa;Bilateria;Protostomia;Ecdysozoa;Nematoda;Chromadorea;Rhabditida;Rhabditoidea;Rhabditidae;Peloderinae;Caenorhabditis;Caenorhabditis briggsae;
0	251	g24287.t1	DEAD/DEAH box helicase	-	-	-	-	0	-	-	0	312082520	67.87	L_loa	Loa loa	Eukaryota_Metazoa	7209	;cellular organisms;Eukaryota;Opisthokonta;Metazoa;Eumetazoa;Bilateria;Protostomia;Ecdysozoa;Nematoda;Chromadorea;Spirurida;Filarioidea;Onchocercidae;Loa;Loa loa;
0	250	g24288.t1	Endomembrane protein 70	-	-	-	-	-	-	0	0	393906439	68.15	L_loa	Loa loa	Eukaryota_Metazoa	7209	;cellular organisms;Eukaryota;Opisthokonta;Metazoa;Eumetazoa;Bilateria;Protostomia;Ecdysozoa;Nematoda;Chromadorea;Spirurida;Filarioidea;Onchocercidae;Loa;Loa loa;
0	256	g24300.t1	Lon protease (S16) C-terminal proteolytic domain	-	-	-	-	-	0	-	0	393907316	63	L_loa	Loa loa	Eukaryota_Metazoa	7209	;cellular organisms;Eukaryota;Opisthokonta;Metazoa;Eumetazoa;Bilateria;Protostomia;Ecdysozoa;Nematoda;Chromadorea;Spirurida;Filarioidea;Onchocercidae;Loa;Loa loa;
0	251	g24350.t1	RNA polymerase Rpb2, domain 2	-	-	-	-	-	-	0	0	268574492	82.15	C_bri	Caenorhabditis briggsae	Eukaryota_Metazoa	6238	;cellular organisms;Eukaryota;Opisthokonta;Metazoa;Eumetazoa;Bilateria;Protostomia;Ecdysozoa;Nematoda;Chromadorea;Rhabditida;Rhabditoidea;Rhabditidae;Peloderinae;Caenorhabditis;Caenorhabditis briggsae;
0	532	g24360.t1	ABC transporter	-	-	-	-	-	-	0	0	312072966	44.54	L_loa	Loa loa	Eukaryota_Metazoa	7209	;cellular organisms;Eukaryota;Opisthokonta;Metazoa;Eumetazoa;Bilateria;Protostomia;Ecdysozoa;Nematoda;Chromadorea;Spirurida;Filarioidea;Onchocercidae;Loa;Loa loa;
0	250	g24466.t2	Subtilase family	-	-	-	-	-	-	0	0	170575367	50.91	B_mal	Brugia malayi	Eukaryota_Metazoa	6279	;cellular organisms;Eukaryota;Opisthokonta;Metazoa;Eumetazoa;Bilateria;Protostomia;Ecdysozoa;Nematoda;Chromadorea;Spirurida;Filarioidea;Onchocercidae;Brugia;Brugia malayi;
0	252	g24495.t1	AIR synthase related protein, N-terminal domain	-	0	-	-	-	-	-	0	541043271	55.5	A_suu	Ascaris suum	Eukaryota_Metazoa	6253	;cellular organisms;Eukaryota;Opisthokonta;Metazoa;Eumetazoa;Bilateria;Protostomia;Ecdysozoa;Nematoda;Chromadorea;Ascaridida;Ascaridoidea;Ascarididae;Ascaris;Ascaris suum;
0	250	g24567.t1	S-adenosyl-L-homocysteine hydrolase	-	-	-	-	-	0	-	0	341886312	84.33	C_bre	Caenorhabditis brenneri	Eukaryota_Metazoa	135651	;cellular organisms;Eukaryota;Opisthokonta;Metazoa;Eumetazoa;Bilateria;Protostomia;Ecdysozoa;Nematoda;Chromadorea;Rhabditida;Rhabditoidea;Rhabditidae;Peloderinae;Caenorhabditis;Caenorhabditis brenneri;
0	251	g24667.t1	TAF RNA Polymerase I subunit A	-	-	-	-	0	-	-	0	541044733	60.84	A_suu	Ascaris suum	Eukaryota_Metazoa	6253	;cellular organisms;Eukaryota;Opisthokonta;Metazoa;Eumetazoa;Bilateria;Protostomia;Ecdysozoa;Nematoda;Chromadorea;Ascaridida;Ascaridoidea;Ascarididae;Ascaris;Ascaris suum;
0	251	g24765.t1	tRNA synthetases class II (A)	-	-	-	-	-	-	0	0	541047539	64.84	A_suu	Ascaris suum	Eukaryota_Metazoa	6253	;cellular organisms;Eukaryota;Opisthokonta;Metazoa;Eumetazoa;Bilateria;Protostomia;Ecdysozoa;Nematoda;Chromadorea;Ascaridida;Ascaridoidea;Ascarididae;Ascaris;Ascaris suum;
0	5	g24768.t1	Hsp70 protein	-	-	-	-	-	-	0.0002	0.0002	84181082	29.6	Halio	Haliotis discus hannai	Eukaryota_Metazoa	42344	;cellular organisms;Eukaryota;Opisthokonta;Metazoa;Eumetazoa;Bilateria;Protostomia;Lophotrochozoa;Mollusca;Gastropoda;Vetigastropoda;Haliotoidea;Haliotidae;Haliotis;Haliotis discus;Haliotis discus hannai;
0	251	g24802.t1	Core histone H2A/H2B/H3/H4	-	-	-	-	2e-35	-	-	2e-35	524983308	53.45	F_alb	Ficedula albicollis	Eukaryota_Metazoa	59894	;cellular organisms;Eukaryota;Opisthokonta;Metazoa;Eumetazoa;Bilateria;Deuterostomia;Chordata;Craniata;Vertebrata;Gnathostomata;Teleostomi;Euteleostomi;Sarcopterygii;Dipnotetrapodomorpha;Tetrapoda;Amniota;Sauropsida;Sauria;Testudines + Archosauria group;Archosauria;Dinosauria;Saurischia;Theropoda;Coelurosauria;Aves;Neognathae;Passeriformes;Muscicapidae;Ficedula;Ficedula albicollis;
0	250	g2617.t1	CoA-ligase	-	-	-	-	-	-	0	0	560141112	74.55	H_con	Haemonchus contortus	Eukaryota_Metazoa	6289	;cellular organisms;Eukaryota;Opisthokonta;Metazoa;Eumetazoa;Bilateria;Protostomia;Ecdysozoa;Nematoda;Chromadorea;Rhabditida;Strongylida;Trichostrongyloidea;Haemonchidae;Haemonchinae;Haemonchus;Haemonchus contortus;
0	268	g2642.t1	Pyridine nucleotide-disulphide oxidoreductase	-	-	-	-	-	0	-	0	560132337	67.73	H_con	Haemonchus contortus	Eukaryota_Metazoa	6289	;cellular organisms;Eukaryota;Opisthokonta;Metazoa;Eumetazoa;Bilateria;Protostomia;Ecdysozoa;Nematoda;Chromadorea;Rhabditida;Strongylida;Trichostrongyloidea;Haemonchidae;Haemonchinae;Haemonchus;Haemonchus contortus;
0	250	g2644.t1	GXGXG motif	-	-	-	-	-	0	-	0	560132337	75.16	H_con	Haemonchus contortus	Eukaryota_Metazoa	6289	;cellular organisms;Eukaryota;Opisthokonta;Metazoa;Eumetazoa;Bilateria;Protostomia;Ecdysozoa;Nematoda;Chromadorea;Rhabditida;Strongylida;Trichostrongyloidea;Haemonchidae;Haemonchinae;Haemonchus;Haemonchus contortus;
0	250	g274.t1	NAD synthase	-	-	-	-	-	-	0	0	541041381	56.45	A_suu	Ascaris suum	Eukaryota_Metazoa	6253	;cellular organisms;Eukaryota;Opisthokonta;Metazoa;Eumetazoa;Bilateria;Protostomia;Ecdysozoa;Nematoda;Chromadorea;Ascaridida;Ascaridoidea;Ascarididae;Ascaris;Ascaris suum;
0	250	g2787.t1	DNA ligase N terminus	-	-	-	-	-	-	0	0	541049132	60.43	A_suu	Ascaris suum	Eukaryota_Metazoa	6253	;cellular organisms;Eukaryota;Opisthokonta;Metazoa;Eumetazoa;Bilateria;Protostomia;Ecdysozoa;Nematoda;Chromadorea;Ascaridida;Ascaridoidea;Ascarididae;Ascaris;Ascaris suum;
0	251	g28.t1	XRN 5'-3' exonuclease N-terminus	-	-	-	-	-	0	-	0	541039160	53.09	A_suu	Ascaris suum	Eukaryota_Metazoa	6253	;cellular organisms;Eukaryota;Opisthokonta;Metazoa;Eumetazoa;Bilateria;Protostomia;Ecdysozoa;Nematoda;Chromadorea;Ascaridida;Ascaridoidea;Ascarididae;Ascaris;Ascaris suum;
0	263	g2855.t1	Helitron helicase-like domain at N-terminus	-	-	-	-	0	-	-	0	560119286	33.15	H_con	Haemonchus contortus	Eukaryota_Metazoa	6289	;cellular organisms;Eukaryota;Opisthokonta;Metazoa;Eumetazoa;Bilateria;Protostomia;Ecdysozoa;Nematoda;Chromadorea;Rhabditida;Strongylida;Trichostrongyloidea;Haemonchidae;Haemonchinae;Haemonchus;Haemonchus contortus;
0	251	g2859.t1	Serine carboxypeptidase	-	-	-	-	8e-28	-	-	8e-28	194702510	50.47	Z_may	Zea mays	Eukaryota_NO_Metazoa	4577	;cellular organisms;Eukaryota;Viridiplantae;Streptophyta;Streptophytina;Embryophyta;Tracheophyta;Euphyllophyta;Spermatophyta;Magnoliophyta;Mesangiospermae;Liliopsida;Petrosaviidae;commelinids;Poales;Poaceae;PACMAD clade;Panicoideae;Andropogoneae;Zea;Zea mays;
0	250	g2884.t1	BTB And C-terminal Kelch	-	-	-	-	1e-12	-	-	1e-12	586651721	31.29	A_tri	Amborella trichopoda	Eukaryota_NO_Metazoa	13333	;cellular organisms;Eukaryota;Viridiplantae;Streptophyta;Streptophytina;Embryophyta;Tracheophyta;Euphyllophyta;Spermatophyta;Magnoliophyta;basal Magnoliophyta;Amborellales;Amborellaceae;Amborella;Amborella trichopoda;
0	753	g3018.t1	HAT (Half-A-TPR) repeat	-	-	-	-	-	-	0	0	312071800	72.12	L_loa	Loa loa	Eukaryota_Metazoa	7209	;cellular organisms;Eukaryota;Opisthokonta;Metazoa;Eumetazoa;Bilateria;Protostomia;Ecdysozoa;Nematoda;Chromadorea;Spirurida;Filarioidea;Onchocercidae;Loa;Loa loa;
0	1	g3090.t1	#N/A	-	-	-	-	-	-	-	-	-	-	-	-	-	-	-
0	307	g3103.t1	Helitron helicase-like domain at N-terminus	-	-	-	-	8e-43	-	-	8e-43	218193345	26.89	Oryza	Oryza sativa Indica Group	Eukaryota_NO_Metazoa	39946	;cellular organisms;Eukaryota;Viridiplantae;Streptophyta;Streptophytina;Embryophyta;Tracheophyta;Euphyllophyta;Spermatophyta;Magnoliophyta;Mesangiospermae;Liliopsida;Petrosaviidae;commelinids;Poales;Poaceae;BEP clade;Ehrhartoideae;Oryzeae;Oryza;Oryza sativa;Oryza sativa Indica Group;
0	307	g3116.t1	DnaJ domain	-	-	-	-	-	-	0	0	541048396	60.62	A_suu	Ascaris suum	Eukaryota_Metazoa	6253	;cellular organisms;Eukaryota;Opisthokonta;Metazoa;Eumetazoa;Bilateria;Protostomia;Ecdysozoa;Nematoda;Chromadorea;Ascaridida;Ascaridoidea;Ascarididae;Ascaris;Ascaris suum;
0	254	g3271.t1	B12 binding domain	-	-	-	-	-	-	0	0	541046351	70.77	A_suu	Ascaris suum	Eukaryota_Metazoa	6253	;cellular organisms;Eukaryota;Opisthokonta;Metazoa;Eumetazoa;Bilateria;Protostomia;Ecdysozoa;Nematoda;Chromadorea;Ascaridida;Ascaridoidea;Ascarididae;Ascaris;Ascaris suum;
0	79	g3296.t1	#N/A	-	-	-	-	1e-06	-	-	1e-06	242035411	36.96	S_bic	Sorghum bicolor	Eukaryota_NO_Metazoa	4558	;cellular organisms;Eukaryota;Viridiplantae;Streptophyta;Streptophytina;Embryophyta;Tracheophyta;Euphyllophyta;Spermatophyta;Magnoliophyta;Mesangiospermae;Liliopsida;Petrosaviidae;commelinids;Poales;Poaceae;PACMAD clade;Panicoideae;Andropogoneae;Sorghum;Sorghum bicolor;
0	277	g3310.t1	Retroviral aspartyl protease	-	0	-	-	-	-	-	0	340383045	36.15	A_que	Amphimedon queenslandica	Eukaryota_Metazoa	400682	;cellular organisms;Eukaryota;Opisthokonta;Metazoa;Porifera;Demospongiae;Ceractinomorpha;Haplosclerida;Niphatidae;Amphimedon;Amphimedon queenslandica;
0	25	g3441.t1	Death-associated protein	-	4e-08	-	-	-	-	-	4e-08	541048545	37.61	A_suu	Ascaris suum	Eukaryota_Metazoa	6253	;cellular organisms;Eukaryota;Opisthokonta;Metazoa;Eumetazoa;Bilateria;Protostomia;Ecdysozoa;Nematoda;Chromadorea;Ascaridida;Ascaridoidea;Ascarididae;Ascaris;Ascaris suum;
0	413	g3758.t1	ABC transporter	-	-	-	-	-	-	0	0	341890786	63.71	C_bre	Caenorhabditis brenneri	Eukaryota_Metazoa	135651	;cellular organisms;Eukaryota;Opisthokonta;Metazoa;Eumetazoa;Bilateria;Protostomia;Ecdysozoa;Nematoda;Chromadorea;Rhabditida;Rhabditoidea;Rhabditidae;Peloderinae;Caenorhabditis;Caenorhabditis brenneri;
0	459	g3758.t2	ABC transporter	-	-	-	-	-	-	0	0	341890786	62.02	C_bre	Caenorhabditis brenneri	Eukaryota_Metazoa	135651	;cellular organisms;Eukaryota;Opisthokonta;Metazoa;Eumetazoa;Bilateria;Protostomia;Ecdysozoa;Nematoda;Chromadorea;Rhabditida;Rhabditoidea;Rhabditidae;Peloderinae;Caenorhabditis;Caenorhabditis brenneri;
0	250	g3822.t1	#N/A	-	-	-	-	-	-	1e-12	1e-12	195147562	60	D_per	Drosophila persimilis	Eukaryota_Metazoa	7234	;cellular organisms;Eukaryota;Opisthokonta;Metazoa;Eumetazoa;Bilateria;Protostomia;Ecdysozoa;Panarthropoda;Arthropoda;Mandibulata;Pancrustacea;Hexapoda;Insecta;Dicondylia;Pterygota;Neoptera;Endopterygota;Diptera;Brachycera;Muscomorpha;Eremoneura;Cyclorrhapha;Schizophora;Acalyptratae;Ephydroidea;Drosophilidae;Drosophilinae;Drosophilini;Drosophilina;Drosophiliti;Drosophila;Sophophora;obscura group;…
0	1	g4025.t1	#N/A	-	-	-	-	-	-	-	-	-	-	-	-	-	-	-
0	250	g4185.t1	Adaptor complexes medium subunit family	-	-	-	-	-	-	0	0	560126650	81.69	H_con	Haemonchus contortus	Eukaryota_Metazoa	6289	;cellular organisms;Eukaryota;Opisthokonta;Metazoa;Eumetazoa;Bilateria;Protostomia;Ecdysozoa;Nematoda;Chromadorea;Rhabditida;Strongylida;Trichostrongyloidea;Haemonchidae;Haemonchinae;Haemonchus;Haemonchus contortus;
0	250	g4258.t1	S-adenosylmethionine synthetase, C-terminal domain	-	-	-	-	-	0	-	0	268537362	82.26	C_bri	Caenorhabditis briggsae	Eukaryota_Metazoa	6238	;cellular organisms;Eukaryota;Opisthokonta;Metazoa;Eumetazoa;Bilateria;Protostomia;Ecdysozoa;Nematoda;Chromadorea;Rhabditida;Rhabditoidea;Rhabditidae;Peloderinae;Caenorhabditis;Caenorhabditis briggsae;
0	252	g431.t1	tRNA-splicing ligase RtcB	-	-	-	-	-	-	0	0	170593115	81.98	B_mal	Brugia malayi	Eukaryota_Metazoa	6279	;cellular organisms;Eukaryota;Opisthokonta;Metazoa;Eumetazoa;Bilateria;Protostomia;Ecdysozoa;Nematoda;Chromadorea;Spirurida;Filarioidea;Onchocercidae;Brugia;Brugia malayi;
0	251	g437.t1	tRNA synthetase class II core domain (G, H, P, S and T)	-	-	-	-	-	-	0	0	209489477	63.9	C_ang	Caenorhabditis angaria	Eukaryota_Metazoa	860376	;cellular organisms;Eukaryota;Opisthokonta;Metazoa;Eumetazoa;Bilateria;Protostomia;Ecdysozoa;Nematoda;Chromadorea;Rhabditida;Rhabditoidea;Rhabditidae;Peloderinae;Caenorhabditis;Caenorhabditis angaria;
0	288	g4415.t1	HEAT repeat	-	-	-	-	-	0	-	0	393909859	34.35	L_loa	Loa loa	Eukaryota_Metazoa	7209	;cellular organisms;Eukaryota;Opisthokonta;Metazoa;Eumetazoa;Bilateria;Protostomia;Ecdysozoa;Nematoda;Chromadorea;Spirurida;Filarioidea;Onchocercidae;Loa;Loa loa;
0	288	g4415.t2	HEAT repeat	-	-	-	-	-	0	-	0	393909859	34.39	L_loa	Loa loa	Eukaryota_Metazoa	7209	;cellular organisms;Eukaryota;Opisthokonta;Metazoa;Eumetazoa;Bilateria;Protostomia;Ecdysozoa;Nematoda;Chromadorea;Spirurida;Filarioidea;Onchocercidae;Loa;Loa loa;
0	278	g4459.t1	Reverse transcriptase (RNA-dependent DNA polymerase)	-	0	-	-	-	-	-	0	326670210	34.12	D_rer	Danio rerio	Eukaryota_Metazoa	7955	;cellular organisms;Eukaryota;Opisthokonta;Metazoa;Eumetazoa;Bilateria;Deuterostomia;Chordata;Craniata;Vertebrata;Gnathostomata;Teleostomi;Euteleostomi;Actinopterygii;Actinopteri;Neopterygii;Teleostei;Elopocephala;Clupeocephala;Otocephala;Ostariophysi;Otophysi;Cypriniphysi;Cypriniformes;Cyprinoidea;Cyprinidae;Danio;Danio rerio;
0	264	g4516.t1	DEAD/DEAH box helicase	-	-	-	-	-	-	0	0	541045072	67.89	A_suu	Ascaris suum	Eukaryota_Metazoa	6253	;cellular organisms;Eukaryota;Opisthokonta;Metazoa;Eumetazoa;Bilateria;Protostomia;Ecdysozoa;Nematoda;Chromadorea;Ascaridida;Ascaridoidea;Ascarididae;Ascaris;Ascaris suum;
0	250	g4693.t1	XRN 5'-3' exonuclease N-terminus	-	-	-	-	-	0	-	0	541039160	54.93	A_suu	Ascaris suum	Eukaryota_Metazoa	6253	;cellular organisms;Eukaryota;Opisthokonta;Metazoa;Eumetazoa;Bilateria;Protostomia;Ecdysozoa;Nematoda;Chromadorea;Ascaridida;Ascaridoidea;Ascarididae;Ascaris;Ascaris suum;
0	250	g4693.t2	XRN 5'-3' exonuclease N-terminus	-	-	-	-	-	0	-	0	541039160	54.87	A_suu	Ascaris suum	Eukaryota_Metazoa	6253	;cellular organisms;Eukaryota;Opisthokonta;Metazoa;Eumetazoa;Bilateria;Protostomia;Ecdysozoa;Nematoda;Chromadorea;Ascaridida;Ascaridoidea;Ascarididae;Ascaris;Ascaris suum;
0	250	g4877.t1	ABC transporter transmembrane region 2	-	-	-	-	-	-	0	0	560125103	70.35	H_con	Haemonchus contortus	Eukaryota_Metazoa	6289	;cellular organisms;Eukaryota;Opisthokonta;Metazoa;Eumetazoa;Bilateria;Protostomia;Ecdysozoa;Nematoda;Chromadorea;Rhabditida;Strongylida;Trichostrongyloidea;Haemonchidae;Haemonchinae;Haemonchus;Haemonchus contortus;
0	259	g5022.t1	WASH complex subunit 7, N-terminal	-	-	-	-	-	-	0	0	393908582	38.74	L_loa	Loa loa	Eukaryota_Metazoa	7209	;cellular organisms;Eukaryota;Opisthokonta;Metazoa;Eumetazoa;Bilateria;Protostomia;Ecdysozoa;Nematoda;Chromadorea;Spirurida;Filarioidea;Onchocercidae;Loa;Loa loa;
0	294	g5024.t1	Staphylococcal nuclease homologue	-	-	-	-	-	0	-	0	541043144	56.85	A_suu	Ascaris suum	Eukaryota_Metazoa	6253	;cellular organisms;Eukaryota;Opisthokonta;Metazoa;Eumetazoa;Bilateria;Protostomia;Ecdysozoa;Nematoda;Chromadorea;Ascaridida;Ascaridoidea;Ascarididae;Ascaris;Ascaris suum;
0	294	g5024.t2	Staphylococcal nuclease homologue	-	-	-	-	-	0	-	0	541043144	56.85	A_suu	Ascaris suum	Eukaryota_Metazoa	6253	;cellular organisms;Eukaryota;Opisthokonta;Metazoa;Eumetazoa;Bilateria;Protostomia;Ecdysozoa;Nematoda;Chromadorea;Ascaridida;Ascaridoidea;Ascarididae;Ascaris;Ascaris suum;
0	250	g5062.t1	Peptidase family M49	-	-	-	-	-	-	0	0	268568310	60.4	C_bri	Caenorhabditis briggsae	Eukaryota_Metazoa	6238	;cellular organisms;Eukaryota;Opisthokonta;Metazoa;Eumetazoa;Bilateria;Protostomia;Ecdysozoa;Nematoda;Chromadorea;Rhabditida;Rhabditoidea;Rhabditidae;Peloderinae;Caenorhabditis;Caenorhabditis briggsae;
0	282	g511.t1	Integrase core domain	-	-	-	-	-	-	0	0	237845597	33.42	Toxop	Toxoplasma gondii ME49	Eukaryota_NO_Metazoa	508771	;cellular organisms;Eukaryota;Alveolata;Apicomplexa;Conoidasida;Coccidia;Eucoccidiorida;Eimeriorina;Sarcocystidae;Toxoplasma;Toxoplasma gondii;Toxoplasma gondii ME49;
0	334	g5110.t1	NLE (NUC135) domain	-	-	-	-	0	-	-	0	560140899	68.07	H_con	Haemonchus contortus	Eukaryota_Metazoa	6289	;cellular organisms;Eukaryota;Opisthokonta;Metazoa;Eumetazoa;Bilateria;Protostomia;Ecdysozoa;Nematoda;Chromadorea;Rhabditida;Strongylida;Trichostrongyloidea;Haemonchidae;Haemonchinae;Haemonchus;Haemonchus contortus;
0	250	g5132.t1	Elongation factor G C-terminus	-	-	-	-	-	-	0	0	308510592	75.76	C_rem	Caenorhabditis remanei	Eukaryota_Metazoa	31234	;cellular organisms;Eukaryota;Opisthokonta;Metazoa;Eumetazoa;Bilateria;Protostomia;Ecdysozoa;Nematoda;Chromadorea;Rhabditida;Rhabditoidea;Rhabditidae;Peloderinae;Caenorhabditis;Caenorhabditis remanei;
0	252	g5151.t1	Alanine dehydrogenase/PNT, N-terminal domain	-	-	-	-	-	-	0	0	560121867	71.89	H_con	Haemonchus contortus	Eukaryota_Metazoa	6289	;cellular organisms;Eukaryota;Opisthokonta;Metazoa;Eumetazoa;Bilateria;Protostomia;Ecdysozoa;Nematoda;Chromadorea;Rhabditida;Strongylida;Trichostrongyloidea;Haemonchidae;Haemonchinae;Haemonchus;Haemonchus contortus;
0	251	g5167.t1	tRNA synthetases class I (E and Q), catalytic domain	-	-	-	-	-	-	0	0	392901931	65.65	C_ele	Caenorhabditis elegans	Eukaryota_Metazoa	6239	;cellular organisms;Eukaryota;Opisthokonta;Metazoa;Eumetazoa;Bilateria;Protostomia;Ecdysozoa;Nematoda;Chromadorea;Rhabditida;Rhabditoidea;Rhabditidae;Peloderinae;Caenorhabditis;Caenorhabditis elegans;
0	251	g5231.t1	#N/A	-	-	-	-	-	-	8e-23	8e-23	237845595	53.33	Toxop	Toxoplasma gondii ME49	Eukaryota_NO_Metazoa	508771	;cellular organisms;Eukaryota;Alveolata;Apicomplexa;Conoidasida;Coccidia;Eucoccidiorida;Eimeriorina;Sarcocystidae;Toxoplasma;Toxoplasma gondii;Toxoplasma gondii ME49;
0	251	g5262.t1	DEAD/DEAH box helicase	-	-	-	-	-	-	0	0	170590328	55.06	B_mal	Brugia malayi	Eukaryota_Metazoa	6279	;cellular organisms;Eukaryota;Opisthokonta;Metazoa;Eumetazoa;Bilateria;Protostomia;Ecdysozoa;Nematoda;Chromadorea;Spirurida;Filarioidea;Onchocercidae;Brugia;Brugia malayi;
0	250	g5321.t1	Nicotinate phosphoribosyltransferase (NAPRTase) family	-	-	-	-	0	-	-	0	541048369	67.55	A_suu	Ascaris suum	Eukaryota_Metazoa	6253	;cellular organisms;Eukaryota;Opisthokonta;Metazoa;Eumetazoa;Bilateria;Protostomia;Ecdysozoa;Nematoda;Chromadorea;Ascaridida;Ascaridoidea;Ascarididae;Ascaris;Ascaris suum;
0	250	g5321.t2	Nicotinate phosphoribosyltransferase (NAPRTase) family	-	-	-	-	0	-	-	0	541048369	66.79	A_suu	Ascaris suum	Eukaryota_Metazoa	6253	;cellular organisms;Eukaryota;Opisthokonta;Metazoa;Eumetazoa;Bilateria;Protostomia;Ecdysozoa;Nematoda;Chromadorea;Ascaridida;Ascaridoidea;Ascarididae;Ascaris;Ascaris suum;
0	255	g5337.t1	Cation transporter/ATPase, N-terminus	-	-	-	-	-	-	0	0	193203354	49.77	C_ele	Caenorhabditis elegans	Eukaryota_Metazoa	6239	;cellular organisms;Eukaryota;Opisthokonta;Metazoa;Eumetazoa;Bilateria;Protostomia;Ecdysozoa;Nematoda;Chromadorea;Rhabditida;Rhabditoidea;Rhabditidae;Peloderinae;Caenorhabditis;Caenorhabditis elegans;
[truncated: 17,731 more rows]

## Sheet: AI-sup0
AI	query hits number	query name	Pfam	best evalue Archaea	best evalue Bacteria	best evalue Viroids	best evalue Viruses	best evalue Viridiplantae	best evalue Fungi	best evalue Other	best evalue Metazoa	best hit gi	best hit prct ident	best hit org nickname	best hit org full name	best hit taxo group	best hit taxid	best hit lineage
[truncated: 899 more rows]

[truncated: 5 more sheets: Stats-AI-sup0, AI-sup30-LGT, Stats-LGT, AI-sup0-sup70id, Conta-stats]
