# Supplementary material for: Signatures of the Evolution of Parthenogenesis and Cryptobiosis in the Genomes of Panagrolaimid Nematodes
Source: iScience. 2019 Oct 24;21:587–602. doi: 10.1016/j.isci.2019.10.039 (PMC6889759; doi:10.1016/j.isci.2019.10.039)
Supplement: Data S9. HGT AI-Predivivus, Related to Figures 4 and 5 — Detailed results of the AlienIndex-based primary HGT candidate screen per species in our analysis. [file mmc10.xlsx]

## Sheet: AI-raw
AI	query hits number	query name	best evalue Archaea	best evalue Bacteria	best evalue Viroids	best evalue Viruses	best evalue Viridiplantae	best evalue Fungi	best evalue Other	best evalue Metazoa	best hit gi	best hit prct ident	best hit org nickname	best hit org full name	best hit taxo group	best hit taxid	best hit lineage
460.517	250	g1438.t1	-	-	-	-	-	0	-	-	451996655	55.89	Bipol	Bipolaris maydis C5	Eukaryota_NO_Metazoa	701091	;cellular organisms;Eukaryota;Opisthokonta;Fungi;Dikarya;Ascomycota;saccharomyceta;Pezizomycotina;leotiomyceta;dothideomyceta;Dothideomycetes;Pleosporomycetidae;Pleosporales;Pleosporineae;Pleosporaceae;Bipolaris;Bipolaris maydis;Bipolaris maydis C5;
460.517	250	g2309.t1	-	-	-	-	-	0	-	-	451996655	54.02	Bipol	Bipolaris maydis C5	Eukaryota_NO_Metazoa	701091	;cellular organisms;Eukaryota;Opisthokonta;Fungi;Dikarya;Ascomycota;saccharomyceta;Pezizomycotina;leotiomyceta;dothideomyceta;Dothideomycetes;Pleosporomycetidae;Pleosporales;Pleosporineae;Pleosporaceae;Bipolaris;Bipolaris maydis;Bipolaris maydis C5;
460.517	250	g20861.t1	-	0	-	-	-	-	-	-	503341226	77.85	Rahne	Rahnella	Bacteria	34037	;cellular organisms;Bacteria;Proteobacteria;Gammaproteobacteria;Enterobacteriales;Enterobacteriaceae;Rahnella;
460.517	250	g21101.t1	-	0	-	-	-	-	-	-	655597319	89.1	P_vra	Pseudomonas vranovensis	Bacteria	321661	;cellular organisms;Bacteria;Proteobacteria;Gammaproteobacteria;Pseudomonadales;Pseudomonadaceae;Pseudomonas;Pseudomonas vranovensis;
460.517	250	g21106.t1	-	0	-	-	-	-	-	-	430006279	100	R_sp	Rhizobium sp.	Bacteria	391	;cellular organisms;Bacteria;Proteobacteria;Alphaproteobacteria;Rhizobiales;Rhizobiaceae;Rhizobium/Agrobacterium group;Rhizobium;Rhizobium sp.;
460.517	250	g21111.t1	-	0	-	-	-	-	-	-	430006287	99.79	R_sp	Rhizobium sp.	Bacteria	391	;cellular organisms;Bacteria;Proteobacteria;Alphaproteobacteria;Rhizobiales;Rhizobiaceae;Rhizobium/Agrobacterium group;Rhizobium;Rhizobium sp.;
460.517	250	g916.t1	-	-	-	-	-	0	-	-	628190946	52.34	Bipol	Bipolaris zeicola 26-R-13	Eukaryota_NO_Metazoa	930089	;cellular organisms;Eukaryota;Opisthokonta;Fungi;Dikarya;Ascomycota;saccharomyceta;Pezizomycotina;leotiomyceta;dothideomyceta;Dothideomycetes;Pleosporomycetidae;Pleosporales;Pleosporineae;Pleosporaceae;Bipolaris;Bipolaris zeicola;Bipolaris zeicola 26-R-13;
293.632	251	g7335.t1	-	-	-	-	-	3e-128	-	-	512380586	51.71	C_jad	Cyberlindnera jadinii	Eukaryota_NO_Metazoa	4903	;cellular organisms;Eukaryota;Opisthokonta;Fungi;Dikarya;Ascomycota;saccharomyceta;Saccharomycotina;Saccharomycetes;Saccharomycetales;Phaffomycetaceae;Cyberlindnera;Cyberlindnera jadinii;
281.021	62	g8345.t1	-	-	-	-	-	-	9e-123	-	470446768	43.27	Acant	Acanthamoeba castellanii str. Neff	Eukaryota_NO_Metazoa	1257118	;cellular organisms;Eukaryota;Amoebozoa;Discosea;Longamoebia;Centramoebida;Acanthamoebidae;Acanthamoeba;Acanthamoeba castellanii;Acanthamoeba castellanii str. Neff;
233.765	250	g21110.t1	-	3e-102	-	-	-	-	-	-	430006286	100	R_sp	Rhizobium sp.	Bacteria	391	;cellular organisms;Bacteria;Proteobacteria;Alphaproteobacteria;Rhizobiales;Rhizobiaceae;Rhizobium/Agrobacterium group;Rhizobium;Rhizobium sp.;
214.14	250	g21103.t1	-	1e-93	-	-	-	-	-	-	430006273	100	R_sp	Rhizobium sp.	Bacteria	391	;cellular organisms;Bacteria;Proteobacteria;Alphaproteobacteria;Rhizobiales;Rhizobiaceae;Rhizobium/Agrobacterium group;Rhizobium;Rhizobium sp.;
212.349	250	g21108.t1	-	6e-93	-	-	-	-	-	-	430006283	99.29	R_sp	Rhizobium sp.	Bacteria	391	;cellular organisms;Bacteria;Proteobacteria;Alphaproteobacteria;Rhizobiales;Rhizobiaceae;Rhizobium/Agrobacterium group;Rhizobium;Rhizobium sp.;
196.076	12	g21109.t1	-	7e-86	-	-	-	-	-	-	430006285	100	R_sp	Rhizobium sp.	Bacteria	391	;cellular organisms;Bacteria;Proteobacteria;Alphaproteobacteria;Rhizobiales;Rhizobiaceae;Rhizobium/Agrobacterium group;Rhizobium;Rhizobium sp.;
175.102	250	g11673.t1	-	-	-	-	-	9e-77	-	-	599157922	45.64	Asper	Aspergillus ruber CBS 135680	Eukaryota_NO_Metazoa	1388766	;cellular organisms;Eukaryota;Opisthokonta;Fungi;Dikarya;Ascomycota;saccharomyceta;Pezizomycotina;leotiomyceta;Eurotiomycetes;Eurotiomycetidae;Eurotiales;Aspergillaceae;Aspergillus;Aspergillus ruber;Aspergillus ruber CBS 135680;
164.688	673	g21102.t1	-	3e-72	-	-	-	-	-	-	549946618	88.89	O_int	Ochrobactrum intermedium	Bacteria	94625	;cellular organisms;Bacteria;Proteobacteria;Alphaproteobacteria;Rhizobiales;Brucellaceae;Ochrobactrum;Ochrobactrum intermedium;
129.861	250	g21104.t1	-	4e-57	-	-	-	-	-	-	430006275	100	R_sp	Rhizobium sp.	Bacteria	391	;cellular organisms;Bacteria;Proteobacteria;Alphaproteobacteria;Rhizobiales;Rhizobiaceae;Rhizobium/Agrobacterium group;Rhizobium;Rhizobium sp.;
124.445	47	g7909.t1	-	-	-	-	-	9e-55	-	-	238883813	39	Candi	Candida albicans WO-1	Eukaryota_NO_Metazoa	294748	;cellular organisms;Eukaryota;Opisthokonta;Fungi;Dikarya;Ascomycota;saccharomyceta;Saccharomycotina;Saccharomycetes;Saccharomycetales;Debaryomycetaceae;Candida/Lodderomyces clade;Candida;Candida albicans;Candida albicans WO-1;
121.344	250	g15612.t1	-	2e-53	-	-	-	-	-	-	496237899	45	Alish	Alishewanella	Bacteria	111142	;cellular organisms;Bacteria;Proteobacteria;Gammaproteobacteria;Alteromonadales;Alteromonadaceae;Alishewanella;
111.623	439	g13597.t1	-	-	-	-	0	-	-	3e-152	566150190	46.23	P_tri	Populus trichocarpa	Eukaryota_NO_Metazoa	3694	;cellular organisms;Eukaryota;Viridiplantae;Streptophyta;Streptophytina;Embryophyta;Tracheophyta;Euphyllophyta;Spermatophyta;Magnoliophyta;Mesangiospermae;eudicotyledons;Gunneridae;Pentapetalae;rosids;fabids;Malpighiales;Salicaceae;Saliceae;Populus;Populus trichocarpa;
109.138	250	g4394.t1	-	-	-	-	-	4e-48	-	-	50547323	52.35	Yarro	Yarrowia lipolytica CLIB122	Eukaryota_NO_Metazoa	284591	;cellular organisms;Eukaryota;Opisthokonta;Fungi;Dikarya;Ascomycota;saccharomyceta;Saccharomycotina;Saccharomycetes;Saccharomycetales;Dipodascaceae;Yarrowia;Yarrowia lipolytica;Yarrowia lipolytica CLIB122;
102.923	250	g21107.t1	-	2e-45	-	-	-	-	-	-	640482539	80.81	Mesor	Mesorhizobium	Bacteria	68287	;cellular organisms;Bacteria;Proteobacteria;Alphaproteobacteria;Rhizobiales;Phyllobacteriaceae;Mesorhizobium;
79.2042	45	g12407.t1	-	4e-35	-	-	-	-	-	-	505261566	47.97	R_den	Rhodanobacter denitrificans	Bacteria	666685	;cellular organisms;Bacteria;Proteobacteria;Gammaproteobacteria;Xanthomonadales;Xanthomonadaceae;Rhodanobacter;Rhodanobacter denitrificans;
72.5841	250	g22033.t1	-	3e-32	-	-	-	-	-	-	491923163	29.89	L_mir	Lautropia mirabilis	Bacteria	47671	;cellular organisms;Bacteria;Proteobacteria;Betaproteobacteria;Burkholderiales;Burkholderiaceae;Lautropia;Lautropia mirabilis;
71.7368	250	g23251.t1	-	7e-32	-	-	-	-	-	-	520764082	30.27	Oseda	Osedax symbiont Rs2	Bacteria	1330035	;cellular organisms;Bacteria;Proteobacteria;Gammaproteobacteria;Oceanospirillales;Oceanospirillaceae;unclassified Oceanospirillaceae;Osedax symbiont Rs2;
67.2858	250	g23250.t1	-	6e-30	-	-	-	-	-	-	652502608	28.29	P_ory	Pedobacter oryzae	Bacteria	1122943	;cellular organisms;Bacteria;Bacteroidetes/Chlorobi group;Bacteroidetes;Sphingobacteriia;Sphingobacteriales;Sphingobacteriaceae;Pedobacter;Pedobacter oryzae;
56.7661	251	g20254.t1	-	-	-	-	-	2e-127	-	9e-103	383465559	50.68	Ogata	Ogataea parapolymorpha DL-1	Eukaryota_NO_Metazoa	871575	;cellular organisms;Eukaryota;Opisthokonta;Fungi;Dikarya;Ascomycota;saccharomyceta;Saccharomycotina;Saccharomycetes;Saccharomycetales;Pichiaceae;Ogataea;Ogataea parapolymorpha;Ogataea parapolymorpha DL-1;
48.1311	100	g11453.t1	-	-	-	-	-	-	5e-69	4e-48	514696538	33.82	S_ros	Salpingoeca rosetta	Eukaryota_NO_Metazoa	946362	;cellular organisms;Eukaryota;Opisthokonta;Choanoflagellida;Salpingoecidae;Salpingoeca;Salpingoeca rosetta;
47.6611	34	g16403.t1	-	2e-21	-	-	-	-	-	-	516382756	36.49	B_kur	Burkholderia kururiensis	Bacteria	984307	;cellular organisms;Bacteria;Proteobacteria;Betaproteobacteria;Burkholderiales;Burkholderiaceae;Burkholderia;Burkholderia kururiensis;
46.1571	470	g10567.t1	-	-	-	-	9e-100	-	-	1e-79	255585245	58.8	R_com	Ricinus communis	Eukaryota_NO_Metazoa	3988	;cellular organisms;Eukaryota;Viridiplantae;Streptophyta;Streptophytina;Embryophyta;Tracheophyta;Euphyllophyta;Spermatophyta;Magnoliophyta;Mesangiospermae;eudicotyledons;Gunneridae;Pentapetalae;rosids;fabids;Malpighiales;Euphorbiaceae;Acalyphoideae;Acalypheae;Ricinus;Ricinus communis;
43.7491	336	g2115.t1	-	-	-	-	-	-	5e-36	5e-17	300123208	50.18	B_hom	Blastocystis hominis	Eukaryota_NO_Metazoa	12968	;cellular organisms;Eukaryota;Stramenopiles;Blastocystis;Blastocystis hominis;
39.9549	404	g11472.t1	-	-	-	-	-	-	4e-47	9e-30	300123208	49.73	B_hom	Blastocystis hominis	Eukaryota_NO_Metazoa	12968	;cellular organisms;Eukaryota;Stramenopiles;Blastocystis;Blastocystis hominis;
35.4551	68	g2892.t1	-	-	-	-	-	-	4e-16	-	568043625	52.38	P_par	Phytophthora parasitica	Eukaryota_NO_Metazoa	4792	;cellular organisms;Eukaryota;Stramenopiles;Oomycetes;Peronosporales;Phytophthora;Phytophthora parasitica;
35.3861	145	g19740.t1	-	-	-	-	-	-	3e-25	7e-10	300123208	47.3	B_hom	Blastocystis hominis	Eukaryota_NO_Metazoa	12968	;cellular organisms;Eukaryota;Stramenopiles;Blastocystis;Blastocystis hominis;
29.9336	10	g7395.t1	-	-	-	-	-	1e-13	-	-	363747800	54.02	Eremo	Eremothecium cymbalariae DBVPG#7215	Eukaryota_NO_Metazoa	931890	;cellular organisms;Eukaryota;Opisthokonta;Fungi;Dikarya;Ascomycota;saccharomyceta;Saccharomycotina;Saccharomycetes;Saccharomycetales;Saccharomycetaceae;Eremothecium;Eremothecium cymbalariae;Eremothecium cymbalariae DBVPG#7215;
26.427	42	g6993.t1	-	2e-18	-	-	-	-	-	6e-07	575445577	40.65	Mannh	Mannheimia varigena USDA-ARS-USMARC-1312	Bacteria	1434214	;cellular organisms;Bacteria;Proteobacteria;Gammaproteobacteria;Pasteurellales;Pasteurellaceae;Mannheimia;Mannheimia varigena;Mannheimia varigena USDA-ARS-USMARC-1312;
26.2447	362	g18846.t1	-	-	-	-	-	-	8e-26	2e-14	281208494	23.44	Polys	Polysphondylium pallidum PN500	Eukaryota_NO_Metazoa	670386	;cellular organisms;Eukaryota;Amoebozoa;Mycetozoa;Dictyosteliida;Polysphondylium;Polysphondylium pallidum;Polysphondylium pallidum PN500;
25.3284	13	g13802.t1	-	-	-	-	-	2e-33	-	2e-22	68491022	41.51	Candi	Candida albicans SC5314	Eukaryota_NO_Metazoa	237561	;cellular organisms;Eukaryota;Opisthokonta;Fungi;Dikarya;Ascomycota;saccharomyceta;Saccharomycotina;Saccharomycetes;Saccharomycetales;Debaryomycetaceae;Candida/Lodderomyces clade;Candida;Candida albicans;Candida albicans SC5314;
24.2298	3	g11787.t1	-	-	-	-	-	-	3e-11	-	672186394	31.41	Plasm	Plasmodium inui San Antonio 1	Eukaryota_NO_Metazoa	1237626	;cellular organisms;Eukaryota;Alveolata;Apicomplexa;Aconoidasida;Haemosporida;Plasmodium;Plasmodium (Plasmodium);Plasmodium inui;Plasmodium inui San Antonio 1;
23.0259	54	g22149.t1	-	4e-15	-	-	-	-	-	4e-05	653139857	32.69	C_ars	Chrysiogenes arsenatis	Bacteria	309797	;cellular organisms;Bacteria;Chrysiogenetes;Chrysiogenetes;Chrysiogenales;Chrysiogenaceae;Chrysiogenes;Chrysiogenes arsenatis;
22.1096	55	g10354.t1	-	-	-	-	-	-	1e-13	0.0004	570936334	27.76	Phyto	Phytophthora parasitica CJ01A1	Eukaryota_NO_Metazoa	1317063	;cellular organisms;Eukaryota;Stramenopiles;Oomycetes;Peronosporales;Phytophthora;Phytophthora parasitica;Phytophthora parasitica CJ01A1;
22.1096	250	g15234.t1	-	1e-18	-	-	-	-	-	4e-09	501219110	30.67	C_bur	Coxiella burnetii	Bacteria	777	;cellular organisms;Bacteria;Proteobacteria;Gammaproteobacteria;Legionellales;Coxiellaceae;Coxiella;Coxiella burnetii;
21.4164	250	g10833.t1	-	5e-33	-	-	-	-	-	1e-23	502817230	30.75	S_vio	Shewanella violacea	Bacteria	60217	;cellular organisms;Bacteria;Proteobacteria;Gammaproteobacteria;Alteromonadales;Shewanellaceae;Shewanella;Shewanella violacea;
20.8568	336	g22148.t1	-	7e-19	-	-	-	-	-	8e-10	652813175	56.41	Lachn	Lachnospiraceae bacterium V9D3004	Bacteria	1410632	;cellular organisms;Bacteria;Firmicutes;Clostridia;Clostridiales;Lachnospiraceae;unclassified Lachnospiraceae;Lachnospiraceae bacterium V9D3004;
19.337	870	g8771.t1	-	-	-	-	-	-	2e-39	5e-31	470293958	31.1	Capsa	Capsaspora owczarzaki ATCC 30864	Eukaryota_NO_Metazoa	595528	;cellular organisms;Eukaryota;Opisthokonta;Opisthokonta incertae sedis;Ichthyosporea;Capsaspora;Capsaspora owczarzaki;Capsaspora owczarzaki ATCC 30864;
18.6438	75	g4246.t1	-	-	-	-	-	4e-13	-	5e-05	242216186	36.3	Posti	Postia placenta Mad-698-R	Eukaryota_NO_Metazoa	561896	;cellular organisms;Eukaryota;Opisthokonta;Fungi;Dikarya;Basidiomycota;Agaricomycotina;Agaricomycetes;Agaricomycetes incertae sedis;Polyporales;Coriolaceae;Postia;Postia placenta;Postia placenta Mad-698-R;
18.4207	7	g20789.t1	-	-	-	-	-	1e-08	-	-	354545365	29.95	C_par	Candida parapsilosis	Eukaryota_NO_Metazoa	5480	;cellular organisms;Eukaryota;Opisthokonta;Fungi;Dikarya;Ascomycota;saccharomyceta;Saccharomycotina;Saccharomycetes;Saccharomycetales;Debaryomycetaceae;Candida/Lodderomyces clade;Candida;Candida parapsilosis;
18.4207	2	g22369.t1	-	-	-	-	1e-08	-	-	-	643728282	31.29	J_cur	Jatropha curcas	Eukaryota_NO_Metazoa	180498	;cellular organisms;Eukaryota;Viridiplantae;Streptophyta;Streptophytina;Embryophyta;Tracheophyta;Euphyllophyta;Spermatophyta;Magnoliophyta;Mesangiospermae;eudicotyledons;Gunneridae;Pentapetalae;rosids;fabids;Malpighiales;Euphorbiaceae;Crotonoideae;Jatropheae;Jatropha;Jatropha curcas;
17.7275	147	g10946.t1	-	-	-	-	-	2e-08	-	-	70983346	29.26	Asper	Aspergillus fumigatus Af293	Eukaryota_NO_Metazoa	330879	;cellular organisms;Eukaryota;Opisthokonta;Fungi;Dikarya;Ascomycota;saccharomyceta;Pezizomycotina;leotiomyceta;Eurotiomycetes;Eurotiomycetidae;Eurotiales;Aspergillaceae;Aspergillus;Aspergillus fumigatus;Aspergillus fumigatus Af293;
17.7275	250	g16878.t1	-	-	-	-	-	2e-137	-	1e-129	459366273	55.91	Candi	Candida maltosa Xu316	Eukaryota_NO_Metazoa	1245528	;cellular organisms;Eukaryota;Opisthokonta;Fungi;Dikarya;Ascomycota;saccharomyceta;Saccharomycotina;Saccharomycetes;Saccharomycetales;Debaryomycetaceae;Candida/Lodderomyces clade;Candida;Candida maltosa;Candida maltosa Xu316;
17.7275	4	g22981.t1	-	2e-08	-	-	-	-	-	-	493782112	30.53	L_ine	Lactobacillus iners	Bacteria	147802	;cellular organisms;Bacteria;Firmicutes;Bacilli;Lactobacillales;Lactobacillaceae;Lactobacillus;Lactobacillus iners;
17.7275	3	g6.t1	-	-	-	-	-	2e-08	-	-	595784356	48.57	Fomit	Fomitiporia mediterranea MF3/22	Eukaryota_NO_Metazoa	694068	;cellular organisms;Eukaryota;Opisthokonta;Fungi;Dikarya;Basidiomycota;Agaricomycotina;Agaricomycetes;Agaricomycetes incertae sedis;Hymenochaetales;Hymenochaetaceae;Fomitiporia;Fomitiporia mediterranea;Fomitiporia mediterranea MF3/22;
17.3221	1	g14612.t1	-	3e-08	-	-	-	-	-	-	627103422	28.09	Mycob	Mycobacterium tuberculosis XTB13-089	Bacteria	1427183	;cellular organisms;Bacteria;Actinobacteria;Actinobacteria;Actinobacteridae;Actinomycetales;Corynebacterineae;Mycobacteriaceae;Mycobacterium;Mycobacterium tuberculosis complex;Mycobacterium tuberculosis;Mycobacterium tuberculosis XTB13-089;
17.0344	1	g14612.t2	-	4e-08	-	-	-	-	-	-	627103422	28.09	Mycob	Mycobacterium tuberculosis XTB13-089	Bacteria	1427183	;cellular organisms;Bacteria;Actinobacteria;Actinobacteria;Actinobacteridae;Actinomycetales;Corynebacterineae;Mycobacteriaceae;Mycobacterium;Mycobacterium tuberculosis complex;Mycobacterium tuberculosis;Mycobacterium tuberculosis XTB13-089;
17.0344	10	g370.t1	-	-	-	-	-	4e-08	-	-	667646709	20.74	Beauv	Beauveria bassiana ARSEF 2860	Eukaryota_NO_Metazoa	655819	;cellular organisms;Eukaryota;Opisthokonta;Fungi;Dikarya;Ascomycota;saccharomyceta;Pezizomycotina;leotiomyceta;sordariomyceta;Sordariomycetes;Hypocreomycetidae;Hypocreales;Cordycipitaceae;Beauveria;Beauveria bassiana;Beauveria bassiana ARSEF 2860;
16.8112	63	g10136.t1	-	-	-	-	-	-	5e-08	-	397625827	29.81	T_oce	Thalassiosira oceanica	Eukaryota_NO_Metazoa	159749	;cellular organisms;Eukaryota;Stramenopiles;Bacillariophyta;Coscinodiscophyceae;Thalassiosirophycidae;Thalassiosirales;Thalassiosiraceae;Thalassiosira;Thalassiosira oceanica;
16.8112	9	g24006.t1	-	-	-	-	-	-	5e-08	-	298710353	45.13	E_sil	Ectocarpus siliculosus	Eukaryota_NO_Metazoa	2880	;cellular organisms;Eukaryota;Stramenopiles;PX clade;Phaeophyceae;Ectocarpales;Ectocarpaceae;Ectocarpus;Ectocarpus siliculosus;
16.8112	22	g7695.t1	-	-	-	2e-11	-	-	-	0.0004	56713401	52.11	V_vir	Vaccinia virus	Viruses	10245	;Viruses;dsDNA viruses, no RNA stage;Poxviridae;Chordopoxvirinae;Orthopoxvirus;Vaccinia virus;
16.6289	43	g19314.t1	-	-	-	-	-	-	6e-15	1e-07	301106627	69.16	Phyto	Phytophthora infestans T30-4	Eukaryota_NO_Metazoa	403677	;cellular organisms;Eukaryota;Stramenopiles;Oomycetes;Peronosporales;Phytophthora;Phytophthora infestans;Phytophthora infestans T30-4;
16.1181	5	g17033.t1	-	-	-	-	-	-	1e-07	-	145482197	26.85	Param	Paramecium tetraurelia strain d4-2	Eukaryota_NO_Metazoa	412030	;cellular organisms;Eukaryota;Alveolata;Ciliophora;Intramacronucleata;Oligohymenophorea;Peniculida;Parameciidae;Paramecium;Paramecium tetraurelia;Paramecium tetraurelia strain d4-2;
16.1181	2	g22968.t1	-	1e-07	-	-	-	-	-	-	511537534	25.63	G_san	Gemella sanguinis	Bacteria	84135	;cellular organisms;Bacteria;Firmicutes;Bacilli;Bacillales;Bacillales incertae sedis;Bacillales Family XI. Incertae Sedis;Gemella;Gemella sanguinis;
16.0127	35	g13262.t1	-	-	-	-	-	-	1e-19	9e-13	123367465	30	Trich	Trichomonas vaginalis G3	Eukaryota_NO_Metazoa	412133	;cellular organisms;Eukaryota;Parabasalia;Trichomonadida;Trichomonadidae;Trichomonas;Trichomonas vaginalis;Trichomonas vaginalis G3;
15.6073	255	g7554.t1	-	-	-	-	-	-	1e-31	6e-25	330841406	29.68	D_pur	Dictyostelium purpureum	Eukaryota_NO_Metazoa	5786	;cellular organisms;Eukaryota;Amoebozoa;Mycetozoa;Dictyosteliida;Dictyostelium;Dictyostelium purpureum;
15.4249	255	g7554.t2	-	-	-	-	-	-	4e-31	2e-24	330841406	29.68	D_pur	Dictyostelium purpureum	Eukaryota_NO_Metazoa	5786	;cellular organisms;Eukaryota;Amoebozoa;Mycetozoa;Dictyosteliida;Dictyostelium;Dictyostelium purpureum;
15.4249	27	g8237.t1	-	-	-	-	-	2e-07	-	-	384485053	28.38	Rhizo	Rhizopus delemar RA 99-880	Eukaryota_NO_Metazoa	246409	;cellular organisms;Eukaryota;Opisthokonta;Fungi;Fungi incertae sedis;Early diverging fungal lineages;Mucoromycotina;Mucorales;Mucorineae;Rhizopodaceae;Rhizopus;Rhizopus delemar;Rhizopus delemar RA 99-880;
15.0195	24	g14273.t1	-	-	-	-	-	-	3e-11	0.0001	32364679	32.32	E_inv	Entamoeba invadens	Eukaryota_NO_Metazoa	33085	;cellular organisms;Eukaryota;Amoebozoa;Archamoebae;Entamoebidae;Entamoeba;Entamoeba invadens;
15.0195	4	g17033.t2	-	-	-	-	-	-	3e-07	-	145482197	26.85	Param	Paramecium tetraurelia strain d4-2	Eukaryota_NO_Metazoa	412030	;cellular organisms;Eukaryota;Alveolata;Ciliophora;Intramacronucleata;Oligohymenophorea;Peniculida;Parameciidae;Paramecium;Paramecium tetraurelia;Paramecium tetraurelia strain d4-2;
14.9141	250	g9617.t1	-	-	-	-	-	-	2e-44	6e-38	568102163	46.34	Phyto	Phytophthora parasitica INRA-310	Eukaryota_NO_Metazoa	761204	;cellular organisms;Eukaryota;Stramenopiles;Oomycetes;Peronosporales;Phytophthora;Phytophthora parasitica;Phytophthora parasitica INRA-310;
14.7318	5	g1857.t1	-	4e-07	-	-	-	-	-	-	575445577	37.04	Mannh	Mannheimia varigena USDA-ARS-USMARC-1312	Bacteria	1434214	;cellular organisms;Bacteria;Proteobacteria;Gammaproteobacteria;Pasteurellales;Pasteurellaceae;Mannheimia;Mannheimia varigena;Mannheimia varigena USDA-ARS-USMARC-1312;
14.5087	2	g14702.t1	-	-	-	-	-	-	5e-07	-	514684416	27.62	S_ros	Salpingoeca rosetta	Eukaryota_NO_Metazoa	946362	;cellular organisms;Eukaryota;Opisthokonta;Choanoflagellida;Salpingoecidae;Salpingoeca;Salpingoeca rosetta;
14.5087	6	g4377.t1	-	-	-	-	-	-	5e-07	-	261327858	43.55	Trypa	Trypanosoma brucei gambiense DAL972	Eukaryota_NO_Metazoa	679716	;cellular organisms;Eukaryota;Euglenozoa;Kinetoplastida;Trypanosomatidae;Trypanosoma;Trypanozoon;Trypanosoma brucei;Trypanosoma brucei gambiense;Trypanosoma brucei gambiense DAL972;
14.3263	22	g3.t1	-	-	-	-	6e-07	-	-	-	657371345	56.67	M_tru	Medicago truncatula	Eukaryota_NO_Metazoa	3880	;cellular organisms;Eukaryota;Viridiplantae;Streptophyta;Streptophytina;Embryophyta;Tracheophyta;Euphyllophyta;Spermatophyta;Magnoliophyta;Mesangiospermae;eudicotyledons;Gunneridae;Pentapetalae;rosids;fabids;Fabales;Fabaceae;Papilionoideae;Trifolieae;Medicago;Medicago truncatula;
13.9209	3	g1859.t1	-	-	-	-	-	-	9e-07	-	672186394	31.58	Plasm	Plasmodium inui San Antonio 1	Eukaryota_NO_Metazoa	1237626	;cellular organisms;Eukaryota;Alveolata;Apicomplexa;Aconoidasida;Haemosporida;Plasmodium;Plasmodium (Plasmodium);Plasmodium inui;Plasmodium inui San Antonio 1;
13.8155	162	g1718.t1	-	-	-	-	2e-12	-	-	2e-06	361066455	36.61	P_rad	Pinus radiata	Eukaryota_NO_Metazoa	3347	;cellular organisms;Eukaryota;Viridiplantae;Streptophyta;Streptophytina;Embryophyta;Tracheophyta;Euphyllophyta;Spermatophyta;Acrogymnospermae;Pinidae;Pinales;Pinaceae;Pinus;Pinus;Pinus radiata;
13.8155	17	g7397.t1	-	-	-	-	-	1e-06	-	-	557723893	38.51	Bysso	Byssochlamys spectabilis No. 5	Eukaryota_NO_Metazoa	1356009	;cellular organisms;Eukaryota;Opisthokonta;Fungi;Dikarya;Ascomycota;saccharomyceta;Pezizomycotina;leotiomyceta;Eurotiomycetes;Eurotiomycetidae;Eurotiales;Thermoascaceae;Byssochlamys;Byssochlamys spectabilis;Byssochlamys spectabilis No. 5;
13.41	250	g11784.t1	3e-34	-	-	-	-	-	-	2e-28	495287612	34.53	H_lim	Haloterrigena limicola	Archaea	370323	;cellular organisms;Archaea;Euryarchaeota;Halobacteria;Halobacteriales;Halobacteriaceae;Haloterrigena;Haloterrigena limicola;
13.1224	25	g9660.t1	-	4e-11	-	-	-	-	-	2e-05	663126323	43.14	Strep	Streptomyces sp. NRRL S-813	Bacteria	1463919	;cellular organisms;Bacteria;Actinobacteria;Actinobacteria;Actinobacteridae;Actinomycetales;Streptomycineae;Streptomycetaceae;Streptomyces;Streptomyces sp. NRRL S-813;
13.1224	778	g8769.t1	-	-	-	-	-	-	4e-37	2e-31	470293958	31.37	Capsa	Capsaspora owczarzaki ATCC 30864	Eukaryota_NO_Metazoa	595528	;cellular organisms;Eukaryota;Opisthokonta;Opisthokonta incertae sedis;Ichthyosporea;Capsaspora;Capsaspora owczarzaki;Capsaspora owczarzaki ATCC 30864;
12.7169	3	g17358.t1	-	3e-06	-	-	-	-	-	-	547519469	40.98	Diali	Dialister sp. CAG:486	Bacteria	1262870	;cellular organisms;Bacteria;Firmicutes;Negativicutes;Selenomonadales;Veillonellaceae;Dialister;environmental samples;Dialister sp. CAG:486;
12.7169	20	g19970.t1	-	-	-	-	3e-06	-	-	-	255550036	28.75	R_com	Ricinus communis	Eukaryota_NO_Metazoa	3988	;cellular organisms;Eukaryota;Viridiplantae;Streptophyta;Streptophytina;Embryophyta;Tracheophyta;Euphyllophyta;Spermatophyta;Magnoliophyta;Mesangiospermae;eudicotyledons;Gunneridae;Pentapetalae;rosids;fabids;Malpighiales;Euphorbiaceae;Acalyphoideae;Acalypheae;Ricinus;Ricinus communis;
12.7169	2	g23628.t1	-	-	-	-	-	-	3e-06	-	145533218	35.11	Param	Paramecium tetraurelia strain d4-2	Eukaryota_NO_Metazoa	412030	;cellular organisms;Eukaryota;Alveolata;Ciliophora;Intramacronucleata;Oligohymenophorea;Peniculida;Parameciidae;Paramecium;Paramecium tetraurelia;Paramecium tetraurelia strain d4-2;
12.7169	1	g5170.t1	-	-	-	-	-	-	3e-06	-	514486532	36.9	Capsa	Capsaspora owczarzaki ATCC 30864	Eukaryota_NO_Metazoa	595528	;cellular organisms;Eukaryota;Opisthokonta;Opisthokonta incertae sedis;Ichthyosporea;Capsaspora;Capsaspora owczarzaki;Capsaspora owczarzaki ATCC 30864;
12.6115	21	g19907.t2	-	-	-	-	-	-	1e-09	0.0003	281208823	39.23	Polys	Polysphondylium pallidum PN500	Eukaryota_NO_Metazoa	670386	;cellular organisms;Eukaryota;Amoebozoa;Mycetozoa;Dictyosteliida;Polysphondylium;Polysphondylium pallidum;Polysphondylium pallidum PN500;
12.6115	12	g9178.t1	-	1e-09	-	-	-	-	-	0.0003	642956095	30.99	S_ira	Streptomyces iranensis	Bacteria	576784	;cellular organisms;Bacteria;Actinobacteria;Actinobacteria;Actinobacteridae;Actinomycetales;Streptomycineae;Streptomycetaceae;Streptomyces;Streptomyces iranensis;
12.4292	21	g1510.t1	-	4e-06	-	-	-	-	-	-	672359730	54.79	Amyco	Amycolatopsis methanolica 239	Bacteria	1068978	;cellular organisms;Bacteria;Actinobacteria;Actinobacteria;Actinobacteridae;Actinomycetales;Pseudonocardineae;Pseudonocardiaceae;Amycolatopsis;Amycolatopsis methanolica;Amycolatopsis methanolica 239;
12.4292	3	g1504.t1	-	-	-	-	-	-	4e-06	-	608661555	52.73	G_nip	Gregarina niphandrodes	Eukaryota_NO_Metazoa	110365	;cellular organisms;Eukaryota;Alveolata;Apicomplexa;Conoidasida;Gregarinasina;Eugregarinorida;Gregarinidae;Gregarina;Gregarina niphandrodes;
12.4292	4	g15183.t1	-	4e-06	-	-	-	-	-	-	544740937	26.8	S_ova	Sporomusa ovata	Bacteria	2378	;cellular organisms;Bacteria;Firmicutes;Negativicutes;Selenomonadales;Veillonellaceae;Sporomusa;Sporomusa ovata;
12.4292	6	g19491.t1	-	-	-	-	-	4e-06	-	-	85118928	25.49	Neuro	Neurospora crassa OR74A	Eukaryota_NO_Metazoa	367110	;cellular organisms;Eukaryota;Opisthokonta;Fungi;Dikarya;Ascomycota;saccharomyceta;Pezizomycotina;leotiomyceta;sordariomyceta;Sordariomycetes;Sordariomycetidae;Sordariales;Sordariaceae;Neurospora;Neurospora crassa;Neurospora crassa OR74A;
12.2061	21	g19907.t1	-	-	-	-	-	-	1e-09	0.0002	281208823	39.23	Polys	Polysphondylium pallidum PN500	Eukaryota_NO_Metazoa	670386	;cellular organisms;Eukaryota;Amoebozoa;Mycetozoa;Dictyosteliida;Polysphondylium;Polysphondylium pallidum;Polysphondylium pallidum PN500;
12.2061	4	g23767.t1	-	-	-	-	-	-	5e-06	-	672198349	57.89	Plasm	Plasmodium inui San Antonio 1	Eukaryota_NO_Metazoa	1237626	;cellular organisms;Eukaryota;Alveolata;Apicomplexa;Aconoidasida;Haemosporida;Plasmodium;Plasmodium (Plasmodium);Plasmodium inui;Plasmodium inui San Antonio 1;
12.2061	2	g7431.t1	-	5e-06	-	-	-	-	-	-	499227784	23.44	M_pul	Mycoplasma pulmonis	Bacteria	2107	;cellular organisms;Bacteria;Tenericutes;Mollicutes;Mycoplasmatales;Mycoplasmataceae;Mycoplasma;Mycoplasma pulmonis;
12.0238	4	g16078.t1	-	-	-	-	-	6e-06	-	-	595475843	52.54	Rhizo	Rhizophagus irregularis DAOM 197198w	Eukaryota_NO_Metazoa	1432141	;cellular organisms;Eukaryota;Opisthokonta;Fungi;Glomeromycota;Glomeromycetes;Glomerales;Glomeraceae;Rhizophagus;Rhizophagus irregularis;Rhizophagus irregularis DAOM 197198w;
12.0238	4	g24169.t1	-	-	-	-	-	-	6e-06	-	348677366	25.62	P_soj	Phytophthora sojae	Eukaryota_NO_Metazoa	67593	;cellular organisms;Eukaryota;Stramenopiles;Oomycetes;Peronosporales;Phytophthora;Phytophthora sojae;
12.0238	48	g24102.t1	-	-	-	-	6e-06	-	-	-	357454863	30.58	M_tru	Medicago truncatula	Eukaryota_NO_Metazoa	3880	;cellular organisms;Eukaryota;Viridiplantae;Streptophyta;Streptophytina;Embryophyta;Tracheophyta;Euphyllophyta;Spermatophyta;Magnoliophyta;Mesangiospermae;eudicotyledons;Gunneridae;Pentapetalae;rosids;fabids;Fabales;Fabaceae;Papilionoideae;Trifolieae;Medicago;Medicago truncatula;
12.0238	1	g8516.t1	-	-	-	-	6e-06	-	-	-	514755949	23.81	S_ita	Setaria italica	Eukaryota_NO_Metazoa	4555	;cellular organisms;Eukaryota;Viridiplantae;Streptophyta;Streptophytina;Embryophyta;Tracheophyta;Euphyllophyta;Spermatophyta;Magnoliophyta;Mesangiospermae;Liliopsida;Petrosaviidae;commelinids;Poales;Poaceae;PACMAD clade;Panicoideae;Paniceae;Setaria;Setaria italica;
11.9184	149	g13673.t1	-	-	-	-	-	2e-20	-	3e-15	552936497	36.67	Rhizo	Rhizophagus irregularis DAOM 181602	Eukaryota_NO_Metazoa	747089	;cellular organisms;Eukaryota;Opisthokonta;Fungi;Glomeromycota;Glomeromycetes;Glomerales;Glomeraceae;Rhizophagus;Rhizophagus irregularis;Rhizophagus irregularis DAOM 181602;
11.8696	3	g1980.t1	-	-	-	-	-	7e-06	-	-	596723877	32.67	Colle	Colletotrichum gloeosporioides Nara gc5	Eukaryota_NO_Metazoa	1213859	;cellular organisms;Eukaryota;Opisthokonta;Fungi;Dikarya;Ascomycota;saccharomyceta;Pezizomycotina;leotiomyceta;sordariomyceta;Sordariomycetes;Hypocreomycetidae;Glomerellales;Glomerellaceae;mitosporic Glomerellaceae;Colletotrichum;Colletotrichum gloeosporioides;Colletotrichum gloeosporioides Nara gc5;
11.7361	2	g1953.t1	-	-	-	-	-	-	8e-06	-	546301375	27.4	C_cri	Chondrus crispus	Eukaryota_NO_Metazoa	2769	;cellular organisms;Eukaryota;Rhodophyta;Florideophyceae;Gigartinales;Gigartinaceae;Chondrus;Chondrus crispus;
11.7361	12	g19704.t1	-	-	-	-	-	-	8e-06	-	544215303	27.03	Cyani	Cyanidioschyzon merolae strain 10D	Eukaryota_NO_Metazoa	280699	;cellular organisms;Eukaryota;Rhodophyta;Bangiophyceae;Cyanidiales;Cyanidiaceae;Cyanidioschyzon;Cyanidioschyzon merolae;Cyanidioschyzon merolae strain 10D;
11.6183	1	g11303.t1	-	9e-06	-	-	-	-	-	-	601041783	43.66	Actin	Actinotalea ferrariae CF5-4	Bacteria	948458	;cellular organisms;Bacteria;Actinobacteria;Actinobacteria;Actinobacteridae;Actinomycetales;Micrococcineae;Cellulomonadaceae;Actinotalea;Actinotalea ferrariae;Actinotalea ferrariae CF5-4;
11.6183	6	g2741.t1	-	9e-06	-	-	-	-	-	-	639724316	33.33	Clost	Clostridiales bacterium VE202-07	Bacteria	1232448	;cellular organisms;Bacteria;Firmicutes;Clostridia;Clostridiales;unclassified Clostridiales;unclassified Clostridiales (miscellaneous);Clostridiales bacterium VE202-07;
11.5129	251	g17028.t1	-	3e-27	-	-	-	-	-	3e-22	663401205	50	S_pur	Streptomyces purpeofuscus	Bacteria	67352	;cellular organisms;Bacteria;Actinobacteria;Actinobacteria;Actinobacteridae;Actinomycetales;Streptomycineae;Streptomycetaceae;Streptomyces;Streptomyces purpeofuscus;
11.5129	251	g23551.t1	-	-	-	-	-	2e-145	-	2e-140	459366273	57.76	Candi	Candida maltosa Xu316	Eukaryota_NO_Metazoa	1245528	;cellular organisms;Eukaryota;Opisthokonta;Fungi;Dikarya;Ascomycota;saccharomyceta;Saccharomycotina;Saccharomycetes;Saccharomycetales;Debaryomycetaceae;Candida/Lodderomyces clade;Candida;Candida maltosa;Candida maltosa Xu316;
11.5129	16	g6958.t1	-	-	-	-	2e-12	-	-	2e-07	145356658	34.67	Ostre	Ostreococcus lucimarinus CCE9901	Eukaryota_NO_Metazoa	436017	;cellular organisms;Eukaryota;Viridiplantae;Chlorophyta;Mamiellophyceae;Mamiellales;Bathycoccaceae;Ostreococcus;Ostreococcus 'lucimarinus';Ostreococcus lucimarinus CCE9901;
11.2616	46	g2923.t1	-	-	-	-	-	-	9e-12	7e-07	348682118	26.44	P_soj	Phytophthora sojae	Eukaryota_NO_Metazoa	67593	;cellular organisms;Eukaryota;Stramenopiles;Oomycetes;Peronosporales;Phytophthora;Phytophthora sojae;
11.2252	67	g19407.t1	-	-	-	-	-	-	4e-18	3e-13	124804133	28.65	Plasm	Plasmodium falciparum 3D7	Eukaryota_NO_Metazoa	36329	;cellular organisms;Eukaryota;Alveolata;Apicomplexa;Aconoidasida;Haemosporida;Plasmodium;Plasmodium (Laverania);Plasmodium falciparum;Plasmodium falciparum 3D7;
11.1765	250	g23984.t1	-	-	-	-	7e-70	-	-	5e-65	672115228	44.57	P_dac	Phoenix dactylifera	Eukaryota_NO_Metazoa	42345	;cellular organisms;Eukaryota;Viridiplantae;Streptophyta;Streptophytina;Embryophyta;Tracheophyta;Euphyllophyta;Spermatophyta;Magnoliophyta;Mesangiospermae;Liliopsida;Petrosaviidae;commelinids;Arecales;Arecaceae;Coryphoideae;Phoeniceae;Phoenix;Phoenix dactylifera;
11.1075	65	g1419.t1	-	3e-10	-	-	-	-	-	2e-05	495351923	30.82	Pseud	Pseudomonas sp. GM79	Bacteria	1144338	;cellular organisms;Bacteria;Proteobacteria;Gammaproteobacteria;Pseudomonadales;Pseudomonadaceae;Pseudomonas;Pseudomonas sp. GM79;
11.1075	250	g16721.t1	-	-	-	-	-	9e-39	-	6e-34	501752500	43.48	Taphr	Taphrina deformans PYCC 5710	Eukaryota_NO_Metazoa	1097556	;cellular organisms;Eukaryota;Opisthokonta;Fungi;Dikarya;Ascomycota;Taphrinomycotina;Taphrinomycetes;Taphrinales;Taphrinaceae;Taphrina;Taphrina deformans;Taphrina deformans PYCC 5710;
10.9533	238	g12462.t1	-	-	-	-	7e-09	-	-	0.0004	297839379	32.09	Arabi	Arabidopsis lyrata subsp. lyrata	Eukaryota_NO_Metazoa	81972	;cellular organisms;Eukaryota;Viridiplantae;Streptophyta;Streptophytina;Embryophyta;Tracheophyta;Euphyllophyta;Spermatophyta;Magnoliophyta;Mesangiospermae;eudicotyledons;Gunneridae;Pentapetalae;rosids;malvids;Brassicales;Brassicaceae;Camelineae;Arabidopsis;Arabidopsis lyrata;Arabidopsis lyrata subsp. lyrata;
10.8198	14	g9839.t1	-	-	-	-	-	2e-09	-	0.0001	618818596	52.58	Stere	Stereum hirsutum FP-91666 SS1	Eukaryota_NO_Metazoa	721885	;cellular organisms;Eukaryota;Opisthokonta;Fungi;Dikarya;Basidiomycota;Agaricomycotina;Agaricomycetes;Agaricomycetes incertae sedis;Russulales;Stereaceae;Stereum;Stereum hirsutum;Stereum hirsutum FP-91666 SS1;
10.8198	1	g10196.t2	-	2e-05	-	-	-	-	-	-	491541369	26	H_kun	Helcococcus kunzii	Bacteria	40091	;cellular organisms;Bacteria;Firmicutes;Clostridia;Clostridiales;Clostridiales incertae sedis;Clostridiales Family XI. Incertae Sedis;Helcococcus;Helcococcus kunzii;
10.8198	6	g10953.t2	-	-	-	-	-	2e-05	-	-	50308437	38.26	Kluyv	Kluyveromyces lactis NRRL Y-1140	Eukaryota_NO_Metazoa	284590	;cellular organisms;Eukaryota;Opisthokonta;Fungi;Dikarya;Ascomycota;saccharomyceta;Saccharomycotina;Saccharomycetes;Saccharomycetales;Saccharomycetaceae;Kluyveromyces;Kluyveromyces lactis;Kluyveromyces lactis NRRL Y-1140;
10.8198	1	g16651.t1	-	2e-05	-	-	-	-	-	-	493782112	33.68	L_ine	Lactobacillus iners	Bacteria	147802	;cellular organisms;Bacteria;Firmicutes;Bacilli;Lactobacillales;Lactobacillaceae;Lactobacillus;Lactobacillus iners;
10.8198	1	g17508.t1	-	-	-	-	-	-	2e-05	-	71029838	26.4	Theil	Theileria parva strain Muguga	Eukaryota_NO_Metazoa	333668	;cellular organisms;Eukaryota;Alveolata;Apicomplexa;Aconoidasida;Piroplasmida;Theileriidae;Theileria;Theileria parva;Theileria parva strain Muguga;
10.8198	91	g20917.t1	-	2e-11	-	-	-	-	-	1e-06	529047289	29.72	Alicy	Alicyclobacillus acidoterrestris ATCC 49025	Bacteria	1356854	;cellular organisms;Bacteria;Firmicutes;Bacilli;Bacillales;Alicyclobacillaceae;Alicyclobacillus;Alicyclobacillus acidoterrestris;Alicyclobacillus acidoterrestris ATCC 49025;
10.8198	10	g6535.t1	-	-	-	-	-	2e-05	-	-	354547268	37.04	C_par	Candida parapsilosis	Eukaryota_NO_Metazoa	5480	;cellular organisms;Eukaryota;Opisthokonta;Fungi;Dikarya;Ascomycota;saccharomyceta;Saccharomycotina;Saccharomycetes;Saccharomycetales;Debaryomycetaceae;Candida/Lodderomyces clade;Candida;Candida parapsilosis;
10.8198	4	g7394.t1	-	-	-	-	-	-	2e-05	-	608686241	58.75	G_nip	Gregarina niphandrodes	Eukaryota_NO_Metazoa	110365	;cellular organisms;Eukaryota;Alveolata;Apicomplexa;Conoidasida;Gregarinasina;Eugregarinorida;Gregarinidae;Gregarina;Gregarina niphandrodes;
10.8198	250	g7839.t1	-	-	-	-	-	-	2e-12	1e-07	426263302	29.94	u_euk	uncultured eukaryote	Eukaryota_NO_Metazoa	100272	;cellular organisms;Eukaryota;environmental samples;uncultured eukaryote;
10.8198	24	g8951.t2	-	-	-	-	-	4e-09	-	0.0002	302881251	22.81	Nectr	Nectria haematococca mpVI 77-13-4	Eukaryota_NO_Metazoa	660122	;cellular organisms;Eukaryota;Opisthokonta;Fungi;Dikarya;Ascomycota;saccharomyceta;Pezizomycotina;leotiomyceta;sordariomyceta;Sordariomycetes;Hypocreomycetidae;Hypocreales;Nectriaceae;Fusarium;Fusarium solani species complex;Nectria haematococca;Nectria haematococca mpVI;Nectria haematococca mpVI 77-13-4;
10.5321	152	g22186.t1	-	-	-	-	8e-11	-	-	3e-06	225462070	23.71	V_vin	Vitis vinifera	Eukaryota_NO_Metazoa	29760	;cellular organisms;Eukaryota;Viridiplantae;Streptophyta;Streptophytina;Embryophyta;Tracheophyta;Euphyllophyta;Spermatophyta;Magnoliophyta;Mesangiospermae;eudicotyledons;Gunneridae;Pentapetalae;rosids;rosids incertae sedis;Vitales;Vitaceae;Vitis;Vitis vinifera;
10.4143	13	g9876.t1	-	3e-05	-	-	-	-	-	-	627859029	25	Borde	Bordetella pertussis B200	Bacteria	1458277	;cellular organisms;Bacteria;Proteobacteria;Betaproteobacteria;Burkholderiales;Alcaligenaceae;Bordetella;Bordetella pertussis;Bordetella pertussis B200;
10.4143	1	g19196.t1	-	-	-	-	-	-	3e-05	-	224015671	31.82	Thala	Thalassiosira pseudonana CCMP1335	Eukaryota_NO_Metazoa	296543	;cellular organisms;Eukaryota;Stramenopiles;Bacillariophyta;Coscinodiscophyceae;Thalassiosirophycidae;Thalassiosirales;Thalassiosiraceae;Thalassiosira;Thalassiosira pseudonana;Thalassiosira pseudonana CCMP1335;
10.4143	5	g20859.t1	-	-	-	-	-	-	3e-05	-	568106371	27.15	Phyto	Phytophthora parasitica INRA-310	Eukaryota_NO_Metazoa	761204	;cellular organisms;Eukaryota;Stramenopiles;Oomycetes;Peronosporales;Phytophthora;Phytophthora parasitica;Phytophthora parasitica INRA-310;
10.309	250	g3178.t1	-	-	-	-	1e-15	-	-	3e-11	629105791	29.27	E_gra	Eucalyptus grandis	Eukaryota_NO_Metazoa	71139	;cellular organisms;Eukaryota;Viridiplantae;Streptophyta;Streptophytina;Embryophyta;Tracheophyta;Euphyllophyta;Spermatophyta;Magnoliophyta;Mesangiospermae;eudicotyledons;Gunneridae;Pentapetalae;rosids;malvids;Myrtales;Myrtaceae;Eucalyptus;Eucalyptus grandis;
10.2602	280	g7553.t1	-	-	-	-	-	-	7e-44	2e-39	223993419	33.88	Thala	Thalassiosira pseudonana CCMP1335	Eukaryota_NO_Metazoa	296543	;cellular organisms;Eukaryota;Stramenopiles;Bacillariophyta;Coscinodiscophyceae;Thalassiosirophycidae;Thalassiosirales;Thalassiosiraceae;Thalassiosira;Thalassiosira pseudonana;Thalassiosira pseudonana CCMP1335;
10.1266	1	g10196.t1	-	4e-05	-	-	-	-	-	-	491541369	26	H_kun	Helcococcus kunzii	Bacteria	40091	;cellular organisms;Bacteria;Firmicutes;Clostridia;Clostridiales;Clostridiales incertae sedis;Clostridiales Family XI. Incertae Sedis;Helcococcus;Helcococcus kunzii;
10.1266	224	g11788.t1	-	2e-10	-	-	-	-	-	5e-06	504984410	40.48	Geitl	Geitlerinema sp. PCC 7407	Bacteria	1173025	;cellular organisms;Bacteria;Cyanobacteria;Oscillatoriophycideae;Oscillatoriales;Geitlerinema;Geitlerinema sp. PCC 7407;
10.1266	5	g23530.t1	-	-	-	-	-	-	4e-05	-	145535746	29.55	Param	Paramecium tetraurelia strain d4-2	Eukaryota_NO_Metazoa	412030	;cellular organisms;Eukaryota;Alveolata;Ciliophora;Intramacronucleata;Oligohymenophorea;Peniculida;Parameciidae;Paramecium;Paramecium tetraurelia;Paramecium tetraurelia strain d4-2;
10.1266	9	g3357.t1	-	-	-	-	4e-11	-	-	1e-06	147776183	29.38	V_vin	Vitis vinifera	Eukaryota_NO_Metazoa	29760	;cellular organisms;Eukaryota;Viridiplantae;Streptophyta;Streptophytina;Embryophyta;Tracheophyta;Euphyllophyta;Spermatophyta;Magnoliophyta;Mesangiospermae;eudicotyledons;Gunneridae;Pentapetalae;rosids;rosids incertae sedis;Vitales;Vitaceae;Vitis;Vitis vinifera;
10.1266	3	g3544.t1	-	-	-	-	-	-	4e-05	-	156094864	37.5	Plasm	Plasmodium vivax Sal-1	Eukaryota_NO_Metazoa	126793	;cellular organisms;Eukaryota;Alveolata;Apicomplexa;Aconoidasida;Haemosporida;Plasmodium;Plasmodium (Plasmodium);Plasmodium vivax;Plasmodium vivax Sal-1;
10.1266	250	g826.t1	-	2e-14	-	-	-	-	-	5e-10	589903874	36.21	Psych	Psychrobacter sp. JCM 18903	Bacteria	1298610	;cellular organisms;Bacteria;Proteobacteria;Gammaproteobacteria;Pseudomonadales;Moraxellaceae;Psychrobacter;Psychrobacter sp. JCM 18903;
9.90349	94	g13988.t1	-	-	-	-	2e-08	-	-	0.0004	670362355	36.21	Z_may	Zea mays	Eukaryota_NO_Metazoa	4577	;cellular organisms;Eukaryota;Viridiplantae;Streptophyta;Streptophytina;Embryophyta;Tracheophyta;Euphyllophyta;Spermatophyta;Magnoliophyta;Mesangiospermae;Liliopsida;Petrosaviidae;commelinids;Poales;Poaceae;PACMAD clade;Panicoideae;Andropogoneae;Zea;Zea mays;
9.90349	16	g16496.t1	-	-	-	-	5e-05	-	-	-	565351520	42.19	S_tub	Solanum tuberosum	Eukaryota_NO_Metazoa	4113	;cellular organisms;Eukaryota;Viridiplantae;Streptophyta;Streptophytina;Embryophyta;Tracheophyta;Euphyllophyta;Spermatophyta;Magnoliophyta;Mesangiospermae;eudicotyledons;Gunneridae;Pentapetalae;asterids;lamiids;Solanales;Solanaceae;Solanoideae;Solaneae;Solanum;Solanum tuberosum;
9.90349	2	g567.t1	-	5e-05	-	-	-	-	-	-	657667874	56.41	Clost	Clostridiales bacterium VE202-06	Bacteria	1232442	;cellular organisms;Bacteria;Firmicutes;Clostridia;Clostridiales;unclassified Clostridiales;unclassified Clostridiales (miscellaneous);Clostridiales bacterium VE202-06;
9.90349	1	g3079.t1	-	-	-	-	-	-	5e-05	-	66570962	29.79	P_rei	Plasmodium reichenowi	Eukaryota_NO_Metazoa	5854	;cellular organisms;Eukaryota;Alveolata;Apicomplexa;Aconoidasida;Haemosporida;Plasmodium;Plasmodium (Laverania);Plasmodium reichenowi;
9.90349	1	g4805.t1	-	-	-	-	5e-05	-	-	-	357141313	31.25	B_dis	Brachypodium distachyon	Eukaryota_NO_Metazoa	15368	;cellular organisms;Eukaryota;Viridiplantae;Streptophyta;Streptophytina;Embryophyta;Tracheophyta;Euphyllophyta;Spermatophyta;Magnoliophyta;Mesangiospermae;Liliopsida;Petrosaviidae;commelinids;Poales;Poaceae;BEP clade;Pooideae;Brachypodieae;Brachypodium;Brachypodium distachyon;
9.90349	250	g12330.t1	-	-	-	-	-	2e-18	-	4e-14	396082456	32.32	Encep	Encephalitozoon romaleae SJ-2008	Eukaryota_NO_Metazoa	1178016	;cellular organisms;Eukaryota;Opisthokonta;Fungi;Microsporidia;Apansporoblastina;Unikaryonidae;Encephalitozoon;Encephalitozoon romaleae;Encephalitozoon romaleae SJ-2008;
9.79813	251	g21615.t1	-	-	-	-	5e-13	-	-	9e-09	527207014	29.23	G_aur	Genlisea aurea	Eukaryota_NO_Metazoa	192259	;cellular organisms;Eukaryota;Viridiplantae;Streptophyta;Streptophytina;Embryophyta;Tracheophyta;Euphyllophyta;Spermatophyta;Magnoliophyta;Mesangiospermae;eudicotyledons;Gunneridae;Pentapetalae;asterids;lamiids;Lamiales;Lentibulariaceae;Genlisea;Genlisea aurea;
9.72117	2	g15836.t1	-	-	-	-	-	-	6e-05	-	167516430	25.63	Monos	Monosiga brevicollis MX1	Eukaryota_NO_Metazoa	431895	;cellular organisms;Eukaryota;Opisthokonta;Choanoflagellida;Codonosigidae;Monosiga;Monosiga brevicollis;Monosiga brevicollis MX1;
9.72117	4	g23256.t1	-	-	-	-	6e-05	-	-	-	326513636	25	Horde	Hordeum vulgare subsp. vulgare	Eukaryota_NO_Metazoa	112509	;cellular organisms;Eukaryota;Viridiplantae;Streptophyta;Streptophytina;Embryophyta;Tracheophyta;Euphyllophyta;Spermatophyta;Magnoliophyta;Mesangiospermae;Liliopsida;Petrosaviidae;commelinids;Poales;Poaceae;BEP clade;Pooideae;Triticeae;Hordeum;Hordeum vulgare;Hordeum vulgare subsp. vulgare;
9.61581	101	g12141.t1	-	-	-	-	-	6e-09	-	9e-05	310789346	26.35	Colle	Colletotrichum graminicola M1.001	Eukaryota_NO_Metazoa	645133	;cellular organisms;Eukaryota;Opisthokonta;Fungi;Dikarya;Ascomycota;saccharomyceta;Pezizomycotina;leotiomyceta;sordariomyceta;Sordariomycetes;Hypocreomycetidae;Glomerellales;Glomerellaceae;mitosporic Glomerellaceae;Colletotrichum;Colletotrichum graminicola;Colletotrichum graminicola M1.001;
9.56702	20	g12544.t1	-	7e-12	-	-	-	-	-	1e-07	640498840	49.55	A_mad	Actinomadura madurae	Bacteria	1993	;cellular organisms;Bacteria;Actinobacteria;Actinobacteria;Actinobacteridae;Actinomycetales;Streptosporangineae;Thermomonosporaceae;Actinomadura;Actinomadura madurae;
9.56702	250	g21002.t1	-	-	-	-	-	7e-24	-	1e-19	521770030	50.49	Blume	Blumeria graminis f. sp. tritici 96224	Eukaryota_NO_Metazoa	1268274	;cellular organisms;Eukaryota;Opisthokonta;Fungi;Dikarya;Ascomycota;saccharomyceta;Pezizomycotina;leotiomyceta;sordariomyceta;Leotiomycetes;Erysiphales;Erysiphaceae;Blumeria;Blumeria graminis;Blumeria graminis f. sp. tritici;Blumeria graminis f. sp. tritici 96224;
9.56702	6	g7575.t1	-	-	-	-	-	-	7e-05	-	669159952	27.1	Sapro	Saprolegnia diclina VS20	Eukaryota_NO_Metazoa	1156394	;cellular organisms;Eukaryota;Stramenopiles;Oomycetes;Saprolegniales;Saprolegniaceae;Saprolegnia;Saprolegnia diclina;Saprolegnia diclina VS20;
9.49802	49	g9463.t1	-	-	-	-	-	-	3e-10	4e-06	403356078	27.56	O_tri	Oxytricha trifallax	Eukaryota_NO_Metazoa	1172189	;cellular organisms;Eukaryota;Alveolata;Ciliophora;Intramacronucleata;Spirotrichea;Stichotrichia;Sporadotrichida;Oxytrichidae;Oxytrichinae;Oxytricha;Oxytricha trifallax;
9.43348	11	g16597.t1	-	-	-	-	8e-05	-	-	-	303272427	40.62	Micro	Micromonas pusilla CCMP1545	Eukaryota_NO_Metazoa	564608	;cellular organisms;Eukaryota;Viridiplantae;Chlorophyta;Mamiellophyceae;Mamiellales;Mamiellaceae;Micromonas;Micromonas pusilla;Micromonas pusilla CCMP1545;
9.43348	8	g20520.t1	-	-	-	-	-	-	8e-05	-	544218763	23.73	Cyani	Cyanidioschyzon merolae strain 10D	Eukaryota_NO_Metazoa	280699	;cellular organisms;Eukaryota;Rhodophyta;Bangiophyceae;Cyanidiales;Cyanidiaceae;Cyanidioschyzon;Cyanidioschyzon merolae;Cyanidioschyzon merolae strain 10D;
9.43348	15	g59.t1	-	8e-05	-	-	-	-	-	-	655534741	31.87	Bifid	Bifidobacterium indicum LMG 11587 = DSM 20214	Bacteria	1341694	;cellular organisms;Bacteria;Actinobacteria;Actinobacteria;Actinobacteridae;Bifidobacteriales;Bifidobacteriaceae;Bifidobacterium;Bifidobacterium indicum;Bifidobacterium indicum LMG 11587 = DSM 20214;
9.21034	1	g9280.t1	-	-	-	-	0.0001	-	-	-	470110896	29.59	Fraga	Fragaria vesca subsp. vesca	Eukaryota_NO_Metazoa	101020	;cellular organisms;Eukaryota;Viridiplantae;Streptophyta;Streptophytina;Embryophyta;Tracheophyta;Euphyllophyta;Spermatophyta;Magnoliophyta;Mesangiospermae;eudicotyledons;Gunneridae;Pentapetalae;rosids;fabids;Rosales;Rosaceae;Rosoideae;Potentilleae;Fragariinae;Fragaria;Fragaria vesca;Fragaria vesca subsp. vesca;
9.21034	1	g10880.t1	-	0.0001	-	-	-	-	-	-	627911456	27.61	Borde	Bordetella bronchiseptica 99-R-0433	Bacteria	1331202	;cellular organisms;Bacteria;Proteobacteria;Betaproteobacteria;Burkholderiales;Alcaligenaceae;Bordetella;Bordetella bronchiseptica;Bordetella bronchiseptica 99-R-0433;
9.21034	65	g11770.t1	-	0.0001	-	-	-	-	-	-	574020851	37.33	Pseud	Pseudomonas aeruginosa BWHPSA047	Bacteria	1402539	;cellular organisms;Bacteria;Proteobacteria;Gammaproteobacteria;Pseudomonadales;Pseudomonadaceae;Pseudomonas;Pseudomonas aeruginosa group;Pseudomonas aeruginosa;Pseudomonas aeruginosa BWHPSA047;
9.21034	3	g13121.t1	-	-	-	-	0.0001	-	-	-	218196737	36.21	Oryza	Oryza sativa Indica Group	Eukaryota_NO_Metazoa	39946	;cellular organisms;Eukaryota;Viridiplantae;Streptophyta;Streptophytina;Embryophyta;Tracheophyta;Euphyllophyta;Spermatophyta;Magnoliophyta;Mesangiospermae;Liliopsida;Petrosaviidae;commelinids;Poales;Poaceae;BEP clade;Ehrhartoideae;Oryzeae;Oryza;Oryza sativa;Oryza sativa Indica Group;
9.21034	250	g14004.t2	-	-	-	-	2e-13	-	-	2e-09	357505017	26.74	M_tru	Medicago truncatula	Eukaryota_NO_Metazoa	3880	;cellular organisms;Eukaryota;Viridiplantae;Streptophyta;Streptophytina;Embryophyta;Tracheophyta;Euphyllophyta;Spermatophyta;Magnoliophyta;Mesangiospermae;eudicotyledons;Gunneridae;Pentapetalae;rosids;fabids;Fabales;Fabaceae;Papilionoideae;Trifolieae;Medicago;Medicago truncatula;
9.21034	1	g15803.t1	-	-	-	-	-	-	0.0001	-	224966972	26.03	B_gib	Babesia gibsoni	Eukaryota_NO_Metazoa	33632	;cellular organisms;Eukaryota;Alveolata;Apicomplexa;Aconoidasida;Piroplasmida;Babesiidae;Babesia;Babesia gibsoni;
9.21034	2	g2441.t1	-	-	-	-	-	0.0001	-	-	190347830	26.92	Meyer	Meyerozyma guilliermondii ATCC 6260	Eukaryota_NO_Metazoa	294746	;cellular organisms;Eukaryota;Opisthokonta;Fungi;Dikarya;Ascomycota;saccharomyceta;Saccharomycotina;Saccharomycetes;Saccharomycetales;Debaryomycetaceae;Meyerozyma;Meyerozyma guilliermondii;Meyerozyma guilliermondii ATCC 6260;
9.21034	1	g21982.t1	-	-	-	-	-	-	0.0001	-	298705075	38.3	E_sil	Ectocarpus siliculosus	Eukaryota_NO_Metazoa	2880	;cellular organisms;Eukaryota;Stramenopiles;PX clade;Phaeophyceae;Ectocarpales;Ectocarpaceae;Ectocarpus;Ectocarpus siliculosus;
9.21034	1	g23376.t1	-	-	-	-	-	-	0.0001	-	339898012	38.03	Leish	Leishmania infantum JPCM5	Eukaryota_NO_Metazoa	435258	;cellular organisms;Eukaryota;Euglenozoa;Kinetoplastida;Trypanosomatidae;Leishmaniinae;Leishmania;Leishmania;Leishmania donovani species complex;Leishmania infantum;Leishmania infantum JPCM5;
9.21034	1	g727.t1	-	-	-	-	0.0001	-	-	-	293331577	36.36	Z_may	Zea mays	Eukaryota_NO_Metazoa	4577	;cellular organisms;Eukaryota;Viridiplantae;Streptophyta;Streptophytina;Embryophyta;Tracheophyta;Euphyllophyta;Spermatophyta;Magnoliophyta;Mesangiospermae;Liliopsida;Petrosaviidae;commelinids;Poales;Poaceae;PACMAD clade;Panicoideae;Andropogoneae;Zea;Zea mays;
9.21034	1	g5324.t1	-	-	-	-	-	0.0001	-	-	366994380	37.31	Naumo	Naumovozyma castellii CBS 4309	Eukaryota_NO_Metazoa	1064592	;cellular organisms;Eukaryota;Opisthokonta;Fungi;Dikarya;Ascomycota;saccharomyceta;Saccharomycotina;Saccharomycetes;Saccharomycetales;Saccharomycetaceae;Naumovozyma;Naumovozyma castellii;Naumovozyma castellii CBS 4309;
9.21034	192	g6758.t1	-	-	-	-	1e-11	-	-	1e-07	255080388	28.18	Micro	Micromonas sp. RCC299	Eukaryota_NO_Metazoa	296587	;cellular organisms;Eukaryota;Viridiplantae;Chlorophyta;Mamiellophyceae;Mamiellales;Mamiellaceae;Micromonas;Micromonas sp. RCC299;
9.21034	1	g7275.t1	-	-	-	-	-	-	0.0001	-	221054317	43.1	Plasm	Plasmodium knowlesi strain H	Eukaryota_NO_Metazoa	5851	;cellular organisms;Eukaryota;Alveolata;Apicomplexa;Aconoidasida;Haemosporida;Plasmodium;Plasmodium (Plasmodium);Plasmodium knowlesi;Plasmodium knowlesi strain H;
9.21034	1	g7574.t1	-	-	-	-	0.0001	-	-	-	294460990	34.33	P_sit	Picea sitchensis	Eukaryota_NO_Metazoa	3332	;cellular organisms;Eukaryota;Viridiplantae;Streptophyta;Streptophytina;Embryophyta;Tracheophyta;Euphyllophyta;Spermatophyta;Acrogymnospermae;Pinidae;Pinales;Pinaceae;Picea;Picea sitchensis;
9.10498	250	g1070.t1	-	-	-	-	-	-	1e-47	9e-44	627945832	47.7	F_alb	Fonticula alba	Eukaryota_NO_Metazoa	691883	;cellular organisms;Eukaryota;Opisthokonta;Nucleariidae and Fonticula group;Fonticula;Fonticula alba;
8.92266	186	g20250.t1	-	-	-	-	-	-	8e-13	6e-09	330798926	22.01	D_pur	Dictyostelium purpureum	Eukaryota_NO_Metazoa	5786	;cellular organisms;Eukaryota;Amoebozoa;Mycetozoa;Dictyosteliida;Dictyostelium;Dictyostelium purpureum;
8.92266	42	g3112.t1	-	-	-	-	4e-11	-	-	3e-07	222628874	24.04	Oryza	Oryza sativa Japonica Group	Eukaryota_NO_Metazoa	39947	;cellular organisms;Eukaryota;Viridiplantae;Streptophyta;Streptophytina;Embryophyta;Tracheophyta;Euphyllophyta;Spermatophyta;Magnoliophyta;Mesangiospermae;Liliopsida;Petrosaviidae;commelinids;Poales;Poaceae;BEP clade;Ehrhartoideae;Oryzeae;Oryza;Oryza sativa;Oryza sativa Japonica Group;
8.80488	250	g14980.t1	-	-	-	-	-	3e-37	-	2e-33	599349731	58.47	Phane	Phanerochaete carnosa HHB-10118-sp	Eukaryota_NO_Metazoa	650164	;cellular organisms;Eukaryota;Opisthokonta;Fungi;Dikarya;Basidiomycota;Agaricomycotina;Agaricomycetes;Agaricomycetes incertae sedis;Corticiales;Corticiaceae;Phanerochaete;Phanerochaete carnosa;Phanerochaete carnosa HHB-10118-sp;
8.51719	1	g9645.t1	-	-	-	-	-	-	0.0002	-	237838523	47.54	Toxop	Toxoplasma gondii ME49	Eukaryota_NO_Metazoa	508771	;cellular organisms;Eukaryota;Alveolata;Apicomplexa;Conoidasida;Coccidia;Eucoccidiorida;Eimeriorina;Sarcocystidae;Toxoplasma;Toxoplasma gondii;Toxoplasma gondii ME49;
8.51719	3	g9991.t1	-	-	-	-	0.0002	-	-	-	168023386	64.29	P_pat	Physcomitrella patens	Eukaryota_NO_Metazoa	3218	;cellular organisms;Eukaryota;Viridiplantae;Streptophyta;Streptophytina;Embryophyta;Bryophyta;Bryophytina;Bryopsida;Funariidae;Funariales;Funariaceae;Physcomitrella;Physcomitrella patens;
8.51719	1	g11614.t1	-	-	-	-	-	-	0.0002	-	145482197	36.57	Param	Paramecium tetraurelia strain d4-2	Eukaryota_NO_Metazoa	412030	;cellular organisms;Eukaryota;Alveolata;Ciliophora;Intramacronucleata;Oligohymenophorea;Peniculida;Parameciidae;Paramecium;Paramecium tetraurelia;Paramecium tetraurelia strain d4-2;
8.51719	1	g13302.t1	-	0.0002	-	-	-	-	-	-	639724316	28.89	Clost	Clostridiales bacterium VE202-07	Bacteria	1232448	;cellular organisms;Bacteria;Firmicutes;Clostridia;Clostridiales;unclassified Clostridiales;unclassified Clostridiales (miscellaneous);Clostridiales bacterium VE202-07;
8.51719	1	g14993.t1	-	-	-	-	0.0002	-	-	-	527202825	34.31	G_aur	Genlisea aurea	Eukaryota_NO_Metazoa	192259	;cellular organisms;Eukaryota;Viridiplantae;Streptophyta;Streptophytina;Embryophyta;Tracheophyta;Euphyllophyta;Spermatophyta;Magnoliophyta;Mesangiospermae;eudicotyledons;Gunneridae;Pentapetalae;asterids;lamiids;Lamiales;Lentibulariaceae;Genlisea;Genlisea aurea;
8.51719	250	g16035.t1	-	-	-	-	2e-11	-	-	1e-07	566172291	26.8	P_tri	Populus trichocarpa	Eukaryota_NO_Metazoa	3694	;cellular organisms;Eukaryota;Viridiplantae;Streptophyta;Streptophytina;Embryophyta;Tracheophyta;Euphyllophyta;Spermatophyta;Magnoliophyta;Mesangiospermae;eudicotyledons;Gunneridae;Pentapetalae;rosids;fabids;Malpighiales;Salicaceae;Saliceae;Populus;Populus trichocarpa;
8.51719	7	g16833.t1	-	-	-	-	-	-	2e-08	0.0001	399219096	32.97	Babes	Babesia microti strain RI	Eukaryota_NO_Metazoa	1133968	;cellular organisms;Eukaryota;Alveolata;Apicomplexa;Aconoidasida;Piroplasmida;Babesiidae;Babesia;Babesia microti;Babesia microti strain RI;
8.51719	6	g18579.t1	-	-	-	-	-	-	0.0002	-	66818761	37.5	Dicty	Dictyostelium discoideum AX4	Eukaryota_NO_Metazoa	352472	;cellular organisms;Eukaryota;Amoebozoa;Mycetozoa;Dictyosteliida;Dictyostelium;Dictyostelium discoideum;Dictyostelium discoideum AX4;
8.51719	1	g18487.t1	-	-	-	-	-	0.0002	-	-	563299095	38.54	Scler	Sclerotinia borealis F-4157	Eukaryota_NO_Metazoa	1432307	;cellular organisms;Eukaryota;Opisthokonta;Fungi;Dikarya;Ascomycota;saccharomyceta;Pezizomycotina;leotiomyceta;sordariomyceta;Leotiomycetes;Helotiales;Sclerotiniaceae;Sclerotinia;Sclerotinia borealis;Sclerotinia borealis F-4157;
8.51719	1	g20150.t1	-	-	-	-	-	-	0.0002	-	66357500	31.45	Crypt	Cryptosporidium parvum Iowa II	Eukaryota_NO_Metazoa	353152	;cellular organisms;Eukaryota;Alveolata;Apicomplexa;Conoidasida;Coccidia;Eucoccidiorida;Eimeriorina;Cryptosporidiidae;Cryptosporidium;Cryptosporidium parvum;Cryptosporidium parvum Iowa II;
8.51719	41	g24079.t1	-	-	-	-	-	-	1e-09	5e-06	470530644	48.65	Acant	Acanthamoeba castellanii str. Neff	Eukaryota_NO_Metazoa	1257118	;cellular organisms;Eukaryota;Amoebozoa;Discosea;Longamoebia;Centramoebida;Acanthamoebidae;Acanthamoeba;Acanthamoeba castellanii;Acanthamoeba castellanii str. Neff;
8.51719	1	g5128.t1	-	-	-	-	-	-	0.0002	-	470308346	43.75	Capsa	Capsaspora owczarzaki ATCC 30864	Eukaryota_NO_Metazoa	595528	;cellular organisms;Eukaryota;Opisthokonta;Opisthokonta incertae sedis;Ichthyosporea;Capsaspora;Capsaspora owczarzaki;Capsaspora owczarzaki ATCC 30864;
8.51719	250	g5938.t1	-	2e-52	-	-	-	-	-	1e-48	653228250	52.47	Lachn	Lachnospiraceae bacterium AC2031	Bacteria	1392493	;cellular organisms;Bacteria;Firmicutes;Clostridia;Clostridiales;Lachnospiraceae;unclassified Lachnospiraceae;Lachnospiraceae bacterium AC2031;
8.51719	1	g7469.t1	-	0.0002	-	-	-	-	-	-	522825988	28.05	S_cel	Sorangium cellulosum	Bacteria	56	;cellular organisms;Bacteria;Proteobacteria;delta/epsilon subdivisions;Deltaproteobacteria;Myxococcales;Sorangiineae;Polyangiaceae;Sorangium;Sorangium cellulosum;
8.51719	254	g14887.t1	-	-	-	-	-	-	2e-20	1e-16	145546659	57.53	Param	Paramecium tetraurelia strain d4-2	Eukaryota_NO_Metazoa	412030	;cellular organisms;Eukaryota;Alveolata;Ciliophora;Intramacronucleata;Oligohymenophorea;Peniculida;Parameciidae;Paramecium;Paramecium tetraurelia;Paramecium tetraurelia strain d4-2;
8.41183	150	g13673.t2	-	-	-	-	-	2e-20	-	9e-17	552936497	37.5	Rhizo	Rhizophagus irregularis DAOM 181602	Eukaryota_NO_Metazoa	747089	;cellular organisms;Eukaryota;Opisthokonta;Fungi;Glomeromycota;Glomeromycetes;Glomerales;Glomeraceae;Rhizophagus;Rhizophagus irregularis;Rhizophagus irregularis DAOM 181602;
8.29405	250	g13854.t1	-	1e-29	-	-	-	-	-	4e-26	652454157	26.62	Gemma	Gemmatimonas sp. AP64	Bacteria	1379270	;cellular organisms;Bacteria;Gemmatimonadetes;Gemmatimonadetes;Gemmatimonadales;Gemmatimonadaceae;Gemmatimonas;Gemmatimonas sp. AP64;
8.11173	1	g10013.t1	-	-	-	-	-	-	0.0003	-	300123208	20.33	B_hom	Blastocystis hominis	Eukaryota_NO_Metazoa	12968	;cellular organisms;Eukaryota;Stramenopiles;Blastocystis;Blastocystis hominis;
8.11173	1	g10462.t1	-	-	-	0.0003	-	-	-	-	448928847	28.21	Param	Paramecium bursaria Chlorella virus CvsA1	Viruses	1278254	;Viruses;dsDNA viruses, no RNA stage;Phycodnaviridae;Chlorovirus;unclassified Chlorovirus;Paramecium bursaria Chlorella virus CvsA1;
8.11173	5	g15013.t1	-	-	-	-	-	-	0.0003	-	294942637	37.5	Perki	Perkinsus marinus ATCC 50983	Eukaryota_NO_Metazoa	423536	;cellular organisms;Eukaryota;Alveolata;Perkinsea;Perkinsida;Perkinsidae;Perkinsus;Perkinsus marinus;Perkinsus marinus ATCC 50983;
8.11173	1	g19020.t1	-	-	-	-	0.0003	-	-	-	573921965	29.41	O_bra	Oryza brachyantha	Eukaryota_NO_Metazoa	4533	;cellular organisms;Eukaryota;Viridiplantae;Streptophyta;Streptophytina;Embryophyta;Tracheophyta;Euphyllophyta;Spermatophyta;Magnoliophyta;Mesangiospermae;Liliopsida;Petrosaviidae;commelinids;Poales;Poaceae;BEP clade;Ehrhartoideae;Oryzeae;Oryza;Oryza brachyantha;
8.11173	250	g24199.t1	-	9e-21	-	-	-	-	-	3e-17	572850130	28.5	Micro	Microbacterium sp. C448	Bacteria	1177594	;cellular organisms;Bacteria;Actinobacteria;Actinobacteria;Actinobacteridae;Actinomycetales;Micrococcineae;Microbacteriaceae;Microbacterium;Microbacterium sp. C448;
8.11173	2	g2834.t1	-	-	-	-	-	-	0.0003	-	588316977	29.79	Phyto	Phytomonas sp. isolate EM1	Eukaryota_NO_Metazoa	134006	;cellular organisms;Eukaryota;Euglenozoa;Kinetoplastida;Trypanosomatidae;Phytomonas;environmental samples;Phytomonas sp. isolate EM1;
8.11173	3	g3544.t2	-	0.0003	-	-	-	-	-	-	660522919	41.98	Thioc	Thioclava pacifica DSM 10166	Bacteria	1353537	;cellular organisms;Bacteria;Proteobacteria;Alphaproteobacteria;Rhodobacterales;Rhodobacteraceae;Thioclava;Thioclava pacifica;Thioclava pacifica DSM 10166;
8.11173	1	g6451.t1	-	0.0003	-	-	-	-	-	-	493006235	28.8	S_bal	Shewanella baltica	Bacteria	62322	;cellular organisms;Bacteria;Proteobacteria;Gammaproteobacteria;Alteromonadales;Shewanellaceae;Shewanella;Shewanella baltica;
8.11173	4	g9076.t1	-	0.0003	-	-	-	-	-	-	492976207	26.97	V_shi	Vibrio shilonii	Bacteria	62153	;cellular organisms;Bacteria;Proteobacteria;Gammaproteobacteria;Vibrionales;Vibrionaceae;Vibrio;Vibrio shilonii;
8.11173	3	g9084.t1	-	-	-	-	-	0.0003	-	-	303310120	31.58	Cocci	Coccidioides posadasii C735 delta SOWgp	Eukaryota_NO_Metazoa	222929	;cellular organisms;Eukaryota;Opisthokonta;Fungi;Dikarya;Ascomycota;saccharomyceta;Pezizomycotina;leotiomyceta;Eurotiomycetes;Eurotiomycetidae;Onygenales;mitosporic Onygenales;Coccidioides;Coccidioides posadasii;Coccidioides posadasii C735 delta SOWgp;
7.95758	250	g17371.t1	-	7e-33	-	-	-	-	-	2e-29	498495199	24.8	Pseud	Pseudomonas sp. HPB0071	Bacteria	1203578	;cellular organisms;Bacteria;Proteobacteria;Gammaproteobacteria;Pseudomonadales;Pseudomonadaceae;Pseudomonas;Pseudomonas sp. HPB0071;
7.88858	251	g23069.t3	-	-	-	-	3e-104	-	-	8e-101	297727649	33	Oryza	Oryza sativa Japonica Group	Eukaryota_NO_Metazoa	39947	;cellular organisms;Eukaryota;Viridiplantae;Streptophyta;Streptophytina;Embryophyta;Tracheophyta;Euphyllophyta;Spermatophyta;Magnoliophyta;Mesangiospermae;Liliopsida;Petrosaviidae;commelinids;Poales;Poaceae;BEP clade;Ehrhartoideae;Oryzeae;Oryza;Oryza sativa;Oryza sativa Japonica Group;
7.82405	1	g10555.t1	-	0.0004	-	-	-	-	-	-	505060529	43.1	S_aci	Singulisphaera acidiphila	Bacteria	466153	;cellular organisms;Bacteria;Planctomycetes;Planctomycetia;Planctomycetales;Planctomycetaceae;Singulisphaera;Singulisphaera acidiphila;
7.82405	5	g18580.t1	-	-	-	-	0.0004	-	-	-	125548370	32.94	Oryza	Oryza sativa Indica Group	Eukaryota_NO_Metazoa	39946	;cellular organisms;Eukaryota;Viridiplantae;Streptophyta;Streptophytina;Embryophyta;Tracheophyta;Euphyllophyta;Spermatophyta;Magnoliophyta;Mesangiospermae;Liliopsida;Petrosaviidae;commelinids;Poales;Poaceae;BEP clade;Ehrhartoideae;Oryzeae;Oryza;Oryza sativa;Oryza sativa Indica Group;
7.82405	1	g20142.t1	-	-	-	-	-	-	0.0004	-	551653122	27.71	Guill	Guillardia theta CCMP2712	Eukaryota_NO_Metazoa	905079	;cellular organisms;Eukaryota;Cryptophyta;Pyrenomonadales;Geminigeraceae;Guillardia;Guillardia theta;Guillardia theta CCMP2712;
7.82405	2	g3546.t1	-	-	-	-	-	-	0.0004	-	300121786	54.84	B_hom	Blastocystis hominis	Eukaryota_NO_Metazoa	12968	;cellular organisms;Eukaryota;Stramenopiles;Blastocystis;Blastocystis hominis;
7.82405	55	g7832.t1	-	-	-	-	-	-	4e-08	0.0001	426263302	26.35	u_euk	uncultured eukaryote	Eukaryota_NO_Metazoa	100272	;cellular organisms;Eukaryota;environmental samples;uncultured eukaryote;
7.70626	250	g192.t1	-	-	-	-	-	9e-13	-	2e-09	528893723	27.18	Rozel	Rozella allomycis CSF55	Eukaryota_NO_Metazoa	988480	;cellular organisms;Eukaryota;Opisthokonta;Fungi;Cryptomycota;Rozella;Rozella allomycis;Rozella allomycis CSF55;
7.6009	1	g16279.t1	-	-	-	-	0.0005	-	-	-	302836971	39.68	Volvo	Volvox carteri f. nagariensis	Eukaryota_NO_Metazoa	3068	;cellular organisms;Eukaryota;Viridiplantae;Chlorophyta;Chlorophyceae;Chlamydomonadales;Volvocaceae;Volvox;Volvox carteri;Volvox carteri f. nagariensis;
7.6009	1	g16800.t1	-	0.0005	-	-	-	-	-	-	505003388	24.39	Gloeo	Gloeocapsa sp. PCC 7428	Bacteria	1173026	;cellular organisms;Bacteria;Cyanobacteria;Oscillatoriophycideae;Chroococcales;Gloeocapsa;Gloeocapsa sp. PCC 7428;
7.6009	1	g20142.t2	-	-	-	-	-	-	0.0005	-	551653122	27.71	Guill	Guillardia theta CCMP2712	Eukaryota_NO_Metazoa	905079	;cellular organisms;Eukaryota;Cryptophyta;Pyrenomonadales;Geminigeraceae;Guillardia;Guillardia theta;Guillardia theta CCMP2712;
7.6009	309	g2375.t1	-	-	-	-	-	5e-14	-	1e-10	661177345	46.15	Licht	Lichtheimia corymbifera JMRC:FSU:9682	Eukaryota_NO_Metazoa	1263082	;cellular organisms;Eukaryota;Opisthokonta;Fungi;Fungi incertae sedis;Early diverging fungal lineages;Mucoromycotina;Mucorales;Lichtheimiaceae;Lichtheimia;Lichtheimia corymbifera;Lichtheimia corymbifera JMRC:FSU:9682;
7.6009	2	g636.t1	-	2e-07	-	-	-	-	-	0.0004	663699329	40.69	L_alb	Lentzea albidocapillata	Bacteria	40571	;cellular organisms;Bacteria;Actinobacteria;Actinobacteria;Actinobacteridae;Actinomycetales;Pseudonocardineae;Pseudonocardiaceae;Lentzea;Lentzea albidocapillata;
7.49554	30	g8951.t1	-	-	-	-	-	5e-09	-	9e-06	302881251	22.81	Nectr	Nectria haematococca mpVI 77-13-4	Eukaryota_NO_Metazoa	660122	;cellular organisms;Eukaryota;Opisthokonta;Fungi;Dikarya;Ascomycota;saccharomyceta;Pezizomycotina;leotiomyceta;sordariomyceta;Sordariomycetes;Hypocreomycetidae;Hypocreales;Nectriaceae;Fusarium;Fusarium solani species complex;Nectria haematococca;Nectria haematococca mpVI;Nectria haematococca mpVI 77-13-4;
7.41858	1	g13795.t1	-	-	-	-	-	-	0.0006	-	167534995	28	Monos	Monosiga brevicollis MX1	Eukaryota_NO_Metazoa	431895	;cellular organisms;Eukaryota;Opisthokonta;Choanoflagellida;Codonosigidae;Monosiga;Monosiga brevicollis;Monosiga brevicollis MX1;
7.41858	1	g17660.t1	-	-	-	-	0.0006	-	-	-	502129039	26.92	C_ari	Cicer arietinum	Eukaryota_NO_Metazoa	3827	;cellular organisms;Eukaryota;Viridiplantae;Streptophyta;Streptophytina;Embryophyta;Tracheophyta;Euphyllophyta;Spermatophyta;Magnoliophyta;Mesangiospermae;eudicotyledons;Gunneridae;Pentapetalae;rosids;fabids;Fabales;Fabaceae;Papilionoideae;Cicereae;Cicer;Cicer arietinum;
7.41858	1	g22283.t1	-	-	-	-	-	-	0.0006	-	514689624	25.51	S_ros	Salpingoeca rosetta	Eukaryota_NO_Metazoa	946362	;cellular organisms;Eukaryota;Opisthokonta;Choanoflagellida;Salpingoecidae;Salpingoeca;Salpingoeca rosetta;
7.31322	251	g11863.t1	-	-	-	-	4e-11	-	-	6e-08	296090007	38.83	V_vin	Vitis vinifera	Eukaryota_NO_Metazoa	29760	;cellular organisms;Eukaryota;Viridiplantae;Streptophyta;Streptophytina;Embryophyta;Tracheophyta;Euphyllophyta;Spermatophyta;Magnoliophyta;Mesangiospermae;eudicotyledons;Gunneridae;Pentapetalae;rosids;rosids incertae sedis;Vitales;Vitaceae;Vitis;Vitis vinifera;
7.31322	129	g12744.t1	-	2e-16	-	-	-	-	-	3e-13	653139857	55.37	C_ars	Chrysiogenes arsenatis	Bacteria	309797	;cellular organisms;Bacteria;Chrysiogenetes;Chrysiogenetes;Chrysiogenales;Chrysiogenaceae;Chrysiogenes;Chrysiogenes arsenatis;
7.26443	1	g20317.t1	-	-	-	-	-	-	0.0007	-	403336069	33.33	O_tri	Oxytricha trifallax	Eukaryota_NO_Metazoa	1172189	;cellular organisms;Eukaryota;Alveolata;Ciliophora;Intramacronucleata;Spirotrichea;Stichotrichia;Sporadotrichida;Oxytrichidae;Oxytrichinae;Oxytricha;Oxytricha trifallax;
7.19544	252	g11582.t1	-	-	-	-	-	-	3e-12	4e-09	145548106	32.9	Param	Paramecium tetraurelia strain d4-2	Eukaryota_NO_Metazoa	412030	;cellular organisms;Eukaryota;Alveolata;Ciliophora;Intramacronucleata;Oligohymenophorea;Peniculida;Parameciidae;Paramecium;Paramecium tetraurelia;Paramecium tetraurelia strain d4-2;
7.19544	89	g12985.t1	-	-	-	-	3e-09	-	-	4e-06	629107372	35.19	E_gra	Eucalyptus grandis	Eukaryota_NO_Metazoa	71139	;cellular organisms;Eukaryota;Viridiplantae;Streptophyta;Streptophytina;Embryophyta;Tracheophyta;Euphyllophyta;Spermatophyta;Magnoliophyta;Mesangiospermae;eudicotyledons;Gunneridae;Pentapetalae;rosids;malvids;Myrtales;Myrtaceae;Eucalyptus;Eucalyptus grandis;
7.1309	1	g23269.t1	-	0.0008	-	-	-	-	-	-	663699040	40.12	L_alb	Lentzea albidocapillata	Bacteria	40571	;cellular organisms;Bacteria;Actinobacteria;Actinobacteria;Actinobacteridae;Actinomycetales;Pseudonocardineae;Pseudonocardiaceae;Lentzea;Lentzea albidocapillata;
7.1309	1	g5217.t1	-	-	-	-	-	-	0.0008	-	145519341	35.21	Param	Paramecium tetraurelia strain d4-2	Eukaryota_NO_Metazoa	412030	;cellular organisms;Eukaryota;Alveolata;Ciliophora;Intramacronucleata;Oligohymenophorea;Peniculida;Parameciidae;Paramecium;Paramecium tetraurelia;Paramecium tetraurelia strain d4-2;
6.90776	11	g9839.t2	-	-	-	-	-	1e-07	-	0.0001	618818596	44.74	Stere	Stereum hirsutum FP-91666 SS1	Eukaryota_NO_Metazoa	721885	;cellular organisms;Eukaryota;Opisthokonta;Fungi;Dikarya;Basidiomycota;Agaricomycotina;Agaricomycetes;Agaricomycetes incertae sedis;Russulales;Stereaceae;Stereum;Stereum hirsutum;Stereum hirsutum FP-91666 SS1;
6.90776	60	g11149.t1	-	-	-	-	-	3e-11	-	3e-08	330940437	29.36	Pyren	Pyrenophora teres f. teres 0-1	Eukaryota_NO_Metazoa	861557	;cellular organisms;Eukaryota;Opisthokonta;Fungi;Dikarya;Ascomycota;saccharomyceta;Pezizomycotina;leotiomyceta;dothideomyceta;Dothideomycetes;Pleosporomycetidae;Pleosporales;Pleosporineae;Pleosporaceae;Pyrenophora;Pyrenophora teres;Pyrenophora teres f. teres;Pyrenophora teres f. teres 0-1;
6.90776	251	g15400.t1	-	-	-	-	-	4e-66	-	4e-63	646284517	38.31	Botry	Botryobasidium botryosum FD-172 SS1	Eukaryota_NO_Metazoa	930990	;cellular organisms;Eukaryota;Opisthokonta;Fungi;Dikarya;Basidiomycota;Agaricomycotina;Agaricomycetes;Agaricomycetes incertae sedis;Cantharellales;Botryobasidiaceae;Botryobasidium;Botryobasidium botryosum;Botryobasidium botryosum FD-172 SS1;
6.90776	1	g15938.t1	-	-	-	-	0.001	-	-	-	297825319	23.37	Arabi	Arabidopsis lyrata subsp. lyrata	Eukaryota_NO_Metazoa	81972	;cellular organisms;Eukaryota;Viridiplantae;Streptophyta;Streptophytina;Embryophyta;Tracheophyta;Euphyllophyta;Spermatophyta;Magnoliophyta;Mesangiospermae;eudicotyledons;Gunneridae;Pentapetalae;rosids;malvids;Brassicales;Brassicaceae;Camelineae;Arabidopsis;Arabidopsis lyrata;Arabidopsis lyrata subsp. lyrata;
6.90776	250	g15947.t1	-	-	-	-	4e-28	-	-	4e-25	326496545	25.34	Horde	Hordeum vulgare subsp. vulgare	Eukaryota_NO_Metazoa	112509	;cellular organisms;Eukaryota;Viridiplantae;Streptophyta;Streptophytina;Embryophyta;Tracheophyta;Euphyllophyta;Spermatophyta;Magnoliophyta;Mesangiospermae;Liliopsida;Petrosaviidae;commelinids;Poales;Poaceae;BEP clade;Pooideae;Triticeae;Hordeum;Hordeum vulgare;Hordeum vulgare subsp. vulgare;
6.90776	250	g101.t1	-	7e-13	-	-	-	-	-	7e-10	500788195	29.44	C_bur	Coxiella burnetii	Bacteria	777	;cellular organisms;Bacteria;Proteobacteria;Gammaproteobacteria;Legionellales;Coxiellaceae;Coxiella;Coxiella burnetii;
6.90776	250	g18453.t1	-	-	-	-	-	3e-22	-	3e-19	440492428	42.42	T_hom	Trachipleistophora hominis	Eukaryota_NO_Metazoa	72359	;cellular organisms;Eukaryota;Opisthokonta;Fungi;Microsporidia;Pansporoblastina;Pleistophoridae;Trachipleistophora;Trachipleistophora hominis;
6.90776	174	g23771.t1	-	-	-	-	-	-	1e-17	1e-14	470435622	21.92	Acant	Acanthamoeba castellanii str. Neff	Eukaryota_NO_Metazoa	1257118	;cellular organisms;Eukaryota;Amoebozoa;Discosea;Longamoebia;Centramoebida;Acanthamoebidae;Acanthamoeba;Acanthamoeba castellanii;Acanthamoeba castellanii str. Neff;
6.90776	163	g24045.t1	-	-	-	-	-	3e-28	-	3e-25	116207684	29.55	Chaet	Chaetomium globosum CBS 148.51	Eukaryota_NO_Metazoa	306901	;cellular organisms;Eukaryota;Opisthokonta;Fungi;Dikarya;Ascomycota;saccharomyceta;Pezizomycotina;leotiomyceta;sordariomyceta;Sordariomycetes;Sordariomycetidae;Sordariales;Chaetomiaceae;Chaetomium;Chaetomium globosum;Chaetomium globosum CBS 148.51;
6.90776	367	g662.t1	-	-	-	-	-	-	3e-28	3e-25	551676236	27.76	Guill	Guillardia theta CCMP2712	Eukaryota_NO_Metazoa	905079	;cellular organisms;Eukaryota;Cryptophyta;Pyrenomonadales;Geminigeraceae;Guillardia;Guillardia theta;Guillardia theta CCMP2712;
6.90776	250	g6521.t1	-	-	-	-	4e-13	-	-	4e-10	657394843	32.37	M_tru	Medicago truncatula	Eukaryota_NO_Metazoa	3880	;cellular organisms;Eukaryota;Viridiplantae;Streptophyta;Streptophytina;Embryophyta;Tracheophyta;Euphyllophyta;Spermatophyta;Magnoliophyta;Mesangiospermae;eudicotyledons;Gunneridae;Pentapetalae;rosids;fabids;Fabales;Fabaceae;Papilionoideae;Trifolieae;Medicago;Medicago truncatula;
6.90776	1	g7828.t1	-	-	-	-	0.001	-	-	-	357140408	33.82	B_dis	Brachypodium distachyon	Eukaryota_NO_Metazoa	15368	;cellular organisms;Eukaryota;Viridiplantae;Streptophyta;Streptophytina;Embryophyta;Tracheophyta;Euphyllophyta;Spermatophyta;Magnoliophyta;Mesangiospermae;Liliopsida;Petrosaviidae;commelinids;Poales;Poaceae;BEP clade;Pooideae;Brachypodieae;Brachypodium;Brachypodium distachyon;
6.90776	131	g1236.t1	-	-	-	-	6e-09	-	-	6e-06	633910023	31.94	Helic	Helicosporidium sp. ATCC 50920	Eukaryota_NO_Metazoa	1291522	;cellular organisms;Eukaryota;Viridiplantae;Chlorophyta;Trebouxiophyceae;Trebouxiophyceae incertae sedis;Helicosporidium;Helicosporidium sp. ATCC 50920;
6.90776	1	g8610.t1	-	-	-	-	-	-	0.001	-	471195749	32.46	Entam	Entamoeba invadens IP1	Eukaryota_NO_Metazoa	370355	;cellular organisms;Eukaryota;Amoebozoa;Archamoebae;Entamoebidae;Entamoeba;Entamoeba invadens;Entamoeba invadens IP1;
6.77422	250	g4966.t1	-	-	-	-	-	8e-29	-	7e-26	358377980	31.15	Trich	Trichoderma virens Gv29-8	Eukaryota_NO_Metazoa	413071	;cellular organisms;Eukaryota;Opisthokonta;Fungi;Dikarya;Ascomycota;saccharomyceta;Pezizomycotina;leotiomyceta;sordariomyceta;Sordariomycetes;Hypocreomycetidae;Hypocreales;Hypocreaceae;Trichoderma;Trichoderma virens;Trichoderma virens Gv29-8;
6.57128	251	g6493.t1	-	-	-	-	-	7e-53	-	5e-50	663443837	48.76	C_fab	Cyberlindnera fabianii	Eukaryota_NO_Metazoa	36022	;cellular organisms;Eukaryota;Opisthokonta;Fungi;Dikarya;Ascomycota;saccharomyceta;Saccharomycotina;Saccharomycetes;Saccharomycetales;Phaffomycetaceae;Cyberlindnera;Cyberlindnera fabianii;
6.55108	591	g23748.t1	-	-	-	-	-	-	1e-28	7e-26	551633094	33.55	Guill	Guillardia theta CCMP2712	Eukaryota_NO_Metazoa	905079	;cellular organisms;Eukaryota;Cryptophyta;Pyrenomonadales;Geminigeraceae;Guillardia;Guillardia theta;Guillardia theta CCMP2712;
6.50229	314	g16499.t1	-	-	-	-	-	3e-20	-	2e-17	402226598	53.52	Dacry	Dacryopinax sp. DJM-731 SS1	Eukaryota_NO_Metazoa	745407	;cellular organisms;Eukaryota;Opisthokonta;Fungi;Dikarya;Basidiomycota;Agaricomycotina;Dacrymycetes;Dacrymycetales;Dacrymycetaceae;Dacryopinax;Dacryopinax sp. DJM-731 SS1;
6.50229	161	g5696.t1	-	-	-	-	-	3e-18	-	2e-15	50288907	36.13	Candi	Candida glabrata CBS 138	Eukaryota_NO_Metazoa	284593	;cellular organisms;Eukaryota;Opisthokonta;Fungi;Dikarya;Ascomycota;saccharomyceta;Saccharomycotina;Saccharomycetes;Saccharomycetales;Saccharomycetaceae;Nakaseomyces;mitosporic Nakaseomyces;Candida glabrata;Candida glabrata CBS 138;
6.50229	3	g6343.t1	-	-	-	-	-	3e-07	-	0.0002	403166363	56.52	Pucci	Puccinia graminis f. sp. tritici CRL 75-36-700-3	Eukaryota_NO_Metazoa	418459	;cellular organisms;Eukaryota;Opisthokonta;Fungi;Dikarya;Basidiomycota;Pucciniomycotina;Pucciniomycetes;Pucciniales;Pucciniaceae;Puccinia;Puccinia graminis;Puccinia graminis f. sp. tritici;Puccinia graminis f. sp. tritici CRL 75-36-700-3;
6.39693	250	g20776.t1	5e-18	-	-	-	-	-	-	3e-15	500145743	29.65	H_but	Hyperthermus butylicus	Archaea	54248	;cellular organisms;Archaea;Crenarchaeota;Thermoprotei;Desulfurococcales;Pyrodictiaceae;Hyperthermus;Hyperthermus butylicus;
6.21461	250	g14389.t1	-	-	-	-	-	2e-52	-	1e-49	189189930	66.67	Pyren	Pyrenophora tritici-repentis Pt-1C-BFP	Eukaryota_NO_Metazoa	426418	;cellular organisms;Eukaryota;Opisthokonta;Fungi;Dikarya;Ascomycota;saccharomyceta;Pezizomycotina;leotiomyceta;dothideomyceta;Dothideomycetes;Pleosporomycetidae;Pleosporales;Pleosporineae;Pleosporaceae;Pyrenophora;Pyrenophora tritici-repentis;Pyrenophora tritici-repentis Pt-1C-BFP;
6.21461	251	g21260.t1	-	-	-	-	-	2e-54	-	1e-51	630359681	50.28	Gloeo	Gloeophyllum trabeum ATCC 11539	Eukaryota_NO_Metazoa	670483	;cellular organisms;Eukaryota;Opisthokonta;Fungi;Dikarya;Basidiomycota;Agaricomycotina;Agaricomycetes;Agaricomycetes incertae sedis;Gloeophyllales;Gloeophyllaceae;Gloeophyllum;Gloeophyllum trabeum;Gloeophyllum trabeum ATCC 11539;
6.21461	851	g23744.t2	-	-	-	-	-	-	1e-34	5e-32	470289241	33.52	Capsa	Capsaspora owczarzaki ATCC 30864	Eukaryota_NO_Metazoa	595528	;cellular organisms;Eukaryota;Opisthokonta;Opisthokonta incertae sedis;Ichthyosporea;Capsaspora;Capsaspora owczarzaki;Capsaspora owczarzaki ATCC 30864;
6.21461	250	g8477.t2	-	-	-	-	4e-12	-	-	2e-09	657394843	31.61	M_tru	Medicago truncatula	Eukaryota_NO_Metazoa	3880	;cellular organisms;Eukaryota;Viridiplantae;Streptophyta;Streptophytina;Embryophyta;Tracheophyta;Euphyllophyta;Spermatophyta;Magnoliophyta;Mesangiospermae;eudicotyledons;Gunneridae;Pentapetalae;rosids;fabids;Fabales;Fabaceae;Papilionoideae;Trifolieae;Medicago;Medicago truncatula;
6.06046	277	g22521.t1	-	-	-	-	-	7e-10	-	3e-07	636614977	40.37	Trame	Trametes versicolor FP-101664 SS1	Eukaryota_NO_Metazoa	717944	;cellular organisms;Eukaryota;Opisthokonta;Fungi;Dikarya;Basidiomycota;Agaricomycotina;Agaricomycetes;Agaricomycetes incertae sedis;Polyporales;Coriolaceae;Trametes;Trametes versicolor;Trametes versicolor FP-101664 SS1;
6.06046	36	g9177.t1	-	-	-	-	-	-	7e-10	3e-07	457873565	34.59	Plasm	Plasmodium cynomolgi strain B	Eukaryota_NO_Metazoa	1120755	;cellular organisms;Eukaryota;Alveolata;Apicomplexa;Aconoidasida;Haemosporida;Plasmodium;Plasmodium (Plasmodium);Plasmodium cynomolgi;Plasmodium cynomolgi strain B;
5.99146	250	g15154.t1	-	-	-	-	5e-11	-	-	2e-08	449525407	38.54	C_sat	Cucumis sativus	Eukaryota_NO_Metazoa	3659	;cellular organisms;Eukaryota;Viridiplantae;Streptophyta;Streptophytina;Embryophyta;Tracheophyta;Euphyllophyta;Spermatophyta;Magnoliophyta;Mesangiospermae;eudicotyledons;Gunneridae;Pentapetalae;rosids;fabids;Cucurbitales;Cucurbitaceae;Benincaseae;Cucumis;Cucumis sativus;
5.99146	250	g8477.t1	-	-	-	-	5e-12	-	-	2e-09	657394843	31.61	M_tru	Medicago truncatula	Eukaryota_NO_Metazoa	3880	;cellular organisms;Eukaryota;Viridiplantae;Streptophyta;Streptophytina;Embryophyta;Tracheophyta;Euphyllophyta;Spermatophyta;Magnoliophyta;Mesangiospermae;eudicotyledons;Gunneridae;Pentapetalae;rosids;fabids;Fabales;Fabaceae;Papilionoideae;Trifolieae;Medicago;Medicago truncatula;
5.99146	909	g8773.t1	-	-	-	-	-	-	2e-30	8e-28	470297349	31.64	Capsa	Capsaspora owczarzaki ATCC 30864	Eukaryota_NO_Metazoa	595528	;cellular organisms;Eukaryota;Opisthokonta;Opisthokonta incertae sedis;Ichthyosporea;Capsaspora;Capsaspora owczarzaki;Capsaspora owczarzaki ATCC 30864;
5.99146	251	g19574.t1	-	-	-	-	-	5e-68	-	2e-65	646395697	37.88	Jaapi	Jaapia argillacea MUCL 33604	Eukaryota_NO_Metazoa	933084	;cellular organisms;Eukaryota;Opisthokonta;Fungi;Dikarya;Basidiomycota;Agaricomycotina;Agaricomycetes;Agaricomycetidae;Jaapiales;Jaapiaceae;Jaapia;Jaapia argillacea;Jaapia argillacea MUCL 33604;
5.85793	250	g6955.t1	-	-	-	-	2e-12	-	-	7e-10	657393282	33.57	M_tru	Medicago truncatula	Eukaryota_NO_Metazoa	3880	;cellular organisms;Eukaryota;Viridiplantae;Streptophyta;Streptophytina;Embryophyta;Tracheophyta;Euphyllophyta;Spermatophyta;Magnoliophyta;Mesangiospermae;eudicotyledons;Gunneridae;Pentapetalae;rosids;fabids;Fabales;Fabaceae;Papilionoideae;Trifolieae;Medicago;Medicago truncatula;
5.80914	127	g19136.t1	-	-	-	-	-	-	3e-09	1e-06	330812889	30.83	D_pur	Dictyostelium purpureum	Eukaryota_NO_Metazoa	5786	;cellular organisms;Eukaryota;Amoebozoa;Mycetozoa;Dictyosteliida;Dictyostelium;Dictyostelium purpureum;
5.80914	250	g19835.t1	-	-	-	-	-	-	9e-11	3e-08	672808342	32.38	Entam	Entamoeba nuttalli P19	Eukaryota_NO_Metazoa	1076696	;cellular organisms;Eukaryota;Amoebozoa;Archamoebae;Entamoebidae;Entamoeba;Entamoeba nuttalli;Entamoeba nuttalli P19;
5.80914	250	g301.t1	-	-	-	-	-	3e-11	-	1e-08	358401524	41.3	Trich	Trichoderma atroviride IMI 206040	Eukaryota_NO_Metazoa	452589	;cellular organisms;Eukaryota;Opisthokonta;Fungi;Dikarya;Ascomycota;saccharomyceta;Pezizomycotina;leotiomyceta;sordariomyceta;Sordariomycetes;Hypocreomycetidae;Hypocreales;Hypocreaceae;Trichoderma;Trichoderma atroviride;Trichoderma atroviride IMI 206040;
5.80914	250	g8883.t1	-	-	-	-	3e-64	-	-	1e-61	413918692	43.13	Z_may	Zea mays	Eukaryota_NO_Metazoa	4577	;cellular organisms;Eukaryota;Viridiplantae;Streptophyta;Streptophytina;Embryophyta;Tracheophyta;Euphyllophyta;Spermatophyta;Magnoliophyta;Mesangiospermae;Liliopsida;Petrosaviidae;commelinids;Poales;Poaceae;PACMAD clade;Panicoideae;Andropogoneae;Zea;Zea mays;
5.70378	250	g21155.t1	-	-	-	-	2e-10	-	-	6e-08	565448491	30.53	C_rub	Capsella rubella	Eukaryota_NO_Metazoa	81985	;cellular organisms;Eukaryota;Viridiplantae;Streptophyta;Streptophytina;Embryophyta;Tracheophyta;Euphyllophyta;Spermatophyta;Magnoliophyta;Mesangiospermae;eudicotyledons;Gunneridae;Pentapetalae;rosids;malvids;Brassicales;Brassicaceae;Camelineae;Capsella;Capsella rubella;
5.70378	250	g8916.t1	-	-	-	-	-	1e-09	-	3e-07	302409682	45.78	Verti	Verticillium alfalfae VaMs.102	Eukaryota_NO_Metazoa	526221	;cellular organisms;Eukaryota;Opisthokonta;Fungi;Dikarya;Ascomycota;saccharomyceta;Pezizomycotina;leotiomyceta;sordariomyceta;Sordariomycetes;Hypocreomycetidae;Glomerellales;Plectosphaerellaceae;mitosporic Plectosphaerellaceae;Verticillium;Verticillium alfalfae;Verticillium alfalfae VaMs.102;
5.65499	251	g23025.t1	-	-	-	-	7e-12	-	-	2e-09	502129039	30.38	C_ari	Cicer arietinum	Eukaryota_NO_Metazoa	3827	;cellular organisms;Eukaryota;Viridiplantae;Streptophyta;Streptophytina;Embryophyta;Tracheophyta;Euphyllophyta;Spermatophyta;Magnoliophyta;Mesangiospermae;eudicotyledons;Gunneridae;Pentapetalae;rosids;fabids;Fabales;Fabaceae;Papilionoideae;Cicereae;Cicer;Cicer arietinum;
5.586	251	g23090.t1	-	-	-	-	3e-14	-	-	8e-12	242082371	31.82	S_bic	Sorghum bicolor	Eukaryota_NO_Metazoa	4558	;cellular organisms;Eukaryota;Viridiplantae;Streptophyta;Streptophytina;Embryophyta;Tracheophyta;Euphyllophyta;Spermatophyta;Magnoliophyta;Mesangiospermae;Liliopsida;Petrosaviidae;commelinids;Poales;Poaceae;PACMAD clade;Panicoideae;Andropogoneae;Sorghum;Sorghum bicolor;
5.52146	245	g15121.t1	-	-	-	-	4e-13	-	-	1e-10	502144057	31.36	C_ari	Cicer arietinum	Eukaryota_NO_Metazoa	3827	;cellular organisms;Eukaryota;Viridiplantae;Streptophyta;Streptophytina;Embryophyta;Tracheophyta;Euphyllophyta;Spermatophyta;Magnoliophyta;Mesangiospermae;eudicotyledons;Gunneridae;Pentapetalae;rosids;fabids;Fabales;Fabaceae;Papilionoideae;Cicereae;Cicer;Cicer arietinum;
5.52146	250	g23024.t1	-	-	-	-	8e-13	-	-	2e-10	657393282	26.37	M_tru	Medicago truncatula	Eukaryota_NO_Metazoa	3880	;cellular organisms;Eukaryota;Viridiplantae;Streptophyta;Streptophytina;Embryophyta;Tracheophyta;Euphyllophyta;Spermatophyta;Magnoliophyta;Mesangiospermae;eudicotyledons;Gunneridae;Pentapetalae;rosids;fabids;Fabales;Fabaceae;Papilionoideae;Trifolieae;Medicago;Medicago truncatula;
5.52146	5	g8410.t1	-	-	-	-	4e-07	-	-	0.0001	475615379	24.37	A_tau	Aegilops tauschii	Eukaryota_NO_Metazoa	37682	;cellular organisms;Eukaryota;Viridiplantae;Streptophyta;Streptophytina;Embryophyta;Tracheophyta;Euphyllophyta;Spermatophyta;Magnoliophyta;Mesangiospermae;Liliopsida;Petrosaviidae;commelinids;Poales;Poaceae;BEP clade;Pooideae;Triticeae;Aegilops;Aegilops tauschii;
5.52146	251	g8476.t1	-	-	-	-	8e-14	-	-	2e-11	629105791	31.41	E_gra	Eucalyptus grandis	Eukaryota_NO_Metazoa	71139	;cellular organisms;Eukaryota;Viridiplantae;Streptophyta;Streptophytina;Embryophyta;Tracheophyta;Euphyllophyta;Spermatophyta;Magnoliophyta;Mesangiospermae;eudicotyledons;Gunneridae;Pentapetalae;rosids;malvids;Myrtales;Myrtaceae;Eucalyptus;Eucalyptus grandis;
5.52146	251	g11930.t1	-	-	-	-	-	4e-67	-	1e-64	646284761	33.64	Botry	Botryobasidium botryosum FD-172 SS1	Eukaryota_NO_Metazoa	930990	;cellular organisms;Eukaryota;Opisthokonta;Fungi;Dikarya;Basidiomycota;Agaricomycotina;Agaricomycetes;Agaricomycetes incertae sedis;Cantharellales;Botryobasidiaceae;Botryobasidium;Botryobasidium botryosum;Botryobasidium botryosum FD-172 SS1;
5.52146	251	g3612.t1	-	-	-	-	-	4e-22	-	1e-19	671694132	44.68	Absid	Absidia idahoensis var. thermophila	Eukaryota_NO_Metazoa	572092	;cellular organisms;Eukaryota;Opisthokonta;Fungi;Fungi incertae sedis;Early diverging fungal lineages;Mucoromycotina;Mucorales;Cunninghamellaceae;Absidia;Absidia idahoensis;Absidia idahoensis var. thermophila;
5.40368	12	g1373.t2	-	-	-	-	9e-08	-	-	2e-05	567187181	33.5	E_sal	Eutrema salsugineum	Eukaryota_NO_Metazoa	72664	;cellular organisms;Eukaryota;Viridiplantae;Streptophyta;Streptophytina;Embryophyta;Tracheophyta;Euphyllophyta;Spermatophyta;Magnoliophyta;Mesangiospermae;eudicotyledons;Gunneridae;Pentapetalae;rosids;malvids;Brassicales;Brassicaceae;Eutremeae;Eutrema;Eutrema salsugineum;
5.29832	251	g16999.t1	-	-	-	-	2e-25	-	-	4e-23	552838872	49.47	C_var	Chlorella variabilis	Eukaryota_NO_Metazoa	554065	;cellular organisms;Eukaryota;Viridiplantae;Chlorophyta;Trebouxiophyceae;Chlorellales;Chlorellaceae;Chlorella;Chlorella variabilis;
5.29832	54	g17842.t1	-	3e-09	-	-	-	-	-	6e-07	663126323	44.68	Strep	Streptomyces sp. NRRL S-813	Bacteria	1463919	;cellular organisms;Bacteria;Actinobacteria;Actinobacteria;Actinobacteridae;Actinomycetales;Streptomycineae;Streptomycetaceae;Streptomyces;Streptomyces sp. NRRL S-813;
5.29832	251	g23023.t1	-	-	-	-	4e-11	-	-	8e-09	224056863	35.35	P_tri	Populus trichocarpa	Eukaryota_NO_Metazoa	3694	;cellular organisms;Eukaryota;Viridiplantae;Streptophyta;Streptophytina;Embryophyta;Tracheophyta;Euphyllophyta;Spermatophyta;Magnoliophyta;Mesangiospermae;eudicotyledons;Gunneridae;Pentapetalae;rosids;fabids;Malpighiales;Salicaceae;Saliceae;Populus;Populus trichocarpa;
5.29832	48	g5723.t1	-	1e-09	-	-	-	-	-	2e-07	588032553	27.57	Acine	Acinetobacter baumannii 1297	Bacteria	1310580	;cellular organisms;Bacteria;Proteobacteria;Gammaproteobacteria;Pseudomonadales;Moraxellaceae;Acinetobacter;Acinetobacter calcoaceticus/baumannii complex;Acinetobacter baumannii;Acinetobacter baumannii 1297;
5.29832	64	g8095.t2	-	-	-	-	2e-08	-	-	4e-06	565460700	27.86	C_rub	Capsella rubella	Eukaryota_NO_Metazoa	81985	;cellular organisms;Eukaryota;Viridiplantae;Streptophyta;Streptophytina;Embryophyta;Tracheophyta;Euphyllophyta;Spermatophyta;Magnoliophyta;Mesangiospermae;eudicotyledons;Gunneridae;Pentapetalae;rosids;malvids;Brassicales;Brassicaceae;Camelineae;Capsella;Capsella rubella;
5.29832	34	g8407.t1	-	-	-	-	-	5e-10	-	1e-07	169848305	40.94	Copri	Coprinopsis cinerea okayama7#130	Eukaryota_NO_Metazoa	240176	;cellular organisms;Eukaryota;Opisthokonta;Fungi;Dikarya;Basidiomycota;Agaricomycotina;Agaricomycetes;Agaricomycetidae;Agaricales;Psathyrellaceae;Coprinopsis;Coprinopsis cinerea;Coprinopsis cinerea okayama7#130;
5.29832	178	g8988.t2	-	-	-	-	5e-10	-	-	1e-07	604304605	29.79	E_gut	Erythranthe guttata	Eukaryota_NO_Metazoa	4155	;cellular organisms;Eukaryota;Viridiplantae;Streptophyta;Streptophytina;Embryophyta;Tracheophyta;Euphyllophyta;Spermatophyta;Magnoliophyta;Mesangiospermae;eudicotyledons;Gunneridae;Pentapetalae;asterids;lamiids;Lamiales;Phrymaceae;Erythranthe;Erythranthe guttata;
5.29832	250	g17714.t1	-	-	-	-	3e-27	-	-	6e-25	565498030	24.8	C_rub	Capsella rubella	Eukaryota_NO_Metazoa	81985	;cellular organisms;Eukaryota;Viridiplantae;Streptophyta;Streptophytina;Embryophyta;Tracheophyta;Euphyllophyta;Spermatophyta;Magnoliophyta;Mesangiospermae;eudicotyledons;Gunneridae;Pentapetalae;rosids;malvids;Brassicales;Brassicaceae;Camelineae;Capsella;Capsella rubella;
5.29832	36	g17897.t1	-	-	-	5e-11	-	-	-	1e-08	531034058	42.48	Cotes	Cotesia congregata bracovirus	Viruses	39640	;Viruses;dsDNA viruses, no RNA stage;Polydnaviridae;Bracovirus;Cotesia congregata bracovirus;
5.116	250	g2645.t1	-	-	-	-	-	3e-49	-	5e-47	388857804	55.41	U_hor	Ustilago hordei	Eukaryota_NO_Metazoa	120017	;cellular organisms;Eukaryota;Opisthokonta;Fungi;Dikarya;Basidiomycota;Ustilaginomycotina;Ustilaginomycetes;Ustilaginales;Ustilaginaceae;Ustilago;Ustilago hordei;
5.116	250	g24016.t1	-	-	-	-	-	-	3e-45	5e-43	551643249	40.57	Guill	Guillardia theta CCMP2712	Eukaryota_NO_Metazoa	905079	;cellular organisms;Eukaryota;Cryptophyta;Pyrenomonadales;Geminigeraceae;Guillardia;Guillardia theta;Guillardia theta CCMP2712;
5.116	263	g8348.t1	-	6e-116	-	-	-	-	-	1e-113	522023853	42.46	L_coh	Lewinella cohaerens	Bacteria	70995	;cellular organisms;Bacteria;Bacteroidetes/Chlorobi group;Bacteroidetes;Sphingobacteriia;Sphingobacteriales;Saprospiraceae;Lewinella;Lewinella cohaerens;
5.01064	5	g12956.t1	-	-	-	-	-	2e-06	-	0.0003	595481384	25.41	Rhizo	Rhizophagus irregularis DAOM 197198w	Eukaryota_NO_Metazoa	1432141	;cellular organisms;Eukaryota;Opisthokonta;Fungi;Glomeromycota;Glomeromycetes;Glomerales;Glomeraceae;Rhizophagus;Rhizophagus irregularis;Rhizophagus irregularis DAOM 197198w;
5.01064	126	g22390.t1	-	-	-	-	2e-09	-	-	3e-07	567173484	37.14	E_sal	Eutrema salsugineum	Eukaryota_NO_Metazoa	72664	;cellular organisms;Eukaryota;Viridiplantae;Streptophyta;Streptophytina;Embryophyta;Tracheophyta;Euphyllophyta;Spermatophyta;Magnoliophyta;Mesangiospermae;eudicotyledons;Gunneridae;Pentapetalae;rosids;malvids;Brassicales;Brassicaceae;Eutremeae;Eutrema;Eutrema salsugineum;
5.01064	844	g23744.t1	-	-	-	-	-	-	2e-34	3e-32	470289241	33.52	Capsa	Capsaspora owczarzaki ATCC 30864	Eukaryota_NO_Metazoa	595528	;cellular organisms;Eukaryota;Opisthokonta;Opisthokonta incertae sedis;Ichthyosporea;Capsaspora;Capsaspora owczarzaki;Capsaspora owczarzaki ATCC 30864;
4.89285	10	g13750.t1	-	-	-	-	-	-	3e-08	4e-06	300121119	49.12	B_hom	Blastocystis hominis	Eukaryota_NO_Metazoa	12968	;cellular organisms;Eukaryota;Stramenopiles;Blastocystis;Blastocystis hominis;
4.89285	251	g15446.t1	-	-	-	-	3e-15	-	-	4e-13	502135909	31.3	C_ari	Cicer arietinum	Eukaryota_NO_Metazoa	3827	;cellular organisms;Eukaryota;Viridiplantae;Streptophyta;Streptophytina;Embryophyta;Tracheophyta;Euphyllophyta;Spermatophyta;Magnoliophyta;Mesangiospermae;eudicotyledons;Gunneridae;Pentapetalae;rosids;fabids;Fabales;Fabaceae;Papilionoideae;Cicereae;Cicer;Cicer arietinum;
4.89285	24	g17509.t1	-	-	-	-	3e-07	-	-	4e-05	629081337	25.53	E_gra	Eucalyptus grandis	Eukaryota_NO_Metazoa	71139	;cellular organisms;Eukaryota;Viridiplantae;Streptophyta;Streptophytina;Embryophyta;Tracheophyta;Euphyllophyta;Spermatophyta;Magnoliophyta;Mesangiospermae;eudicotyledons;Gunneridae;Pentapetalae;rosids;malvids;Myrtales;Myrtaceae;Eucalyptus;Eucalyptus grandis;
4.89285	17	g4799.t1	-	-	-	-	-	3e-07	-	4e-05	598043611	29.03	Auric	Auricularia delicata TFB-10046 SS5	Eukaryota_NO_Metazoa	717982	;cellular organisms;Eukaryota;Opisthokonta;Fungi;Dikarya;Basidiomycota;Agaricomycotina;Agaricomycetes;Agaricomycetes incertae sedis;Auriculariales;Auriculariaceae;Auricularia;Auricularia delicata;Auricularia delicata TFB-10046 SS5;
4.89285	148	g825.t1	-	-	-	-	6e-11	-	-	8e-09	672109161	28.86	P_dac	Phoenix dactylifera	Eukaryota_NO_Metazoa	42345	;cellular organisms;Eukaryota;Viridiplantae;Streptophyta;Streptophytina;Embryophyta;Tracheophyta;Euphyllophyta;Spermatophyta;Magnoliophyta;Mesangiospermae;Liliopsida;Petrosaviidae;commelinids;Arecales;Arecaceae;Coryphoideae;Phoeniceae;Phoenix;Phoenix dactylifera;
4.82831	250	g10646.t1	-	-	-	-	4e-10	-	-	5e-08	657394843	29.86	M_tru	Medicago truncatula	Eukaryota_NO_Metazoa	3880	;cellular organisms;Eukaryota;Viridiplantae;Streptophyta;Streptophytina;Embryophyta;Tracheophyta;Euphyllophyta;Spermatophyta;Magnoliophyta;Mesangiospermae;eudicotyledons;Gunneridae;Pentapetalae;rosids;fabids;Fabales;Fabaceae;Papilionoideae;Trifolieae;Medicago;Medicago truncatula;
4.71053	686	g3861.t1	-	-	-	-	-	-	9e-50	1e-47	551633094	32.87	Guill	Guillardia theta CCMP2712	Eukaryota_NO_Metazoa	905079	;cellular organisms;Eukaryota;Cryptophyta;Pyrenomonadales;Geminigeraceae;Guillardia;Guillardia theta;Guillardia theta CCMP2712;
4.60517	250	g337.t1	-	-	-	-	1e-10	-	-	1e-08	672178355	27.14	P_dac	Phoenix dactylifera	Eukaryota_NO_Metazoa	42345	;cellular organisms;Eukaryota;Viridiplantae;Streptophyta;Streptophytina;Embryophyta;Tracheophyta;Euphyllophyta;Spermatophyta;Magnoliophyta;Mesangiospermae;Liliopsida;Petrosaviidae;commelinids;Arecales;Arecaceae;Coryphoideae;Phoeniceae;Phoenix;Phoenix dactylifera;
4.60517	250	g10048.t1	-	-	-	-	-	1e-33	-	1e-31	449543755	27.85	Cerip	Ceriporiopsis subvermispora B	Eukaryota_NO_Metazoa	914234	;cellular organisms;Eukaryota;Opisthokonta;Fungi;Dikarya;Basidiomycota;Agaricomycotina;Agaricomycetes;Agaricomycetes incertae sedis;Polyporales;Meruliaceae;Ceriporiopsis;Ceriporiopsis subvermispora;Ceriporiopsis subvermispora B;
4.60517	250	g1488.t1	-	-	-	-	-	2e-22	-	2e-20	51702137	40	C_gat	Cryptococcus gattii	Eukaryota_NO_Metazoa	552467	;cellular organisms;Eukaryota;Opisthokonta;Fungi;Dikarya;Basidiomycota;Agaricomycotina;Tremellomycetes;Tremellales;Tremellaceae;Filobasidiella;Filobasidiella/Cryptococcus neoformans species complex;Cryptococcus gattii;
4.60517	250	g17105.t1	-	-	-	-	3e-10	-	-	3e-08	361066455	30.34	P_rad	Pinus radiata	Eukaryota_NO_Metazoa	3347	;cellular organisms;Eukaryota;Viridiplantae;Streptophyta;Streptophytina;Embryophyta;Tracheophyta;Euphyllophyta;Spermatophyta;Acrogymnospermae;Pinidae;Pinales;Pinaceae;Pinus;Pinus;Pinus radiata;
4.60517	250	g19792.t1	-	-	-	-	3e-26	-	-	3e-24	514762175	41.1	S_ita	Setaria italica	Eukaryota_NO_Metazoa	4555	;cellular organisms;Eukaryota;Viridiplantae;Streptophyta;Streptophytina;Embryophyta;Tracheophyta;Euphyllophyta;Spermatophyta;Magnoliophyta;Mesangiospermae;Liliopsida;Petrosaviidae;commelinids;Poales;Poaceae;PACMAD clade;Panicoideae;Paniceae;Setaria;Setaria italica;
4.60517	250	g2329.t1	-	-	-	-	-	-	2e-11	2e-09	403377536	28.83	O_tri	Oxytricha trifallax	Eukaryota_NO_Metazoa	1172189	;cellular organisms;Eukaryota;Alveolata;Ciliophora;Intramacronucleata;Spirotrichea;Stichotrichia;Sporadotrichida;Oxytrichidae;Oxytrichinae;Oxytricha;Oxytricha trifallax;
4.60517	250	g2388.t1	-	1e-10	-	-	-	-	-	1e-08	643384364	44.19	Hippe	Hippea sp. KM1	Bacteria	944481	;cellular organisms;Bacteria;Proteobacteria;delta/epsilon subdivisions;Deltaproteobacteria;Desulfurellales;Desulfurellaceae;Hippea;Hippea sp. KM1;
4.60517	112	g20995.t1	-	3e-25	-	-	-	-	-	3e-23	505433422	55.62	Actin	Actinoplanes sp. N902-109	Bacteria	649831	;cellular organisms;Bacteria;Actinobacteria;Actinobacteria;Actinobacteridae;Actinomycetales;Micromonosporineae;Micromonosporaceae;Actinoplanes;Actinoplanes sp. N902-109;
4.60517	251	g23089.t1	-	-	-	-	2e-11	-	-	2e-09	657973364	32.17	M_dom	Malus domestica	Eukaryota_NO_Metazoa	3750	;cellular organisms;Eukaryota;Viridiplantae;Streptophyta;Streptophytina;Embryophyta;Tracheophyta;Euphyllophyta;Spermatophyta;Magnoliophyta;Mesangiospermae;eudicotyledons;Gunneridae;Pentapetalae;rosids;fabids;Rosales;Rosaceae;Maloideae;Maleae;Malus;Malus domestica;
4.60517	250	g4900.t1	-	-	-	-	1e-11	-	-	1e-09	643728976	46.59	J_cur	Jatropha curcas	Eukaryota_NO_Metazoa	180498	;cellular organisms;Eukaryota;Viridiplantae;Streptophyta;Streptophytina;Embryophyta;Tracheophyta;Euphyllophyta;Spermatophyta;Magnoliophyta;Mesangiospermae;eudicotyledons;Gunneridae;Pentapetalae;rosids;fabids;Malpighiales;Euphorbiaceae;Crotonoideae;Jatropheae;Jatropha;Jatropha curcas;
4.60517	250	g6880.t1	-	-	-	-	-	6e-14	-	6e-12	646300144	30.15	Botry	Botryobasidium botryosum FD-172 SS1	Eukaryota_NO_Metazoa	930990	;cellular organisms;Eukaryota;Opisthokonta;Fungi;Dikarya;Basidiomycota;Agaricomycotina;Agaricomycetes;Agaricomycetes incertae sedis;Cantharellales;Botryobasidiaceae;Botryobasidium;Botryobasidium botryosum;Botryobasidium botryosum FD-172 SS1;
4.45102	561	g5098.t1	-	-	-	-	-	7e-24	-	6e-22	343426719	48.67	Spori	Sporisorium reilianum SRZ2	Eukaryota_NO_Metazoa	999809	;cellular organisms;Eukaryota;Opisthokonta;Fungi;Dikarya;Basidiomycota;Ustilaginomycotina;Ustilaginomycetes;Ustilaginales;Ustilaginaceae;Sporisorium;Sporisorium reilianum;Sporisorium reilianum SRZ2;
4.38203	3	g1629.t1	-	1e-05	-	-	-	-	-	0.0008	653465937	30.25	Brady	Bradyrhizobium sp. WSM2254	Bacteria	1188263	;cellular organisms;Bacteria;Proteobacteria;Alphaproteobacteria;Rhizobiales;Bradyrhizobiaceae;Bradyrhizobium;Bradyrhizobium sp. WSM2254;
4.38203	250	g14228.t1	-	-	-	-	1e-09	-	-	8e-08	224056863	41.24	P_tri	Populus trichocarpa	Eukaryota_NO_Metazoa	3694	;cellular organisms;Eukaryota;Viridiplantae;Streptophyta;Streptophytina;Embryophyta;Tracheophyta;Euphyllophyta;Spermatophyta;Magnoliophyta;Mesangiospermae;eudicotyledons;Gunneridae;Pentapetalae;rosids;fabids;Malpighiales;Salicaceae;Saliceae;Populus;Populus trichocarpa;
4.38203	256	g19988.t1	-	-	-	-	-	-	1e-08	8e-07	627948412	46.97	F_alb	Fonticula alba	Eukaryota_NO_Metazoa	691883	;cellular organisms;Eukaryota;Opisthokonta;Nucleariidae and Fonticula group;Fonticula;Fonticula alba;
4.31749	250	g12218.t1	-	-	-	-	8e-68	-	-	6e-66	297844894	49.58	Arabi	Arabidopsis lyrata subsp. lyrata	Eukaryota_NO_Metazoa	81972	;cellular organisms;Eukaryota;Viridiplantae;Streptophyta;Streptophytina;Embryophyta;Tracheophyta;Euphyllophyta;Spermatophyta;Magnoliophyta;Mesangiospermae;eudicotyledons;Gunneridae;Pentapetalae;rosids;malvids;Brassicales;Brassicaceae;Camelineae;Arabidopsis;Arabidopsis lyrata;Arabidopsis lyrata subsp. lyrata;
4.31749	250	g15296.t1	-	-	-	-	-	-	4e-55	3e-53	470416715	47.34	Acant	Acanthamoeba castellanii str. Neff	Eukaryota_NO_Metazoa	1257118	;cellular organisms;Eukaryota;Amoebozoa;Discosea;Longamoebia;Centramoebida;Acanthamoebidae;Acanthamoeba;Acanthamoeba castellanii;Acanthamoeba castellanii str. Neff;
4.31749	944	g21855.t1	-	4e-18	-	-	-	-	-	3e-16	563781245	29.15	delta	delta proteobacterium BABL1	Bacteria	673862	;cellular organisms;Bacteria;Proteobacteria;delta/epsilon subdivisions;Deltaproteobacteria;unclassified Deltaproteobacteria;unclassified Deltaproteobacteria (miscellaneous);delta proteobacterium BABL1;
4.31749	266	g24010.t1	-	-	-	-	-	-	4e-43	3e-41	290985622	35.52	Naegl	Naegleria gruberi strain NEG-M	Eukaryota_NO_Metazoa	744533	;cellular organisms;Eukaryota;Heterolobosea;Schizopyrenida;Vahlkampfiidae;Naegleria;Naegleria gruberi;Naegleria gruberi strain NEG-M;
4.2687	250	g12066.t1	-	-	-	-	7e-10	-	-	5e-08	590568866	40.22	T_cac	Theobroma cacao	Eukaryota_NO_Metazoa	3641	;cellular organisms;Eukaryota;Viridiplantae;Streptophyta;Streptophytina;Embryophyta;Tracheophyta;Euphyllophyta;Spermatophyta;Magnoliophyta;Mesangiospermae;eudicotyledons;Gunneridae;Pentapetalae;rosids;malvids;Malvales;Malvaceae;Byttnerioideae;Theobroma;Theobroma cacao;
4.2687	250	g2373.t1	-	-	-	-	-	-	7e-13	5e-11	403356078	28.3	O_tri	Oxytricha trifallax	Eukaryota_NO_Metazoa	1172189	;cellular organisms;Eukaryota;Alveolata;Ciliophora;Intramacronucleata;Spirotrichea;Stichotrichia;Sporadotrichida;Oxytrichidae;Oxytrichinae;Oxytricha;Oxytricha trifallax;
4.2687	250	g23088.t1	-	-	-	-	7e-15	-	-	5e-13	225462070	31.58	V_vin	Vitis vinifera	Eukaryota_NO_Metazoa	29760	;cellular organisms;Eukaryota;Viridiplantae;Streptophyta;Streptophytina;Embryophyta;Tracheophyta;Euphyllophyta;Spermatophyta;Magnoliophyta;Mesangiospermae;eudicotyledons;Gunneridae;Pentapetalae;rosids;rosids incertae sedis;Vitales;Vitaceae;Vitis;Vitis vinifera;
4.2485	254	g8239.t2	-	-	-	-	-	-	1e-21	7e-20	672277929	21.43	Toxop	Toxoplasma gondii p89	Eukaryota_NO_Metazoa	943119	;cellular organisms;Eukaryota;Alveolata;Apicomplexa;Conoidasida;Coccidia;Eucoccidiorida;Eimeriorina;Sarcocystidae;Toxoplasma;Toxoplasma gondii;Toxoplasma gondii p89;
4.2485	203	g8721.t1	-	-	-	-	-	1e-10	-	7e-09	552918176	36	Rhizo	Rhizophagus irregularis DAOM 181602	Eukaryota_NO_Metazoa	747089	;cellular organisms;Eukaryota;Opisthokonta;Fungi;Glomeromycota;Glomeromycetes;Glomerales;Glomeraceae;Rhizophagus;Rhizophagus irregularis;Rhizophagus irregularis DAOM 181602;
4.19971	56	g14118.t1	-	-	-	-	-	3e-07	-	2e-05	119182393	46.3	Cocci	Coccidioides immitis RS	Eukaryota_NO_Metazoa	246410	;cellular organisms;Eukaryota;Opisthokonta;Fungi;Dikarya;Ascomycota;saccharomyceta;Pezizomycotina;leotiomyceta;Eurotiomycetes;Eurotiomycetidae;Onygenales;mitosporic Onygenales;Coccidioides;Coccidioides immitis;Coccidioides immitis RS;
4.19971	8	g21696.t1	-	-	-	-	-	-	3e-09	2e-07	656184770	52.73	B_big	Babesia bigemina	Eukaryota_NO_Metazoa	5866	;cellular organisms;Eukaryota;Alveolata;Apicomplexa;Aconoidasida;Piroplasmida;Babesiidae;Babesia;Babesia bigemina;
4.19971	893	g21855.t2	-	3e-18	-	-	-	-	-	2e-16	563781245	29.29	delta	delta proteobacterium BABL1	Bacteria	673862	;cellular organisms;Bacteria;Proteobacteria;delta/epsilon subdivisions;Deltaproteobacteria;unclassified Deltaproteobacteria;unclassified Deltaproteobacteria (miscellaneous);delta proteobacterium BABL1;
4.09434	251	g16048.t1	-	-	-	-	1e-10	-	-	6e-09	669030625	27.64	T_aes	Triticum aestivum	Eukaryota_NO_Metazoa	4565	;cellular organisms;Eukaryota;Viridiplantae;Streptophyta;Streptophytina;Embryophyta;Tracheophyta;Euphyllophyta;Spermatophyta;Magnoliophyta;Mesangiospermae;Liliopsida;Petrosaviidae;commelinids;Poales;Poaceae;BEP clade;Pooideae;Triticeae;Triticum;Triticum aestivum;
4.04555	250	g17376.t1	-	-	-	-	-	7e-16	-	4e-14	190346344	30.97	Meyer	Meyerozyma guilliermondii ATCC 6260	Eukaryota_NO_Metazoa	294746	;cellular organisms;Eukaryota;Opisthokonta;Fungi;Dikarya;Ascomycota;saccharomyceta;Saccharomycotina;Saccharomycetes;Saccharomycetales;Debaryomycetaceae;Meyerozyma;Meyerozyma guilliermondii;Meyerozyma guilliermondii ATCC 6260;
4.04555	250	g17252.t1	-	-	-	-	-	7e-10	-	4e-08	528894728	48.53	Rozel	Rozella allomycis CSF55	Eukaryota_NO_Metazoa	988480	;cellular organisms;Eukaryota;Opisthokonta;Fungi;Cryptomycota;Rozella;Rozella allomycis;Rozella allomycis CSF55;
4.04555	251	g17846.t1	-	-	-	-	-	7e-41	-	4e-39	648154565	37.25	Galer	Galerina marginata CBS 339.88	Eukaryota_NO_Metazoa	685588	;cellular organisms;Eukaryota;Opisthokonta;Fungi;Dikarya;Basidiomycota;Agaricomycotina;Agaricomycetes;Agaricomycetidae;Agaricales;Strophariaceae;Galerina;Galerina marginata;Galerina marginata CBS 339.88;
4.01738	138	g95.t1	-	-	-	-	9e-08	-	-	5e-06	604335824	33.81	E_gut	Erythranthe guttata	Eukaryota_NO_Metazoa	4155	;cellular organisms;Eukaryota;Viridiplantae;Streptophyta;Streptophytina;Embryophyta;Tracheophyta;Euphyllophyta;Spermatophyta;Magnoliophyta;Mesangiospermae;eudicotyledons;Gunneridae;Pentapetalae;asterids;lamiids;Lamiales;Phrymaceae;Erythranthe;Erythranthe guttata;
4.01738	251	g3439.t1	-	-	-	9e-13	-	-	-	5e-11	448925414	28.77	Param	Paramecium bursaria Chlorella virus AP110A	Viruses	1278246	;Viruses;dsDNA viruses, no RNA stage;Phycodnaviridae;Chlorovirus;unclassified Chlorovirus;Paramecium bursaria Chlorella virus AP110A;
3.91202	43	g11116.t1	-	-	-	-	-	1e-06	-	5e-05	407919077	29.07	Macro	Macrophomina phaseolina MS6	Eukaryota_NO_Metazoa	1126212	;cellular organisms;Eukaryota;Opisthokonta;Fungi;Dikarya;Ascomycota;saccharomyceta;Pezizomycotina;leotiomyceta;dothideomyceta;Dothideomycetes;Dothideomycetes incertae sedis;Botryosphaeriales;Botryosphaeriaceae;Macrophomina;Macrophomina phaseolina;Macrophomina phaseolina MS6;
3.91202	101	g18334.t1	-	-	-	-	-	-	2e-22	1e-20	118369194	39.37	T_the	Tetrahymena thermophila	Eukaryota_NO_Metazoa	5911	;cellular organisms;Eukaryota;Alveolata;Ciliophora;Intramacronucleata;Oligohymenophorea;Hymenostomatida;Tetrahymenina;Tetrahymenidae;Tetrahymena;Tetrahymena thermophila;
3.91202	226	g21504.t1	-	-	-	-	2e-08	-	-	1e-06	116831226	28.21	A_tha	Arabidopsis thaliana	Eukaryota_NO_Metazoa	3702	;cellular organisms;Eukaryota;Viridiplantae;Streptophyta;Streptophytina;Embryophyta;Tracheophyta;Euphyllophyta;Spermatophyta;Magnoliophyta;Mesangiospermae;eudicotyledons;Gunneridae;Pentapetalae;rosids;malvids;Brassicales;Brassicaceae;Camelineae;Arabidopsis;Arabidopsis thaliana;
3.91202	86	g2850.t1	-	6e-14	-	-	-	-	-	3e-12	499422393	62.38	B_cer	Bacillus cereus	Bacteria	1396	;cellular organisms;Bacteria;Firmicutes;Bacilli;Bacillales;Bacillaceae;Bacillus;Bacillus cereus group;Bacillus cereus;
3.91202	50	g8042.t1	-	-	-	-	-	8e-08	-	4e-06	396081008	42.53	Encep	Encephalitozoon romaleae SJ-2008	Eukaryota_NO_Metazoa	1178016	;cellular organisms;Eukaryota;Opisthokonta;Fungi;Microsporidia;Apansporoblastina;Unikaryonidae;Encephalitozoon;Encephalitozoon romaleae;Encephalitozoon romaleae SJ-2008;
3.80666	233	g8063.t1	-	-	-	-	-	-	2e-09	9e-08	308160709	24.89	Giard	Giardia lamblia P15	Eukaryota_NO_Metazoa	658858	;cellular organisms;Eukaryota;Fornicata;Diplomonadida;Hexamitidae;Giardiinae;Giardia;Giardia intestinalis;Giardia lamblia P15;
3.79424	359	g18233.t1	-	-	-	-	9e-11	-	-	4e-09	224056863	29.03	P_tri	Populus trichocarpa	Eukaryota_NO_Metazoa	3694	;cellular organisms;Eukaryota;Viridiplantae;Streptophyta;Streptophytina;Embryophyta;Tracheophyta;Euphyllophyta;Spermatophyta;Magnoliophyta;Mesangiospermae;eudicotyledons;Gunneridae;Pentapetalae;rosids;fabids;Malpighiales;Salicaceae;Saliceae;Populus;Populus trichocarpa;
3.75787	251	g19807.t1	-	-	-	-	-	-	7e-26	3e-24	323454513	45.52	A_ano	Aureococcus anophagefferens	Eukaryota_NO_Metazoa	44056	;cellular organisms;Eukaryota;Stramenopiles;Pelagophyceae;Pelagomonadales;Aureococcus;Aureococcus anophagefferens;
3.75787	211	g5002.t1	-	-	-	-	7e-10	-	-	3e-08	226501934	28.78	Z_may	Zea mays	Eukaryota_NO_Metazoa	4577	;cellular organisms;Eukaryota;Viridiplantae;Streptophyta;Streptophytina;Embryophyta;Tracheophyta;Euphyllophyta;Spermatophyta;Magnoliophyta;Mesangiospermae;Liliopsida;Petrosaviidae;commelinids;Poales;Poaceae;PACMAD clade;Panicoideae;Andropogoneae;Zea;Zea mays;
3.68888	250	g17069.t1	-	-	-	-	2e-61	-	-	8e-60	527209132	75.21	G_aur	Genlisea aurea	Eukaryota_NO_Metazoa	192259	;cellular organisms;Eukaryota;Viridiplantae;Streptophyta;Streptophytina;Embryophyta;Tracheophyta;Euphyllophyta;Spermatophyta;Magnoliophyta;Mesangiospermae;eudicotyledons;Gunneridae;Pentapetalae;asterids;lamiids;Lamiales;Lentibulariaceae;Genlisea;Genlisea aurea;
3.68888	250	g20289.t1	-	-	-	-	-	1e-23	-	4e-22	119180578	26.69	Cocci	Coccidioides immitis RS	Eukaryota_NO_Metazoa	246410	;cellular organisms;Eukaryota;Opisthokonta;Fungi;Dikarya;Ascomycota;saccharomyceta;Pezizomycotina;leotiomyceta;Eurotiomycetes;Eurotiomycetidae;Onygenales;mitosporic Onygenales;Coccidioides;Coccidioides immitis;Coccidioides immitis RS;
3.62434	21	g8896.t1	-	-	-	-	-	-	8e-07	3e-05	546307329	22.59	C_cri	Chondrus crispus	Eukaryota_NO_Metazoa	2769	;cellular organisms;Eukaryota;Rhodophyta;Florideophyceae;Gigartinales;Gigartinaceae;Chondrus;Chondrus crispus;
3.55535	250	g20984.t1	-	-	-	-	-	-	2e-60	7e-59	66802474	60.26	Dicty	Dictyostelium discoideum AX4	Eukaryota_NO_Metazoa	352472	;cellular organisms;Eukaryota;Amoebozoa;Mycetozoa;Dictyosteliida;Dictyostelium;Dictyostelium discoideum;Dictyostelium discoideum AX4;
3.50656	250	g14678.t1	-	-	-	-	-	-	6e-62	2e-60	551643249	43.17	Guill	Guillardia theta CCMP2712	Eukaryota_NO_Metazoa	905079	;cellular organisms;Eukaryota;Cryptophyta;Pyrenomonadales;Geminigeraceae;Guillardia;Guillardia theta;Guillardia theta CCMP2712;
3.50656	50	g4842.t1	-	-	-	-	-	9e-07	-	3e-05	576986763	26.32	Rhizo	Rhizoctonia solani AG-3 Rhs1AP	Eukaryota_NO_Metazoa	1086054	;cellular organisms;Eukaryota;Opisthokonta;Fungi;Dikarya;Basidiomycota;Agaricomycotina;Agaricomycetes;Agaricomycetes incertae sedis;Cantharellales;Ceratobasidiaceae;mitosporic Ceratobasidiaceae;Rhizoctonia;Rhizoctonia solani;Rhizoctonia solani AG-3;Rhizoctonia solani AG-3 Rhs1AP;
3.4012	14	g1373.t1	-	-	-	-	3e-06	-	-	9e-05	1526424	35.93	A_tha	Arabidopsis thaliana	Eukaryota_NO_Metazoa	3702	;cellular organisms;Eukaryota;Viridiplantae;Streptophyta;Streptophytina;Embryophyta;Tracheophyta;Euphyllophyta;Spermatophyta;Magnoliophyta;Mesangiospermae;eudicotyledons;Gunneridae;Pentapetalae;rosids;malvids;Brassicales;Brassicaceae;Camelineae;Arabidopsis;Arabidopsis thaliana;
3.28341	54	g18683.t1	-	-	-	-	-	-	3e-08	8e-07	470322345	41.75	Capsa	Capsaspora owczarzaki ATCC 30864	Eukaryota_NO_Metazoa	595528	;cellular organisms;Eukaryota;Opisthokonta;Opisthokonta incertae sedis;Ichthyosporea;Capsaspora;Capsaspora owczarzaki;Capsaspora owczarzaki ATCC 30864;
3.28341	250	g5488.t1	-	-	-	-	3e-61	-	-	8e-60	565387030	49.07	S_tub	Solanum tuberosum	Eukaryota_NO_Metazoa	4113	;cellular organisms;Eukaryota;Viridiplantae;Streptophyta;Streptophytina;Embryophyta;Tracheophyta;Euphyllophyta;Spermatophyta;Magnoliophyta;Mesangiospermae;eudicotyledons;Gunneridae;Pentapetalae;asterids;lamiids;Solanales;Solanaceae;Solanoideae;Solaneae;Solanum;Solanum tuberosum;
3.21888	252	g12774.t1	-	4e-45	-	-	-	-	-	1e-43	647570351	48.05	P_ehi	Paenibacillus ehimensis	Bacteria	79264	;cellular organisms;Bacteria;Firmicutes;Bacilli;Bacillales;Paenibacillaceae;Paenibacillus;Paenibacillus ehimensis;
3.21888	401	g14453.t1	-	-	-	-	-	2e-65	-	5e-64	430814034	32.45	P_jir	Pneumocystis jirovecii	Eukaryota_NO_Metazoa	42068	;cellular organisms;Eukaryota;Opisthokonta;Fungi;Dikarya;Ascomycota;Taphrinomycotina;Pneumocystidomycetes;Pneumocystidales;Pneumocystidaceae;Pneumocystis;Pneumocystis jirovecii;
3.21888	251	g1785.t1	-	-	-	-	4e-17	-	-	1e-15	226500304	36.67	Z_may	Zea mays	Eukaryota_NO_Metazoa	4577	;cellular organisms;Eukaryota;Viridiplantae;Streptophyta;Streptophytina;Embryophyta;Tracheophyta;Euphyllophyta;Spermatophyta;Magnoliophyta;Mesangiospermae;Liliopsida;Petrosaviidae;commelinids;Poales;Poaceae;PACMAD clade;Panicoideae;Andropogoneae;Zea;Zea mays;
3.21888	206	g1977.t1	-	-	-	-	-	4e-11	-	1e-09	358401524	39.32	Trich	Trichoderma atroviride IMI 206040	Eukaryota_NO_Metazoa	452589	;cellular organisms;Eukaryota;Opisthokonta;Fungi;Dikarya;Ascomycota;saccharomyceta;Pezizomycotina;leotiomyceta;sordariomyceta;Sordariomycetes;Hypocreomycetidae;Hypocreales;Hypocreaceae;Trichoderma;Trichoderma atroviride;Trichoderma atroviride IMI 206040;
3.21888	32	g3074.t3	-	-	-	-	2e-06	-	-	5e-05	573956128	30.95	O_bra	Oryza brachyantha	Eukaryota_NO_Metazoa	4533	;cellular organisms;Eukaryota;Viridiplantae;Streptophyta;Streptophytina;Embryophyta;Tracheophyta;Euphyllophyta;Spermatophyta;Magnoliophyta;Mesangiospermae;Liliopsida;Petrosaviidae;commelinids;Poales;Poaceae;BEP clade;Ehrhartoideae;Oryzeae;Oryza;Oryza brachyantha;
3.21888	323	g8959.t1	-	-	-	-	-	4e-27	-	1e-25	116195036	29.41	Chaet	Chaetomium globosum CBS 148.51	Eukaryota_NO_Metazoa	306901	;cellular organisms;Eukaryota;Opisthokonta;Fungi;Dikarya;Ascomycota;saccharomyceta;Pezizomycotina;leotiomyceta;sordariomyceta;Sordariomycetes;Sordariomycetidae;Sordariales;Chaetomiaceae;Chaetomium;Chaetomium globosum;Chaetomium globosum CBS 148.51;
3.14988	250	g17347.t1	-	-	-	-	-	-	3e-08	7e-07	545712397	31.58	G_sul	Galdieria sulphuraria	Eukaryota_NO_Metazoa	130081	;cellular organisms;Eukaryota;Rhodophyta;Bangiophyceae;Cyanidiales;Cyanidiaceae;Galdieria;Galdieria sulphuraria;
3.14988	134	g23193.t1	-	-	-	-	3e-07	-	-	7e-06	302848962	30.7	Volvo	Volvox carteri f. nagariensis	Eukaryota_NO_Metazoa	3068	;cellular organisms;Eukaryota;Viridiplantae;Chlorophyta;Chlorophyceae;Chlamydomonadales;Volvocaceae;Volvox;Volvox carteri;Volvox carteri f. nagariensis;
3.14988	250	g5551.t1	-	-	-	-	-	-	3e-64	7e-63	551647666	43.02	Guill	Guillardia theta CCMP2712	Eukaryota_NO_Metazoa	905079	;cellular organisms;Eukaryota;Cryptophyta;Pyrenomonadales;Geminigeraceae;Guillardia;Guillardia theta;Guillardia theta CCMP2712;
3.10109	250	g11653.t1	-	-	-	-	9e-21	-	-	2e-19	159472308	52	C_rei	Chlamydomonas reinhardtii	Eukaryota_NO_Metazoa	3055	;cellular organisms;Eukaryota;Viridiplantae;Chlorophyta;Chlorophyceae;Chlamydomonadales;Chlamydomonadaceae;Chlamydomonas;Chlamydomonas reinhardtii;
2.99573	250	g2498.t1	-	-	-	-	-	2e-21	-	4e-20	146411955	28.57	Meyer	Meyerozyma guilliermondii ATCC 6260	Eukaryota_NO_Metazoa	294746	;cellular organisms;Eukaryota;Opisthokonta;Fungi;Dikarya;Ascomycota;saccharomyceta;Saccharomycotina;Saccharomycetes;Saccharomycetales;Debaryomycetaceae;Meyerozyma;Meyerozyma guilliermondii;Meyerozyma guilliermondii ATCC 6260;
2.99573	127	g1555.t1	-	5e-12	-	-	-	-	-	1e-10	503390533	48.6	S_gly	Syntrophobotulus glycolicus	Bacteria	51197	;cellular organisms;Bacteria;Firmicutes;Clostridia;Clostridiales;Peptococcaceae;Syntrophobotulus;Syntrophobotulus glycolicus;
2.99573	106	g11985.t1	-	5e-06	-	-	-	-	-	0.0001	489129266	38.46	Sphin	Sphingopyxis sp. MC1	Bacteria	1174684	;cellular organisms;Bacteria;Proteobacteria;Alphaproteobacteria;Sphingomonadales;Sphingomonadaceae;Sphingopyxis;Sphingopyxis sp. MC1;
2.99573	253	g15196.t1	-	-	-	-	-	1e-13	-	2e-12	589275980	37.04	Treme	Tremella mesenterica DSM 1558	Eukaryota_NO_Metazoa	578456	;cellular organisms;Eukaryota;Opisthokonta;Fungi;Dikarya;Basidiomycota;Agaricomycotina;Tremellomycetes;Tremellales;Tremellaceae;Tremella;Tremella mesenterica;Tremella mesenterica DSM 1558;
2.99573	58	g16051.t1	-	-	-	-	-	-	1e-07	2e-06	514680841	37.65	S_ros	Salpingoeca rosetta	Eukaryota_NO_Metazoa	946362	;cellular organisms;Eukaryota;Opisthokonta;Choanoflagellida;Salpingoecidae;Salpingoeca;Salpingoeca rosetta;
2.99573	59	g16762.t1	-	1e-06	-	-	-	-	-	2e-05	544651615	30.2	C_con	Campylobacter concisus	Bacteria	199	;cellular organisms;Bacteria;Proteobacteria;delta/epsilon subdivisions;Epsilonproteobacteria;Campylobacterales;Campylobacteraceae;Campylobacter;Campylobacter concisus;
2.99573	250	g17027.t1	-	3e-24	-	-	-	-	-	6e-23	503917016	46.32	S_cat	Streptomyces cattleya	Bacteria	29303	;cellular organisms;Bacteria;Actinobacteria;Actinobacteria;Actinobacteridae;Actinomycetales;Streptomycineae;Streptomycetaceae;Streptomyces;Streptomyces cattleya;
2.99573	250	g17516.t1	-	-	-	-	-	1e-12	-	2e-11	384498757	32.81	Rhizo	Rhizopus delemar RA 99-880	Eukaryota_NO_Metazoa	246409	;cellular organisms;Eukaryota;Opisthokonta;Fungi;Fungi incertae sedis;Early diverging fungal lineages;Mucoromycotina;Mucorales;Mucorineae;Rhizopodaceae;Rhizopus;Rhizopus delemar;Rhizopus delemar RA 99-880;
2.99573	250	g3191.t1	-	5e-10	-	-	-	-	-	1e-08	551263101	67.5	G_sup	Glaciibacter superstes	Bacteria	501023	;cellular organisms;Bacteria;Actinobacteria;Actinobacteria;Actinobacteridae;Actinomycetales;Micrococcineae;Microbacteriaceae;Glaciibacter;Glaciibacter superstes;
2.99573	76	g3234.t1	-	-	-	-	1e-06	-	-	2e-05	567879751	37.84	C_cle	Citrus clementina	Eukaryota_NO_Metazoa	85681	;cellular organisms;Eukaryota;Viridiplantae;Streptophyta;Streptophytina;Embryophyta;Tracheophyta;Euphyllophyta;Spermatophyta;Magnoliophyta;Mesangiospermae;eudicotyledons;Gunneridae;Pentapetalae;rosids;malvids;Sapindales;Rutaceae;Citrus;Citrus clementina;
2.99573	253	g5033.t1	-	-	-	-	-	-	2e-13	4e-12	145497971	23.83	Param	Paramecium tetraurelia strain d4-2	Eukaryota_NO_Metazoa	412030	;cellular organisms;Eukaryota;Alveolata;Ciliophora;Intramacronucleata;Oligohymenophorea;Peniculida;Parameciidae;Paramecium;Paramecium tetraurelia;Paramecium tetraurelia strain d4-2;
2.99573	49	g5723.t2	-	4e-10	-	-	-	-	-	8e-09	588032553	27.57	Acine	Acinetobacter baumannii 1297	Bacteria	1310580	;cellular organisms;Bacteria;Proteobacteria;Gammaproteobacteria;Pseudomonadales;Moraxellaceae;Acinetobacter;Acinetobacter calcoaceticus/baumannii complex;Acinetobacter baumannii;Acinetobacter baumannii 1297;
2.99573	252	g10292.t1	-	-	-	-	-	1e-36	-	2e-35	662501910	28.34	Aureo	Aureobasidium melanogenum CBS 110374	Eukaryota_NO_Metazoa	1043003	;cellular organisms;Eukaryota;Opisthokonta;Fungi;Dikarya;Ascomycota;saccharomyceta;Pezizomycotina;leotiomyceta;dothideomyceta;Dothideomycetes;Dothideomycetidae;Dothideales;Dothioraceae;mitosporic Dothioraceae;Aureobasidium;Aureobasidium melanogenum;Aureobasidium melanogenum CBS 110374;
2.99573	251	g21439.t1	-	-	-	-	-	1e-45	-	2e-44	595491441	27.18	Rhizo	Rhizophagus irregularis DAOM 197198w	Eukaryota_NO_Metazoa	1432141	;cellular organisms;Eukaryota;Opisthokonta;Fungi;Glomeromycota;Glomeromycetes;Glomerales;Glomeraceae;Rhizophagus;Rhizophagus irregularis;Rhizophagus irregularis DAOM 197198w;
2.89037	251	g13884.t1	-	-	-	-	-	-	5e-20	9e-19	471231878	38.36	I_mul	Ichthyophthirius multifiliis	Eukaryota_NO_Metazoa	5932	;cellular organisms;Eukaryota;Alveolata;Ciliophora;Intramacronucleata;Oligohymenophorea;Hymenostomatida;Ophryoglenina;Ichthyophthirius;Ichthyophthirius multifiliis;
2.8622	25	g23532.t1	-	-	-	-	-	-	4e-05	0.0007	294952825	48.78	Perki	Perkinsus marinus ATCC 50983	Eukaryota_NO_Metazoa	423536	;cellular organisms;Eukaryota;Alveolata;Perkinsea;Perkinsida;Perkinsidae;Perkinsus;Perkinsus marinus;Perkinsus marinus ATCC 50983;
2.81341	42	g506.t2	-	-	-	-	-	-	3e-17	5e-16	294932513	23.01	Perki	Perkinsus marinus ATCC 50983	Eukaryota_NO_Metazoa	423536	;cellular organisms;Eukaryota;Alveolata;Perkinsea;Perkinsida;Perkinsidae;Perkinsus;Perkinsus marinus;Perkinsus marinus ATCC 50983;
2.81341	77	g20178.t1	-	-	-	-	-	-	3e-20	5e-19	586738980	36.15	Tetra	Tetrahymena thermophila SB210	Eukaryota_NO_Metazoa	312017	;cellular organisms;Eukaryota;Alveolata;Ciliophora;Intramacronucleata;Oligohymenophorea;Hymenostomatida;Tetrahymenina;Tetrahymenidae;Tetrahymena;Tetrahymena thermophila;Tetrahymena thermophila SB210;
2.81341	253	g5273.t1	-	-	-	-	-	3e-11	-	5e-10	378755937	40.7	Nemat	Nematocida sp. 1 ERTm2	Eukaryota_NO_Metazoa	944018	;cellular organisms;Eukaryota;Opisthokonta;Fungi;Microsporidia;Microsporidia incertae sedis;Nematocida;Nematocida sp. 1;Nematocida sp. 1 ERTm2;
2.70805	250	g15926.t1	-	-	-	-	-	2e-09	-	3e-08	302887883	34.91	Nectr	Nectria haematococca mpVI 77-13-4	Eukaryota_NO_Metazoa	660122	;cellular organisms;Eukaryota;Opisthokonta;Fungi;Dikarya;Ascomycota;saccharomyceta;Pezizomycotina;leotiomyceta;sordariomyceta;Sordariomycetes;Hypocreomycetidae;Hypocreales;Nectriaceae;Fusarium;Fusarium solani species complex;Nectria haematococca;Nectria haematococca mpVI;Nectria haematococca mpVI 77-13-4;
2.65926	26	g15338.t1	-	-	-	-	-	-	7e-08	1e-06	145509537	28.15	Param	Paramecium tetraurelia strain d4-2	Eukaryota_NO_Metazoa	412030	;cellular organisms;Eukaryota;Alveolata;Ciliophora;Intramacronucleata;Oligohymenophorea;Peniculida;Parameciidae;Paramecium;Paramecium tetraurelia;Paramecium tetraurelia strain d4-2;
2.65926	250	g21738.t1	-	-	-	-	-	7e-27	-	1e-25	317037105	38.46	Asper	Aspergillus niger CBS 513.88	Eukaryota_NO_Metazoa	425011	;cellular organisms;Eukaryota;Opisthokonta;Fungi;Dikarya;Ascomycota;saccharomyceta;Pezizomycotina;leotiomyceta;Eurotiomycetes;Eurotiomycetidae;Eurotiales;Aspergillaceae;Aspergillus;Aspergillus niger;Aspergillus niger CBS 513.88;
2.59027	254	g11068.t1	-	3e-12	-	-	-	-	-	4e-11	496135640	50.75	D_suc	Dialister succinatiphilus	Bacteria	487173	;cellular organisms;Bacteria;Firmicutes;Negativicutes;Selenomonadales;Veillonellaceae;Dialister;Dialister succinatiphilus;
2.52573	148	g17661.t1	-	-	-	-	4e-08	-	-	5e-07	657393282	26.89	M_tru	Medicago truncatula	Eukaryota_NO_Metazoa	3880	;cellular organisms;Eukaryota;Viridiplantae;Streptophyta;Streptophytina;Embryophyta;Tracheophyta;Euphyllophyta;Spermatophyta;Magnoliophyta;Mesangiospermae;eudicotyledons;Gunneridae;Pentapetalae;rosids;fabids;Fabales;Fabaceae;Papilionoideae;Trifolieae;Medicago;Medicago truncatula;
2.52573	42	g506.t1	-	-	-	-	-	-	4e-17	5e-16	294932513	23.01	Perki	Perkinsus marinus ATCC 50983	Eukaryota_NO_Metazoa	423536	;cellular organisms;Eukaryota;Alveolata;Perkinsea;Perkinsida;Perkinsidae;Perkinsus;Perkinsus marinus;Perkinsus marinus ATCC 50983;
2.52573	1280	g16752.t1	-	8e-18	-	-	-	-	-	1e-16	563781245	33.53	delta	delta proteobacterium BABL1	Bacteria	673862	;cellular organisms;Bacteria;Proteobacteria;delta/epsilon subdivisions;Deltaproteobacteria;unclassified Deltaproteobacteria;unclassified Deltaproteobacteria (miscellaneous);delta proteobacterium BABL1;
2.52573	250	g24074.t1	-	-	-	-	4e-23	-	-	5e-22	502078248	42.14	C_ari	Cicer arietinum	Eukaryota_NO_Metazoa	3827	;cellular organisms;Eukaryota;Viridiplantae;Streptophyta;Streptophytina;Embryophyta;Tracheophyta;Euphyllophyta;Spermatophyta;Magnoliophyta;Mesangiospermae;eudicotyledons;Gunneridae;Pentapetalae;rosids;fabids;Fabales;Fabaceae;Papilionoideae;Cicereae;Cicer;Cicer arietinum;
2.48491	250	g10650.t1	-	-	-	-	5e-14	-	-	6e-13	629105791	30.05	E_gra	Eucalyptus grandis	Eukaryota_NO_Metazoa	71139	;cellular organisms;Eukaryota;Viridiplantae;Streptophyta;Streptophytina;Embryophyta;Tracheophyta;Euphyllophyta;Spermatophyta;Magnoliophyta;Mesangiospermae;eudicotyledons;Gunneridae;Pentapetalae;rosids;malvids;Myrtales;Myrtaceae;Eucalyptus;Eucalyptus grandis;
2.45674	1414	g16751.t1	-	-	-	-	-	-	6e-17	7e-16	123448236	30.77	Trich	Trichomonas vaginalis G3	Eukaryota_NO_Metazoa	412133	;cellular organisms;Eukaryota;Parabasalia;Trichomonadida;Trichomonadidae;Trichomonas;Trichomonas vaginalis;Trichomonas vaginalis G3;
2.30259	250	g1553.t1	-	-	-	-	2e-176	-	-	2e-175	302829957	55.56	Volvo	Volvox carteri f. nagariensis	Eukaryota_NO_Metazoa	3068	;cellular organisms;Eukaryota;Viridiplantae;Chlorophyta;Chlorophyceae;Chlamydomonadales;Volvocaceae;Volvox;Volvox carteri;Volvox carteri f. nagariensis;
2.30259	250	g3619.t1	-	-	-	-	-	3e-65	-	3e-64	648154565	37.39	Galer	Galerina marginata CBS 339.88	Eukaryota_NO_Metazoa	685588	;cellular organisms;Eukaryota;Opisthokonta;Fungi;Dikarya;Basidiomycota;Agaricomycotina;Agaricomycetes;Agaricomycetidae;Agaricales;Strophariaceae;Galerina;Galerina marginata;Galerina marginata CBS 339.88;
2.30259	251	g10044.t1	-	-	-	-	-	1e-22	-	1e-21	471888884	50.55	Rhizo	Rhizoctonia solani AG-1 IB	Eukaryota_NO_Metazoa	1108050	;cellular organisms;Eukaryota;Opisthokonta;Fungi;Dikarya;Basidiomycota;Agaricomycotina;Agaricomycetes;Agaricomycetes incertae sedis;Cantharellales;Ceratobasidiaceae;mitosporic Ceratobasidiaceae;Rhizoctonia;Rhizoctonia solani;Rhizoctonia solani AG-1 IB;
2.30259	98	g10645.t1	-	-	-	-	5e-09	-	-	5e-08	388521233	32.45	M_tru	Medicago truncatula	Eukaryota_NO_Metazoa	3880	;cellular organisms;Eukaryota;Viridiplantae;Streptophyta;Streptophytina;Embryophyta;Tracheophyta;Euphyllophyta;Spermatophyta;Magnoliophyta;Mesangiospermae;eudicotyledons;Gunneridae;Pentapetalae;rosids;fabids;Fabales;Fabaceae;Papilionoideae;Trifolieae;Medicago;Medicago truncatula;
2.30259	13	g1554.t1	-	3e-05	-	-	-	-	-	0.0003	558691851	38.79	B_thu	Bacillus thuringiensis	Bacteria	1428	;cellular organisms;Bacteria;Firmicutes;Bacilli;Bacillales;Bacillaceae;Bacillus;Bacillus cereus group;Bacillus thuringiensis;
2.30259	250	g11222.t1	-	-	-	-	-	-	5e-10	5e-09	403356078	28.92	O_tri	Oxytricha trifallax	Eukaryota_NO_Metazoa	1172189	;cellular organisms;Eukaryota;Alveolata;Ciliophora;Intramacronucleata;Spirotrichea;Stichotrichia;Sporadotrichida;Oxytrichidae;Oxytrichinae;Oxytricha;Oxytricha trifallax;
2.30259	197	g14119.t1	-	-	-	-	-	-	1e-07	1e-06	167525170	49.06	Monos	Monosiga brevicollis MX1	Eukaryota_NO_Metazoa	431895	;cellular organisms;Eukaryota;Opisthokonta;Choanoflagellida;Codonosigidae;Monosiga;Monosiga brevicollis;Monosiga brevicollis MX1;
2.30259	69	g1969.t1	-	-	-	-	1e-07	-	-	1e-06	641839927	37.23	C_sin	Citrus sinensis	Eukaryota_NO_Metazoa	2711	;cellular organisms;Eukaryota;Viridiplantae;Streptophyta;Streptophytina;Embryophyta;Tracheophyta;Euphyllophyta;Spermatophyta;Magnoliophyta;Mesangiospermae;eudicotyledons;Gunneridae;Pentapetalae;rosids;malvids;Sapindales;Rutaceae;Citrus;Citrus sinensis;
2.30259	59	g16762.t2	-	1e-06	-	-	-	-	-	1e-05	544651615	30.2	C_con	Campylobacter concisus	Bacteria	199	;cellular organisms;Bacteria;Proteobacteria;delta/epsilon subdivisions;Epsilonproteobacteria;Campylobacterales;Campylobacteraceae;Campylobacter;Campylobacter concisus;
2.30259	250	g20759.t2	-	-	-	-	3e-23	-	-	3e-22	326517944	30.79	Horde	Hordeum vulgare subsp. vulgare	Eukaryota_NO_Metazoa	112509	;cellular organisms;Eukaryota;Viridiplantae;Streptophyta;Streptophytina;Embryophyta;Tracheophyta;Euphyllophyta;Spermatophyta;Magnoliophyta;Mesangiospermae;Liliopsida;Petrosaviidae;commelinids;Poales;Poaceae;BEP clade;Pooideae;Triticeae;Hordeum;Hordeum vulgare;Hordeum vulgare subsp. vulgare;
2.30259	250	g22243.t1	-	-	-	-	2e-09	-	-	2e-08	657393282	36.27	M_tru	Medicago truncatula	Eukaryota_NO_Metazoa	3880	;cellular organisms;Eukaryota;Viridiplantae;Streptophyta;Streptophytina;Embryophyta;Tracheophyta;Euphyllophyta;Spermatophyta;Magnoliophyta;Mesangiospermae;eudicotyledons;Gunneridae;Pentapetalae;rosids;fabids;Fabales;Fabaceae;Papilionoideae;Trifolieae;Medicago;Medicago truncatula;
2.30259	250	g22357.t1	-	-	-	-	-	-	3e-36	3e-35	95007396	61.54	Toxop	Toxoplasma gondii RH	Eukaryota_NO_Metazoa	383379	;cellular organisms;Eukaryota;Alveolata;Apicomplexa;Conoidasida;Coccidia;Eucoccidiorida;Eimeriorina;Sarcocystidae;Toxoplasma;Toxoplasma gondii;Toxoplasma gondii RH;
2.30259	250	g22403.t1	-	-	-	-	6e-10	-	-	6e-09	413925140	31.5	Z_may	Zea mays	Eukaryota_NO_Metazoa	4577	;cellular organisms;Eukaryota;Viridiplantae;Streptophyta;Streptophytina;Embryophyta;Tracheophyta;Euphyllophyta;Spermatophyta;Magnoliophyta;Mesangiospermae;Liliopsida;Petrosaviidae;commelinids;Poales;Poaceae;PACMAD clade;Panicoideae;Andropogoneae;Zea;Zea mays;
2.30259	203	g3134.t1	-	-	-	-	8e-09	-	-	8e-08	587873496	38.57	M_not	Morus notabilis	Eukaryota_NO_Metazoa	981085	;cellular organisms;Eukaryota;Viridiplantae;Streptophyta;Streptophytina;Embryophyta;Tracheophyta;Euphyllophyta;Spermatophyta;Magnoliophyta;Mesangiospermae;eudicotyledons;Gunneridae;Pentapetalae;rosids;fabids;Rosales;Moraceae;Morus;Morus notabilis;
2.30259	250	g6276.t1	-	-	-	-	-	-	8e-32	8e-31	551647666	39.66	Guill	Guillardia theta CCMP2712	Eukaryota_NO_Metazoa	905079	;cellular organisms;Eukaryota;Cryptophyta;Pyrenomonadales;Geminigeraceae;Guillardia;Guillardia theta;Guillardia theta CCMP2712;
2.30259	161	g8095.t1	-	-	-	-	2e-08	-	-	2e-07	565460700	27.86	C_rub	Capsella rubella	Eukaryota_NO_Metazoa	81985	;cellular organisms;Eukaryota;Viridiplantae;Streptophyta;Streptophytina;Embryophyta;Tracheophyta;Euphyllophyta;Spermatophyta;Magnoliophyta;Mesangiospermae;eudicotyledons;Gunneridae;Pentapetalae;rosids;malvids;Brassicales;Brassicaceae;Camelineae;Capsella;Capsella rubella;
2.30259	250	g8292.t1	-	-	-	-	1e-07	-	-	1e-06	586776025	29.03	A_tri	Amborella trichopoda	Eukaryota_NO_Metazoa	13333	;cellular organisms;Eukaryota;Viridiplantae;Streptophyta;Streptophytina;Embryophyta;Tracheophyta;Euphyllophyta;Spermatophyta;Magnoliophyta;basal Magnoliophyta;Amborellales;Amborellaceae;Amborella;Amborella trichopoda;
2.30259	206	g15483.t1	-	-	-	-	-	3e-29	-	3e-28	517323120	24.54	Fusar	Fusarium fujikuroi IMI 58289	Eukaryota_NO_Metazoa	1279085	;cellular organisms;Eukaryota;Opisthokonta;Fungi;Dikarya;Ascomycota;saccharomyceta;Pezizomycotina;leotiomyceta;sordariomyceta;Sordariomycetes;Hypocreomycetidae;Hypocreales;Nectriaceae;Fusarium;Fusarium fujikuroi species complex;Fusarium fujikuroi;Fusarium fujikuroi IMI 58289;
2.30259	252	g17654.t1	-	-	-	-	-	-	1e-09	1e-08	403356078	27.97	O_tri	Oxytricha trifallax	Eukaryota_NO_Metazoa	1172189	;cellular organisms;Eukaryota;Alveolata;Ciliophora;Intramacronucleata;Spirotrichea;Stichotrichia;Sporadotrichida;Oxytrichidae;Oxytrichinae;Oxytricha;Oxytricha trifallax;
2.30259	250	g18016.t1	-	-	-	-	-	-	2e-20	2e-19	669141240	47.12	Sapro	Saprolegnia diclina VS20	Eukaryota_NO_Metazoa	1156394	;cellular organisms;Eukaryota;Stramenopiles;Oomycetes;Saprolegniales;Saprolegniaceae;Saprolegnia;Saprolegnia diclina;Saprolegnia diclina VS20;
2.30259	251	g22361.t2	-	-	-	-	-	1e-21	-	1e-20	384499052	63.01	Rhizo	Rhizopus delemar RA 99-880	Eukaryota_NO_Metazoa	246409	;cellular organisms;Eukaryota;Opisthokonta;Fungi;Fungi incertae sedis;Early diverging fungal lineages;Mucoromycotina;Mucorales;Mucorineae;Rhizopodaceae;Rhizopus;Rhizopus delemar;Rhizopus delemar RA 99-880;
2.30259	131	g3934.t1	-	-	-	-	-	-	2e-18	2e-17	470435622	22.45	Acant	Acanthamoeba castellanii str. Neff	Eukaryota_NO_Metazoa	1257118	;cellular organisms;Eukaryota;Amoebozoa;Discosea;Longamoebia;Centramoebida;Acanthamoebidae;Acanthamoeba;Acanthamoeba castellanii;Acanthamoeba castellanii str. Neff;
2.30259	250	g4414.t1	-	-	-	-	3e-21	-	-	3e-20	565351749	41.67	S_tub	Solanum tuberosum	Eukaryota_NO_Metazoa	4113	;cellular organisms;Eukaryota;Viridiplantae;Streptophyta;Streptophytina;Embryophyta;Tracheophyta;Euphyllophyta;Spermatophyta;Magnoliophyta;Mesangiospermae;eudicotyledons;Gunneridae;Pentapetalae;asterids;lamiids;Solanales;Solanaceae;Solanoideae;Solaneae;Solanum;Solanum tuberosum;
2.30259	250	g5418.t2	-	-	-	-	-	5e-19	-	5e-18	628309232	30.04	Capro	Capronia epimyces CBS 606.96	Eukaryota_NO_Metazoa	1182542	;cellular organisms;Eukaryota;Opisthokonta;Fungi;Dikarya;Ascomycota;saccharomyceta;Pezizomycotina;leotiomyceta;Eurotiomycetes;Chaetothyriomycetidae;Chaetothyriales;Herpotrichiellaceae;Capronia;Capronia epimyces;Capronia epimyces CBS 606.96;
2.30259	334	g6579.t1	-	-	-	-	-	-	1e-12	1e-11	514483584	25.73	Capsa	Capsaspora owczarzaki ATCC 30864	Eukaryota_NO_Metazoa	595528	;cellular organisms;Eukaryota;Opisthokonta;Opisthokonta incertae sedis;Ichthyosporea;Capsaspora;Capsaspora owczarzaki;Capsaspora owczarzaki ATCC 30864;
2.19722	134	g21230.t1	-	-	-	-	-	1e-07	-	9e-07	212530923	27.41	Talar	Talaromyces marneffei ATCC 18224	Eukaryota_NO_Metazoa	441960	;cellular organisms;Eukaryota;Opisthokonta;Fungi;Dikarya;Ascomycota;saccharomyceta;Pezizomycotina;leotiomyceta;Eurotiomycetes;Eurotiomycetidae;Eurotiales;Trichocomaceae;Talaromyces;Talaromyces marneffei;Talaromyces marneffei ATCC 18224;
2.1848	250	g10906.t1	-	-	-	-	-	-	9e-37	8e-36	470449168	42.08	Acant	Acanthamoeba castellanii str. Neff	Eukaryota_NO_Metazoa	1257118	;cellular organisms;Eukaryota;Amoebozoa;Discosea;Longamoebia;Centramoebida;Acanthamoebidae;Acanthamoeba;Acanthamoeba castellanii;Acanthamoeba castellanii str. Neff;
2.1848	251	g7776.t1	-	9e-12	-	-	-	-	-	8e-11	499463364	28.62	V_vul	Vibrio vulnificus	Bacteria	672	;cellular organisms;Bacteria;Proteobacteria;Gammaproteobacteria;Vibrionales;Vibrionaceae;Vibrio;Vibrio vulnificus;
2.14843	250	g13001.t1	-	-	-	-	-	7e-96	-	6e-95	365989606	41.5	Naumo	Naumovozyma dairenensis CBS 421	Eukaryota_NO_Metazoa	1071378	;cellular organisms;Eukaryota;Opisthokonta;Fungi;Dikarya;Ascomycota;saccharomyceta;Saccharomycotina;Saccharomycetes;Saccharomycetales;Saccharomycetaceae;Naumovozyma;Naumovozyma dairenensis;Naumovozyma dairenensis CBS 421;
2.12026	250	g6101.t1	-	-	-	-	6e-52	-	-	5e-51	143456452	31.25	Oryza	Oryza sativa Japonica Group	Eukaryota_NO_Metazoa	39947	;cellular organisms;Eukaryota;Viridiplantae;Streptophyta;Streptophytina;Embryophyta;Tracheophyta;Euphyllophyta;Spermatophyta;Magnoliophyta;Mesangiospermae;Liliopsida;Petrosaviidae;commelinids;Poales;Poaceae;BEP clade;Ehrhartoideae;Oryzeae;Oryza;Oryza sativa;Oryza sativa Japonica Group;
2.07944	146	g10649.t1	-	-	-	-	1e-07	-	-	8e-07	356515947	41.18	G_max	Glycine max	Eukaryota_NO_Metazoa	3847	;cellular organisms;Eukaryota;Viridiplantae;Streptophyta;Streptophytina;Embryophyta;Tracheophyta;Euphyllophyta;Spermatophyta;Magnoliophyta;Mesangiospermae;eudicotyledons;Gunneridae;Pentapetalae;rosids;fabids;Fabales;Fabaceae;Papilionoideae;Phaseoleae;Glycine;Soja;Glycine max;
2.07944	250	g10884.t1	-	-	-	-	-	-	1e-77	8e-77	641537686	49.1	Sapro	Saprolegnia parasitica CBS 223.65	Eukaryota_NO_Metazoa	695850	;cellular organisms;Eukaryota;Stramenopiles;Oomycetes;Saprolegniales;Saprolegniaceae;Saprolegnia;Saprolegnia parasitica;Saprolegnia parasitica CBS 223.65;
2.07944	250	g12126.t1	-	-	-	-	5e-44	-	-	4e-43	596198809	57.5	P_per	Prunus persica	Eukaryota_NO_Metazoa	3760	;cellular organisms;Eukaryota;Viridiplantae;Streptophyta;Streptophytina;Embryophyta;Tracheophyta;Euphyllophyta;Spermatophyta;Magnoliophyta;Mesangiospermae;eudicotyledons;Gunneridae;Pentapetalae;rosids;fabids;Rosales;Rosaceae;Maloideae;Amygdaleae;Prunus;Prunus persica;
2.07944	19	g13920.t2	-	-	-	-	-	1e-06	-	8e-06	388856139	45.21	U_hor	Ustilago hordei	Eukaryota_NO_Metazoa	120017	;cellular organisms;Eukaryota;Opisthokonta;Fungi;Dikarya;Basidiomycota;Ustilaginomycotina;Ustilaginomycetes;Ustilaginales;Ustilaginaceae;Ustilago;Ustilago hordei;
2.07944	250	g22729.t1	-	-	-	-	-	1e-40	-	8e-40	568438382	49.64	Agari	Agaricus bisporus var. bisporus H97	Eukaryota_NO_Metazoa	936046	;cellular organisms;Eukaryota;Opisthokonta;Fungi;Dikarya;Basidiomycota;Agaricomycotina;Agaricomycetes;Agaricomycetidae;Agaricales;Agaricaceae;Agaricus;Agaricus bisporus;Agaricus bisporus var. bisporus;Agaricus bisporus var. bisporus H97;
2.07944	250	g3253.t1	-	-	-	-	-	5e-19	-	4e-18	296412293	40.62	Tuber	Tuber melanosporum Mel28	Eukaryota_NO_Metazoa	656061	;cellular organisms;Eukaryota;Opisthokonta;Fungi;Dikarya;Ascomycota;saccharomyceta;Pezizomycotina;Pezizomycetes;Pezizales;Tuberaceae;Tuber;Tuber melanosporum;Tuber melanosporum Mel28;
2.05127	3	g85.t1	-	9e-05	-	-	-	-	-	0.0007	653465937	30.52	Brady	Bradyrhizobium sp. WSM2254	Bacteria	1188263	;cellular organisms;Bacteria;Proteobacteria;Alphaproteobacteria;Rhizobiales;Bradyrhizobiaceae;Bradyrhizobium;Bradyrhizobium sp. WSM2254;
2.0149	37	g9518.t1	-	8e-07	-	-	-	-	-	6e-06	578037199	37.61	Magne	Magnetospira sp. QH-2	Bacteria	1288970	;cellular organisms;Bacteria;Proteobacteria;Alphaproteobacteria;Rhodospirillales;Rhodospirillaceae;Magnetospira;Magnetospira sp. QH-2;
2.0149	250	g12426.t1	-	-	-	-	-	4e-15	-	3e-14	562977212	27.24	Ogata	Ogataea parapolymorpha DL-1	Eukaryota_NO_Metazoa	871575	;cellular organisms;Eukaryota;Opisthokonta;Fungi;Dikarya;Ascomycota;saccharomyceta;Saccharomycotina;Saccharomycetes;Saccharomycetales;Pichiaceae;Ogataea;Ogataea parapolymorpha;Ogataea parapolymorpha DL-1;
2.0149	250	g299.t1	-	-	-	-	4e-08	-	-	3e-07	659076855	29.55	C_mel	Cucumis melo	Eukaryota_NO_Metazoa	3656	;cellular organisms;Eukaryota;Viridiplantae;Streptophyta;Streptophytina;Embryophyta;Tracheophyta;Euphyllophyta;Spermatophyta;Magnoliophyta;Mesangiospermae;eudicotyledons;Gunneridae;Pentapetalae;rosids;fabids;Cucurbitales;Cucurbitaceae;Benincaseae;Cucumis;Cucumis melo;
1.96611	251	g10973.t1	-	-	-	-	7e-11	-	-	5e-10	502135909	24.85	C_ari	Cicer arietinum	Eukaryota_NO_Metazoa	3827	;cellular organisms;Eukaryota;Viridiplantae;Streptophyta;Streptophytina;Embryophyta;Tracheophyta;Euphyllophyta;Spermatophyta;Magnoliophyta;Mesangiospermae;eudicotyledons;Gunneridae;Pentapetalae;rosids;fabids;Fabales;Fabaceae;Papilionoideae;Cicereae;Cicer;Cicer arietinum;
1.96611	276	g171.t1	-	-	-	-	7e-19	-	-	5e-18	159465587	34.27	C_rei	Chlamydomonas reinhardtii	Eukaryota_NO_Metazoa	3055	;cellular organisms;Eukaryota;Viridiplantae;Chlorophyta;Chlorophyceae;Chlamydomonadales;Chlamydomonadaceae;Chlamydomonas;Chlamydomonas reinhardtii;
1.94591	250	g13277.t1	-	-	-	-	1e-64	-	-	7e-64	672137806	43.7	P_dac	Phoenix dactylifera	Eukaryota_NO_Metazoa	42345	;cellular organisms;Eukaryota;Viridiplantae;Streptophyta;Streptophytina;Embryophyta;Tracheophyta;Euphyllophyta;Spermatophyta;Magnoliophyta;Mesangiospermae;Liliopsida;Petrosaviidae;commelinids;Arecales;Arecaceae;Coryphoideae;Phoeniceae;Phoenix;Phoenix dactylifera;
1.94591	251	g16235.t1	-	1e-11	-	-	-	-	-	7e-11	641478828	26.76	V_met	Vibrio metoecus	Bacteria	1481663	;cellular organisms;Bacteria;Proteobacteria;Gammaproteobacteria;Vibrionales;Vibrionaceae;Vibrio;Vibrio metoecus;
1.94591	3	g11574.t2	-	-	-	-	0.0001	-	-	0.0007	604322070	32.5	E_gut	Erythranthe guttata	Eukaryota_NO_Metazoa	4155	;cellular organisms;Eukaryota;Viridiplantae;Streptophyta;Streptophytina;Embryophyta;Tracheophyta;Euphyllophyta;Spermatophyta;Magnoliophyta;Mesangiospermae;eudicotyledons;Gunneridae;Pentapetalae;asterids;lamiids;Lamiales;Phrymaceae;Erythranthe;Erythranthe guttata;
1.94591	200	g22873.t1	-	-	-	-	-	-	1e-09	7e-09	551648299	50.82	Guill	Guillardia theta CCMP2712	Eukaryota_NO_Metazoa	905079	;cellular organisms;Eukaryota;Cryptophyta;Pyrenomonadales;Geminigeraceae;Guillardia;Guillardia theta;Guillardia theta CCMP2712;
1.89712	3	g9335.t1	-	3e-05	-	-	-	-	-	0.0002	575445577	31.58	Mannh	Mannheimia varigena USDA-ARS-USMARC-1312	Bacteria	1434214	;cellular organisms;Bacteria;Proteobacteria;Gammaproteobacteria;Pasteurellales;Pasteurellaceae;Mannheimia;Mannheimia varigena;Mannheimia varigena USDA-ARS-USMARC-1312;
1.89712	185	g17776.t1	-	-	-	-	3e-09	-	-	2e-08	659133411	33.33	C_mel	Cucumis melo	Eukaryota_NO_Metazoa	3656	;cellular organisms;Eukaryota;Viridiplantae;Streptophyta;Streptophytina;Embryophyta;Tracheophyta;Euphyllophyta;Spermatophyta;Magnoliophyta;Mesangiospermae;eudicotyledons;Gunneridae;Pentapetalae;rosids;fabids;Cucurbitales;Cucurbitaceae;Benincaseae;Cucumis;Cucumis melo;
1.89712	200	g8957.t1	-	-	-	-	-	3e-28	-	2e-27	628305528	28.23	Clado	Cladophialophora psammophila CBS 110553	Eukaryota_NO_Metazoa	1182543	;cellular organisms;Eukaryota;Opisthokonta;Fungi;Dikarya;Ascomycota;saccharomyceta;Pezizomycotina;leotiomyceta;Eurotiomycetes;Chaetothyriomycetidae;Chaetothyriales;Herpotrichiellaceae;Cladophialophora;Cladophialophora psammophila;Cladophialophora psammophila CBS 110553;
1.83258	250	g11211.t1	-	-	-	-	8e-12	-	-	5e-11	475493130	28.45	A_tau	Aegilops tauschii	Eukaryota_NO_Metazoa	37682	;cellular organisms;Eukaryota;Viridiplantae;Streptophyta;Streptophytina;Embryophyta;Tracheophyta;Euphyllophyta;Spermatophyta;Magnoliophyta;Mesangiospermae;Liliopsida;Petrosaviidae;commelinids;Poales;Poaceae;BEP clade;Pooideae;Triticeae;Aegilops;Aegilops tauschii;
1.74297	250	g15434.t1	-	-	-	-	-	-	7e-22	4e-21	290989854	40	Naegl	Naegleria gruberi strain NEG-M	Eukaryota_NO_Metazoa	744533	;cellular organisms;Eukaryota;Heterolobosea;Schizopyrenida;Vahlkampfiidae;Naegleria;Naegleria gruberi;Naegleria gruberi strain NEG-M;
1.7148	250	g16613.t1	-	-	-	-	-	-	9e-11	5e-10	343471318	42.53	Trypa	Trypanosoma congolense IL3000	Eukaryota_NO_Metazoa	1068625	;cellular organisms;Eukaryota;Euglenozoa;Kinetoplastida;Trypanosomatidae;Trypanosoma;Nannomonas;Trypanosoma congolense;Trypanosoma congolense IL3000;
1.60944	48	g10886.t2	-	-	-	-	2e-05	-	-	0.0001	357111830	22.76	B_dis	Brachypodium distachyon	Eukaryota_NO_Metazoa	15368	;cellular organisms;Eukaryota;Viridiplantae;Streptophyta;Streptophytina;Embryophyta;Tracheophyta;Euphyllophyta;Spermatophyta;Magnoliophyta;Mesangiospermae;Liliopsida;Petrosaviidae;commelinids;Poales;Poaceae;BEP clade;Pooideae;Brachypodieae;Brachypodium;Brachypodium distachyon;
1.60944	3	g10971.t1	-	-	-	-	-	-	1e-05	5e-05	403356078	24.8	O_tri	Oxytricha trifallax	Eukaryota_NO_Metazoa	1172189	;cellular organisms;Eukaryota;Alveolata;Ciliophora;Intramacronucleata;Spirotrichea;Stichotrichia;Sporadotrichida;Oxytrichidae;Oxytrichinae;Oxytricha;Oxytricha trifallax;
1.60944	251	g12480.t1	-	4e-13	-	-	-	-	-	2e-12	487818870	26.64	V_cho	Vibrio cholerae	Bacteria	666	;cellular organisms;Bacteria;Proteobacteria;Gammaproteobacteria;Vibrionales;Vibrionaceae;Vibrio;Vibrio cholerae;
1.60944	138	g12806.t1	-	-	-	-	4e-06	-	-	2e-05	460372737	36.84	S_lyc	Solanum lycopersicum	Eukaryota_NO_Metazoa	4081	;cellular organisms;Eukaryota;Viridiplantae;Streptophyta;Streptophytina;Embryophyta;Tracheophyta;Euphyllophyta;Spermatophyta;Magnoliophyta;Mesangiospermae;eudicotyledons;Gunneridae;Pentapetalae;asterids;lamiids;Solanales;Solanaceae;Solanoideae;Solaneae;Solanum;Lycopersicon;Solanum lycopersicum;
1.60944	5	g13116.t1	-	-	-	-	-	-	2e-05	0.0001	290991773	33.72	Naegl	Naegleria gruberi strain NEG-M	Eukaryota_NO_Metazoa	744533	;cellular organisms;Eukaryota;Heterolobosea;Schizopyrenida;Vahlkampfiidae;Naegleria;Naegleria gruberi;Naegleria gruberi strain NEG-M;
1.60944	205	g15910.t1	-	-	-	-	2e-11	-	-	1e-10	303275302	35.42	Micro	Micromonas pusilla CCMP1545	Eukaryota_NO_Metazoa	564608	;cellular organisms;Eukaryota;Viridiplantae;Chlorophyta;Mamiellophyceae;Mamiellales;Mamiellaceae;Micromonas;Micromonas pusilla;Micromonas pusilla CCMP1545;
1.60944	250	g16443.t1	-	-	-	-	-	-	1e-24	5e-24	545711462	26.9	G_sul	Galdieria sulphuraria	Eukaryota_NO_Metazoa	130081	;cellular organisms;Eukaryota;Rhodophyta;Bangiophyceae;Cyanidiales;Cyanidiaceae;Galdieria;Galdieria sulphuraria;
1.60944	1374	g16752.t2	-	8e-17	-	-	-	-	-	4e-16	563781245	33.33	delta	delta proteobacterium BABL1	Bacteria	673862	;cellular organisms;Bacteria;Proteobacteria;delta/epsilon subdivisions;Deltaproteobacteria;unclassified Deltaproteobacteria;unclassified Deltaproteobacteria (miscellaneous);delta proteobacterium BABL1;
1.60944	252	g22361.t1	-	-	-	-	-	8e-21	-	4e-20	384493548	52.22	Rhizo	Rhizopus delemar RA 99-880	Eukaryota_NO_Metazoa	246409	;cellular organisms;Eukaryota;Opisthokonta;Fungi;Fungi incertae sedis;Early diverging fungal lineages;Mucoromycotina;Mucorales;Mucorineae;Rhizopodaceae;Rhizopus;Rhizopus delemar;Rhizopus delemar RA 99-880;
1.60944	251	g22682.t1	-	-	-	-	-	1e-40	-	5e-40	384490585	34.43	Rhizo	Rhizopus delemar RA 99-880	Eukaryota_NO_Metazoa	246409	;cellular organisms;Eukaryota;Opisthokonta;Fungi;Fungi incertae sedis;Early diverging fungal lineages;Mucoromycotina;Mucorales;Mucorineae;Rhizopodaceae;Rhizopus;Rhizopus delemar;Rhizopus delemar RA 99-880;
1.60944	250	g6142.t1	-	-	-	-	-	-	2e-17	1e-16	471215635	30.24	Entam	Entamoeba invadens IP1	Eukaryota_NO_Metazoa	370355	;cellular organisms;Eukaryota;Amoebozoa;Archamoebae;Entamoebidae;Entamoeba;Entamoeba invadens;Entamoeba invadens IP1;
1.60944	250	g7552.t1	-	-	-	-	-	1e-23	-	5e-23	354544337	39.33	C_par	Candida parapsilosis	Eukaryota_NO_Metazoa	5480	;cellular organisms;Eukaryota;Opisthokonta;Fungi;Dikarya;Ascomycota;saccharomyceta;Saccharomycotina;Saccharomycetes;Saccharomycetales;Debaryomycetaceae;Candida/Lodderomyces clade;Candida;Candida parapsilosis;
1.60944	251	g8529.t1	-	-	-	-	-	2e-10	-	1e-09	671690438	65.91	Absid	Absidia idahoensis var. thermophila	Eukaryota_NO_Metazoa	572092	;cellular organisms;Eukaryota;Opisthokonta;Fungi;Fungi incertae sedis;Early diverging fungal lineages;Mucoromycotina;Mucorales;Cunninghamellaceae;Absidia;Absidia idahoensis;Absidia idahoensis var. thermophila;
1.60944	250	g8909.t1	-	-	-	-	2e-36	-	-	1e-35	159478064	39.38	C_rei	Chlamydomonas reinhardtii	Eukaryota_NO_Metazoa	3055	;cellular organisms;Eukaryota;Viridiplantae;Chlorophyta;Chlorophyceae;Chlamydomonadales;Chlamydomonadaceae;Chlamydomonas;Chlamydomonas reinhardtii;
1.60944	250	g9024.t1	-	-	-	-	-	2e-136	-	1e-135	528891348	62.38	Rozel	Rozella allomycis CSF55	Eukaryota_NO_Metazoa	988480	;cellular organisms;Eukaryota;Opisthokonta;Fungi;Cryptomycota;Rozella;Rozella allomycis;Rozella allomycis CSF55;
1.50408	250	g23272.t1	-	-	-	-	2e-09	-	-	9e-09	225462070	29.92	V_vin	Vitis vinifera	Eukaryota_NO_Metazoa	29760	;cellular organisms;Eukaryota;Viridiplantae;Streptophyta;Streptophytina;Embryophyta;Tracheophyta;Euphyllophyta;Spermatophyta;Magnoliophyta;Mesangiospermae;eudicotyledons;Gunneridae;Pentapetalae;rosids;rosids incertae sedis;Vitales;Vitaceae;Vitis;Vitis vinifera;
1.49165	8	g11574.t1	-	-	-	-	9e-05	-	-	0.0004	604322070	32.5	E_gut	Erythranthe guttata	Eukaryota_NO_Metazoa	4155	;cellular organisms;Eukaryota;Viridiplantae;Streptophyta;Streptophytina;Embryophyta;Tracheophyta;Euphyllophyta;Spermatophyta;Magnoliophyta;Mesangiospermae;eudicotyledons;Gunneridae;Pentapetalae;asterids;lamiids;Lamiales;Phrymaceae;Erythranthe;Erythranthe guttata;
1.38629	16	g14929.t1	-	-	-	-	-	5e-05	-	0.0002	599371950	34.21	Phane	Phanerochaete carnosa HHB-10118-sp	Eukaryota_NO_Metazoa	650164	;cellular organisms;Eukaryota;Opisthokonta;Fungi;Dikarya;Basidiomycota;Agaricomycotina;Agaricomycetes;Agaricomycetes incertae sedis;Corticiales;Corticiaceae;Phanerochaete;Phanerochaete carnosa;Phanerochaete carnosa HHB-10118-sp;
1.38629	251	g17025.t3	-	-	-	-	5e-12	-	-	2e-11	303272789	50	Micro	Micromonas pusilla CCMP1545	Eukaryota_NO_Metazoa	564608	;cellular organisms;Eukaryota;Viridiplantae;Chlorophyta;Mamiellophyceae;Mamiellales;Mamiellaceae;Micromonas;Micromonas pusilla;Micromonas pusilla CCMP1545;
1.38629	250	g17747.t1	-	-	-	-	-	2e-74	-	8e-74	588260243	56.25	Walle	Wallemia sebi CBS 633.66	Eukaryota_NO_Metazoa	671144	;cellular organisms;Eukaryota;Opisthokonta;Fungi;Dikarya;Basidiomycota;Basidiomycota incertae sedis;Wallemiomycetes;Wallemiales;Wallemiales incertae sedis;Wallemia;Wallemia sebi;Wallemia sebi CBS 633.66;
1.38629	251	g20725.t1	-	-	-	-	2e-07	-	-	8e-07	657965392	27.57	M_dom	Malus domestica	Eukaryota_NO_Metazoa	3750	;cellular organisms;Eukaryota;Viridiplantae;Streptophyta;Streptophytina;Embryophyta;Tracheophyta;Euphyllophyta;Spermatophyta;Magnoliophyta;Mesangiospermae;eudicotyledons;Gunneridae;Pentapetalae;rosids;fabids;Rosales;Rosaceae;Maloideae;Maleae;Malus;Malus domestica;
1.38629	250	g21751.t1	-	-	-	-	-	-	5e-07	2e-06	167520091	57.14	Monos	Monosiga brevicollis MX1	Eukaryota_NO_Metazoa	431895	;cellular organisms;Eukaryota;Opisthokonta;Choanoflagellida;Codonosigidae;Monosiga;Monosiga brevicollis;Monosiga brevicollis MX1;
1.38629	454	g23823.t1	-	-	-	-	2e-17	-	-	8e-17	633905326	38	Helic	Helicosporidium sp. ATCC 50920	Eukaryota_NO_Metazoa	1291522	;cellular organisms;Eukaryota;Viridiplantae;Chlorophyta;Trebouxiophyceae;Trebouxiophyceae incertae sedis;Helicosporidium;Helicosporidium sp. ATCC 50920;
1.38629	283	g23786.t1	-	-	-	5e-06	-	-	-	2e-05	319997459	39.71	Spodo	Spodoptera frugiperda multiple nucleopolyhedrovirus	Viruses	10455	;Viruses;dsDNA viruses, no RNA stage;Baculoviridae;Alphabaculovirus;Spodoptera frugiperda multiple nucleopolyhedrovirus;
1.38629	250	g3133.t1	-	-	-	-	1e-11	-	-	4e-11	296090007	38.3	V_vin	Vitis vinifera	Eukaryota_NO_Metazoa	29760	;cellular organisms;Eukaryota;Viridiplantae;Streptophyta;Streptophytina;Embryophyta;Tracheophyta;Euphyllophyta;Spermatophyta;Magnoliophyta;Mesangiospermae;eudicotyledons;Gunneridae;Pentapetalae;rosids;rosids incertae sedis;Vitales;Vitaceae;Vitis;Vitis vinifera;
1.38629	123	g6578.t1	-	-	-	-	-	-	5e-08	2e-07	514691405	36.36	S_ros	Salpingoeca rosetta	Eukaryota_NO_Metazoa	946362	;cellular organisms;Eukaryota;Opisthokonta;Choanoflagellida;Salpingoecidae;Salpingoeca;Salpingoeca rosetta;
1.38629	255	g1145.t1	-	2e-17	-	-	-	-	-	8e-17	493550460	30.3	A_che	Austwickia chelonae	Bacteria	100225	;cellular organisms;Bacteria;Actinobacteria;Actinobacteria;Actinobacteridae;Actinomycetales;Micrococcineae;Dermatophilaceae;Austwickia;Austwickia chelonae;
1.32176	8	g2078.t1	-	-	-	-	-	-	8e-06	3e-05	145553435	24.32	Param	Paramecium tetraurelia strain d4-2	Eukaryota_NO_Metazoa	412030	;cellular organisms;Eukaryota;Alveolata;Ciliophora;Intramacronucleata;Oligohymenophorea;Peniculida;Parameciidae;Paramecium;Paramecium tetraurelia;Paramecium tetraurelia strain d4-2;
1.32176	201	g214.t1	-	-	-	-	-	-	8e-10	3e-09	635364720	35.11	A_can	Albugo candida	Eukaryota_NO_Metazoa	65357	;cellular organisms;Eukaryota;Stramenopiles;Oomycetes;Albuginales;Albuginaceae;Albugo;Albugo candida;
1.25276	24	g3074.t2	-	-	-	-	2e-06	-	-	7e-06	573956128	30.95	O_bra	Oryza brachyantha	Eukaryota_NO_Metazoa	4533	;cellular organisms;Eukaryota;Viridiplantae;Streptophyta;Streptophytina;Embryophyta;Tracheophyta;Euphyllophyta;Spermatophyta;Magnoliophyta;Mesangiospermae;Liliopsida;Petrosaviidae;commelinids;Poales;Poaceae;BEP clade;Ehrhartoideae;Oryzeae;Oryza;Oryza brachyantha;
1.20397	109	g10375.t1	-	-	-	-	-	-	6e-06	2e-05	123381095	38.24	Trich	Trichomonas vaginalis G3	Eukaryota_NO_Metazoa	412133	;cellular organisms;Eukaryota;Parabasalia;Trichomonadida;Trichomonadidae;Trichomonas;Trichomonas vaginalis;Trichomonas vaginalis G3;
1.20397	250	g12910.t1	-	-	-	-	-	-	9e-18	3e-17	403338426	44.05	O_tri	Oxytricha trifallax	Eukaryota_NO_Metazoa	1172189	;cellular organisms;Eukaryota;Alveolata;Ciliophora;Intramacronucleata;Spirotrichea;Stichotrichia;Sporadotrichida;Oxytrichidae;Oxytrichinae;Oxytricha;Oxytricha trifallax;
1.20397	250	g14591.t1	-	-	-	-	3e-43	-	-	1e-42	672168231	39.63	P_dac	Phoenix dactylifera	Eukaryota_NO_Metazoa	42345	;cellular organisms;Eukaryota;Viridiplantae;Streptophyta;Streptophytina;Embryophyta;Tracheophyta;Euphyllophyta;Spermatophyta;Magnoliophyta;Mesangiospermae;Liliopsida;Petrosaviidae;commelinids;Arecales;Arecaceae;Coryphoideae;Phoeniceae;Phoenix;Phoenix dactylifera;
1.20397	39	g22677.t1	-	-	-	-	-	-	3e-05	0.0001	568098988	36.84	Phyto	Phytophthora parasitica INRA-310	Eukaryota_NO_Metazoa	761204	;cellular organisms;Eukaryota;Stramenopiles;Oomycetes;Peronosporales;Phytophthora;Phytophthora parasitica;Phytophthora parasitica INRA-310;
1.20397	250	g23596.t1	-	-	-	-	3e-27	-	-	1e-26	242034665	43.85	S_bic	Sorghum bicolor	Eukaryota_NO_Metazoa	4558	;cellular organisms;Eukaryota;Viridiplantae;Streptophyta;Streptophytina;Embryophyta;Tracheophyta;Euphyllophyta;Spermatophyta;Magnoliophyta;Mesangiospermae;Liliopsida;Petrosaviidae;commelinids;Poales;Poaceae;PACMAD clade;Panicoideae;Andropogoneae;Sorghum;Sorghum bicolor;
1.20397	7	g8097.t1	-	-	-	-	3e-05	-	-	0.0001	604304605	26.32	E_gut	Erythranthe guttata	Eukaryota_NO_Metazoa	4155	;cellular organisms;Eukaryota;Viridiplantae;Streptophyta;Streptophytina;Embryophyta;Tracheophyta;Euphyllophyta;Spermatophyta;Magnoliophyta;Mesangiospermae;eudicotyledons;Gunneridae;Pentapetalae;asterids;lamiids;Lamiales;Phrymaceae;Erythranthe;Erythranthe guttata;
1.20397	250	g15963.t1	-	-	-	-	9e-47	-	-	3e-46	596198809	52.52	P_per	Prunus persica	Eukaryota_NO_Metazoa	3760	;cellular organisms;Eukaryota;Viridiplantae;Streptophyta;Streptophytina;Embryophyta;Tracheophyta;Euphyllophyta;Spermatophyta;Magnoliophyta;Mesangiospermae;eudicotyledons;Gunneridae;Pentapetalae;rosids;fabids;Rosales;Rosaceae;Maloideae;Amygdaleae;Prunus;Prunus persica;
1.20397	250	g383.t1	-	-	-	-	3e-64	-	-	1e-63	159468203	43.49	C_rei	Chlamydomonas reinhardtii	Eukaryota_NO_Metazoa	3055	;cellular organisms;Eukaryota;Viridiplantae;Chlorophyta;Chlorophyceae;Chlamydomonadales;Chlamydomonadaceae;Chlamydomonas;Chlamydomonas reinhardtii;
1.09861	319	g9371.t1	-	-	-	-	-	-	3e-11	9e-11	470294868	32.56	Capsa	Capsaspora owczarzaki ATCC 30864	Eukaryota_NO_Metazoa	595528	;cellular organisms;Eukaryota;Opisthokonta;Opisthokonta incertae sedis;Ichthyosporea;Capsaspora;Capsaspora owczarzaki;Capsaspora owczarzaki ATCC 30864;
1.09861	252	g11209.t2	-	-	-	-	1e-08	-	-	3e-08	643723268	28.79	J_cur	Jatropha curcas	Eukaryota_NO_Metazoa	180498	;cellular organisms;Eukaryota;Viridiplantae;Streptophyta;Streptophytina;Embryophyta;Tracheophyta;Euphyllophyta;Spermatophyta;Magnoliophyta;Mesangiospermae;eudicotyledons;Gunneridae;Pentapetalae;rosids;fabids;Malpighiales;Euphorbiaceae;Crotonoideae;Jatropheae;Jatropha;Jatropha curcas;
1.09861	250	g1503.t1	-	-	-	-	2e-08	-	-	6e-08	475540009	25.21	A_tau	Aegilops tauschii	Eukaryota_NO_Metazoa	37682	;cellular organisms;Eukaryota;Viridiplantae;Streptophyta;Streptophytina;Embryophyta;Tracheophyta;Euphyllophyta;Spermatophyta;Magnoliophyta;Mesangiospermae;Liliopsida;Petrosaviidae;commelinids;Poales;Poaceae;BEP clade;Pooideae;Triticeae;Aegilops;Aegilops tauschii;
1.09861	153	g8096.t1	-	-	-	-	1e-07	-	-	3e-07	566172291	28.3	P_tri	Populus trichocarpa	Eukaryota_NO_Metazoa	3694	;cellular organisms;Eukaryota;Viridiplantae;Streptophyta;Streptophytina;Embryophyta;Tracheophyta;Euphyllophyta;Spermatophyta;Magnoliophyta;Mesangiospermae;eudicotyledons;Gunneridae;Pentapetalae;rosids;fabids;Malpighiales;Salicaceae;Saliceae;Populus;Populus trichocarpa;
1.09861	250	g8091.t1	-	-	-	-	2e-11	-	-	6e-11	361066455	33.61	P_rad	Pinus radiata	Eukaryota_NO_Metazoa	3347	;cellular organisms;Eukaryota;Viridiplantae;Streptophyta;Streptophytina;Embryophyta;Tracheophyta;Euphyllophyta;Spermatophyta;Acrogymnospermae;Pinidae;Pinales;Pinaceae;Pinus;Pinus;Pinus radiata;
1.04982	90	g10035.t1	-	-	-	-	7e-08	-	-	2e-07	567173484	35.9	E_sal	Eutrema salsugineum	Eukaryota_NO_Metazoa	72664	;cellular organisms;Eukaryota;Viridiplantae;Streptophyta;Streptophytina;Embryophyta;Tracheophyta;Euphyllophyta;Spermatophyta;Magnoliophyta;Mesangiospermae;eudicotyledons;Gunneridae;Pentapetalae;rosids;malvids;Brassicales;Brassicaceae;Eutremeae;Eutrema;Eutrema salsugineum;
1.04982	10	g16258.t1	-	-	-	-	-	-	7e-06	2e-05	330795924	25.29	D_pur	Dictyostelium purpureum	Eukaryota_NO_Metazoa	5786	;cellular organisms;Eukaryota;Amoebozoa;Mycetozoa;Dictyosteliida;Dictyostelium;Dictyostelium purpureum;
1.04982	260	g7879.t1	-	7e-14	-	-	-	-	-	2e-13	630766180	46.07	Hypho	Hyphomonas sp. CY54-11-8	Bacteria	1280944	;cellular organisms;Bacteria;Proteobacteria;Alphaproteobacteria;Rhodobacterales;Hyphomonadaceae;Hyphomonas;Hyphomonas sp. CY54-11-8;
0.980829	250	g10037.t1	-	-	-	-	-	-	3e-12	8e-12	281211278	37.29	Polys	Polysphondylium pallidum PN500	Eukaryota_NO_Metazoa	670386	;cellular organisms;Eukaryota;Amoebozoa;Mycetozoa;Dictyosteliida;Polysphondylium;Polysphondylium pallidum;Polysphondylium pallidum PN500;
0.980829	252	g17657.t1	-	-	-	-	3e-09	-	-	8e-09	470118580	46.67	Fraga	Fragaria vesca subsp. vesca	Eukaryota_NO_Metazoa	101020	;cellular organisms;Eukaryota;Viridiplantae;Streptophyta;Streptophytina;Embryophyta;Tracheophyta;Euphyllophyta;Spermatophyta;Magnoliophyta;Mesangiospermae;eudicotyledons;Gunneridae;Pentapetalae;rosids;fabids;Rosales;Rosaceae;Rosoideae;Potentilleae;Fragariinae;Fragaria;Fragaria vesca;Fragaria vesca subsp. vesca;
0.980829	250	g20188.t1	-	3e-22	-	-	-	-	-	8e-22	649018821	26.01	Candi	Candidatus Rhodoluna lacicola	Bacteria	529884	;cellular organisms;Bacteria;Actinobacteria;Actinobacteria;Actinobacteridae;Actinomycetales;Micrococcineae;Microbacteriaceae;Candidatus Rhodoluna;Candidatus Rhodoluna lacicola;
0.980829	250	g6719.t1	-	-	-	-	-	3e-07	-	8e-07	661188710	41.27	Licht	Lichtheimia corymbifera JMRC:FSU:9682	Eukaryota_NO_Metazoa	1263082	;cellular organisms;Eukaryota;Opisthokonta;Fungi;Fungi incertae sedis;Early diverging fungal lineages;Mucoromycotina;Mucorales;Lichtheimiaceae;Lichtheimia;Lichtheimia corymbifera;Lichtheimia corymbifera JMRC:FSU:9682;
0.916291	22	g21467.t1	-	-	-	-	8e-07	-	-	2e-06	593263228	41.43	P_vul	Phaseolus vulgaris	Eukaryota_NO_Metazoa	3885	;cellular organisms;Eukaryota;Viridiplantae;Streptophyta;Streptophytina;Embryophyta;Tracheophyta;Euphyllophyta;Spermatophyta;Magnoliophyta;Mesangiospermae;eudicotyledons;Gunneridae;Pentapetalae;rosids;fabids;Fabales;Fabaceae;Papilionoideae;Phaseoleae;Phaseolus;Phaseolus vulgaris;
0.916291	38	g2701.t1	-	-	-	-	-	4e-08	-	1e-07	648171181	25	Galer	Galerina marginata CBS 339.88	Eukaryota_NO_Metazoa	685588	;cellular organisms;Eukaryota;Opisthokonta;Fungi;Dikarya;Basidiomycota;Agaricomycotina;Agaricomycetes;Agaricomycetidae;Agaricales;Strophariaceae;Galerina;Galerina marginata;Galerina marginata CBS 339.88;
0.916291	19	g13920.t3	-	-	-	-	-	2e-06	-	5e-06	388856139	48.48	U_hor	Ustilago hordei	Eukaryota_NO_Metazoa	120017	;cellular organisms;Eukaryota;Opisthokonta;Fungi;Dikarya;Basidiomycota;Ustilaginomycotina;Ustilaginomycetes;Ustilaginales;Ustilaginaceae;Ustilago;Ustilago hordei;
0.916291	22	g13920.t1	-	-	-	-	-	2e-06	-	5e-06	388856139	48.48	U_hor	Ustilago hordei	Eukaryota_NO_Metazoa	120017	;cellular organisms;Eukaryota;Opisthokonta;Fungi;Dikarya;Basidiomycota;Ustilaginomycotina;Ustilaginomycetes;Ustilaginales;Ustilaginaceae;Ustilago;Ustilago hordei;
0.916291	11	g20521.t1	-	-	-	-	-	8e-05	-	0.0002	354546195	29.01	C_par	Candida parapsilosis	Eukaryota_NO_Metazoa	5480	;cellular organisms;Eukaryota;Opisthokonta;Fungi;Dikarya;Ascomycota;saccharomyceta;Saccharomycotina;Saccharomycetes;Saccharomycetales;Debaryomycetaceae;Candida/Lodderomyces clade;Candida;Candida parapsilosis;
0.916291	60	g3901.t1	-	4e-12	-	-	-	-	-	1e-11	499779659	36.32	D_haf	Desulfitobacterium hafniense	Bacteria	49338	;cellular organisms;Bacteria;Firmicutes;Clostridia;Clostridiales;Peptococcaceae;Desulfitobacterium;Desulfitobacterium hafniense;
0.916291	250	g7632.t1	-	-	-	-	4e-09	-	-	1e-08	224056863	28.39	P_tri	Populus trichocarpa	Eukaryota_NO_Metazoa	3694	;cellular organisms;Eukaryota;Viridiplantae;Streptophyta;Streptophytina;Embryophyta;Tracheophyta;Euphyllophyta;Spermatophyta;Magnoliophyta;Mesangiospermae;eudicotyledons;Gunneridae;Pentapetalae;rosids;fabids;Malpighiales;Salicaceae;Saliceae;Populus;Populus trichocarpa;
0.847298	250	g8089.t1	-	-	-	-	3e-08	-	-	7e-08	361066455	32.54	P_rad	Pinus radiata	Eukaryota_NO_Metazoa	3347	;cellular organisms;Eukaryota;Viridiplantae;Streptophyta;Streptophytina;Embryophyta;Tracheophyta;Euphyllophyta;Spermatophyta;Acrogymnospermae;Pinidae;Pinales;Pinaceae;Pinus;Pinus;Pinus radiata;
0.847298	250	g8289.t1	-	-	-	-	3e-11	-	-	7e-11	110736122	28.57	A_tha	Arabidopsis thaliana	Eukaryota_NO_Metazoa	3702	;cellular organisms;Eukaryota;Viridiplantae;Streptophyta;Streptophytina;Embryophyta;Tracheophyta;Euphyllophyta;Spermatophyta;Magnoliophyta;Mesangiospermae;eudicotyledons;Gunneridae;Pentapetalae;rosids;malvids;Brassicales;Brassicaceae;Camelineae;Arabidopsis;Arabidopsis thaliana;
0.847298	250	g1055.t1	-	-	-	-	3e-19	-	-	7e-19	357440891	43.52	M_tru	Medicago truncatula	Eukaryota_NO_Metazoa	3880	;cellular organisms;Eukaryota;Viridiplantae;Streptophyta;Streptophytina;Embryophyta;Tracheophyta;Euphyllophyta;Spermatophyta;Magnoliophyta;Mesangiospermae;eudicotyledons;Gunneridae;Pentapetalae;rosids;fabids;Fabales;Fabaceae;Papilionoideae;Trifolieae;Medicago;Medicago truncatula;
0.798508	251	g2372.t1	-	-	-	-	9e-15	-	-	2e-14	502135909	33.33	C_ari	Cicer arietinum	Eukaryota_NO_Metazoa	3827	;cellular organisms;Eukaryota;Viridiplantae;Streptophyta;Streptophytina;Embryophyta;Tracheophyta;Euphyllophyta;Spermatophyta;Magnoliophyta;Mesangiospermae;eudicotyledons;Gunneridae;Pentapetalae;rosids;fabids;Fabales;Fabaceae;Papilionoideae;Cicereae;Cicer;Cicer arietinum;
0.798508	250	g1975.t1	-	-	-	-	9e-17	-	-	2e-16	168018922	40.48	P_pat	Physcomitrella patens	Eukaryota_NO_Metazoa	3218	;cellular organisms;Eukaryota;Viridiplantae;Streptophyta;Streptophytina;Embryophyta;Bryophyta;Bryophytina;Bryopsida;Funariidae;Funariales;Funariaceae;Physcomitrella;Physcomitrella patens;
0.798508	250	g8954.t1	-	-	-	-	9e-17	-	-	2e-16	168018922	40.48	P_pat	Physcomitrella patens	Eukaryota_NO_Metazoa	3218	;cellular organisms;Eukaryota;Viridiplantae;Streptophyta;Streptophytina;Embryophyta;Bryophyta;Bryophytina;Bryopsida;Funariidae;Funariales;Funariaceae;Physcomitrella;Physcomitrella patens;
0.693147	253	g12481.t1	-	1e-13	-	-	-	-	-	2e-13	499476627	27.86	B_bac	Bdellovibrio bacteriovorus	Bacteria	959	;cellular organisms;Bacteria;Proteobacteria;delta/epsilon subdivisions;Deltaproteobacteria;Bdellovibrionales;Bdellovibrionaceae;Bdellovibrio;Bdellovibrio bacteriovorus;
0.693147	250	g21376.t1	-	-	-	-	-	1e-18	-	2e-18	353240140	25.53	Pirif	Piriformospora indica DSM 11827	Eukaryota_NO_Metazoa	1109443	;cellular organisms;Eukaryota;Opisthokonta;Fungi;Dikarya;Basidiomycota;Agaricomycotina;Agaricomycetes;Agaricomycetes incertae sedis;Sebacinales;Sebacinales group B;Piriformospora;Piriformospora indica;Piriformospora indica DSM 11827;
0.693147	251	g23518.t1	-	-	-	-	-	2e-37	-	4e-37	595466096	25.8	Rhizo	Rhizophagus irregularis DAOM 197198w	Eukaryota_NO_Metazoa	1432141	;cellular organisms;Eukaryota;Opisthokonta;Fungi;Glomeromycota;Glomeromycetes;Glomerales;Glomeraceae;Rhizophagus;Rhizophagus irregularis;Rhizophagus irregularis DAOM 197198w;
0.693147	74	g5409.t1	-	-	-	-	-	-	1e-20	2e-20	167515774	54.93	Monos	Monosiga brevicollis MX1	Eukaryota_NO_Metazoa	431895	;cellular organisms;Eukaryota;Opisthokonta;Choanoflagellida;Codonosigidae;Monosiga;Monosiga brevicollis;Monosiga brevicollis MX1;
0.693147	3	g11537.t1	-	0.0004	-	-	-	-	-	0.0008	491036228	39.58	L_joh	Lactobacillus johnsonii	Bacteria	33959	;cellular organisms;Bacteria;Firmicutes;Bacilli;Lactobacillales;Lactobacillaceae;Lactobacillus;Lactobacillus johnsonii;
0.693147	146	g19987.t1	-	-	-	-	-	1e-06	-	2e-06	634353816	60	Micro	Microbotryum violaceum p1A1 Lamole	Eukaryota_NO_Metazoa	683840	;cellular organisms;Eukaryota;Opisthokonta;Fungi;Dikarya;Basidiomycota;Pucciniomycotina;Microbotryomycetes;Microbotryales;Microbotryaceae;Microbotryum;Microbotryum violaceum;Microbotryum violaceum p1A1 Lamole;
0.693147	22	g21346.t1	-	-	-	-	-	-	4e-07	8e-07	403356090	27.39	O_tri	Oxytricha trifallax	Eukaryota_NO_Metazoa	1172189	;cellular organisms;Eukaryota;Alveolata;Ciliophora;Intramacronucleata;Spirotrichea;Stichotrichia;Sporadotrichida;Oxytrichidae;Oxytrichinae;Oxytricha;Oxytricha trifallax;
0.693147	13	g23534.t1	-	-	-	-	0.0003	-	-	0.0006	297739844	41.03	V_vin	Vitis vinifera	Eukaryota_NO_Metazoa	29760	;cellular organisms;Eukaryota;Viridiplantae;Streptophyta;Streptophytina;Embryophyta;Tracheophyta;Euphyllophyta;Spermatophyta;Magnoliophyta;Mesangiospermae;eudicotyledons;Gunneridae;Pentapetalae;rosids;rosids incertae sedis;Vitales;Vitaceae;Vitis;Vitis vinifera;
0.693147	5	g219.t1	-	-	-	-	-	-	2e-06	4e-06	403349782	41.51	O_tri	Oxytricha trifallax	Eukaryota_NO_Metazoa	1172189	;cellular organisms;Eukaryota;Alveolata;Ciliophora;Intramacronucleata;Spirotrichea;Stichotrichia;Sporadotrichida;Oxytrichidae;Oxytrichinae;Oxytricha;Oxytricha trifallax;
0.510826	250	g2921.t1	-	-	-	-	3e-23	-	-	5e-23	302766481	45.22	S_moe	Selaginella moellendorffii	Eukaryota_NO_Metazoa	88036	;cellular organisms;Eukaryota;Viridiplantae;Streptophyta;Streptophytina;Embryophyta;Tracheophyta;Lycopodiidae;Selaginellales;Selaginellaceae;Selaginella;Selaginella moellendorffii;
0.510826	19	g10597.t1	-	-	-	-	-	6e-05	-	0.0001	661175611	32.22	Licht	Lichtheimia corymbifera JMRC:FSU:9682	Eukaryota_NO_Metazoa	1263082	;cellular organisms;Eukaryota;Opisthokonta;Fungi;Fungi incertae sedis;Early diverging fungal lineages;Mucoromycotina;Mucorales;Lichtheimiaceae;Lichtheimia;Lichtheimia corymbifera;Lichtheimia corymbifera JMRC:FSU:9682;
0.510826	126	g11601.t1	-	-	-	-	-	3e-09	-	5e-09	630343917	38.95	Gloeo	Gloeophyllum trabeum ATCC 11539	Eukaryota_NO_Metazoa	670483	;cellular organisms;Eukaryota;Opisthokonta;Fungi;Dikarya;Basidiomycota;Agaricomycotina;Agaricomycetes;Agaricomycetes incertae sedis;Gloeophyllales;Gloeophyllaceae;Gloeophyllum;Gloeophyllum trabeum;Gloeophyllum trabeum ATCC 11539;
0.510826	250	g17025.t1	-	-	-	-	3e-14	-	-	5e-14	586689324	48.65	A_tri	Amborella trichopoda	Eukaryota_NO_Metazoa	13333	;cellular organisms;Eukaryota;Viridiplantae;Streptophyta;Streptophytina;Embryophyta;Tracheophyta;Euphyllophyta;Spermatophyta;Magnoliophyta;basal Magnoliophyta;Amborellales;Amborellaceae;Amborella;Amborella trichopoda;
0.510826	250	g17025.t2	-	-	-	-	6e-14	-	-	1e-13	359472655	51.52	V_vin	Vitis vinifera	Eukaryota_NO_Metazoa	29760	;cellular organisms;Eukaryota;Viridiplantae;Streptophyta;Streptophytina;Embryophyta;Tracheophyta;Euphyllophyta;Spermatophyta;Magnoliophyta;Mesangiospermae;eudicotyledons;Gunneridae;Pentapetalae;rosids;rosids incertae sedis;Vitales;Vitaceae;Vitis;Vitis vinifera;
0.510826	7	g8238.t1	-	6e-05	-	-	-	-	-	0.0001	599128480	24.86	Fervi	Fervidicella metallireducens AeB	Bacteria	1403537	;cellular organisms;Bacteria;Firmicutes;Clostridia;Clostridiales;Clostridiaceae;Fervidicella;Fervidicella metallireducens;Fervidicella metallireducens AeB;
0.510826	32	g7115.t1	-	-	-	-	-	3e-06	-	5e-06	667739930	33.33	Stach	Stachybotrys chartarum IBT 40288	Eukaryota_NO_Metazoa	1283842	;cellular organisms;Eukaryota;Opisthokonta;Fungi;Dikarya;Ascomycota;saccharomyceta;Pezizomycotina;leotiomyceta;sordariomyceta;Sordariomycetes;Hypocreomycetidae;Hypocreales;mitosporic Hypocreales;Stachybotrys;Stachybotrys chartarum;Stachybotrys chartarum IBT 40288;
0.510826	250	g20759.t1	-	-	-	-	6e-23	-	-	1e-22	326517944	30.46	Horde	Hordeum vulgare subsp. vulgare	Eukaryota_NO_Metazoa	112509	;cellular organisms;Eukaryota;Viridiplantae;Streptophyta;Streptophytina;Embryophyta;Tracheophyta;Euphyllophyta;Spermatophyta;Magnoliophyta;Mesangiospermae;Liliopsida;Petrosaviidae;commelinids;Poales;Poaceae;BEP clade;Pooideae;Triticeae;Hordeum;Hordeum vulgare;Hordeum vulgare subsp. vulgare;
0.405465	250	g16815.t1	-	-	-	-	-	-	4e-15	6e-15	403348477	35.17	O_tri	Oxytricha trifallax	Eukaryota_NO_Metazoa	1172189	;cellular organisms;Eukaryota;Alveolata;Ciliophora;Intramacronucleata;Spirotrichea;Stichotrichia;Sporadotrichida;Oxytrichidae;Oxytrichinae;Oxytricha;Oxytricha trifallax;
0.405465	250	g3022.t1	-	-	-	-	-	2e-25	-	3e-25	116207684	25.38	Chaet	Chaetomium globosum CBS 148.51	Eukaryota_NO_Metazoa	306901	;cellular organisms;Eukaryota;Opisthokonta;Fungi;Dikarya;Ascomycota;saccharomyceta;Pezizomycotina;leotiomyceta;sordariomyceta;Sordariomycetes;Sordariomycetidae;Sordariales;Chaetomiaceae;Chaetomium;Chaetomium globosum;Chaetomium globosum CBS 148.51;
0.405465	250	g4238.t1	-	-	-	-	-	-	6e-26	9e-26	551643249	41.96	Guill	Guillardia theta CCMP2712	Eukaryota_NO_Metazoa	905079	;cellular organisms;Eukaryota;Cryptophyta;Pyrenomonadales;Geminigeraceae;Guillardia;Guillardia theta;Guillardia theta CCMP2712;
0.405465	251	g1882.t1	-	-	-	-	2e-08	-	-	3e-08	629105791	34.83	E_gra	Eucalyptus grandis	Eukaryota_NO_Metazoa	71139	;cellular organisms;Eukaryota;Viridiplantae;Streptophyta;Streptophytina;Embryophyta;Tracheophyta;Euphyllophyta;Spermatophyta;Magnoliophyta;Mesangiospermae;eudicotyledons;Gunneridae;Pentapetalae;rosids;malvids;Myrtales;Myrtaceae;Eucalyptus;Eucalyptus grandis;
0.405465	137	g15224.t1	-	-	-	-	-	-	2e-05	3e-05	608687548	32.5	G_nip	Gregarina niphandrodes	Eukaryota_NO_Metazoa	110365	;cellular organisms;Eukaryota;Alveolata;Apicomplexa;Conoidasida;Gregarinasina;Eugregarinorida;Gregarinidae;Gregarina;Gregarina niphandrodes;
0.405465	250	g3786.t1	-	-	-	-	2e-10	-	-	3e-10	449444154	49.09	C_sat	Cucumis sativus	Eukaryota_NO_Metazoa	3659	;cellular organisms;Eukaryota;Viridiplantae;Streptophyta;Streptophytina;Embryophyta;Tracheophyta;Euphyllophyta;Spermatophyta;Magnoliophyta;Mesangiospermae;eudicotyledons;Gunneridae;Pentapetalae;rosids;fabids;Cucurbitales;Cucurbitaceae;Benincaseae;Cucumis;Cucumis sativus;
0.405465	250	g6480.t1	-	2e-08	-	-	-	-	-	3e-08	498288346	47.62	P_agr	Pedobacter agri	Bacteria	454586	;cellular organisms;Bacteria;Bacteroidetes/Chlorobi group;Bacteroidetes;Sphingobacteriia;Sphingobacteriales;Sphingobacteriaceae;Pedobacter;Pedobacter agri;
0.405465	23	g8538.t1	-	-	-	-	-	-	2e-11	3e-11	407864627	41.76	T_cru	Trypanosoma cruzi	Eukaryota_NO_Metazoa	5693	;cellular organisms;Eukaryota;Euglenozoa;Kinetoplastida;Trypanosomatidae;Trypanosoma;Schizotrypanum;Trypanosoma cruzi;
0.405465	175	g23609.t1	-	-	-	-	-	-	2e-20	3e-20	237845597	24.55	Toxop	Toxoplasma gondii ME49	Eukaryota_NO_Metazoa	508771	;cellular organisms;Eukaryota;Alveolata;Apicomplexa;Conoidasida;Coccidia;Eucoccidiorida;Eimeriorina;Sarcocystidae;Toxoplasma;Toxoplasma gondii;Toxoplasma gondii ME49;
0.356675	250	g14525.t1	-	-	-	-	-	7e-15	-	1e-14	667835426	47.83	Conio	Coniosporium apollinis CBS 100218	Eukaryota_NO_Metazoa	1168221	;cellular organisms;Eukaryota;Opisthokonta;Fungi;Dikarya;Ascomycota;saccharomyceta;Pezizomycotina;leotiomyceta;Eurotiomycetes;Chaetothyriomycetidae;Chaetothyriales;Herpotrichiellaceae;Coniosporium;Coniosporium apollinis;Coniosporium apollinis CBS 100218;
0.287682	250	g20773.t1	-	-	-	-	3e-22	-	-	4e-22	641831863	57.45	C_sin	Citrus sinensis	Eukaryota_NO_Metazoa	2711	;cellular organisms;Eukaryota;Viridiplantae;Streptophyta;Streptophytina;Embryophyta;Tracheophyta;Euphyllophyta;Spermatophyta;Magnoliophyta;Mesangiospermae;eudicotyledons;Gunneridae;Pentapetalae;rosids;malvids;Sapindales;Rutaceae;Citrus;Citrus sinensis;
0.287682	250	g3449.t1	-	-	-	-	3e-10	-	-	4e-10	224056863	28.22	P_tri	Populus trichocarpa	Eukaryota_NO_Metazoa	3694	;cellular organisms;Eukaryota;Viridiplantae;Streptophyta;Streptophytina;Embryophyta;Tracheophyta;Euphyllophyta;Spermatophyta;Magnoliophyta;Mesangiospermae;eudicotyledons;Gunneridae;Pentapetalae;rosids;fabids;Malpighiales;Salicaceae;Saliceae;Populus;Populus trichocarpa;
0.223144	19	g18260.t1	-	-	-	-	-	-	8e-06	1e-05	403349782	41.86	O_tri	Oxytricha trifallax	Eukaryota_NO_Metazoa	1172189	;cellular organisms;Eukaryota;Alveolata;Ciliophora;Intramacronucleata;Spirotrichea;Stichotrichia;Sporadotrichida;Oxytrichidae;Oxytrichinae;Oxytricha;Oxytricha trifallax;
0.223144	252	g20923.t1	-	-	-	-	-	-	8e-26	1e-25	237845597	24.79	Toxop	Toxoplasma gondii ME49	Eukaryota_NO_Metazoa	508771	;cellular organisms;Eukaryota;Alveolata;Apicomplexa;Conoidasida;Coccidia;Eucoccidiorida;Eimeriorina;Sarcocystidae;Toxoplasma;Toxoplasma gondii;Toxoplasma gondii ME49;
0.223144	65	g23681.t1	-	-	-	-	8e-06	-	-	1e-05	641839927	36.11	C_sin	Citrus sinensis	Eukaryota_NO_Metazoa	2711	;cellular organisms;Eukaryota;Viridiplantae;Streptophyta;Streptophytina;Embryophyta;Tracheophyta;Euphyllophyta;Spermatophyta;Magnoliophyta;Mesangiospermae;eudicotyledons;Gunneridae;Pentapetalae;rosids;malvids;Sapindales;Rutaceae;Citrus;Citrus sinensis;
0.182322	3	g11640.t1	-	-	-	-	5e-05	-	-	6e-05	218189019	31.08	Oryza	Oryza sativa Indica Group	Eukaryota_NO_Metazoa	39946	;cellular organisms;Eukaryota;Viridiplantae;Streptophyta;Streptophytina;Embryophyta;Tracheophyta;Euphyllophyta;Spermatophyta;Magnoliophyta;Mesangiospermae;Liliopsida;Petrosaviidae;commelinids;Poales;Poaceae;BEP clade;Ehrhartoideae;Oryzeae;Oryza;Oryza sativa;Oryza sativa Indica Group;
0.182322	473	g20366.t1	-	-	-	-	5e-23	-	-	6e-23	159465587	34.05	C_rei	Chlamydomonas reinhardtii	Eukaryota_NO_Metazoa	3055	;cellular organisms;Eukaryota;Viridiplantae;Chlorophyta;Chlorophyceae;Chlamydomonadales;Chlamydomonadaceae;Chlamydomonas;Chlamydomonas reinhardtii;
0.154151	250	g17089.t1	-	-	-	-	6e-09	-	-	7e-09	361066455	29.63	P_rad	Pinus radiata	Eukaryota_NO_Metazoa	3347	;cellular organisms;Eukaryota;Viridiplantae;Streptophyta;Streptophytina;Embryophyta;Tracheophyta;Euphyllophyta;Spermatophyta;Acrogymnospermae;Pinidae;Pinales;Pinaceae;Pinus;Pinus;Pinus radiata;
0.154151	251	g21771.t1	-	-	-	-	6e-40	-	-	7e-40	326518878	56.25	Horde	Hordeum vulgare subsp. vulgare	Eukaryota_NO_Metazoa	112509	;cellular organisms;Eukaryota;Viridiplantae;Streptophyta;Streptophytina;Embryophyta;Tracheophyta;Euphyllophyta;Spermatophyta;Magnoliophyta;Mesangiospermae;Liliopsida;Petrosaviidae;commelinids;Poales;Poaceae;BEP clade;Pooideae;Triticeae;Hordeum;Hordeum vulgare;Hordeum vulgare subsp. vulgare;
0.105361	251	g14729.t1	-	-	-	-	-	-	9e-32	1e-31	403335486	45.83	O_tri	Oxytricha trifallax	Eukaryota_NO_Metazoa	1172189	;cellular organisms;Eukaryota;Alveolata;Ciliophora;Intramacronucleata;Spirotrichea;Stichotrichia;Sporadotrichida;Oxytrichidae;Oxytrichinae;Oxytricha;Oxytricha trifallax;
0	252	g483.t1	-	-	-	-	-	-	0	0	312083923	67.42	L_loa	Loa loa	Eukaryota_Metazoa	7209	;cellular organisms;Eukaryota;Opisthokonta;Metazoa;Eumetazoa;Bilateria;Protostomia;Ecdysozoa;Nematoda;Chromadorea;Spirurida;Filarioidea;Onchocercidae;Loa;Loa loa;
0	250	g511.t1	-	-	-	-	-	0	-	0	25149337	79.74	C_ele	Caenorhabditis elegans	Eukaryota_Metazoa	6239	;cellular organisms;Eukaryota;Opisthokonta;Metazoa;Eumetazoa;Bilateria;Protostomia;Ecdysozoa;Nematoda;Chromadorea;Rhabditida;Rhabditoidea;Rhabditidae;Peloderinae;Caenorhabditis;Caenorhabditis elegans;
0	250	g9394.t1	-	-	-	-	-	-	0	0	541048395	70.06	A_suu	Ascaris suum	Eukaryota_Metazoa	6253	;cellular organisms;Eukaryota;Opisthokonta;Metazoa;Eumetazoa;Bilateria;Protostomia;Ecdysozoa;Nematoda;Chromadorea;Ascaridida;Ascaridoidea;Ascarididae;Ascaris;Ascaris suum;
0	251	g9432.t1	-	-	-	-	-	0	-	0	671415174	61.09	B_mal	Brugia malayi	Eukaryota_Metazoa	6279	;cellular organisms;Eukaryota;Opisthokonta;Metazoa;Eumetazoa;Bilateria;Protostomia;Ecdysozoa;Nematoda;Chromadorea;Spirurida;Filarioidea;Onchocercidae;Brugia;Brugia malayi;
0	250	g9438.t1	-	-	-	-	-	0	-	0	268572763	66.04	C_bri	Caenorhabditis briggsae	Eukaryota_Metazoa	6238	;cellular organisms;Eukaryota;Opisthokonta;Metazoa;Eumetazoa;Bilateria;Protostomia;Ecdysozoa;Nematoda;Chromadorea;Rhabditida;Rhabditoidea;Rhabditidae;Peloderinae;Caenorhabditis;Caenorhabditis briggsae;
0	250	g9654.t1	-	-	-	-	3e-15	-	-	3e-15	242005524	23.14	Pedic	Pediculus humanus corporis	Eukaryota_Metazoa	121224	;cellular organisms;Eukaryota;Opisthokonta;Metazoa;Eumetazoa;Bilateria;Protostomia;Ecdysozoa;Panarthropoda;Arthropoda;Mandibulata;Pancrustacea;Hexapoda;Insecta;Dicondylia;Pterygota;Neoptera;Paraneoptera;Phthiraptera;Anoplura;Pediculidae;Pediculus;Pediculus humanus;Pediculus humanus corporis;
0	250	g9626.t1	-	-	-	-	-	-	0	0	597871237	65.9	A_cey	Ancylostoma ceylanicum	Eukaryota_Metazoa	53326	;cellular organisms;Eukaryota;Opisthokonta;Metazoa;Eumetazoa;Bilateria;Protostomia;Ecdysozoa;Nematoda;Chromadorea;Rhabditida;Strongylida;Ancylostomatoidea;Ancylostomatidae;Ancylostomatinae;Ancylostoma;Ancylostoma ceylanicum;
0	274	g9627.t1	-	-	-	-	-	0	-	0	597849617	53.15	A_cey	Ancylostoma ceylanicum	Eukaryota_Metazoa	53326	;cellular organisms;Eukaryota;Opisthokonta;Metazoa;Eumetazoa;Bilateria;Protostomia;Ecdysozoa;Nematoda;Chromadorea;Rhabditida;Strongylida;Ancylostomatoidea;Ancylostomatidae;Ancylostomatinae;Ancylostoma;Ancylostoma ceylanicum;
0	610	g9788.t1	-	-	-	-	-	0	-	0	671404053	38.39	B_mal	Brugia malayi	Eukaryota_Metazoa	6279	;cellular organisms;Eukaryota;Opisthokonta;Metazoa;Eumetazoa;Bilateria;Protostomia;Ecdysozoa;Nematoda;Chromadorea;Spirurida;Filarioidea;Onchocercidae;Brugia;Brugia malayi;
0	250	g9959.t1	-	-	-	-	-	-	0	0	308506191	79.43	C_rem	Caenorhabditis remanei	Eukaryota_Metazoa	31234	;cellular organisms;Eukaryota;Opisthokonta;Metazoa;Eumetazoa;Bilateria;Protostomia;Ecdysozoa;Nematoda;Chromadorea;Rhabditida;Rhabditoidea;Rhabditidae;Peloderinae;Caenorhabditis;Caenorhabditis remanei;
0	250	g9980.t1	-	0	-	-	-	-	-	0	541047425	77.99	A_suu	Ascaris suum	Eukaryota_Metazoa	6253	;cellular organisms;Eukaryota;Opisthokonta;Metazoa;Eumetazoa;Bilateria;Protostomia;Ecdysozoa;Nematoda;Chromadorea;Ascaridida;Ascaridoidea;Ascarididae;Ascaris;Ascaris suum;
0	252	g9983.t1	-	-	-	-	5e-10	-	-	5e-10	657394843	32.19	M_tru	Medicago truncatula	Eukaryota_NO_Metazoa	3880	;cellular organisms;Eukaryota;Viridiplantae;Streptophyta;Streptophytina;Embryophyta;Tracheophyta;Euphyllophyta;Spermatophyta;Magnoliophyta;Mesangiospermae;eudicotyledons;Gunneridae;Pentapetalae;rosids;fabids;Fabales;Fabaceae;Papilionoideae;Trifolieae;Medicago;Medicago truncatula;
0	250	g10038.t1	-	-	-	-	-	2e-08	-	2e-08	307207792	46.03	H_sal	Harpegnathos saltator	Eukaryota_Metazoa	610380	;cellular organisms;Eukaryota;Opisthokonta;Metazoa;Eumetazoa;Bilateria;Protostomia;Ecdysozoa;Panarthropoda;Arthropoda;Mandibulata;Pancrustacea;Hexapoda;Insecta;Dicondylia;Pterygota;Neoptera;Endopterygota;Hymenoptera;Apocrita;Aculeata;Vespoidea;Formicidae;Ponerinae;Ponerini;Harpegnathos;Harpegnathos saltator;
0	255	g10177.t1	-	-	-	-	-	-	0	0	560121307	70.81	H_con	Haemonchus contortus	Eukaryota_Metazoa	6289	;cellular organisms;Eukaryota;Opisthokonta;Metazoa;Eumetazoa;Bilateria;Protostomia;Ecdysozoa;Nematoda;Chromadorea;Rhabditida;Strongylida;Trichostrongyloidea;Haemonchidae;Haemonchinae;Haemonchus;Haemonchus contortus;
0	3	g1345.t1	-	-	-	-	-	-	-	-	-	-	-	-	-	-	-
0	250	g1409.t1	-	-	-	-	0	-	-	0	597841723	60.64	A_cey	Ancylostoma ceylanicum	Eukaryota_Metazoa	53326	;cellular organisms;Eukaryota;Opisthokonta;Metazoa;Eumetazoa;Bilateria;Protostomia;Ecdysozoa;Nematoda;Chromadorea;Rhabditida;Strongylida;Ancylostomatoidea;Ancylostomatidae;Ancylostomatinae;Ancylostoma;Ancylostoma ceylanicum;
0	250	g10201.t1	-	-	-	-	-	0	-	0	541048880	71.75	A_suu	Ascaris suum	Eukaryota_Metazoa	6253	;cellular organisms;Eukaryota;Opisthokonta;Metazoa;Eumetazoa;Bilateria;Protostomia;Ecdysozoa;Nematoda;Chromadorea;Ascaridida;Ascaridoidea;Ascarididae;Ascaris;Ascaris suum;
0	250	g10277.t1	-	-	-	-	-	-	0	0	597861793	78.55	A_cey	Ancylostoma ceylanicum	Eukaryota_Metazoa	53326	;cellular organisms;Eukaryota;Opisthokonta;Metazoa;Eumetazoa;Bilateria;Protostomia;Ecdysozoa;Nematoda;Chromadorea;Rhabditida;Strongylida;Ancylostomatoidea;Ancylostomatidae;Ancylostomatinae;Ancylostoma;Ancylostoma ceylanicum;
0	253	g10273.t2	-	-	-	-	-	-	0	0	393912084	71.36	L_loa	Loa loa	Eukaryota_Metazoa	7209	;cellular organisms;Eukaryota;Opisthokonta;Metazoa;Eumetazoa;Bilateria;Protostomia;Ecdysozoa;Nematoda;Chromadorea;Spirurida;Filarioidea;Onchocercidae;Loa;Loa loa;
0	263	g10273.t1	-	-	-	-	-	-	0	0	312073251	71.71	L_loa	Loa loa	Eukaryota_Metazoa	7209	;cellular organisms;Eukaryota;Opisthokonta;Metazoa;Eumetazoa;Bilateria;Protostomia;Ecdysozoa;Nematoda;Chromadorea;Spirurida;Filarioidea;Onchocercidae;Loa;Loa loa;
0	250	g10350.t1	-	0	-	-	-	-	-	0	541046527	51.83	A_suu	Ascaris suum	Eukaryota_Metazoa	6253	;cellular organisms;Eukaryota;Opisthokonta;Metazoa;Eumetazoa;Bilateria;Protostomia;Ecdysozoa;Nematoda;Chromadorea;Ascaridida;Ascaridoidea;Ascarididae;Ascaris;Ascaris suum;
0	251	g10338.t1	-	-	-	-	-	-	0	0	170579858	80.48	B_mal	Brugia malayi	Eukaryota_Metazoa	6279	;cellular organisms;Eukaryota;Opisthokonta;Metazoa;Eumetazoa;Bilateria;Protostomia;Ecdysozoa;Nematoda;Chromadorea;Spirurida;Filarioidea;Onchocercidae;Brugia;Brugia malayi;
0	327	g10356.t1	-	-	-	-	0	-	-	0	597841554	69.12	A_cey	Ancylostoma ceylanicum	Eukaryota_Metazoa	53326	;cellular organisms;Eukaryota;Opisthokonta;Metazoa;Eumetazoa;Bilateria;Protostomia;Ecdysozoa;Nematoda;Chromadorea;Rhabditida;Strongylida;Ancylostomatoidea;Ancylostomatidae;Ancylostomatinae;Ancylostoma;Ancylostoma ceylanicum;
0	250	g10450.t1	-	-	-	-	-	-	0	0	671409083	80.07	B_mal	Brugia malayi	Eukaryota_Metazoa	6279	;cellular organisms;Eukaryota;Opisthokonta;Metazoa;Eumetazoa;Bilateria;Protostomia;Ecdysozoa;Nematoda;Chromadorea;Spirurida;Filarioidea;Onchocercidae;Brugia;Brugia malayi;
0	31	g10481.t1	-	-	-	-	2e-05	-	-	2e-05	567173484	34.85	E_sal	Eutrema salsugineum	Eukaryota_NO_Metazoa	72664	;cellular organisms;Eukaryota;Viridiplantae;Streptophyta;Streptophytina;Embryophyta;Tracheophyta;Euphyllophyta;Spermatophyta;Magnoliophyta;Mesangiospermae;eudicotyledons;Gunneridae;Pentapetalae;rosids;malvids;Brassicales;Brassicaceae;Eutremeae;Eutrema;Eutrema salsugineum;
0	250	g10419.t1	-	-	-	-	-	-	0	0	597865766	74.29	A_cey	Ancylostoma ceylanicum	Eukaryota_Metazoa	53326	;cellular organisms;Eukaryota;Opisthokonta;Metazoa;Eumetazoa;Bilateria;Protostomia;Ecdysozoa;Nematoda;Chromadorea;Rhabditida;Strongylida;Ancylostomatoidea;Ancylostomatidae;Ancylostomatinae;Ancylostoma;Ancylostoma ceylanicum;
0	250	g10419.t2	-	-	-	-	-	-	0	0	597865766	72.56	A_cey	Ancylostoma ceylanicum	Eukaryota_Metazoa	53326	;cellular organisms;Eukaryota;Opisthokonta;Metazoa;Eumetazoa;Bilateria;Protostomia;Ecdysozoa;Nematoda;Chromadorea;Rhabditida;Strongylida;Ancylostomatoidea;Ancylostomatidae;Ancylostomatinae;Ancylostoma;Ancylostoma ceylanicum;
0	251	g10388.t1	-	-	-	-	-	-	0	0	671414074	56.97	B_mal	Brugia malayi	Eukaryota_Metazoa	6279	;cellular organisms;Eukaryota;Opisthokonta;Metazoa;Eumetazoa;Bilateria;Protostomia;Ecdysozoa;Nematoda;Chromadorea;Spirurida;Filarioidea;Onchocercidae;Brugia;Brugia malayi;
0	250	g10526.t1	-	-	-	-	-	-	0	0	597833821	71.67	A_cey	Ancylostoma ceylanicum	Eukaryota_Metazoa	53326	;cellular organisms;Eukaryota;Opisthokonta;Metazoa;Eumetazoa;Bilateria;Protostomia;Ecdysozoa;Nematoda;Chromadorea;Rhabditida;Strongylida;Ancylostomatoidea;Ancylostomatidae;Ancylostomatinae;Ancylostoma;Ancylostoma ceylanicum;
0	250	g10612.t1	-	-	-	-	0	-	-	0	541044204	57.77	A_suu	Ascaris suum	Eukaryota_Metazoa	6253	;cellular organisms;Eukaryota;Opisthokonta;Metazoa;Eumetazoa;Bilateria;Protostomia;Ecdysozoa;Nematoda;Chromadorea;Ascaridida;Ascaridoidea;Ascarididae;Ascaris;Ascaris suum;
0	291	g10663.t1	-	0	-	-	-	-	-	0	617382750	33.33	P_for	Poecilia formosa	Eukaryota_Metazoa	48698	;cellular organisms;Eukaryota;Opisthokonta;Metazoa;Eumetazoa;Bilateria;Deuterostomia;Chordata;Craniata;Vertebrata;Gnathostomata;Teleostomi;Euteleostomi;Actinopterygii;Actinopteri;Neopterygii;Teleostei;Osteoglossocephalai;Clupeocephala;Euteleosteomorpha;Neoteleostei;Eurypterygia;Ctenosquamata;Acanthomorphata;Euacanthomorphacea;Percomorphaceae;Ovalentaria;Atherinomorphae;Cyprinodontiformes;Cyprinod…
0	250	g10629.t1	-	-	-	-	-	0	-	0	170577529	94.31	B_mal	Brugia malayi	Eukaryota_Metazoa	6279	;cellular organisms;Eukaryota;Opisthokonta;Metazoa;Eumetazoa;Bilateria;Protostomia;Ecdysozoa;Nematoda;Chromadorea;Spirurida;Filarioidea;Onchocercidae;Brugia;Brugia malayi;
0	250	g1563.t1	-	-	-	-	-	-	0	0	443724768	75.28	C_tel	Capitella teleta	Eukaryota_Metazoa	283909	;cellular organisms;Eukaryota;Opisthokonta;Metazoa;Eumetazoa;Bilateria;Protostomia;Lophotrochozoa;Annelida;Polychaeta;Scolecida;Capitellida;Capitellidae;Capitella;Capitella teleta;
0	250	g10980.t1	-	-	-	-	-	-	0	0	312072765	88.54	L_loa	Loa loa	Eukaryota_Metazoa	7209	;cellular organisms;Eukaryota;Opisthokonta;Metazoa;Eumetazoa;Bilateria;Protostomia;Ecdysozoa;Nematoda;Chromadorea;Spirurida;Filarioidea;Onchocercidae;Loa;Loa loa;
0	250	g10980.t3	-	-	-	-	-	-	0	0	312072765	88.54	L_loa	Loa loa	Eukaryota_Metazoa	7209	;cellular organisms;Eukaryota;Opisthokonta;Metazoa;Eumetazoa;Bilateria;Protostomia;Ecdysozoa;Nematoda;Chromadorea;Spirurida;Filarioidea;Onchocercidae;Loa;Loa loa;
0	250	g10980.t2	-	-	-	-	-	-	0	0	312072765	88.54	L_loa	Loa loa	Eukaryota_Metazoa	7209	;cellular organisms;Eukaryota;Opisthokonta;Metazoa;Eumetazoa;Bilateria;Protostomia;Ecdysozoa;Nematoda;Chromadorea;Spirurida;Filarioidea;Onchocercidae;Loa;Loa loa;
0	252	g11129.t1	-	-	-	-	-	-	0	0	597864772	51.44	A_cey	Ancylostoma ceylanicum	Eukaryota_Metazoa	53326	;cellular organisms;Eukaryota;Opisthokonta;Metazoa;Eumetazoa;Bilateria;Protostomia;Ecdysozoa;Nematoda;Chromadorea;Rhabditida;Strongylida;Ancylostomatoidea;Ancylostomatidae;Ancylostomatinae;Ancylostoma;Ancylostoma ceylanicum;
0	250	g11167.t1	-	-	-	-	-	-	0	0	390195342	80.31	D_des	Ditylenchus destructor	Eukaryota_Metazoa	166010	;cellular organisms;Eukaryota;Opisthokonta;Metazoa;Eumetazoa;Bilateria;Protostomia;Ecdysozoa;Nematoda;Chromadorea;Tylenchida;Tylenchina;Tylenchoidea;Anguinidae;Anguininae;Ditylenchus;Ditylenchus destructor;
0	250	g11201.t1	-	-	-	-	-	-	0	0	597863295	70.27	A_cey	Ancylostoma ceylanicum	Eukaryota_Metazoa	53326	;cellular organisms;Eukaryota;Opisthokonta;Metazoa;Eumetazoa;Bilateria;Protostomia;Ecdysozoa;Nematoda;Chromadorea;Rhabditida;Strongylida;Ancylostomatoidea;Ancylostomatidae;Ancylostomatinae;Ancylostoma;Ancylostoma ceylanicum;
0	250	g11225.t1	-	-	-	-	0	-	-	0	308497432	69.68	C_rem	Caenorhabditis remanei	Eukaryota_Metazoa	31234	;cellular organisms;Eukaryota;Opisthokonta;Metazoa;Eumetazoa;Bilateria;Protostomia;Ecdysozoa;Nematoda;Chromadorea;Rhabditida;Rhabditoidea;Rhabditidae;Peloderinae;Caenorhabditis;Caenorhabditis remanei;
0	253	g11137.t1	-	-	-	-	-	-	0	0	597849555	64.19	A_cey	Ancylostoma ceylanicum	Eukaryota_Metazoa	53326	;cellular organisms;Eukaryota;Opisthokonta;Metazoa;Eumetazoa;Bilateria;Protostomia;Ecdysozoa;Nematoda;Chromadorea;Rhabditida;Strongylida;Ancylostomatoidea;Ancylostomatidae;Ancylostomatinae;Ancylostoma;Ancylostoma ceylanicum;
0	432	g11354.t1	-	-	-	-	-	-	0	0	597889043	54.1	A_cey	Ancylostoma ceylanicum	Eukaryota_Metazoa	53326	;cellular organisms;Eukaryota;Opisthokonta;Metazoa;Eumetazoa;Bilateria;Protostomia;Ecdysozoa;Nematoda;Chromadorea;Rhabditida;Strongylida;Ancylostomatoidea;Ancylostomatidae;Ancylostomatinae;Ancylostoma;Ancylostoma ceylanicum;
0	251	g11322.t1	-	-	-	-	-	-	0	0	560125083	67.47	H_con	Haemonchus contortus	Eukaryota_Metazoa	6289	;cellular organisms;Eukaryota;Opisthokonta;Metazoa;Eumetazoa;Bilateria;Protostomia;Ecdysozoa;Nematoda;Chromadorea;Rhabditida;Strongylida;Trichostrongyloidea;Haemonchidae;Haemonchinae;Haemonchus;Haemonchus contortus;
0	253	g11382.t1	-	-	-	-	-	0	-	0	560118987	63.81	H_con	Haemonchus contortus	Eukaryota_Metazoa	6289	;cellular organisms;Eukaryota;Opisthokonta;Metazoa;Eumetazoa;Bilateria;Protostomia;Ecdysozoa;Nematoda;Chromadorea;Rhabditida;Strongylida;Trichostrongyloidea;Haemonchidae;Haemonchinae;Haemonchus;Haemonchus contortus;
0	295	g11386.t1	-	-	-	-	-	-	0	0	119675665	70.63	M_inc	Meloidogyne incognita	Eukaryota_Metazoa	6306	;cellular organisms;Eukaryota;Opisthokonta;Metazoa;Eumetazoa;Bilateria;Protostomia;Ecdysozoa;Nematoda;Chromadorea;Tylenchida;Tylenchina;Tylenchoidea;Meloidogynidae;Meloidogyninae;Meloidogyne;Meloidogyne incognita group;Meloidogyne incognita;
0	251	g11523.t1	-	-	-	-	-	-	0	0	597897303	56.27	A_cey	Ancylostoma ceylanicum	Eukaryota_Metazoa	53326	;cellular organisms;Eukaryota;Opisthokonta;Metazoa;Eumetazoa;Bilateria;Protostomia;Ecdysozoa;Nematoda;Chromadorea;Rhabditida;Strongylida;Ancylostomatoidea;Ancylostomatidae;Ancylostomatinae;Ancylostoma;Ancylostoma ceylanicum;
0	250	g11620.t1	-	-	-	-	-	-	0	0	312071353	88.73	L_loa	Loa loa	Eukaryota_Metazoa	7209	;cellular organisms;Eukaryota;Opisthokonta;Metazoa;Eumetazoa;Bilateria;Protostomia;Ecdysozoa;Nematoda;Chromadorea;Spirurida;Filarioidea;Onchocercidae;Loa;Loa loa;
0	252	g11627.t1	-	-	-	-	-	-	0	0	312066986	50.7	L_loa	Loa loa	Eukaryota_Metazoa	7209	;cellular organisms;Eukaryota;Opisthokonta;Metazoa;Eumetazoa;Bilateria;Protostomia;Ecdysozoa;Nematoda;Chromadorea;Spirurida;Filarioidea;Onchocercidae;Loa;Loa loa;
0	250	g11605.t1	-	-	-	-	-	-	2e-56	2e-56	551584985	93.26	Emili	Emiliania huxleyi CCMP1516	Eukaryota_NO_Metazoa	280463	;cellular organisms;Eukaryota;Haptophyceae;Isochrysidales;Noelaerhabdaceae;Emiliania;Emiliania huxleyi;Emiliania huxleyi CCMP1516;
0	263	g11672.t1	-	-	-	-	-	0	-	0	597865099	53.46	A_cey	Ancylostoma ceylanicum	Eukaryota_Metazoa	53326	;cellular organisms;Eukaryota;Opisthokonta;Metazoa;Eumetazoa;Bilateria;Protostomia;Ecdysozoa;Nematoda;Chromadorea;Rhabditida;Strongylida;Ancylostomatoidea;Ancylostomatidae;Ancylostomatinae;Ancylostoma;Ancylostoma ceylanicum;
0	250	g11775.t1	-	-	-	-	0	-	-	0	341898292	80.43	C_bre	Caenorhabditis brenneri	Eukaryota_Metazoa	135651	;cellular organisms;Eukaryota;Opisthokonta;Metazoa;Eumetazoa;Bilateria;Protostomia;Ecdysozoa;Nematoda;Chromadorea;Rhabditida;Rhabditoidea;Rhabditidae;Peloderinae;Caenorhabditis;Caenorhabditis brenneri;
0	250	g11973.t1	-	-	-	-	-	0	-	0	268579721	76.81	C_bri	Caenorhabditis briggsae	Eukaryota_Metazoa	6238	;cellular organisms;Eukaryota;Opisthokonta;Metazoa;Eumetazoa;Bilateria;Protostomia;Ecdysozoa;Nematoda;Chromadorea;Rhabditida;Rhabditoidea;Rhabditidae;Peloderinae;Caenorhabditis;Caenorhabditis briggsae;
0	250	g1553.t2	-	-	-	-	0	-	-	0	302829957	57.74	Volvo	Volvox carteri f. nagariensis	Eukaryota_NO_Metazoa	3068	;cellular organisms;Eukaryota;Viridiplantae;Chlorophyta;Chlorophyceae;Chlamydomonadales;Volvocaceae;Volvox;Volvox carteri;Volvox carteri f. nagariensis;
0	250	g1652.t1	-	0	-	-	-	-	-	0	341884671	73.21	C_bre	Caenorhabditis brenneri	Eukaryota_Metazoa	135651	;cellular organisms;Eukaryota;Opisthokonta;Metazoa;Eumetazoa;Bilateria;Protostomia;Ecdysozoa;Nematoda;Chromadorea;Rhabditida;Rhabditoidea;Rhabditidae;Peloderinae;Caenorhabditis;Caenorhabditis brenneri;
0	266	g12017.t1	-	-	-	-	0	-	-	0	560119286	42.24	H_con	Haemonchus contortus	Eukaryota_Metazoa	6289	;cellular organisms;Eukaryota;Opisthokonta;Metazoa;Eumetazoa;Bilateria;Protostomia;Ecdysozoa;Nematoda;Chromadorea;Rhabditida;Strongylida;Trichostrongyloidea;Haemonchidae;Haemonchinae;Haemonchus;Haemonchus contortus;
0	250	g12158.t1	-	-	-	-	0	-	-	0	25145853	93.52	C_ele	Caenorhabditis elegans	Eukaryota_Metazoa	6239	;cellular organisms;Eukaryota;Opisthokonta;Metazoa;Eumetazoa;Bilateria;Protostomia;Ecdysozoa;Nematoda;Chromadorea;Rhabditida;Rhabditoidea;Rhabditidae;Peloderinae;Caenorhabditis;Caenorhabditis elegans;
0	250	g12190.t2	0	-	-	-	-	-	-	0	541042582	52.55	A_suu	Ascaris suum	Eukaryota_Metazoa	6253	;cellular organisms;Eukaryota;Opisthokonta;Metazoa;Eumetazoa;Bilateria;Protostomia;Ecdysozoa;Nematoda;Chromadorea;Ascaridida;Ascaridoidea;Ascarididae;Ascaris;Ascaris suum;
0	250	g12190.t1	0	-	-	-	-	-	-	0	541042582	52.55	A_suu	Ascaris suum	Eukaryota_Metazoa	6253	;cellular organisms;Eukaryota;Opisthokonta;Metazoa;Eumetazoa;Bilateria;Protostomia;Ecdysozoa;Nematoda;Chromadorea;Ascaridida;Ascaridoidea;Ascarididae;Ascaris;Ascaris suum;
0	266	g12295.t1	-	-	-	-	-	-	0	0	671413540	54.43	B_mal	Brugia malayi	Eukaryota_Metazoa	6279	;cellular organisms;Eukaryota;Opisthokonta;Metazoa;Eumetazoa;Bilateria;Protostomia;Ecdysozoa;Nematoda;Chromadorea;Spirurida;Filarioidea;Onchocercidae;Brugia;Brugia malayi;
0	250	g12072.t1	-	-	-	-	-	0	-	0	671408154	57.72	B_mal	Brugia malayi	Eukaryota_Metazoa	6279	;cellular organisms;Eukaryota;Opisthokonta;Metazoa;Eumetazoa;Bilateria;Protostomia;Ecdysozoa;Nematoda;Chromadorea;Spirurida;Filarioidea;Onchocercidae;Brugia;Brugia malayi;
0	251	g12137.t1	-	-	-	-	-	0	-	0	170582010	63.93	B_mal	Brugia malayi	Eukaryota_Metazoa	6279	;cellular organisms;Eukaryota;Opisthokonta;Metazoa;Eumetazoa;Bilateria;Protostomia;Ecdysozoa;Nematoda;Chromadorea;Spirurida;Filarioidea;Onchocercidae;Brugia;Brugia malayi;
0	250	g12499.t1	-	-	-	-	0	-	-	0	390195340	89.67	D_des	Ditylenchus destructor	Eukaryota_Metazoa	166010	;cellular organisms;Eukaryota;Opisthokonta;Metazoa;Eumetazoa;Bilateria;Protostomia;Ecdysozoa;Nematoda;Chromadorea;Tylenchida;Tylenchina;Tylenchoidea;Anguinidae;Anguininae;Ditylenchus;Ditylenchus destructor;
0	253	g12574.t1	-	-	-	-	-	-	0	0	597872606	71.07	A_cey	Ancylostoma ceylanicum	Eukaryota_Metazoa	53326	;cellular organisms;Eukaryota;Opisthokonta;Metazoa;Eumetazoa;Bilateria;Protostomia;Ecdysozoa;Nematoda;Chromadorea;Rhabditida;Strongylida;Ancylostomatoidea;Ancylostomatidae;Ancylostomatinae;Ancylostoma;Ancylostoma ceylanicum;
0	253	g12574.t2	-	-	-	-	-	-	0	0	597872606	71.07	A_cey	Ancylostoma ceylanicum	Eukaryota_Metazoa	53326	;cellular organisms;Eukaryota;Opisthokonta;Metazoa;Eumetazoa;Bilateria;Protostomia;Ecdysozoa;Nematoda;Chromadorea;Rhabditida;Strongylida;Ancylostomatoidea;Ancylostomatidae;Ancylostomatinae;Ancylostoma;Ancylostoma ceylanicum;
0	250	g12612.t1	-	-	-	-	-	-	0	0	560125415	48.02	H_con	Haemonchus contortus	Eukaryota_Metazoa	6289	;cellular organisms;Eukaryota;Opisthokonta;Metazoa;Eumetazoa;Bilateria;Protostomia;Ecdysozoa;Nematoda;Chromadorea;Rhabditida;Strongylida;Trichostrongyloidea;Haemonchidae;Haemonchinae;Haemonchus;Haemonchus contortus;
0	250	g12604.t1	-	-	-	-	-	-	0	0	597845479	63.23	A_cey	Ancylostoma ceylanicum	Eukaryota_Metazoa	53326	;cellular organisms;Eukaryota;Opisthokonta;Metazoa;Eumetazoa;Bilateria;Protostomia;Ecdysozoa;Nematoda;Chromadorea;Rhabditida;Strongylida;Ancylostomatoidea;Ancylostomatidae;Ancylostomatinae;Ancylostoma;Ancylostoma ceylanicum;
0	251	g12639.t1	-	-	-	-	-	-	0	0	541043153	67.88	A_suu	Ascaris suum	Eukaryota_Metazoa	6253	;cellular organisms;Eukaryota;Opisthokonta;Metazoa;Eumetazoa;Bilateria;Protostomia;Ecdysozoa;Nematoda;Chromadorea;Ascaridida;Ascaridoidea;Ascarididae;Ascaris;Ascaris suum;
0	250	g12590.t1	-	-	-	-	-	-	0	0	541044914	69.78	A_suu	Ascaris suum	Eukaryota_Metazoa	6253	;cellular organisms;Eukaryota;Opisthokonta;Metazoa;Eumetazoa;Bilateria;Protostomia;Ecdysozoa;Nematoda;Chromadorea;Ascaridida;Ascaridoidea;Ascarididae;Ascaris;Ascaris suum;
0	250	g12738.t1	-	-	-	-	-	-	0	0	268535560	47.49	C_bri	Caenorhabditis briggsae	Eukaryota_Metazoa	6238	;cellular organisms;Eukaryota;Opisthokonta;Metazoa;Eumetazoa;Bilateria;Protostomia;Ecdysozoa;Nematoda;Chromadorea;Rhabditida;Rhabditoidea;Rhabditidae;Peloderinae;Caenorhabditis;Caenorhabditis briggsae;
0	264	g12702.t1	-	-	-	-	-	0	-	0	312066551	57.53	L_loa	Loa loa	Eukaryota_Metazoa	7209	;cellular organisms;Eukaryota;Opisthokonta;Metazoa;Eumetazoa;Bilateria;Protostomia;Ecdysozoa;Nematoda;Chromadorea;Spirurida;Filarioidea;Onchocercidae;Loa;Loa loa;
0	250	g1521.t1	-	-	-	-	-	0	-	0	308474544	80.28	C_rem	Caenorhabditis remanei	Eukaryota_Metazoa	31234	;cellular organisms;Eukaryota;Opisthokonta;Metazoa;Eumetazoa;Bilateria;Protostomia;Ecdysozoa;Nematoda;Chromadorea;Rhabditida;Rhabditoidea;Rhabditidae;Peloderinae;Caenorhabditis;Caenorhabditis remanei;
0	250	g12944.t1	-	-	-	-	0	-	-	0	587006956	81.74	F_cat	Felis catus	Eukaryota_Metazoa	9685	;cellular organisms;Eukaryota;Opisthokonta;Metazoa;Eumetazoa;Bilateria;Deuterostomia;Chordata;Craniata;Vertebrata;Gnathostomata;Teleostomi;Euteleostomi;Sarcopterygii;Dipnotetrapodomorpha;Tetrapoda;Amniota;Mammalia;Theria;Eutheria;Boreoeutheria;Laurasiatheria;Carnivora;Feliformia;Felidae;Felinae;Felis;Felis catus;
0	908	g13045.t1	-	-	-	-	-	-	0	0	170582107	47	B_mal	Brugia malayi	Eukaryota_Metazoa	6279	;cellular organisms;Eukaryota;Opisthokonta;Metazoa;Eumetazoa;Bilateria;Protostomia;Ecdysozoa;Nematoda;Chromadorea;Spirurida;Filarioidea;Onchocercidae;Brugia;Brugia malayi;
0	250	g13107.t1	-	-	-	-	-	-	0	0	573006128	54.39	D_des	Ditylenchus destructor	Eukaryota_Metazoa	166010	;cellular organisms;Eukaryota;Opisthokonta;Metazoa;Eumetazoa;Bilateria;Protostomia;Ecdysozoa;Nematoda;Chromadorea;Tylenchida;Tylenchina;Tylenchoidea;Anguinidae;Anguininae;Ditylenchus;Ditylenchus destructor;
0	250	g13105.t1	-	-	-	-	-	-	0	0	573006128	50.25	D_des	Ditylenchus destructor	Eukaryota_Metazoa	166010	;cellular organisms;Eukaryota;Opisthokonta;Metazoa;Eumetazoa;Bilateria;Protostomia;Ecdysozoa;Nematoda;Chromadorea;Tylenchida;Tylenchina;Tylenchoidea;Anguinidae;Anguininae;Ditylenchus;Ditylenchus destructor;
0	627	g13159.t1	-	-	-	-	-	-	0	0	393910453	72.54	L_loa	Loa loa	Eukaryota_Metazoa	7209	;cellular organisms;Eukaryota;Opisthokonta;Metazoa;Eumetazoa;Bilateria;Protostomia;Ecdysozoa;Nematoda;Chromadorea;Spirurida;Filarioidea;Onchocercidae;Loa;Loa loa;
0	268	g13187.t1	-	-	-	-	-	-	0	0	268575646	78.73	C_bri	Caenorhabditis briggsae	Eukaryota_Metazoa	6238	;cellular organisms;Eukaryota;Opisthokonta;Metazoa;Eumetazoa;Bilateria;Protostomia;Ecdysozoa;Nematoda;Chromadorea;Rhabditida;Rhabditoidea;Rhabditidae;Peloderinae;Caenorhabditis;Caenorhabditis briggsae;
0	253	g13308.t1	-	-	-	-	-	-	0	0	541045313	57.96	A_suu	Ascaris suum	Eukaryota_Metazoa	6253	;cellular organisms;Eukaryota;Opisthokonta;Metazoa;Eumetazoa;Bilateria;Protostomia;Ecdysozoa;Nematoda;Chromadorea;Ascaridida;Ascaridoidea;Ascarididae;Ascaris;Ascaris suum;
0	264	g13563.t1	-	-	-	-	-	0	-	0	671408263	64.73	B_mal	Brugia malayi	Eukaryota_Metazoa	6279	;cellular organisms;Eukaryota;Opisthokonta;Metazoa;Eumetazoa;Bilateria;Protostomia;Ecdysozoa;Nematoda;Chromadorea;Spirurida;Filarioidea;Onchocercidae;Brugia;Brugia malayi;
0	251	g13720.t1	-	-	-	-	-	-	0	0	597850225	71.71	A_cey	Ancylostoma ceylanicum	Eukaryota_Metazoa	53326	;cellular organisms;Eukaryota;Opisthokonta;Metazoa;Eumetazoa;Bilateria;Protostomia;Ecdysozoa;Nematoda;Chromadorea;Rhabditida;Strongylida;Ancylostomatoidea;Ancylostomatidae;Ancylostomatinae;Ancylostoma;Ancylostoma ceylanicum;
0	251	g13757.t1	-	-	-	-	-	-	0	0	17540238	61.57	C_ele	Caenorhabditis elegans	Eukaryota_Metazoa	6239	;cellular organisms;Eukaryota;Opisthokonta;Metazoa;Eumetazoa;Bilateria;Protostomia;Ecdysozoa;Nematoda;Chromadorea;Rhabditida;Rhabditoidea;Rhabditidae;Peloderinae;Caenorhabditis;Caenorhabditis elegans;
0	251	g13796.t1	-	-	-	-	0	-	-	0	541044343	66.91	A_suu	Ascaris suum	Eukaryota_Metazoa	6253	;cellular organisms;Eukaryota;Opisthokonta;Metazoa;Eumetazoa;Bilateria;Protostomia;Ecdysozoa;Nematoda;Chromadorea;Ascaridida;Ascaridoidea;Ascarididae;Ascaris;Ascaris suum;
0	250	g13780.t1	-	-	-	-	-	0	-	0	541044644	75.08	A_suu	Ascaris suum	Eukaryota_Metazoa	6253	;cellular organisms;Eukaryota;Opisthokonta;Metazoa;Eumetazoa;Bilateria;Protostomia;Ecdysozoa;Nematoda;Chromadorea;Ascaridida;Ascaridoidea;Ascarididae;Ascaris;Ascaris suum;
0	287	g1720.t1	-	-	-	-	-	-	0	0	237845597	31.28	Toxop	Toxoplasma gondii ME49	Eukaryota_NO_Metazoa	508771	;cellular organisms;Eukaryota;Alveolata;Apicomplexa;Conoidasida;Coccidia;Eucoccidiorida;Eimeriorina;Sarcocystidae;Toxoplasma;Toxoplasma gondii;Toxoplasma gondii ME49;
0	250	g1772.t1	-	-	-	-	-	-	0	0	260837003	82.51	B_flo	Branchiostoma floridae	Eukaryota_Metazoa	7739	;cellular organisms;Eukaryota;Opisthokonta;Metazoa;Eumetazoa;Bilateria;Deuterostomia;Chordata;Cephalochordata;Branchiostomidae;Branchiostoma;Branchiostoma floridae;
0	253	g13858.t1	-	-	-	-	0	-	-	0	671412259	48.9	B_mal	Brugia malayi	Eukaryota_Metazoa	6279	;cellular organisms;Eukaryota;Opisthokonta;Metazoa;Eumetazoa;Bilateria;Protostomia;Ecdysozoa;Nematoda;Chromadorea;Spirurida;Filarioidea;Onchocercidae;Brugia;Brugia malayi;
0	251	g14061.t1	-	-	-	-	-	-	0	0	268529222	79.92	C_bri	Caenorhabditis briggsae	Eukaryota_Metazoa	6238	;cellular organisms;Eukaryota;Opisthokonta;Metazoa;Eumetazoa;Bilateria;Protostomia;Ecdysozoa;Nematoda;Chromadorea;Rhabditida;Rhabditoidea;Rhabditidae;Peloderinae;Caenorhabditis;Caenorhabditis briggsae;
0	250	g14081.t1	-	-	-	-	-	-	0	0	541046176	68.28	A_suu	Ascaris suum	Eukaryota_Metazoa	6253	;cellular organisms;Eukaryota;Opisthokonta;Metazoa;Eumetazoa;Bilateria;Protostomia;Ecdysozoa;Nematoda;Chromadorea;Ascaridida;Ascaridoidea;Ascarididae;Ascaris;Ascaris suum;
0	420	g14069.t1	-	0	-	-	-	-	-	0	560126735	51.04	H_con	Haemonchus contortus	Eukaryota_Metazoa	6289	;cellular organisms;Eukaryota;Opisthokonta;Metazoa;Eumetazoa;Bilateria;Protostomia;Ecdysozoa;Nematoda;Chromadorea;Rhabditida;Strongylida;Trichostrongyloidea;Haemonchidae;Haemonchinae;Haemonchus;Haemonchus contortus;
0	250	g14136.t1	-	-	-	-	-	-	0	0	170593409	59	B_mal	Brugia malayi	Eukaryota_Metazoa	6279	;cellular organisms;Eukaryota;Opisthokonta;Metazoa;Eumetazoa;Bilateria;Protostomia;Ecdysozoa;Nematoda;Chromadorea;Spirurida;Filarioidea;Onchocercidae;Brugia;Brugia malayi;
0	250	g14163.t1	-	-	-	-	-	0	-	0	268568394	85.91	C_bri	Caenorhabditis briggsae	Eukaryota_Metazoa	6238	;cellular organisms;Eukaryota;Opisthokonta;Metazoa;Eumetazoa;Bilateria;Protostomia;Ecdysozoa;Nematoda;Chromadorea;Rhabditida;Rhabditoidea;Rhabditidae;Peloderinae;Caenorhabditis;Caenorhabditis briggsae;
0	250	g14204.t1	-	-	-	-	-	-	0	0	170589952	40.81	B_mal	Brugia malayi	Eukaryota_Metazoa	6279	;cellular organisms;Eukaryota;Opisthokonta;Metazoa;Eumetazoa;Bilateria;Protostomia;Ecdysozoa;Nematoda;Chromadorea;Spirurida;Filarioidea;Onchocercidae;Brugia;Brugia malayi;
0	250	g14227.t1	-	-	-	-	3e-08	-	-	3e-08	586651721	28.96	A_tri	Amborella trichopoda	Eukaryota_NO_Metazoa	13333	;cellular organisms;Eukaryota;Viridiplantae;Streptophyta;Streptophytina;Embryophyta;Tracheophyta;Euphyllophyta;Spermatophyta;Magnoliophyta;basal Magnoliophyta;Amborellales;Amborellaceae;Amborella;Amborella trichopoda;
0	250	g14371.t1	-	-	-	-	-	-	0	0	541048069	44.04	A_suu	Ascaris suum	Eukaryota_Metazoa	6253	;cellular organisms;Eukaryota;Opisthokonta;Metazoa;Eumetazoa;Bilateria;Protostomia;Ecdysozoa;Nematoda;Chromadorea;Ascaridida;Ascaridoidea;Ascarididae;Ascaris;Ascaris suum;
0	253	g14322.t1	-	-	-	-	-	-	0	0	541041355	65.41	A_suu	Ascaris suum	Eukaryota_Metazoa	6253	;cellular organisms;Eukaryota;Opisthokonta;Metazoa;Eumetazoa;Bilateria;Protostomia;Ecdysozoa;Nematoda;Chromadorea;Ascaridida;Ascaridoidea;Ascarididae;Ascaris;Ascaris suum;
0	807	g14402.t1	-	-	-	-	-	-	0	0	571510554	91.8	A_mel	Apis mellifera	Eukaryota_Metazoa	7460	;cellular organisms;Eukaryota;Opisthokonta;Metazoa;Eumetazoa;Bilateria;Protostomia;Ecdysozoa;Panarthropoda;Arthropoda;Mandibulata;Pancrustacea;Hexapoda;Insecta;Dicondylia;Pterygota;Neoptera;Endopterygota;Hymenoptera;Apocrita;Aculeata;Apoidea;Apidae;Apinae;Apini;Apis;Apis mellifera;
0	253	g14495.t1	-	-	-	-	-	-	0	0	393911595	81.98	L_loa	Loa loa	Eukaryota_Metazoa	7209	;cellular organisms;Eukaryota;Opisthokonta;Metazoa;Eumetazoa;Bilateria;Protostomia;Ecdysozoa;Nematoda;Chromadorea;Spirurida;Filarioidea;Onchocercidae;Loa;Loa loa;
0	250	g14360.t1	-	-	-	-	-	-	0	0	392900058	83.62	C_ele	Caenorhabditis elegans	Eukaryota_Metazoa	6239	;cellular organisms;Eukaryota;Opisthokonta;Metazoa;Eumetazoa;Bilateria;Protostomia;Ecdysozoa;Nematoda;Chromadorea;Rhabditida;Rhabditoidea;Rhabditidae;Peloderinae;Caenorhabditis;Caenorhabditis elegans;
0	250	g14513.t1	-	0	-	-	-	-	-	0	308487250	72.76	C_rem	Caenorhabditis remanei	Eukaryota_Metazoa	31234	;cellular organisms;Eukaryota;Opisthokonta;Metazoa;Eumetazoa;Bilateria;Protostomia;Ecdysozoa;Nematoda;Chromadorea;Rhabditida;Rhabditoidea;Rhabditidae;Peloderinae;Caenorhabditis;Caenorhabditis remanei;
0	250	g14632.t1	-	-	-	-	0	-	-	0	312082520	67.86	L_loa	Loa loa	Eukaryota_Metazoa	7209	;cellular organisms;Eukaryota;Opisthokonta;Metazoa;Eumetazoa;Bilateria;Protostomia;Ecdysozoa;Nematoda;Chromadorea;Spirurida;Filarioidea;Onchocercidae;Loa;Loa loa;
0	251	g14697.t1	-	-	-	-	-	-	0	0	393905562	95.86	L_loa	Loa loa	Eukaryota_Metazoa	7209	;cellular organisms;Eukaryota;Opisthokonta;Metazoa;Eumetazoa;Bilateria;Protostomia;Ecdysozoa;Nematoda;Chromadorea;Spirurida;Filarioidea;Onchocercidae;Loa;Loa loa;
0	250	g14604.t1	-	-	-	-	-	-	0	0	170589541	60.07	B_mal	Brugia malayi	Eukaryota_Metazoa	6279	;cellular organisms;Eukaryota;Opisthokonta;Metazoa;Eumetazoa;Bilateria;Protostomia;Ecdysozoa;Nematoda;Chromadorea;Spirurida;Filarioidea;Onchocercidae;Brugia;Brugia malayi;
0	9	g14634.t1	-	-	-	-	-	-	1e-05	1e-05	403358413	30.21	O_tri	Oxytricha trifallax	Eukaryota_NO_Metazoa	1172189	;cellular organisms;Eukaryota;Alveolata;Ciliophora;Intramacronucleata;Spirotrichea;Stichotrichia;Sporadotrichida;Oxytrichidae;Oxytrichinae;Oxytricha;Oxytricha trifallax;
0	251	g1786.t1	-	-	-	-	-	0	-	0	541039928	66.88	A_suu	Ascaris suum	Eukaryota_Metazoa	6253	;cellular organisms;Eukaryota;Opisthokonta;Metazoa;Eumetazoa;Bilateria;Protostomia;Ecdysozoa;Nematoda;Chromadorea;Ascaridida;Ascaridoidea;Ascarididae;Ascaris;Ascaris suum;
0	250	g1836.t1	-	-	-	-	-	-	0	0	597897259	92.06	A_cey	Ancylostoma ceylanicum	Eukaryota_Metazoa	53326	;cellular organisms;Eukaryota;Opisthokonta;Metazoa;Eumetazoa;Bilateria;Protostomia;Ecdysozoa;Nematoda;Chromadorea;Rhabditida;Strongylida;Ancylostomatoidea;Ancylostomatidae;Ancylostomatinae;Ancylostoma;Ancylostoma ceylanicum;
0	250	g1880.t1	-	-	-	-	-	2e-44	-	2e-44	511009161	40.99	Mucor	Mucor circinelloides f. circinelloides 1006PhL	Eukaryota_NO_Metazoa	1220926	;cellular organisms;Eukaryota;Opisthokonta;Fungi;Fungi incertae sedis;Early diverging fungal lineages;Mucoromycotina;Mucorales;Mucorineae;Mucoraceae;Mucor;Mucor circinelloides;Mucor circinelloides f. circinelloides;Mucor circinelloides f. circinelloides 1006PhL;
0	163	g14762.t1	-	-	-	-	-	2e-21	-	2e-21	642933889	30.86	T_cas	Tribolium castaneum	Eukaryota_Metazoa	7070	;cellular organisms;Eukaryota;Opisthokonta;Metazoa;Eumetazoa;Bilateria;Protostomia;Ecdysozoa;Panarthropoda;Arthropoda;Mandibulata;Pancrustacea;Hexapoda;Insecta;Dicondylia;Pterygota;Neoptera;Endopterygota;Coleoptera;Polyphaga;Cucujiformia;Tenebrionoidea;Tenebrionidae;Tenebrionidae incertae sedis;Tribolium;Tribolium castaneum;
0	251	g14893.t3	-	0	-	-	-	-	-	0	671413438	68.64	B_mal	Brugia malayi	Eukaryota_Metazoa	6279	;cellular organisms;Eukaryota;Opisthokonta;Metazoa;Eumetazoa;Bilateria;Protostomia;Ecdysozoa;Nematoda;Chromadorea;Spirurida;Filarioidea;Onchocercidae;Brugia;Brugia malayi;
0	251	g14893.t2	-	0	-	-	-	-	-	0	671413438	68.64	B_mal	Brugia malayi	Eukaryota_Metazoa	6279	;cellular organisms;Eukaryota;Opisthokonta;Metazoa;Eumetazoa;Bilateria;Protostomia;Ecdysozoa;Nematoda;Chromadorea;Spirurida;Filarioidea;Onchocercidae;Brugia;Brugia malayi;
0	251	g14893.t1	-	0	-	-	-	-	-	0	671413438	68.64	B_mal	Brugia malayi	Eukaryota_Metazoa	6279	;cellular organisms;Eukaryota;Opisthokonta;Metazoa;Eumetazoa;Bilateria;Protostomia;Ecdysozoa;Nematoda;Chromadorea;Spirurida;Filarioidea;Onchocercidae;Brugia;Brugia malayi;
0	266	g14845.t1	-	-	-	-	0	-	-	0	541040859	58.49	A_suu	Ascaris suum	Eukaryota_Metazoa	6253	;cellular organisms;Eukaryota;Opisthokonta;Metazoa;Eumetazoa;Bilateria;Protostomia;Ecdysozoa;Nematoda;Chromadorea;Ascaridida;Ascaridoidea;Ascarididae;Ascaris;Ascaris suum;
0	250	g14953.t1	-	-	-	-	-	-	2e-72	2e-72	551647666	43.49	Guill	Guillardia theta CCMP2712	Eukaryota_NO_Metazoa	905079	;cellular organisms;Eukaryota;Cryptophyta;Pyrenomonadales;Geminigeraceae;Guillardia;Guillardia theta;Guillardia theta CCMP2712;
0	250	g15039.t2	-	-	-	-	-	-	0	0	597845702	72.77	A_cey	Ancylostoma ceylanicum	Eukaryota_Metazoa	53326	;cellular organisms;Eukaryota;Opisthokonta;Metazoa;Eumetazoa;Bilateria;Protostomia;Ecdysozoa;Nematoda;Chromadorea;Rhabditida;Strongylida;Ancylostomatoidea;Ancylostomatidae;Ancylostomatinae;Ancylostoma;Ancylostoma ceylanicum;
0	250	g15039.t1	-	-	-	-	-	-	0	0	597845701	72.67	A_cey	Ancylostoma ceylanicum	Eukaryota_Metazoa	53326	;cellular organisms;Eukaryota;Opisthokonta;Metazoa;Eumetazoa;Bilateria;Protostomia;Ecdysozoa;Nematoda;Chromadorea;Rhabditida;Strongylida;Ancylostomatoidea;Ancylostomatidae;Ancylostomatinae;Ancylostoma;Ancylostoma ceylanicum;
0	266	g15104.t1	-	-	-	-	-	-	0	0	170574138	68.96	B_mal	Brugia malayi	Eukaryota_Metazoa	6279	;cellular organisms;Eukaryota;Opisthokonta;Metazoa;Eumetazoa;Bilateria;Protostomia;Ecdysozoa;Nematoda;Chromadorea;Spirurida;Filarioidea;Onchocercidae;Brugia;Brugia malayi;
0	254	g15008.t1	-	-	-	-	-	-	0	0	393906091	44.08	L_loa	Loa loa	Eukaryota_Metazoa	7209	;cellular organisms;Eukaryota;Opisthokonta;Metazoa;Eumetazoa;Bilateria;Protostomia;Ecdysozoa;Nematoda;Chromadorea;Spirurida;Filarioidea;Onchocercidae;Loa;Loa loa;
0	279	g15711.t1	-	-	-	-	-	-	0	0	17554190	60.11	C_ele	Caenorhabditis elegans	Eukaryota_Metazoa	6239	;cellular organisms;Eukaryota;Opisthokonta;Metazoa;Eumetazoa;Bilateria;Protostomia;Ecdysozoa;Nematoda;Chromadorea;Rhabditida;Rhabditoidea;Rhabditidae;Peloderinae;Caenorhabditis;Caenorhabditis elegans;
0	250	g15849.t1	-	-	-	-	-	-	0	0	541048343	73.36	A_suu	Ascaris suum	Eukaryota_Metazoa	6253	;cellular organisms;Eukaryota;Opisthokonta;Metazoa;Eumetazoa;Bilateria;Protostomia;Ecdysozoa;Nematoda;Chromadorea;Ascaridida;Ascaridoidea;Ascarididae;Ascaris;Ascaris suum;
0	276	g15572.t1	-	-	-	-	-	0	-	0	671410381	43.15	B_mal	Brugia malayi	Eukaryota_Metazoa	6279	;cellular organisms;Eukaryota;Opisthokonta;Metazoa;Eumetazoa;Bilateria;Protostomia;Ecdysozoa;Nematoda;Chromadorea;Spirurida;Filarioidea;Onchocercidae;Brugia;Brugia malayi;
0	252	g15909.t1	-	-	-	-	-	-	0	0	597879123	78.98	A_cey	Ancylostoma ceylanicum	Eukaryota_Metazoa	53326	;cellular organisms;Eukaryota;Opisthokonta;Metazoa;Eumetazoa;Bilateria;Protostomia;Ecdysozoa;Nematoda;Chromadorea;Rhabditida;Strongylida;Ancylostomatoidea;Ancylostomatidae;Ancylostomatinae;Ancylostoma;Ancylostoma ceylanicum;
0	251	g15447.t2	-	-	-	-	1e-12	-	-	1e-12	595826187	32.03	P_per	Prunus persica	Eukaryota_NO_Metazoa	3760	;cellular organisms;Eukaryota;Viridiplantae;Streptophyta;Streptophytina;Embryophyta;Tracheophyta;Euphyllophyta;Spermatophyta;Magnoliophyta;Mesangiospermae;eudicotyledons;Gunneridae;Pentapetalae;rosids;fabids;Rosales;Rosaceae;Maloideae;Amygdaleae;Prunus;Prunus persica;
0	250	g15669.t1	-	-	-	-	-	-	0	0	321459377	63.95	D_pul	Daphnia pulex	Eukaryota_Metazoa	6669	;cellular organisms;Eukaryota;Opisthokonta;Metazoa;Eumetazoa;Bilateria;Protostomia;Ecdysozoa;Panarthropoda;Arthropoda;Mandibulata;Pancrustacea;Crustacea;Branchiopoda;Phyllopoda;Diplostraca;Cladocera;Anomopoda;Daphniidae;Daphnia;Daphnia pulex;
0	250	g15438.t1	-	0	-	-	-	-	-	0	560121748	69.05	H_con	Haemonchus contortus	Eukaryota_Metazoa	6289	;cellular organisms;Eukaryota;Opisthokonta;Metazoa;Eumetazoa;Bilateria;Protostomia;Ecdysozoa;Nematoda;Chromadorea;Rhabditida;Strongylida;Trichostrongyloidea;Haemonchidae;Haemonchinae;Haemonchus;Haemonchus contortus;
0	250	g15203.t1	-	-	-	-	0	-	-	0	560119034	61.73	H_con	Haemonchus contortus	Eukaryota_Metazoa	6289	;cellular organisms;Eukaryota;Opisthokonta;Metazoa;Eumetazoa;Bilateria;Protostomia;Ecdysozoa;Nematoda;Chromadorea;Rhabditida;Strongylida;Trichostrongyloidea;Haemonchidae;Haemonchinae;Haemonchus;Haemonchus contortus;
0	626	g1893.t1	-	-	-	-	-	-	0	0	597842878	48.86	A_cey	Ancylostoma ceylanicum	Eukaryota_Metazoa	53326	;cellular organisms;Eukaryota;Opisthokonta;Metazoa;Eumetazoa;Bilateria;Protostomia;Ecdysozoa;Nematoda;Chromadorea;Rhabditida;Strongylida;Ancylostomatoidea;Ancylostomatidae;Ancylostomatinae;Ancylostoma;Ancylostoma ceylanicum;
0	250	g15600.t1	-	-	-	-	-	-	0	0	560120181	66.78	H_con	Haemonchus contortus	Eukaryota_Metazoa	6289	;cellular organisms;Eukaryota;Opisthokonta;Metazoa;Eumetazoa;Bilateria;Protostomia;Ecdysozoa;Nematoda;Chromadorea;Rhabditida;Strongylida;Trichostrongyloidea;Haemonchidae;Haemonchinae;Haemonchus;Haemonchus contortus;
0	250	g15970.t1	-	-	-	-	0	-	-	0	560134953	70.17	H_con	Haemonchus contortus	Eukaryota_Metazoa	6289	;cellular organisms;Eukaryota;Opisthokonta;Metazoa;Eumetazoa;Bilateria;Protostomia;Ecdysozoa;Nematoda;Chromadorea;Rhabditida;Strongylida;Trichostrongyloidea;Haemonchidae;Haemonchinae;Haemonchus;Haemonchus contortus;
0	251	g15696.t1	-	-	-	-	-	-	0	0	541046493	69.19	A_suu	Ascaris suum	Eukaryota_Metazoa	6253	;cellular organisms;Eukaryota;Opisthokonta;Metazoa;Eumetazoa;Bilateria;Protostomia;Ecdysozoa;Nematoda;Chromadorea;Ascaridida;Ascaridoidea;Ascarididae;Ascaris;Ascaris suum;
0	250	g15967.t2	-	-	-	-	-	-	0	0	71985564	73.68	C_ele	Caenorhabditis elegans	Eukaryota_Metazoa	6239	;cellular organisms;Eukaryota;Opisthokonta;Metazoa;Eumetazoa;Bilateria;Protostomia;Ecdysozoa;Nematoda;Chromadorea;Rhabditida;Rhabditoidea;Rhabditidae;Peloderinae;Caenorhabditis;Caenorhabditis elegans;
0	257	g15850.t1	-	-	-	-	-	0	-	0	541044711	64.49	A_suu	Ascaris suum	Eukaryota_Metazoa	6253	;cellular organisms;Eukaryota;Opisthokonta;Metazoa;Eumetazoa;Bilateria;Protostomia;Ecdysozoa;Nematoda;Chromadorea;Ascaridida;Ascaridoidea;Ascarididae;Ascaris;Ascaris suum;
0	291	g15480.t1	-	-	-	-	-	-	0	0	541048396	61.37	A_suu	Ascaris suum	Eukaryota_Metazoa	6253	;cellular organisms;Eukaryota;Opisthokonta;Metazoa;Eumetazoa;Bilateria;Protostomia;Ecdysozoa;Nematoda;Chromadorea;Ascaridida;Ascaridoidea;Ascarididae;Ascaris;Ascaris suum;
0	250	g15268.t1	-	-	-	-	-	-	0	0	312069559	75.38	L_loa	Loa loa	Eukaryota_Metazoa	7209	;cellular organisms;Eukaryota;Opisthokonta;Metazoa;Eumetazoa;Bilateria;Protostomia;Ecdysozoa;Nematoda;Chromadorea;Spirurida;Filarioidea;Onchocercidae;Loa;Loa loa;
0	250	g16065.t1	-	-	-	0	-	-	-	0	671415742	50.51	B_mal	Brugia malayi	Eukaryota_Metazoa	6279	;cellular organisms;Eukaryota;Opisthokonta;Metazoa;Eumetazoa;Bilateria;Protostomia;Ecdysozoa;Nematoda;Chromadorea;Spirurida;Filarioidea;Onchocercidae;Brugia;Brugia malayi;
0	263	g16732.t1	-	-	-	-	-	-	0	0	560139660	82.13	H_con	Haemonchus contortus	Eukaryota_Metazoa	6289	;cellular organisms;Eukaryota;Opisthokonta;Metazoa;Eumetazoa;Bilateria;Protostomia;Ecdysozoa;Nematoda;Chromadorea;Rhabditida;Strongylida;Trichostrongyloidea;Haemonchidae;Haemonchinae;Haemonchus;Haemonchus contortus;
0	264	g16732.t2	-	-	-	-	-	-	0	0	170594311	76.43	B_mal	Brugia malayi	Eukaryota_Metazoa	6279	;cellular organisms;Eukaryota;Opisthokonta;Metazoa;Eumetazoa;Bilateria;Protostomia;Ecdysozoa;Nematoda;Chromadorea;Spirurida;Filarioidea;Onchocercidae;Brugia;Brugia malayi;
0	250	g16814.t1	-	-	-	-	0	-	-	0	560135708	80.53	H_con	Haemonchus contortus	Eukaryota_Metazoa	6289	;cellular organisms;Eukaryota;Opisthokonta;Metazoa;Eumetazoa;Bilateria;Protostomia;Ecdysozoa;Nematoda;Chromadorea;Rhabditida;Strongylida;Trichostrongyloidea;Haemonchidae;Haemonchinae;Haemonchus;Haemonchus contortus;
0	442	g16781.t1	-	-	-	-	-	0	-	0	560141468	50.3	H_con	Haemonchus contortus	Eukaryota_Metazoa	6289	;cellular organisms;Eukaryota;Opisthokonta;Metazoa;Eumetazoa;Bilateria;Protostomia;Ecdysozoa;Nematoda;Chromadorea;Rhabditida;Strongylida;Trichostrongyloidea;Haemonchidae;Haemonchinae;Haemonchus;Haemonchus contortus;
0	445	g16781.t2	-	-	-	-	-	0	-	0	560141468	50	H_con	Haemonchus contortus	Eukaryota_Metazoa	6289	;cellular organisms;Eukaryota;Opisthokonta;Metazoa;Eumetazoa;Bilateria;Protostomia;Ecdysozoa;Nematoda;Chromadorea;Rhabditida;Strongylida;Trichostrongyloidea;Haemonchidae;Haemonchinae;Haemonchus;Haemonchus contortus;
0	251	g16742.t1	-	-	-	-	-	0	-	0	541044386	60.21	A_suu	Ascaris suum	Eukaryota_Metazoa	6253	;cellular organisms;Eukaryota;Opisthokonta;Metazoa;Eumetazoa;Bilateria;Protostomia;Ecdysozoa;Nematoda;Chromadorea;Ascaridida;Ascaridoidea;Ascarididae;Ascaris;Ascaris suum;
0	254	g16959.t1	-	-	-	-	-	0	-	0	541045335	50.41	A_suu	Ascaris suum	Eukaryota_Metazoa	6253	;cellular organisms;Eukaryota;Opisthokonta;Metazoa;Eumetazoa;Bilateria;Protostomia;Ecdysozoa;Nematoda;Chromadorea;Ascaridida;Ascaridoidea;Ascarididae;Ascaris;Ascaris suum;
0	250	g17259.t1	-	-	-	-	0	-	-	0	568288375	84.27	N_ame	Necator americanus	Eukaryota_Metazoa	51031	;cellular organisms;Eukaryota;Opisthokonta;Metazoa;Eumetazoa;Bilateria;Protostomia;Ecdysozoa;Nematoda;Chromadorea;Rhabditida;Strongylida;Ancylostomatoidea;Ancylostomatidae;Bunostominae;Necator;Necator americanus;
0	250	g17369.t1	-	0	-	-	-	-	-	0	597832661	60.28	A_cey	Ancylostoma ceylanicum	Eukaryota_Metazoa	53326	;cellular organisms;Eukaryota;Opisthokonta;Metazoa;Eumetazoa;Bilateria;Protostomia;Ecdysozoa;Nematoda;Chromadorea;Rhabditida;Strongylida;Ancylostomatoidea;Ancylostomatidae;Ancylostomatinae;Ancylostoma;Ancylostoma ceylanicum;
0	250	g17302.t1	-	-	-	-	0	-	-	0	560132501	66.19	H_con	Haemonchus contortus	Eukaryota_Metazoa	6289	;cellular organisms;Eukaryota;Opisthokonta;Metazoa;Eumetazoa;Bilateria;Protostomia;Ecdysozoa;Nematoda;Chromadorea;Rhabditida;Strongylida;Trichostrongyloidea;Haemonchidae;Haemonchinae;Haemonchus;Haemonchus contortus;
0	250	g17267.t1	-	-	-	-	-	-	0	0	671410063	71.76	B_mal	Brugia malayi	Eukaryota_Metazoa	6279	;cellular organisms;Eukaryota;Opisthokonta;Metazoa;Eumetazoa;Bilateria;Protostomia;Ecdysozoa;Nematoda;Chromadorea;Spirurida;Filarioidea;Onchocercidae;Brugia;Brugia malayi;
0	250	g17503.t1	-	-	-	-	-	-	0	0	17533571	76.21	C_ele	Caenorhabditis elegans	Eukaryota_Metazoa	6239	;cellular organisms;Eukaryota;Opisthokonta;Metazoa;Eumetazoa;Bilateria;Protostomia;Ecdysozoa;Nematoda;Chromadorea;Rhabditida;Rhabditoidea;Rhabditidae;Peloderinae;Caenorhabditis;Caenorhabditis elegans;
0	251	g17574.t1	-	-	-	-	-	-	0	0	597851269	69.13	A_cey	Ancylostoma ceylanicum	Eukaryota_Metazoa	53326	;cellular organisms;Eukaryota;Opisthokonta;Metazoa;Eumetazoa;Bilateria;Protostomia;Ecdysozoa;Nematoda;Chromadorea;Rhabditida;Strongylida;Ancylostomatoidea;Ancylostomatidae;Ancylostomatinae;Ancylostoma;Ancylostoma ceylanicum;
0	367	g17567.t1	-	-	-	-	-	0	-	0	393909859	35.01	L_loa	Loa loa	Eukaryota_Metazoa	7209	;cellular organisms;Eukaryota;Opisthokonta;Metazoa;Eumetazoa;Bilateria;Protostomia;Ecdysozoa;Nematoda;Chromadorea;Spirurida;Filarioidea;Onchocercidae;Loa;Loa loa;
0	250	g17572.t1	-	-	-	-	-	0	-	0	268529770	55.95	C_bri	Caenorhabditis briggsae	Eukaryota_Metazoa	6238	;cellular organisms;Eukaryota;Opisthokonta;Metazoa;Eumetazoa;Bilateria;Protostomia;Ecdysozoa;Nematoda;Chromadorea;Rhabditida;Rhabditoidea;Rhabditidae;Peloderinae;Caenorhabditis;Caenorhabditis briggsae;
0	250	g17482.t1	-	-	-	-	-	0	-	0	541039160	55.67	A_suu	Ascaris suum	Eukaryota_Metazoa	6253	;cellular organisms;Eukaryota;Opisthokonta;Metazoa;Eumetazoa;Bilateria;Protostomia;Ecdysozoa;Nematoda;Chromadorea;Ascaridida;Ascaridoidea;Ascarididae;Ascaris;Ascaris suum;
0	250	g17627.t1	-	-	-	-	-	-	0	0	541044914	73.83	A_suu	Ascaris suum	Eukaryota_Metazoa	6253	;cellular organisms;Eukaryota;Opisthokonta;Metazoa;Eumetazoa;Bilateria;Protostomia;Ecdysozoa;Nematoda;Chromadorea;Ascaridida;Ascaridoidea;Ascarididae;Ascaris;Ascaris suum;
0	255	g17827.t1	-	-	-	-	-	-	0	0	541046351	70.48	A_suu	Ascaris suum	Eukaryota_Metazoa	6253	;cellular organisms;Eukaryota;Opisthokonta;Metazoa;Eumetazoa;Bilateria;Protostomia;Ecdysozoa;Nematoda;Chromadorea;Ascaridida;Ascaridoidea;Ascarididae;Ascaris;Ascaris suum;
0	250	g17760.t1	-	-	-	-	-	0	-	0	541041188	62.1	A_suu	Ascaris suum	Eukaryota_Metazoa	6253	;cellular organisms;Eukaryota;Opisthokonta;Metazoa;Eumetazoa;Bilateria;Protostomia;Ecdysozoa;Nematoda;Chromadorea;Ascaridida;Ascaridoidea;Ascarididae;Ascaris;Ascaris suum;
0	384	g17665.t1	-	-	-	-	-	0	-	0	541041074	65.07	A_suu	Ascaris suum	Eukaryota_Metazoa	6253	;cellular organisms;Eukaryota;Opisthokonta;Metazoa;Eumetazoa;Bilateria;Protostomia;Ecdysozoa;Nematoda;Chromadorea;Ascaridida;Ascaridoidea;Ascarididae;Ascaris;Ascaris suum;
0	250	g17729.t1	-	-	-	-	0	-	-	0	25144732	71.52	C_ele	Caenorhabditis elegans	Eukaryota_Metazoa	6239	;cellular organisms;Eukaryota;Opisthokonta;Metazoa;Eumetazoa;Bilateria;Protostomia;Ecdysozoa;Nematoda;Chromadorea;Rhabditida;Rhabditoidea;Rhabditidae;Peloderinae;Caenorhabditis;Caenorhabditis elegans;
0	258	g17907.t1	-	-	-	-	-	-	0	0	312085220	65.41	L_loa	Loa loa	Eukaryota_Metazoa	7209	;cellular organisms;Eukaryota;Opisthokonta;Metazoa;Eumetazoa;Bilateria;Protostomia;Ecdysozoa;Nematoda;Chromadorea;Spirurida;Filarioidea;Onchocercidae;Loa;Loa loa;
0	448	g18064.t1	-	-	-	-	-	-	0	0	193203354	57.45	C_ele	Caenorhabditis elegans	Eukaryota_Metazoa	6239	;cellular organisms;Eukaryota;Opisthokonta;Metazoa;Eumetazoa;Bilateria;Protostomia;Ecdysozoa;Nematoda;Chromadorea;Rhabditida;Rhabditoidea;Rhabditidae;Peloderinae;Caenorhabditis;Caenorhabditis elegans;
0	18	g18137.t1	-	-	-	-	-	-	2e-06	2e-06	17542036	27.52	C_ele	Caenorhabditis elegans	Eukaryota_Metazoa	6239	;cellular organisms;Eukaryota;Opisthokonta;Metazoa;Eumetazoa;Bilateria;Protostomia;Ecdysozoa;Nematoda;Chromadorea;Rhabditida;Rhabditoidea;Rhabditidae;Peloderinae;Caenorhabditis;Caenorhabditis elegans;
0	250	g17956.t1	-	-	-	-	-	-	0	0	597857576	78.46	A_cey	Ancylostoma ceylanicum	Eukaryota_Metazoa	53326	;cellular organisms;Eukaryota;Opisthokonta;Metazoa;Eumetazoa;Bilateria;Protostomia;Ecdysozoa;Nematoda;Chromadorea;Rhabditida;Strongylida;Ancylostomatoidea;Ancylostomatidae;Ancylostomatinae;Ancylostoma;Ancylostoma ceylanicum;
0	250	g18292.t1	-	-	-	-	-	-	0	0	597851554	63.91	A_cey	Ancylostoma ceylanicum	Eukaryota_Metazoa	53326	;cellular organisms;Eukaryota;Opisthokonta;Metazoa;Eumetazoa;Bilateria;Protostomia;Ecdysozoa;Nematoda;Chromadorea;Rhabditida;Strongylida;Ancylostomatoidea;Ancylostomatidae;Ancylostomatinae;Ancylostoma;Ancylostoma ceylanicum;
0	250	g18264.t1	-	-	-	-	0	-	-	0	541044204	61.31	A_suu	Ascaris suum	Eukaryota_Metazoa	6253	;cellular organisms;Eukaryota;Opisthokonta;Metazoa;Eumetazoa;Bilateria;Protostomia;Ecdysozoa;Nematoda;Chromadorea;Ascaridida;Ascaridoidea;Ascarididae;Ascaris;Ascaris suum;
0	250	g18346.t1	-	-	-	-	-	-	0	0	541040289	58.1	A_suu	Ascaris suum	Eukaryota_Metazoa	6253	;cellular organisms;Eukaryota;Opisthokonta;Metazoa;Eumetazoa;Bilateria;Protostomia;Ecdysozoa;Nematoda;Chromadorea;Ascaridida;Ascaridoidea;Ascarididae;Ascaris;Ascaris suum;
0	17	g5.t1	-	-	-	-	-	1e-08	-	1e-08	531977257	72.97	Ajell	Ajellomyces dermatitidis ATCC 26199	Eukaryota_NO_Metazoa	447095	;cellular organisms;Eukaryota;Opisthokonta;Fungi;Dikarya;Ascomycota;saccharomyceta;Pezizomycotina;leotiomyceta;Eurotiomycetes;Eurotiomycetidae;Onygenales;Ajellomycetaceae;Ajellomyces;Ajellomyces dermatitidis;Ajellomyces dermatitidis ATCC 26199;
0	251	g18439.t1	-	-	-	-	-	-	0	0	541046619	71.83	A_suu	Ascaris suum	Eukaryota_Metazoa	6253	;cellular organisms;Eukaryota;Opisthokonta;Metazoa;Eumetazoa;Bilateria;Protostomia;Ecdysozoa;Nematoda;Chromadorea;Ascaridida;Ascaridoidea;Ascarididae;Ascaris;Ascaris suum;
0	250	g18589.t1	-	-	-	-	-	-	0	0	541048383	83.1	A_suu	Ascaris suum	Eukaryota_Metazoa	6253	;cellular organisms;Eukaryota;Opisthokonta;Metazoa;Eumetazoa;Bilateria;Protostomia;Ecdysozoa;Nematoda;Chromadorea;Ascaridida;Ascaridoidea;Ascarididae;Ascaris;Ascaris suum;
0	250	g18589.t2	-	-	-	-	-	-	0	0	541048383	82.27	A_suu	Ascaris suum	Eukaryota_Metazoa	6253	;cellular organisms;Eukaryota;Opisthokonta;Metazoa;Eumetazoa;Bilateria;Protostomia;Ecdysozoa;Nematoda;Chromadorea;Ascaridida;Ascaridoidea;Ascarididae;Ascaris;Ascaris suum;
0	250	g18695.t1	-	-	-	-	-	0	-	0	312084522	77.21	L_loa	Loa loa	Eukaryota_Metazoa	7209	;cellular organisms;Eukaryota;Opisthokonta;Metazoa;Eumetazoa;Bilateria;Protostomia;Ecdysozoa;Nematoda;Chromadorea;Spirurida;Filarioidea;Onchocercidae;Loa;Loa loa;
0	250	g18747.t1	-	-	-	-	-	-	0	0	308503490	68.62	C_rem	Caenorhabditis remanei	Eukaryota_Metazoa	31234	;cellular organisms;Eukaryota;Opisthokonta;Metazoa;Eumetazoa;Bilateria;Protostomia;Ecdysozoa;Nematoda;Chromadorea;Rhabditida;Rhabditoidea;Rhabditidae;Peloderinae;Caenorhabditis;Caenorhabditis remanei;
0	250	g19139.t1	-	-	-	-	-	-	0	0	597855127	75.44	A_cey	Ancylostoma ceylanicum	Eukaryota_Metazoa	53326	;cellular organisms;Eukaryota;Opisthokonta;Metazoa;Eumetazoa;Bilateria;Protostomia;Ecdysozoa;Nematoda;Chromadorea;Rhabditida;Strongylida;Ancylostomatoidea;Ancylostomatidae;Ancylostomatinae;Ancylostoma;Ancylostoma ceylanicum;
0	251	g19163.t1	-	-	-	-	-	-	0	0	560120358	61.11	H_con	Haemonchus contortus	Eukaryota_Metazoa	6289	;cellular organisms;Eukaryota;Opisthokonta;Metazoa;Eumetazoa;Bilateria;Protostomia;Ecdysozoa;Nematoda;Chromadorea;Rhabditida;Strongylida;Trichostrongyloidea;Haemonchidae;Haemonchinae;Haemonchus;Haemonchus contortus;
0	250	g19158.t1	-	-	-	-	-	-	0	0	312084714	88.82	L_loa	Loa loa	Eukaryota_Metazoa	7209	;cellular organisms;Eukaryota;Opisthokonta;Metazoa;Eumetazoa;Bilateria;Protostomia;Ecdysozoa;Nematoda;Chromadorea;Spirurida;Filarioidea;Onchocercidae;Loa;Loa loa;
0	252	g19101.t1	-	-	-	-	-	-	0	0	671409758	54.08	B_mal	Brugia malayi	Eukaryota_Metazoa	6279	;cellular organisms;Eukaryota;Opisthokonta;Metazoa;Eumetazoa;Bilateria;Protostomia;Ecdysozoa;Nematoda;Chromadorea;Spirurida;Filarioidea;Onchocercidae;Brugia;Brugia malayi;
0	250	g19208.t1	-	-	-	-	-	-	0	0	541049132	65.47	A_suu	Ascaris suum	Eukaryota_Metazoa	6253	;cellular organisms;Eukaryota;Opisthokonta;Metazoa;Eumetazoa;Bilateria;Protostomia;Ecdysozoa;Nematoda;Chromadorea;Ascaridida;Ascaridoidea;Ascarididae;Ascaris;Ascaris suum;
0	250	g19315.t1	-	-	-	-	-	-	0	0	507646692	92.04	E_tel	Echinops telfairi	Eukaryota_Metazoa	9371	;cellular organisms;Eukaryota;Opisthokonta;Metazoa;Eumetazoa;Bilateria;Deuterostomia;Chordata;Craniata;Vertebrata;Gnathostomata;Teleostomi;Euteleostomi;Sarcopterygii;Dipnotetrapodomorpha;Tetrapoda;Amniota;Mammalia;Theria;Eutheria;Afrotheria;Tenrecidae;Tenrecinae;Echinops;Echinops telfairi;
0	250	g19333.t1	-	-	-	-	-	1e-30	-	1e-30	396493445	48.6	Lepto	Leptosphaeria maculans JN3	Eukaryota_NO_Metazoa	985895	;cellular organisms;Eukaryota;Opisthokonta;Fungi;Dikarya;Ascomycota;saccharomyceta;Pezizomycotina;leotiomyceta;dothideomyceta;Dothideomycetes;Pleosporomycetidae;Pleosporales;Pleosporineae;Leptosphaeriaceae;Leptosphaeria;Leptosphaeria maculans complex;Leptosphaeria maculans;Leptosphaeria maculans 'brassicae' group;Leptosphaeria maculans JN3;
0	250	g19358.t1	-	0	-	-	-	-	-	0	541044562	71.56	A_suu	Ascaris suum	Eukaryota_Metazoa	6253	;cellular organisms;Eukaryota;Opisthokonta;Metazoa;Eumetazoa;Bilateria;Protostomia;Ecdysozoa;Nematoda;Chromadorea;Ascaridida;Ascaridoidea;Ascarididae;Ascaris;Ascaris suum;
0	252	g19316.t1	-	-	-	-	-	-	0	0	541043776	63.19	A_suu	Ascaris suum	Eukaryota_Metazoa	6253	;cellular organisms;Eukaryota;Opisthokonta;Metazoa;Eumetazoa;Bilateria;Protostomia;Ecdysozoa;Nematoda;Chromadorea;Ascaridida;Ascaridoidea;Ascarididae;Ascaris;Ascaris suum;
0	254	g19446.t1	-	-	-	-	-	-	0	0	597881245	62.33	A_cey	Ancylostoma ceylanicum	Eukaryota_Metazoa	53326	;cellular organisms;Eukaryota;Opisthokonta;Metazoa;Eumetazoa;Bilateria;Protostomia;Ecdysozoa;Nematoda;Chromadorea;Rhabditida;Strongylida;Ancylostomatoidea;Ancylostomatidae;Ancylostomatinae;Ancylostoma;Ancylostoma ceylanicum;
0	252	g19538.t1	-	-	-	0	-	-	-	0	671415025	56.2	B_mal	Brugia malayi	Eukaryota_Metazoa	6279	;cellular organisms;Eukaryota;Opisthokonta;Metazoa;Eumetazoa;Bilateria;Protostomia;Ecdysozoa;Nematoda;Chromadorea;Spirurida;Filarioidea;Onchocercidae;Brugia;Brugia malayi;
0	250	g19607.t1	-	-	-	-	-	-	0	0	671408681	55.01	B_mal	Brugia malayi	Eukaryota_Metazoa	6279	;cellular organisms;Eukaryota;Opisthokonta;Metazoa;Eumetazoa;Bilateria;Protostomia;Ecdysozoa;Nematoda;Chromadorea;Spirurida;Filarioidea;Onchocercidae;Brugia;Brugia malayi;
0	13	g19706.t1	-	-	-	-	0.0003	-	-	0.0003	558200443	31.34	M_luc	Myotis lucifugus	Eukaryota_Metazoa	59463	;cellular organisms;Eukaryota;Opisthokonta;Metazoa;Eumetazoa;Bilateria;Deuterostomia;Chordata;Craniata;Vertebrata;Gnathostomata;Teleostomi;Euteleostomi;Sarcopterygii;Dipnotetrapodomorpha;Tetrapoda;Amniota;Mammalia;Theria;Eutheria;Boreoeutheria;Laurasiatheria;Chiroptera;Microchiroptera;Vespertilionidae;Myotis;Myotis lucifugus;
0	251	g19709.t1	-	-	-	-	-	-	0	0	541049119	56.95	A_suu	Ascaris suum	Eukaryota_Metazoa	6253	;cellular organisms;Eukaryota;Opisthokonta;Metazoa;Eumetazoa;Bilateria;Protostomia;Ecdysozoa;Nematoda;Chromadorea;Ascaridida;Ascaridoidea;Ascarididae;Ascaris;Ascaris suum;
0	250	g19737.t1	-	-	-	-	-	-	0	0	541040376	58.15	A_suu	Ascaris suum	Eukaryota_Metazoa	6253	;cellular organisms;Eukaryota;Opisthokonta;Metazoa;Eumetazoa;Bilateria;Protostomia;Ecdysozoa;Nematoda;Chromadorea;Ascaridida;Ascaridoidea;Ascarididae;Ascaris;Ascaris suum;
0	250	g19769.t1	-	-	-	-	0	-	-	0	393911374	34.36	L_loa	Loa loa	Eukaryota_Metazoa	7209	;cellular organisms;Eukaryota;Opisthokonta;Metazoa;Eumetazoa;Bilateria;Protostomia;Ecdysozoa;Nematoda;Chromadorea;Spirurida;Filarioidea;Onchocercidae;Loa;Loa loa;
0	251	g19828.t1	-	-	-	-	-	-	0	0	671416649	61.91	B_mal	Brugia malayi	Eukaryota_Metazoa	6279	;cellular organisms;Eukaryota;Opisthokonta;Metazoa;Eumetazoa;Bilateria;Protostomia;Ecdysozoa;Nematoda;Chromadorea;Spirurida;Filarioidea;Onchocercidae;Brugia;Brugia malayi;
0	250	g19994.t1	-	-	-	-	-	-	0	0	560123010	74.72	H_con	Haemonchus contortus	Eukaryota_Metazoa	6289	;cellular organisms;Eukaryota;Opisthokonta;Metazoa;Eumetazoa;Bilateria;Protostomia;Ecdysozoa;Nematoda;Chromadorea;Rhabditida;Strongylida;Trichostrongyloidea;Haemonchidae;Haemonchinae;Haemonchus;Haemonchus contortus;
0	250	g19936.t1	-	-	-	-	-	0	-	0	669311140	61.58	T_sui	Trichuris suis	Eukaryota_Metazoa	68888	;cellular organisms;Eukaryota;Opisthokonta;Metazoa;Eumetazoa;Bilateria;Protostomia;Ecdysozoa;Nematoda;Enoplea;Dorylaimia;Trichocephalida;Trichuridae;Trichuris;Trichuris suis;
0	250	g19967.t1	-	-	-	-	-	-	0	0	402588805	69.26	W_ban	Wuchereria bancrofti	Eukaryota_Metazoa	6293	;cellular organisms;Eukaryota;Opisthokonta;Metazoa;Eumetazoa;Bilateria;Protostomia;Ecdysozoa;Nematoda;Chromadorea;Spirurida;Filarioidea;Onchocercidae;Wuchereria;Wuchereria bancrofti;
0	250	g20224.t1	-	-	-	-	0	-	-	0	597831171	59.56	A_cey	Ancylostoma ceylanicum	Eukaryota_Metazoa	53326	;cellular organisms;Eukaryota;Opisthokonta;Metazoa;Eumetazoa;Bilateria;Protostomia;Ecdysozoa;Nematoda;Chromadorea;Rhabditida;Strongylida;Ancylostomatoidea;Ancylostomatidae;Ancylostomatinae;Ancylostoma;Ancylostoma ceylanicum;
0	250	g20293.t1	-	-	-	-	-	-	0	0	115533592	53.89	C_ele	Caenorhabditis elegans	Eukaryota_Metazoa	6239	;cellular organisms;Eukaryota;Opisthokonta;Metazoa;Eumetazoa;Bilateria;Protostomia;Ecdysozoa;Nematoda;Chromadorea;Rhabditida;Rhabditoidea;Rhabditidae;Peloderinae;Caenorhabditis;Caenorhabditis elegans;
0	252	g20328.t1	-	-	-	-	-	-	0	0	541046947	69.3	A_suu	Ascaris suum	Eukaryota_Metazoa	6253	;cellular organisms;Eukaryota;Opisthokonta;Metazoa;Eumetazoa;Bilateria;Protostomia;Ecdysozoa;Nematoda;Chromadorea;Ascaridida;Ascaridoidea;Ascarididae;Ascaris;Ascaris suum;
0	250	g20464.t1	-	-	-	-	-	-	0	0	25144674	70.37	C_ele	Caenorhabditis elegans	Eukaryota_Metazoa	6239	;cellular organisms;Eukaryota;Opisthokonta;Metazoa;Eumetazoa;Bilateria;Protostomia;Ecdysozoa;Nematoda;Chromadorea;Rhabditida;Rhabditoidea;Rhabditidae;Peloderinae;Caenorhabditis;Caenorhabditis elegans;
0	250	g20447.t1	-	-	-	-	-	-	0	0	268534476	64.36	C_bri	Caenorhabditis briggsae	Eukaryota_Metazoa	6238	;cellular organisms;Eukaryota;Opisthokonta;Metazoa;Eumetazoa;Bilateria;Protostomia;Ecdysozoa;Nematoda;Chromadorea;Rhabditida;Rhabditoidea;Rhabditidae;Peloderinae;Caenorhabditis;Caenorhabditis briggsae;
0	250	g20634.t1	-	-	-	-	-	-	0	0	597878987	89.01	A_cey	Ancylostoma ceylanicum	Eukaryota_Metazoa	53326	;cellular organisms;Eukaryota;Opisthokonta;Metazoa;Eumetazoa;Bilateria;Protostomia;Ecdysozoa;Nematoda;Chromadorea;Rhabditida;Strongylida;Ancylostomatoidea;Ancylostomatidae;Ancylostomatinae;Ancylostoma;Ancylostoma ceylanicum;
0	252	g20568.t1	-	-	-	-	-	-	0	0	341901592	72.41	C_bre	Caenorhabditis brenneri	Eukaryota_Metazoa	135651	;cellular organisms;Eukaryota;Opisthokonta;Metazoa;Eumetazoa;Bilateria;Protostomia;Ecdysozoa;Nematoda;Chromadorea;Rhabditida;Rhabditoidea;Rhabditidae;Peloderinae;Caenorhabditis;Caenorhabditis brenneri;
0	252	g20608.t1	-	-	-	-	-	-	0	0	341904465	76.29	C_bre	Caenorhabditis brenneri	Eukaryota_Metazoa	135651	;cellular organisms;Eukaryota;Opisthokonta;Metazoa;Eumetazoa;Bilateria;Protostomia;Ecdysozoa;Nematoda;Chromadorea;Rhabditida;Rhabditoidea;Rhabditidae;Peloderinae;Caenorhabditis;Caenorhabditis brenneri;
0	252	g20608.t2	-	-	-	-	-	-	0	0	341904465	76.29	C_bre	Caenorhabditis brenneri	Eukaryota_Metazoa	135651	;cellular organisms;Eukaryota;Opisthokonta;Metazoa;Eumetazoa;Bilateria;Protostomia;Ecdysozoa;Nematoda;Chromadorea;Rhabditida;Rhabditoidea;Rhabditidae;Peloderinae;Caenorhabditis;Caenorhabditis brenneri;
0	250	g20799.t1	-	-	-	-	-	-	0	0	597867315	96.18	A_cey	Ancylostoma ceylanicum	Eukaryota_Metazoa	53326	;cellular organisms;Eukaryota;Opisthokonta;Metazoa;Eumetazoa;Bilateria;Protostomia;Ecdysozoa;Nematoda;Chromadorea;Rhabditida;Strongylida;Ancylostomatoidea;Ancylostomatidae;Ancylostomatinae;Ancylostoma;Ancylostoma ceylanicum;
0	250	g20783.t1	-	-	-	-	-	-	0	0	560131985	73.67	H_con	Haemonchus contortus	Eukaryota_Metazoa	6289	;cellular organisms;Eukaryota;Opisthokonta;Metazoa;Eumetazoa;Bilateria;Protostomia;Ecdysozoa;Nematoda;Chromadorea;Rhabditida;Strongylida;Trichostrongyloidea;Haemonchidae;Haemonchinae;Haemonchus;Haemonchus contortus;
0	250	g20766.t1	-	-	-	-	-	-	0	0	597877529	67.81	A_cey	Ancylostoma ceylanicum	Eukaryota_Metazoa	53326	;cellular organisms;Eukaryota;Opisthokonta;Metazoa;Eumetazoa;Bilateria;Protostomia;Ecdysozoa;Nematoda;Chromadorea;Rhabditida;Strongylida;Ancylostomatoidea;Ancylostomatidae;Ancylostomatinae;Ancylostoma;Ancylostoma ceylanicum;
0	250	g20826.t1	-	-	-	-	-	-	0	0	671411387	93.75	B_mal	Brugia malayi	Eukaryota_Metazoa	6279	;cellular organisms;Eukaryota;Opisthokonta;Metazoa;Eumetazoa;Bilateria;Protostomia;Ecdysozoa;Nematoda;Chromadorea;Spirurida;Filarioidea;Onchocercidae;Brugia;Brugia malayi;
0	250	g21029.t1	-	-	-	-	-	-	0	0	407233260	86.76	T_cir	Teladorsagia circumcincta	Eukaryota_Metazoa	45464	;cellular organisms;Eukaryota;Opisthokonta;Metazoa;Eumetazoa;Bilateria;Protostomia;Ecdysozoa;Nematoda;Chromadorea;Rhabditida;Strongylida;Trichostrongyloidea;Trichostrongylidae;Trichostrongylinae;Teladorsagia;Teladorsagia circumcincta;
0	250	g20899.t1	-	-	-	-	0	-	-	0	568288375	90.24	N_ame	Necator americanus	Eukaryota_Metazoa	51031	;cellular organisms;Eukaryota;Opisthokonta;Metazoa;Eumetazoa;Bilateria;Protostomia;Ecdysozoa;Nematoda;Chromadorea;Rhabditida;Strongylida;Ancylostomatoidea;Ancylostomatidae;Bunostominae;Necator;Necator americanus;
0	250	g21099.t1	-	-	-	-	-	0	-	0	568293389	68.51	N_ame	Necator americanus	Eukaryota_Metazoa	51031	;cellular organisms;Eukaryota;Opisthokonta;Metazoa;Eumetazoa;Bilateria;Protostomia;Ecdysozoa;Nematoda;Chromadorea;Rhabditida;Strongylida;Ancylostomatoidea;Ancylostomatidae;Bunostominae;Necator;Necator americanus;
0	250	g21105.t1	-	0	-	-	-	-	-	0	430006277	100	R_sp	Rhizobium sp.	Bacteria	391	;cellular organisms;Bacteria;Proteobacteria;Alphaproteobacteria;Rhizobiales;Rhizobiaceae;Rhizobium/Agrobacterium group;Rhizobium;Rhizobium sp.;
0	250	g21293.t1	-	-	-	-	-	0	-	0	32566029	54.1	C_ele	Caenorhabditis elegans	Eukaryota_Metazoa	6239	;cellular organisms;Eukaryota;Opisthokonta;Metazoa;Eumetazoa;Bilateria;Protostomia;Ecdysozoa;Nematoda;Chromadorea;Rhabditida;Rhabditoidea;Rhabditidae;Peloderinae;Caenorhabditis;Caenorhabditis elegans;
0	265	g21410.t1	-	-	-	-	-	-	0	0	541043658	49.6	A_suu	Ascaris suum	Eukaryota_Metazoa	6253	;cellular organisms;Eukaryota;Opisthokonta;Metazoa;Eumetazoa;Bilateria;Protostomia;Ecdysozoa;Nematoda;Chromadorea;Ascaridida;Ascaridoidea;Ascarididae;Ascaris;Ascaris suum;
0	251	g21659.t1	-	-	-	-	-	-	0	0	312090439	55.26	L_loa	Loa loa	Eukaryota_Metazoa	7209	;cellular organisms;Eukaryota;Opisthokonta;Metazoa;Eumetazoa;Bilateria;Protostomia;Ecdysozoa;Nematoda;Chromadorea;Spirurida;Filarioidea;Onchocercidae;Loa;Loa loa;
0	255	g21567.t1	-	-	-	-	-	-	0	0	393908582	34.63	L_loa	Loa loa	Eukaryota_Metazoa	7209	;cellular organisms;Eukaryota;Opisthokonta;Metazoa;Eumetazoa;Bilateria;Protostomia;Ecdysozoa;Nematoda;Chromadorea;Spirurida;Filarioidea;Onchocercidae;Loa;Loa loa;
0	308	g21564.t1	-	-	-	-	-	-	0	0	308473868	54.46	C_rem	Caenorhabditis remanei	Eukaryota_Metazoa	31234	;cellular organisms;Eukaryota;Opisthokonta;Metazoa;Eumetazoa;Bilateria;Protostomia;Ecdysozoa;Nematoda;Chromadorea;Rhabditida;Rhabditoidea;Rhabditidae;Peloderinae;Caenorhabditis;Caenorhabditis remanei;
0	250	g21930.t1	-	0	-	-	-	-	-	0	17532301	71.21	C_ele	Caenorhabditis elegans	Eukaryota_Metazoa	6239	;cellular organisms;Eukaryota;Opisthokonta;Metazoa;Eumetazoa;Bilateria;Protostomia;Ecdysozoa;Nematoda;Chromadorea;Rhabditida;Rhabditoidea;Rhabditidae;Peloderinae;Caenorhabditis;Caenorhabditis elegans;
0	253	g21838.t1	-	-	-	-	-	-	0	0	560124947	54.76	H_con	Haemonchus contortus	Eukaryota_Metazoa	6289	;cellular organisms;Eukaryota;Opisthokonta;Metazoa;Eumetazoa;Bilateria;Protostomia;Ecdysozoa;Nematoda;Chromadorea;Rhabditida;Strongylida;Trichostrongyloidea;Haemonchidae;Haemonchinae;Haemonchus;Haemonchus contortus;
0	250	g21859.t1	-	-	-	-	-	-	0	0	541048293	64.11	A_suu	Ascaris suum	Eukaryota_Metazoa	6253	;cellular organisms;Eukaryota;Opisthokonta;Metazoa;Eumetazoa;Bilateria;Protostomia;Ecdysozoa;Nematoda;Chromadorea;Ascaridida;Ascaridoidea;Ascarididae;Ascaris;Ascaris suum;
0	250	g21847.t1	-	-	-	-	-	-	0	0	268581941	82.66	C_bri	Caenorhabditis briggsae	Eukaryota_Metazoa	6238	;cellular organisms;Eukaryota;Opisthokonta;Metazoa;Eumetazoa;Bilateria;Protostomia;Ecdysozoa;Nematoda;Chromadorea;Rhabditida;Rhabditoidea;Rhabditidae;Peloderinae;Caenorhabditis;Caenorhabditis briggsae;
0	250	g21966.t1	-	-	-	-	-	0	-	0	393907390	55.84	L_loa	Loa loa	Eukaryota_Metazoa	7209	;cellular organisms;Eukaryota;Opisthokonta;Metazoa;Eumetazoa;Bilateria;Protostomia;Ecdysozoa;Nematoda;Chromadorea;Spirurida;Filarioidea;Onchocercidae;Loa;Loa loa;
0	250	g22031.t1	-	-	-	-	0	-	-	0	308474530	81.44	C_rem	Caenorhabditis remanei	Eukaryota_Metazoa	31234	;cellular organisms;Eukaryota;Opisthokonta;Metazoa;Eumetazoa;Bilateria;Protostomia;Ecdysozoa;Nematoda;Chromadorea;Rhabditida;Rhabditoidea;Rhabditidae;Peloderinae;Caenorhabditis;Caenorhabditis remanei;
0	251	g22029.t1	-	-	-	-	-	-	0	0	541044511	41.53	A_suu	Ascaris suum	Eukaryota_Metazoa	6253	;cellular organisms;Eukaryota;Opisthokonta;Metazoa;Eumetazoa;Bilateria;Protostomia;Ecdysozoa;Nematoda;Chromadorea;Ascaridida;Ascaridoidea;Ascarididae;Ascaris;Ascaris suum;
0	250	g22084.t1	-	-	-	-	-	-	0	0	308510242	75.43	C_rem	Caenorhabditis remanei	Eukaryota_Metazoa	31234	;cellular organisms;Eukaryota;Opisthokonta;Metazoa;Eumetazoa;Bilateria;Protostomia;Ecdysozoa;Nematoda;Chromadorea;Rhabditida;Rhabditoidea;Rhabditidae;Peloderinae;Caenorhabditis;Caenorhabditis remanei;
0	4	g22305.t1	-	-	-	-	-	0.0003	-	0.0003	627802103	38.18	Baudo	Baudoinia compniacensis UAMH 10762	Eukaryota_NO_Metazoa	717646	;cellular organisms;Eukaryota;Opisthokonta;Fungi;Dikarya;Ascomycota;saccharomyceta;Pezizomycotina;leotiomyceta;dothideomyceta;Dothideomycetes;Dothideomycetidae;Capnodiales;Teratosphaeriaceae;Baudoinia;Baudoinia compniacensis;Baudoinia compniacensis UAMH 10762;
0	251	g22301.t1	-	-	-	-	-	-	0	0	541048277	72.62	A_suu	Ascaris suum	Eukaryota_Metazoa	6253	;cellular organisms;Eukaryota;Opisthokonta;Metazoa;Eumetazoa;Bilateria;Protostomia;Ecdysozoa;Nematoda;Chromadorea;Ascaridida;Ascaridoidea;Ascarididae;Ascaris;Ascaris suum;
0	250	g22204.t1	-	-	-	-	0	-	-	0	597871204	89.38	A_cey	Ancylostoma ceylanicum	Eukaryota_Metazoa	53326	;cellular organisms;Eukaryota;Opisthokonta;Metazoa;Eumetazoa;Bilateria;Protostomia;Ecdysozoa;Nematoda;Chromadorea;Rhabditida;Strongylida;Ancylostomatoidea;Ancylostomatidae;Ancylostomatinae;Ancylostoma;Ancylostoma ceylanicum;
0	550	g22296.t1	-	-	-	-	-	0	-	0	511180367	32.79	H_con	Haemonchus contortus	Eukaryota_Metazoa	6289	;cellular organisms;Eukaryota;Opisthokonta;Metazoa;Eumetazoa;Bilateria;Protostomia;Ecdysozoa;Nematoda;Chromadorea;Rhabditida;Strongylida;Trichostrongyloidea;Haemonchidae;Haemonchinae;Haemonchus;Haemonchus contortus;
0	250	g22495.t1	-	-	-	-	-	-	0	0	597878318	66.84	A_cey	Ancylostoma ceylanicum	Eukaryota_Metazoa	53326	;cellular organisms;Eukaryota;Opisthokonta;Metazoa;Eumetazoa;Bilateria;Protostomia;Ecdysozoa;Nematoda;Chromadorea;Rhabditida;Strongylida;Ancylostomatoidea;Ancylostomatidae;Ancylostomatinae;Ancylostoma;Ancylostoma ceylanicum;
0	250	g22487.t1	-	-	-	-	-	0	-	0	541041742	61.96	A_suu	Ascaris suum	Eukaryota_Metazoa	6253	;cellular organisms;Eukaryota;Opisthokonta;Metazoa;Eumetazoa;Bilateria;Protostomia;Ecdysozoa;Nematoda;Chromadorea;Ascaridida;Ascaridoidea;Ascarididae;Ascaris;Ascaris suum;
0	251	g22487.t2	-	-	-	-	-	-	0	0	597879629	72.8	A_cey	Ancylostoma ceylanicum	Eukaryota_Metazoa	53326	;cellular organisms;Eukaryota;Opisthokonta;Metazoa;Eumetazoa;Bilateria;Protostomia;Ecdysozoa;Nematoda;Chromadorea;Rhabditida;Strongylida;Ancylostomatoidea;Ancylostomatidae;Ancylostomatinae;Ancylostoma;Ancylostoma ceylanicum;
0	250	g22546.t1	-	0	-	-	-	-	-	0	541047999	78.44	A_suu	Ascaris suum	Eukaryota_Metazoa	6253	;cellular organisms;Eukaryota;Opisthokonta;Metazoa;Eumetazoa;Bilateria;Protostomia;Ecdysozoa;Nematoda;Chromadorea;Ascaridida;Ascaridoidea;Ascarididae;Ascaris;Ascaris suum;
0	251	g22542.t1	-	-	-	-	-	0	-	0	308512191	82.62	C_rem	Caenorhabditis remanei	Eukaryota_Metazoa	31234	;cellular organisms;Eukaryota;Opisthokonta;Metazoa;Eumetazoa;Bilateria;Protostomia;Ecdysozoa;Nematoda;Chromadorea;Rhabditida;Rhabditoidea;Rhabditidae;Peloderinae;Caenorhabditis;Caenorhabditis remanei;
0	328	g22622.t1	-	-	-	-	-	0	-	0	671404499	47.87	B_mal	Brugia malayi	Eukaryota_Metazoa	6279	;cellular organisms;Eukaryota;Opisthokonta;Metazoa;Eumetazoa;Bilateria;Protostomia;Ecdysozoa;Nematoda;Chromadorea;Spirurida;Filarioidea;Onchocercidae;Brugia;Brugia malayi;
0	277	g22622.t2	-	-	-	-	-	0	-	0	671404499	52.31	B_mal	Brugia malayi	Eukaryota_Metazoa	6279	;cellular organisms;Eukaryota;Opisthokonta;Metazoa;Eumetazoa;Bilateria;Protostomia;Ecdysozoa;Nematoda;Chromadorea;Spirurida;Filarioidea;Onchocercidae;Brugia;Brugia malayi;
0	250	g22889.t2	-	-	-	-	-	-	0	0	541044080	78.8	A_suu	Ascaris suum	Eukaryota_Metazoa	6253	;cellular organisms;Eukaryota;Opisthokonta;Metazoa;Eumetazoa;Bilateria;Protostomia;Ecdysozoa;Nematoda;Chromadorea;Ascaridida;Ascaridoidea;Ascarididae;Ascaris;Ascaris suum;
0	260	g22916.t2	-	-	-	-	-	-	0	0	425873541	55.95	D_des	Ditylenchus destructor	Eukaryota_Metazoa	166010	;cellular organisms;Eukaryota;Opisthokonta;Metazoa;Eumetazoa;Bilateria;Protostomia;Ecdysozoa;Nematoda;Chromadorea;Tylenchida;Tylenchina;Tylenchoidea;Anguinidae;Anguininae;Ditylenchus;Ditylenchus destructor;
0	261	g22916.t1	-	-	-	-	-	-	0	0	425873541	55.5	D_des	Ditylenchus destructor	Eukaryota_Metazoa	166010	;cellular organisms;Eukaryota;Opisthokonta;Metazoa;Eumetazoa;Bilateria;Protostomia;Ecdysozoa;Nematoda;Chromadorea;Tylenchida;Tylenchina;Tylenchoidea;Anguinidae;Anguininae;Ditylenchus;Ditylenchus destructor;
0	294	g22943.t1	-	-	-	-	0	-	-	0	568291574	68.76	N_ame	Necator americanus	Eukaryota_Metazoa	51031	;cellular organisms;Eukaryota;Opisthokonta;Metazoa;Eumetazoa;Bilateria;Protostomia;Ecdysozoa;Nematoda;Chromadorea;Rhabditida;Strongylida;Ancylostomatoidea;Ancylostomatidae;Bunostominae;Necator;Necator americanus;
0	253	g2603.t1	-	-	-	-	-	-	0	0	17531507	63.98	C_ele	Caenorhabditis elegans	Eukaryota_Metazoa	6239	;cellular organisms;Eukaryota;Opisthokonta;Metazoa;Eumetazoa;Bilateria;Protostomia;Ecdysozoa;Nematoda;Chromadorea;Rhabditida;Rhabditoidea;Rhabditidae;Peloderinae;Caenorhabditis;Caenorhabditis elegans;
0	251	g2609.t1	-	-	-	-	-	-	0	0	560138406	57.71	H_con	Haemonchus contortus	Eukaryota_Metazoa	6289	;cellular organisms;Eukaryota;Opisthokonta;Metazoa;Eumetazoa;Bilateria;Protostomia;Ecdysozoa;Nematoda;Chromadorea;Rhabditida;Strongylida;Trichostrongyloidea;Haemonchidae;Haemonchinae;Haemonchus;Haemonchus contortus;
0	252	g23066.t1	-	-	-	-	-	0	-	0	402591511	53.2	W_ban	Wuchereria bancrofti	Eukaryota_Metazoa	6293	;cellular organisms;Eukaryota;Opisthokonta;Metazoa;Eumetazoa;Bilateria;Protostomia;Ecdysozoa;Nematoda;Chromadorea;Spirurida;Filarioidea;Onchocercidae;Wuchereria;Wuchereria bancrofti;
0	250	g23026.t1	-	-	-	-	3e-13	-	-	3e-13	470117533	30.63	Fraga	Fragaria vesca subsp. vesca	Eukaryota_NO_Metazoa	101020	;cellular organisms;Eukaryota;Viridiplantae;Streptophyta;Streptophytina;Embryophyta;Tracheophyta;Euphyllophyta;Spermatophyta;Magnoliophyta;Mesangiospermae;eudicotyledons;Gunneridae;Pentapetalae;rosids;fabids;Rosales;Rosaceae;Rosoideae;Potentilleae;Fragariinae;Fragaria;Fragaria vesca;Fragaria vesca subsp. vesca;
0	251	g23237.t1	-	-	-	-	-	-	0	0	541048590	60.06	A_suu	Ascaris suum	Eukaryota_Metazoa	6253	;cellular organisms;Eukaryota;Opisthokonta;Metazoa;Eumetazoa;Bilateria;Protostomia;Ecdysozoa;Nematoda;Chromadorea;Ascaridida;Ascaridoidea;Ascarididae;Ascaris;Ascaris suum;
0	251	g23229.t1	-	-	-	-	-	-	0	0	309355736	76.18	C_bri	Caenorhabditis briggsae	Eukaryota_Metazoa	6238	;cellular organisms;Eukaryota;Opisthokonta;Metazoa;Eumetazoa;Bilateria;Protostomia;Ecdysozoa;Nematoda;Chromadorea;Rhabditida;Rhabditoidea;Rhabditidae;Peloderinae;Caenorhabditis;Caenorhabditis briggsae;
0	250	g23355.t1	-	-	-	-	-	-	0	0	560117569	75.64	H_con	Haemonchus contortus	Eukaryota_Metazoa	6289	;cellular organisms;Eukaryota;Opisthokonta;Metazoa;Eumetazoa;Bilateria;Protostomia;Ecdysozoa;Nematoda;Chromadorea;Rhabditida;Strongylida;Trichostrongyloidea;Haemonchidae;Haemonchinae;Haemonchus;Haemonchus contortus;
0	250	g23523.t1	-	-	-	-	0	-	-	0	541041734	68.46	A_suu	Ascaris suum	Eukaryota_Metazoa	6253	;cellular organisms;Eukaryota;Opisthokonta;Metazoa;Eumetazoa;Bilateria;Protostomia;Ecdysozoa;Nematoda;Chromadorea;Ascaridida;Ascaridoidea;Ascarididae;Ascaris;Ascaris suum;
0	250	g23490.t1	-	-	-	-	-	-	0	0	17542558	74.74	C_ele	Caenorhabditis elegans	Eukaryota_Metazoa	6239	;cellular organisms;Eukaryota;Opisthokonta;Metazoa;Eumetazoa;Bilateria;Protostomia;Ecdysozoa;Nematoda;Chromadorea;Rhabditida;Rhabditoidea;Rhabditidae;Peloderinae;Caenorhabditis;Caenorhabditis elegans;
0	250	g23618.t1	-	-	-	0	-	-	-	0	393912487	63.04	L_loa	Loa loa	Eukaryota_Metazoa	7209	;cellular organisms;Eukaryota;Opisthokonta;Metazoa;Eumetazoa;Bilateria;Protostomia;Ecdysozoa;Nematoda;Chromadorea;Spirurida;Filarioidea;Onchocercidae;Loa;Loa loa;
0	250	g23831.t1	-	-	-	-	0	-	-	0	541047153	88.06	A_suu	Ascaris suum	Eukaryota_Metazoa	6253	;cellular organisms;Eukaryota;Opisthokonta;Metazoa;Eumetazoa;Bilateria;Protostomia;Ecdysozoa;Nematoda;Chromadorea;Ascaridida;Ascaridoidea;Ascarididae;Ascaris;Ascaris suum;
0	250	g23831.t2	-	-	-	-	0	-	-	0	541047153	88.74	A_suu	Ascaris suum	Eukaryota_Metazoa	6253	;cellular organisms;Eukaryota;Opisthokonta;Metazoa;Eumetazoa;Bilateria;Protostomia;Ecdysozoa;Nematoda;Chromadorea;Ascaridida;Ascaridoidea;Ascarididae;Ascaris;Ascaris suum;
0	254	g2736.t1	-	-	-	-	-	-	0	0	312070994	41.88	L_loa	Loa loa	Eukaryota_Metazoa	7209	;cellular organisms;Eukaryota;Opisthokonta;Metazoa;Eumetazoa;Bilateria;Protostomia;Ecdysozoa;Nematoda;Chromadorea;Spirurida;Filarioidea;Onchocercidae;Loa;Loa loa;
0	250	g24051.t1	-	-	-	-	-	-	0	0	541046110	69.48	A_suu	Ascaris suum	Eukaryota_Metazoa	6253	;cellular organisms;Eukaryota;Opisthokonta;Metazoa;Eumetazoa;Bilateria;Protostomia;Ecdysozoa;Nematoda;Chromadorea;Ascaridida;Ascaridoidea;Ascarididae;Ascaris;Ascaris suum;
0	253	g24005.t1	-	-	-	-	-	-	0	0	671412858	44.72	B_mal	Brugia malayi	Eukaryota_Metazoa	6279	;cellular organisms;Eukaryota;Opisthokonta;Metazoa;Eumetazoa;Bilateria;Protostomia;Ecdysozoa;Nematoda;Chromadorea;Spirurida;Filarioidea;Onchocercidae;Brugia;Brugia malayi;
0	251	g24069.t1	-	-	-	-	-	-	0	0	268567784	60.03	C_bri	Caenorhabditis briggsae	Eukaryota_Metazoa	6238	;cellular organisms;Eukaryota;Opisthokonta;Metazoa;Eumetazoa;Bilateria;Protostomia;Ecdysozoa;Nematoda;Chromadorea;Rhabditida;Rhabditoidea;Rhabditidae;Peloderinae;Caenorhabditis;Caenorhabditis briggsae;
0	274	g24231.t1	-	0	-	-	-	-	-	0	597834067	41.89	A_cey	Ancylostoma ceylanicum	Eukaryota_Metazoa	53326	;cellular organisms;Eukaryota;Opisthokonta;Metazoa;Eumetazoa;Bilateria;Protostomia;Ecdysozoa;Nematoda;Chromadorea;Rhabditida;Strongylida;Ancylostomatoidea;Ancylostomatidae;Ancylostomatinae;Ancylostoma;Ancylostoma ceylanicum;
0	250	g24143.t1	-	-	-	-	-	0	-	0	560135477	67.01	H_con	Haemonchus contortus	Eukaryota_Metazoa	6289	;cellular organisms;Eukaryota;Opisthokonta;Metazoa;Eumetazoa;Bilateria;Protostomia;Ecdysozoa;Nematoda;Chromadorea;Rhabditida;Strongylida;Trichostrongyloidea;Haemonchidae;Haemonchinae;Haemonchus;Haemonchus contortus;
0	250	g476.t1	-	-	-	-	-	0	-	0	597862988	74.87	A_cey	Ancylostoma ceylanicum	Eukaryota_Metazoa	53326	;cellular organisms;Eukaryota;Opisthokonta;Metazoa;Eumetazoa;Bilateria;Protostomia;Ecdysozoa;Nematoda;Chromadorea;Rhabditida;Strongylida;Ancylostomatoidea;Ancylostomatidae;Ancylostomatinae;Ancylostoma;Ancylostoma ceylanicum;
0	1	g122.t1	-	-	-	-	-	-	-	-	-	-	-	-	-	-	-
0	99	g2891.t1	-	-	-	-	-	2e-05	-	2e-05	449546862	51.85	Cerip	Ceriporiopsis subvermispora B	Eukaryota_NO_Metazoa	914234	;cellular organisms;Eukaryota;Opisthokonta;Fungi;Dikarya;Basidiomycota;Agaricomycotina;Agaricomycetes;Agaricomycetes incertae sedis;Polyporales;Meruliaceae;Ceriporiopsis;Ceriporiopsis subvermispora;Ceriporiopsis subvermispora B;
0	299	g3036.t1	-	-	-	-	-	0	-	0	511180367	33.93	H_con	Haemonchus contortus	Eukaryota_Metazoa	6289	;cellular organisms;Eukaryota;Opisthokonta;Metazoa;Eumetazoa;Bilateria;Protostomia;Ecdysozoa;Nematoda;Chromadorea;Rhabditida;Strongylida;Trichostrongyloidea;Haemonchidae;Haemonchinae;Haemonchus;Haemonchus contortus;
0	250	g3104.t1	-	-	-	-	-	-	0	0	560139212	75.2	H_con	Haemonchus contortus	Eukaryota_Metazoa	6289	;cellular organisms;Eukaryota;Opisthokonta;Metazoa;Eumetazoa;Bilateria;Protostomia;Ecdysozoa;Nematoda;Chromadorea;Rhabditida;Strongylida;Trichostrongyloidea;Haemonchidae;Haemonchinae;Haemonchus;Haemonchus contortus;
0	252	g3252.t1	-	-	-	-	-	-	0	0	541047450	56.2	A_suu	Ascaris suum	Eukaryota_Metazoa	6253	;cellular organisms;Eukaryota;Opisthokonta;Metazoa;Eumetazoa;Bilateria;Protostomia;Ecdysozoa;Nematoda;Chromadorea;Ascaridida;Ascaridoidea;Ascarididae;Ascaris;Ascaris suum;
0	251	g137.t2	-	-	-	-	0	-	-	0	312085306	58.94	L_loa	Loa loa	Eukaryota_Metazoa	7209	;cellular organisms;Eukaryota;Opisthokonta;Metazoa;Eumetazoa;Bilateria;Protostomia;Ecdysozoa;Nematoda;Chromadorea;Spirurida;Filarioidea;Onchocercidae;Loa;Loa loa;
0	251	g137.t1	-	-	-	-	0	-	-	0	312085306	58.98	L_loa	Loa loa	Eukaryota_Metazoa	7209	;cellular organisms;Eukaryota;Opisthokonta;Metazoa;Eumetazoa;Bilateria;Protostomia;Ecdysozoa;Nematoda;Chromadorea;Spirurida;Filarioidea;Onchocercidae;Loa;Loa loa;
0	261	g3382.t1	-	-	-	-	-	0	-	0	402591636	56.63	W_ban	Wuchereria bancrofti	Eukaryota_Metazoa	6293	;cellular organisms;Eukaryota;Opisthokonta;Metazoa;Eumetazoa;Bilateria;Protostomia;Ecdysozoa;Nematoda;Chromadorea;Spirurida;Filarioidea;Onchocercidae;Wuchereria;Wuchereria bancrofti;
0	252	g3583.t1	-	-	-	-	-	-	0	0	560119525	51.06	H_con	Haemonchus contortus	Eukaryota_Metazoa	6289	;cellular organisms;Eukaryota;Opisthokonta;Metazoa;Eumetazoa;Bilateria;Protostomia;Ecdysozoa;Nematoda;Chromadorea;Rhabditida;Strongylida;Trichostrongyloidea;Haemonchidae;Haemonchinae;Haemonchus;Haemonchus contortus;
0	250	g3451.t1	-	-	-	-	-	0	-	0	554577123	84.9	M_bra	Myotis brandtii	Eukaryota_Metazoa	109478	;cellular organisms;Eukaryota;Opisthokonta;Metazoa;Eumetazoa;Bilateria;Deuterostomia;Chordata;Craniata;Vertebrata;Gnathostomata;Teleostomi;Euteleostomi;Sarcopterygii;Dipnotetrapodomorpha;Tetrapoda;Amniota;Mammalia;Theria;Eutheria;Boreoeutheria;Laurasiatheria;Chiroptera;Microchiroptera;Vespertilionidae;Myotis;Myotis brandtii;
0	250	g3531.t1	-	-	-	-	-	-	0	0	170578894	71.26	B_mal	Brugia malayi	Eukaryota_Metazoa	6279	;cellular organisms;Eukaryota;Opisthokonta;Metazoa;Eumetazoa;Bilateria;Protostomia;Ecdysozoa;Nematoda;Chromadorea;Spirurida;Filarioidea;Onchocercidae;Brugia;Brugia malayi;
0	1028	g3418.t1	-	-	-	-	-	-	0	0	345487600	98.69	N_vit	Nasonia vitripennis	Eukaryota_Metazoa	7425	;cellular organisms;Eukaryota;Opisthokonta;Metazoa;Eumetazoa;Bilateria;Protostomia;Ecdysozoa;Panarthropoda;Arthropoda;Mandibulata;Pancrustacea;Hexapoda;Insecta;Dicondylia;Pterygota;Neoptera;Endopterygota;Hymenoptera;Apocrita;Chaldicoidea group;Chalcidoidea;Pteromalidae;Pteromalinae;Nasonia;Nasonia vitripennis;
0	251	g3613.t1	-	-	-	-	-	-	6e-65	6e-65	514689913	52.34	S_ros	Salpingoeca rosetta	Eukaryota_NO_Metazoa	946362	;cellular organisms;Eukaryota;Opisthokonta;Choanoflagellida;Salpingoecidae;Salpingoeca;Salpingoeca rosetta;
0	250	g3624.t1	-	-	-	-	-	-	0	0	671418130	76.2	B_mal	Brugia malayi	Eukaryota_Metazoa	6279	;cellular organisms;Eukaryota;Opisthokonta;Metazoa;Eumetazoa;Bilateria;Protostomia;Ecdysozoa;Nematoda;Chromadorea;Spirurida;Filarioidea;Onchocercidae;Brugia;Brugia malayi;
0	250	g3616.t1	-	-	-	-	-	-	0	0	170584528	62.55	B_mal	Brugia malayi	Eukaryota_Metazoa	6279	;cellular organisms;Eukaryota;Opisthokonta;Metazoa;Eumetazoa;Bilateria;Protostomia;Ecdysozoa;Nematoda;Chromadorea;Spirurida;Filarioidea;Onchocercidae;Brugia;Brugia malayi;
0	250	g3660.t1	-	-	-	-	-	0	-	0	308511577	90.18	C_rem	Caenorhabditis remanei	Eukaryota_Metazoa	31234	;cellular organisms;Eukaryota;Opisthokonta;Metazoa;Eumetazoa;Bilateria;Protostomia;Ecdysozoa;Nematoda;Chromadorea;Rhabditida;Rhabditoidea;Rhabditidae;Peloderinae;Caenorhabditis;Caenorhabditis remanei;
0	250	g3754.t1	-	-	-	-	-	-	0	0	199600264	92.89	A_cey	Ancylostoma ceylanicum	Eukaryota_Metazoa	53326	;cellular organisms;Eukaryota;Opisthokonta;Metazoa;Eumetazoa;Bilateria;Protostomia;Ecdysozoa;Nematoda;Chromadorea;Rhabditida;Strongylida;Ancylostomatoidea;Ancylostomatidae;Ancylostomatinae;Ancylostoma;Ancylostoma ceylanicum;
0	250	g3762.t1	-	-	-	-	0	-	-	0	541042726	63.64	A_suu	Ascaris suum	Eukaryota_Metazoa	6253	;cellular organisms;Eukaryota;Opisthokonta;Metazoa;Eumetazoa;Bilateria;Protostomia;Ecdysozoa;Nematoda;Chromadorea;Ascaridida;Ascaridoidea;Ascarididae;Ascaris;Ascaris suum;
0	252	g3823.t1	-	-	-	-	-	-	0	0	541047494	50.15	A_suu	Ascaris suum	Eukaryota_Metazoa	6253	;cellular organisms;Eukaryota;Opisthokonta;Metazoa;Eumetazoa;Bilateria;Protostomia;Ecdysozoa;Nematoda;Chromadorea;Ascaridida;Ascaridoidea;Ascarididae;Ascaris;Ascaris suum;
0	256	g3825.t1	-	-	-	-	-	-	0	0	671412937	64.67	B_mal	Brugia malayi	Eukaryota_Metazoa	6279	;cellular organisms;Eukaryota;Opisthokonta;Metazoa;Eumetazoa;Bilateria;Protostomia;Ecdysozoa;Nematoda;Chromadorea;Spirurida;Filarioidea;Onchocercidae;Brugia;Brugia malayi;
0	282	g3871.t1	-	-	-	-	-	-	0	0	560133802	71.69	H_con	Haemonchus contortus	Eukaryota_Metazoa	6289	;cellular organisms;Eukaryota;Opisthokonta;Metazoa;Eumetazoa;Bilateria;Protostomia;Ecdysozoa;Nematoda;Chromadorea;Rhabditida;Strongylida;Trichostrongyloidea;Haemonchidae;Haemonchinae;Haemonchus;Haemonchus contortus;
0	254	g3903.t1	-	-	-	-	-	-	0	0	402591737	64.94	W_ban	Wuchereria bancrofti	Eukaryota_Metazoa	6293	;cellular organisms;Eukaryota;Opisthokonta;Metazoa;Eumetazoa;Bilateria;Protostomia;Ecdysozoa;Nematoda;Chromadorea;Spirurida;Filarioidea;Onchocercidae;Wuchereria;Wuchereria bancrofti;
0	250	g3942.t1	-	-	-	-	-	-	0	0	560134114	70.1	H_con	Haemonchus contortus	Eukaryota_Metazoa	6289	;cellular organisms;Eukaryota;Opisthokonta;Metazoa;Eumetazoa;Bilateria;Protostomia;Ecdysozoa;Nematoda;Chromadorea;Rhabditida;Strongylida;Trichostrongyloidea;Haemonchidae;Haemonchinae;Haemonchus;Haemonchus contortus;
0	250	g4013.t1	-	-	-	-	0	-	-	0	671404939	58.39	B_mal	Brugia malayi	Eukaryota_Metazoa	6279	;cellular organisms;Eukaryota;Opisthokonta;Metazoa;Eumetazoa;Bilateria;Protostomia;Ecdysozoa;Nematoda;Chromadorea;Spirurida;Filarioidea;Onchocercidae;Brugia;Brugia malayi;
0	251	g4022.t1	-	1e-21	-	-	-	-	-	1e-21	654601362	41.54	S_tha	Sphingobacterium thalpophilum	Bacteria	259	;cellular organisms;Bacteria;Bacteroidetes/Chlorobi group;Bacteroidetes;Sphingobacteriia;Sphingobacteriales;Sphingobacteriaceae;Sphingobacterium;Sphingobacterium thalpophilum;
0	251	g4181.t2	-	-	-	-	0	-	-	0	170578162	67.69	B_mal	Brugia malayi	Eukaryota_Metazoa	6279	;cellular organisms;Eukaryota;Opisthokonta;Metazoa;Eumetazoa;Bilateria;Protostomia;Ecdysozoa;Nematoda;Chromadorea;Spirurida;Filarioidea;Onchocercidae;Brugia;Brugia malayi;
0	414	g4181.t3	-	-	-	-	0	-	-	0	170578162	67.92	B_mal	Brugia malayi	Eukaryota_Metazoa	6279	;cellular organisms;Eukaryota;Opisthokonta;Metazoa;Eumetazoa;Bilateria;Protostomia;Ecdysozoa;Nematoda;Chromadorea;Spirurida;Filarioidea;Onchocercidae;Brugia;Brugia malayi;
0	251	g4181.t1	-	-	-	-	0	-	-	0	170578162	67.34	B_mal	Brugia malayi	Eukaryota_Metazoa	6279	;cellular organisms;Eukaryota;Opisthokonta;Metazoa;Eumetazoa;Bilateria;Protostomia;Ecdysozoa;Nematoda;Chromadorea;Spirurida;Filarioidea;Onchocercidae;Brugia;Brugia malayi;
0	250	g4180.t1	-	-	-	-	-	-	0	0	341888975	86.79	C_bre	Caenorhabditis brenneri	Eukaryota_Metazoa	135651	;cellular organisms;Eukaryota;Opisthokonta;Metazoa;Eumetazoa;Bilateria;Protostomia;Ecdysozoa;Nematoda;Chromadorea;Rhabditida;Rhabditoidea;Rhabditidae;Peloderinae;Caenorhabditis;Caenorhabditis brenneri;
0	250	g4408.t1	-	-	-	-	-	-	0	0	541043609	46.39	A_suu	Ascaris suum	Eukaryota_Metazoa	6253	;cellular organisms;Eukaryota;Opisthokonta;Metazoa;Eumetazoa;Bilateria;Protostomia;Ecdysozoa;Nematoda;Chromadorea;Ascaridida;Ascaridoidea;Ascarididae;Ascaris;Ascaris suum;
0	408	g4627.t1	-	-	-	-	-	0	-	0	341890786	61.6	C_bre	Caenorhabditis brenneri	Eukaryota_Metazoa	135651	;cellular organisms;Eukaryota;Opisthokonta;Metazoa;Eumetazoa;Bilateria;Protostomia;Ecdysozoa;Nematoda;Chromadorea;Rhabditida;Rhabditoidea;Rhabditidae;Peloderinae;Caenorhabditis;Caenorhabditis brenneri;
0	250	g4456.t1	-	0	-	-	-	-	-	0	597832660	70.63	A_cey	Ancylostoma ceylanicum	Eukaryota_Metazoa	53326	;cellular organisms;Eukaryota;Opisthokonta;Metazoa;Eumetazoa;Bilateria;Protostomia;Ecdysozoa;Nematoda;Chromadorea;Rhabditida;Strongylida;Ancylostomatoidea;Ancylostomatidae;Ancylostomatinae;Ancylostoma;Ancylostoma ceylanicum;
0	250	g4668.t1	-	-	-	-	-	-	0	0	560117987	66.88	H_con	Haemonchus contortus	Eukaryota_Metazoa	6289	;cellular organisms;Eukaryota;Opisthokonta;Metazoa;Eumetazoa;Bilateria;Protostomia;Ecdysozoa;Nematoda;Chromadorea;Rhabditida;Strongylida;Trichostrongyloidea;Haemonchidae;Haemonchinae;Haemonchus;Haemonchus contortus;
0	251	g4481.t1	-	-	-	0	-	-	-	0	597868639	58.08	A_cey	Ancylostoma ceylanicum	Eukaryota_Metazoa	53326	;cellular organisms;Eukaryota;Opisthokonta;Metazoa;Eumetazoa;Bilateria;Protostomia;Ecdysozoa;Nematoda;Chromadorea;Rhabditida;Strongylida;Ancylostomatoidea;Ancylostomatidae;Ancylostomatinae;Ancylostoma;Ancylostoma ceylanicum;
0	250	g4455.t1	-	-	-	-	-	-	0	0	671409083	83.64	B_mal	Brugia malayi	Eukaryota_Metazoa	6279	;cellular organisms;Eukaryota;Opisthokonta;Metazoa;Eumetazoa;Bilateria;Protostomia;Ecdysozoa;Nematoda;Chromadorea;Spirurida;Filarioidea;Onchocercidae;Brugia;Brugia malayi;
0	251	g4446.t1	-	-	-	-	-	-	0	0	671416649	62	B_mal	Brugia malayi	Eukaryota_Metazoa	6279	;cellular organisms;Eukaryota;Opisthokonta;Metazoa;Eumetazoa;Bilateria;Protostomia;Ecdysozoa;Nematoda;Chromadorea;Spirurida;Filarioidea;Onchocercidae;Brugia;Brugia malayi;
0	250	g4600.t1	-	-	-	-	-	0	-	0	541045299	66.84	A_suu	Ascaris suum	Eukaryota_Metazoa	6253	;cellular organisms;Eukaryota;Opisthokonta;Metazoa;Eumetazoa;Bilateria;Protostomia;Ecdysozoa;Nematoda;Chromadorea;Ascaridida;Ascaridoidea;Ascarididae;Ascaris;Ascaris suum;
0	250	g4447.t1	-	-	-	-	-	-	0	0	71997752	65.53	C_ele	Caenorhabditis elegans	Eukaryota_Metazoa	6239	;cellular organisms;Eukaryota;Opisthokonta;Metazoa;Eumetazoa;Bilateria;Protostomia;Ecdysozoa;Nematoda;Chromadorea;Rhabditida;Rhabditoidea;Rhabditidae;Peloderinae;Caenorhabditis;Caenorhabditis elegans;
0	250	g4497.t1	-	-	-	-	-	-	0	0	170574536	74.87	B_mal	Brugia malayi	Eukaryota_Metazoa	6279	;cellular organisms;Eukaryota;Opisthokonta;Metazoa;Eumetazoa;Bilateria;Protostomia;Ecdysozoa;Nematoda;Chromadorea;Spirurida;Filarioidea;Onchocercidae;Brugia;Brugia malayi;
0	252	g4715.t1	-	-	-	-	-	-	0	0	597891324	40.66	A_cey	Ancylostoma ceylanicum	Eukaryota_Metazoa	53326	;cellular organisms;Eukaryota;Opisthokonta;Metazoa;Eumetazoa;Bilateria;Protostomia;Ecdysozoa;Nematoda;Chromadorea;Rhabditida;Strongylida;Ancylostomatoidea;Ancylostomatidae;Ancylostomatinae;Ancylostoma;Ancylostoma ceylanicum;
0	250	g4777.t1	-	-	-	-	-	0	-	0	560134538	84.77	H_con	Haemonchus contortus	Eukaryota_Metazoa	6289	;cellular organisms;Eukaryota;Opisthokonta;Metazoa;Eumetazoa;Bilateria;Protostomia;Ecdysozoa;Nematoda;Chromadorea;Rhabditida;Strongylida;Trichostrongyloidea;Haemonchidae;Haemonchinae;Haemonchus;Haemonchus contortus;
0	251	g4836.t1	-	-	-	-	-	-	0	0	560126118	62.06	H_con	Haemonchus contortus	Eukaryota_Metazoa	6289	;cellular organisms;Eukaryota;Opisthokonta;Metazoa;Eumetazoa;Bilateria;Protostomia;Ecdysozoa;Nematoda;Chromadorea;Rhabditida;Strongylida;Trichostrongyloidea;Haemonchidae;Haemonchinae;Haemonchus;Haemonchus contortus;
0	250	g4863.t1	-	0	-	-	-	-	-	0	25144435	71.86	C_ele	Caenorhabditis elegans	Eukaryota_Metazoa	6239	;cellular organisms;Eukaryota;Opisthokonta;Metazoa;Eumetazoa;Bilateria;Protostomia;Ecdysozoa;Nematoda;Chromadorea;Rhabditida;Rhabditoidea;Rhabditidae;Peloderinae;Caenorhabditis;Caenorhabditis elegans;
0	251	g5104.t1	-	-	-	-	-	-	0	0	541047572	64.89	A_suu	Ascaris suum	Eukaryota_Metazoa	6253	;cellular organisms;Eukaryota;Opisthokonta;Metazoa;Eumetazoa;Bilateria;Protostomia;Ecdysozoa;Nematoda;Chromadorea;Ascaridida;Ascaridoidea;Ascarididae;Ascaris;Ascaris suum;
0	3	g5119.t1	-	-	-	-	-	-	-	-	-	-	-	-	-	-	-
0	250	g5111.t1	-	-	-	-	-	0	-	0	541047854	63.75	A_suu	Ascaris suum	Eukaryota_Metazoa	6253	;cellular organisms;Eukaryota;Opisthokonta;Metazoa;Eumetazoa;Bilateria;Protostomia;Ecdysozoa;Nematoda;Chromadorea;Ascaridida;Ascaridoidea;Ascarididae;Ascaris;Ascaris suum;
0	250	g5224.t1	-	-	-	-	-	-	0	0	170592987	80.05	B_mal	Brugia malayi	Eukaryota_Metazoa	6279	;cellular organisms;Eukaryota;Opisthokonta;Metazoa;Eumetazoa;Bilateria;Protostomia;Ecdysozoa;Nematoda;Chromadorea;Spirurida;Filarioidea;Onchocercidae;Brugia;Brugia malayi;
0	13	g5287.t1	-	-	-	-	-	-	5e-05	5e-05	37496992	22.97	H_ror	Halocynthia roretzi	Eukaryota_Metazoa	7729	;cellular organisms;Eukaryota;Opisthokonta;Metazoa;Eumetazoa;Bilateria;Deuterostomia;Chordata;Tunicata;Ascidiacea;Stolidobranchia;Pyuridae;Halocynthia;Halocynthia roretzi;
0	251	g5368.t1	-	-	-	-	-	0	-	0	597842635	88.76	A_cey	Ancylostoma ceylanicum	Eukaryota_Metazoa	53326	;cellular organisms;Eukaryota;Opisthokonta;Metazoa;Eumetazoa;Bilateria;Protostomia;Ecdysozoa;Nematoda;Chromadorea;Rhabditida;Strongylida;Ancylostomatoidea;Ancylostomatidae;Ancylostomatinae;Ancylostoma;Ancylostoma ceylanicum;
0	251	g5415.t1	-	-	-	-	-	2e-51	-	2e-51	308498806	64.89	C_rem	Caenorhabditis remanei	Eukaryota_Metazoa	31234	;cellular organisms;Eukaryota;Opisthokonta;Metazoa;Eumetazoa;Bilateria;Protostomia;Ecdysozoa;Nematoda;Chromadorea;Rhabditida;Rhabditoidea;Rhabditidae;Peloderinae;Caenorhabditis;Caenorhabditis remanei;
0	423	g5470.t1	-	-	-	-	-	0	-	0	341903599	71.55	C_bre	Caenorhabditis brenneri	Eukaryota_Metazoa	135651	;cellular organisms;Eukaryota;Opisthokonta;Metazoa;Eumetazoa;Bilateria;Protostomia;Ecdysozoa;Nematoda;Chromadorea;Rhabditida;Rhabditoidea;Rhabditidae;Peloderinae;Caenorhabditis;Caenorhabditis brenneri;
0	250	g5470.t2	-	-	-	-	-	0	-	0	268577581	71.11	C_bri	Caenorhabditis briggsae	Eukaryota_Metazoa	6238	;cellular organisms;Eukaryota;Opisthokonta;Metazoa;Eumetazoa;Bilateria;Protostomia;Ecdysozoa;Nematoda;Chromadorea;Rhabditida;Rhabditoidea;Rhabditidae;Peloderinae;Caenorhabditis;Caenorhabditis briggsae;
0	250	g5482.t1	-	-	-	-	-	-	2e-64	2e-64	281208029	41.18	Polys	Polysphondylium pallidum PN500	Eukaryota_NO_Metazoa	670386	;cellular organisms;Eukaryota;Amoebozoa;Mycetozoa;Dictyosteliida;Polysphondylium;Polysphondylium pallidum;Polysphondylium pallidum PN500;
0	250	g5501.t1	-	-	-	-	-	-	0	0	597867153	85.82	A_cey	Ancylostoma ceylanicum	Eukaryota_Metazoa	53326	;cellular organisms;Eukaryota;Opisthokonta;Metazoa;Eumetazoa;Bilateria;Protostomia;Ecdysozoa;Nematoda;Chromadorea;Rhabditida;Strongylida;Ancylostomatoidea;Ancylostomatidae;Ancylostomatinae;Ancylostoma;Ancylostoma ceylanicum;
0	252	g5605.t1	-	-	-	-	-	0	-	0	560126366	61.74	H_con	Haemonchus contortus	Eukaryota_Metazoa	6289	;cellular organisms;Eukaryota;Opisthokonta;Metazoa;Eumetazoa;Bilateria;Protostomia;Ecdysozoa;Nematoda;Chromadorea;Rhabditida;Strongylida;Trichostrongyloidea;Haemonchidae;Haemonchinae;Haemonchus;Haemonchus contortus;
0	250	g957.t1	-	-	-	-	-	-	0	0	541042301	66.76	A_suu	Ascaris suum	Eukaryota_Metazoa	6253	;cellular organisms;Eukaryota;Opisthokonta;Metazoa;Eumetazoa;Bilateria;Protostomia;Ecdysozoa;Nematoda;Chromadorea;Ascaridida;Ascaridoidea;Ascarididae;Ascaris;Ascaris suum;
0	1	g972.t1	-	-	-	-	-	-	-	-	-	-	-	-	-	-	-
0	286	g5642.t1	-	0	-	-	-	-	-	0	560126735	44.92	H_con	Haemonchus contortus	Eukaryota_Metazoa	6289	;cellular organisms;Eukaryota;Opisthokonta;Metazoa;Eumetazoa;Bilateria;Protostomia;Ecdysozoa;Nematoda;Chromadorea;Rhabditida;Strongylida;Trichostrongyloidea;Haemonchidae;Haemonchinae;Haemonchus;Haemonchus contortus;
0	250	g5699.t1	-	-	-	-	-	-	0	0	541048721	70.94	A_suu	Ascaris suum	Eukaryota_Metazoa	6253	;cellular organisms;Eukaryota;Opisthokonta;Metazoa;Eumetazoa;Bilateria;Protostomia;Ecdysozoa;Nematoda;Chromadorea;Ascaridida;Ascaridoidea;Ascarididae;Ascaris;Ascaris suum;
0	250	g5737.t1	-	0	-	-	-	-	-	0	541039550	68.56	A_suu	Ascaris suum	Eukaryota_Metazoa	6253	;cellular organisms;Eukaryota;Opisthokonta;Metazoa;Eumetazoa;Bilateria;Protostomia;Ecdysozoa;Nematoda;Chromadorea;Ascaridida;Ascaridoidea;Ascarididae;Ascaris;Ascaris suum;
0	250	g5883.t1	-	-	-	-	-	0	-	0	560134749	64.85	H_con	Haemonchus contortus	Eukaryota_Metazoa	6289	;cellular organisms;Eukaryota;Opisthokonta;Metazoa;Eumetazoa;Bilateria;Protostomia;Ecdysozoa;Nematoda;Chromadorea;Rhabditida;Strongylida;Trichostrongyloidea;Haemonchidae;Haemonchinae;Haemonchus;Haemonchus contortus;
0	331	g5907.t1	-	-	-	-	-	0	-	0	541048378	42.71	A_suu	Ascaris suum	Eukaryota_Metazoa	6253	;cellular organisms;Eukaryota;Opisthokonta;Metazoa;Eumetazoa;Bilateria;Protostomia;Ecdysozoa;Nematoda;Chromadorea;Ascaridida;Ascaridoidea;Ascarididae;Ascaris;Ascaris suum;
0	250	g5869.t1	-	-	-	-	-	-	0	0	318055762	58.29	D_rer	Danio rerio	Eukaryota_Metazoa	7955	;cellular organisms;Eukaryota;Opisthokonta;Metazoa;Eumetazoa;Bilateria;Deuterostomia;Chordata;Craniata;Vertebrata;Gnathostomata;Teleostomi;Euteleostomi;Actinopterygii;Actinopteri;Neopterygii;Teleostei;Osteoglossocephalai;Clupeocephala;Otomorpha;Ostariophysi;Otophysa;Cypriniphysae;Cypriniformes;Cyprinoidea;Cyprinidae;Danio;Danio rerio;
0	250	g5839.t3	-	-	-	-	-	-	0	0	541045102	68.7	A_suu	Ascaris suum	Eukaryota_Metazoa	6253	;cellular organisms;Eukaryota;Opisthokonta;Metazoa;Eumetazoa;Bilateria;Protostomia;Ecdysozoa;Nematoda;Chromadorea;Ascaridida;Ascaridoidea;Ascarididae;Ascaris;Ascaris suum;
0	250	g5839.t2	-	-	-	-	-	-	0	0	541045102	67.69	A_suu	Ascaris suum	Eukaryota_Metazoa	6253	;cellular organisms;Eukaryota;Opisthokonta;Metazoa;Eumetazoa;Bilateria;Protostomia;Ecdysozoa;Nematoda;Chromadorea;Ascaridida;Ascaridoidea;Ascarididae;Ascaris;Ascaris suum;
0	250	g5839.t1	-	-	-	-	-	-	0	0	541045102	70.29	A_suu	Ascaris suum	Eukaryota_Metazoa	6253	;cellular organisms;Eukaryota;Opisthokonta;Metazoa;Eumetazoa;Bilateria;Protostomia;Ecdysozoa;Nematoda;Chromadorea;Ascaridida;Ascaridoidea;Ascarididae;Ascaris;Ascaris suum;
0	280	g5795.t1	-	-	-	-	-	-	0	0	541044401	64.87	A_suu	Ascaris suum	Eukaryota_Metazoa	6253	;cellular organisms;Eukaryota;Opisthokonta;Metazoa;Eumetazoa;Bilateria;Protostomia;Ecdysozoa;Nematoda;Chromadorea;Ascaridida;Ascaridoidea;Ascarididae;Ascaris;Ascaris suum;
0	250	g6007.t1	-	-	-	-	-	-	0	0	390098846	82.65	D_des	Ditylenchus destructor	Eukaryota_Metazoa	166010	;cellular organisms;Eukaryota;Opisthokonta;Metazoa;Eumetazoa;Bilateria;Protostomia;Ecdysozoa;Nematoda;Chromadorea;Tylenchida;Tylenchina;Tylenchoidea;Anguinidae;Anguininae;Ditylenchus;Ditylenchus destructor;
0	267	g6083.t1	-	-	-	-	-	-	0	0	560134636	66.48	H_con	Haemonchus contortus	Eukaryota_Metazoa	6289	;cellular organisms;Eukaryota;Opisthokonta;Metazoa;Eumetazoa;Bilateria;Protostomia;Ecdysozoa;Nematoda;Chromadorea;Rhabditida;Strongylida;Trichostrongyloidea;Haemonchidae;Haemonchinae;Haemonchus;Haemonchus contortus;
0	251	g6126.t1	-	-	-	-	-	-	0	0	597833320	73.55	A_cey	Ancylostoma ceylanicum	Eukaryota_Metazoa	53326	;cellular organisms;Eukaryota;Opisthokonta;Metazoa;Eumetazoa;Bilateria;Protostomia;Ecdysozoa;Nematoda;Chromadorea;Rhabditida;Strongylida;Ancylostomatoidea;Ancylostomatidae;Ancylostomatinae;Ancylostoma;Ancylostoma ceylanicum;
0	501	g6258.t1	-	-	-	-	-	-	0	0	17542558	68.36	C_ele	Caenorhabditis elegans	Eukaryota_Metazoa	6239	;cellular organisms;Eukaryota;Opisthokonta;Metazoa;Eumetazoa;Bilateria;Protostomia;Ecdysozoa;Nematoda;Chromadorea;Rhabditida;Rhabditoidea;Rhabditidae;Peloderinae;Caenorhabditis;Caenorhabditis elegans;
0	250	g6479.t1	-	-	-	-	-	-	0	0	170583206	66.09	B_mal	Brugia malayi	Eukaryota_Metazoa	6279	;cellular organisms;Eukaryota;Opisthokonta;Metazoa;Eumetazoa;Bilateria;Protostomia;Ecdysozoa;Nematoda;Chromadorea;Spirurida;Filarioidea;Onchocercidae;Brugia;Brugia malayi;
0	252	g6540.t1	-	-	-	-	0	-	-	0	170589273	71.17	B_mal	Brugia malayi	Eukaryota_Metazoa	6279	;cellular organisms;Eukaryota;Opisthokonta;Metazoa;Eumetazoa;Bilateria;Protostomia;Ecdysozoa;Nematoda;Chromadorea;Spirurida;Filarioidea;Onchocercidae;Brugia;Brugia malayi;
0	250	g1000.t1	-	-	-	-	-	0	-	0	541040128	35.11	A_suu	Ascaris suum	Eukaryota_Metazoa	6253	;cellular organisms;Eukaryota;Opisthokonta;Metazoa;Eumetazoa;Bilateria;Protostomia;Ecdysozoa;Nematoda;Chromadorea;Ascaridida;Ascaridoidea;Ascarididae;Ascaris;Ascaris suum;
0	250	g1017.t1	-	-	-	-	-	3e-20	-	3e-20	657815111	29.05	C_sem	Cynoglossus semilaevis	Eukaryota_Metazoa	244447	;cellular organisms;Eukaryota;Opisthokonta;Metazoa;Eumetazoa;Bilateria;Deuterostomia;Chordata;Craniata;Vertebrata;Gnathostomata;Teleostomi;Euteleostomi;Actinopterygii;Actinopteri;Neopterygii;Teleostei;Osteoglossocephalai;Clupeocephala;Euteleosteomorpha;Neoteleostei;Eurypterygia;Ctenosquamata;Acanthomorphata;Euacanthomorphacea;Percomorphaceae;Carangimorphariae;Pleuronectiformes;Pleuronectoidei;Cyn…
0	251	g6607.t1	-	-	-	-	-	-	0	0	541041449	53.05	A_suu	Ascaris suum	Eukaryota_Metazoa	6253	;cellular organisms;Eukaryota;Opisthokonta;Metazoa;Eumetazoa;Bilateria;Protostomia;Ecdysozoa;Nematoda;Chromadorea;Ascaridida;Ascaridoidea;Ascarididae;Ascaris;Ascaris suum;
0	250	g6669.t1	-	-	-	-	-	-	0	0	541041381	56.55	A_suu	Ascaris suum	Eukaryota_Metazoa	6253	;cellular organisms;Eukaryota;Opisthokonta;Metazoa;Eumetazoa;Bilateria;Protostomia;Ecdysozoa;Nematoda;Chromadorea;Ascaridida;Ascaridoidea;Ascarididae;Ascaris;Ascaris suum;
0	250	g6814.t1	-	-	-	-	-	-	0	0	560134738	74.68	H_con	Haemonchus contortus	Eukaryota_Metazoa	6289	;cellular organisms;Eukaryota;Opisthokonta;Metazoa;Eumetazoa;Bilateria;Protostomia;Ecdysozoa;Nematoda;Chromadorea;Rhabditida;Strongylida;Trichostrongyloidea;Haemonchidae;Haemonchinae;Haemonchus;Haemonchus contortus;
0	250	g6816.t1	-	-	-	-	0	-	-	0	17568399	73.59	C_ele	Caenorhabditis elegans	Eukaryota_Metazoa	6239	;cellular organisms;Eukaryota;Opisthokonta;Metazoa;Eumetazoa;Bilateria;Protostomia;Ecdysozoa;Nematoda;Chromadorea;Rhabditida;Rhabditoidea;Rhabditidae;Peloderinae;Caenorhabditis;Caenorhabditis elegans;
0	252	g6830.t1	-	-	-	-	-	-	0	0	541043271	56.29	A_suu	Ascaris suum	Eukaryota_Metazoa	6253	;cellular organisms;Eukaryota;Opisthokonta;Metazoa;Eumetazoa;Bilateria;Protostomia;Ecdysozoa;Nematoda;Chromadorea;Ascaridida;Ascaridoidea;Ascarididae;Ascaris;Ascaris suum;
0	306	g6861.t1	-	-	-	-	-	-	0	0	541044914	81.24	A_suu	Ascaris suum	Eukaryota_Metazoa	6253	;cellular organisms;Eukaryota;Opisthokonta;Metazoa;Eumetazoa;Bilateria;Protostomia;Ecdysozoa;Nematoda;Chromadorea;Ascaridida;Ascaridoidea;Ascarididae;Ascaris;Ascaris suum;
0	250	g6911.t1	-	-	-	-	-	-	0	0	560115287	67.52	H_con	Haemonchus contortus	Eukaryota_Metazoa	6289	;cellular organisms;Eukaryota;Opisthokonta;Metazoa;Eumetazoa;Bilateria;Protostomia;Ecdysozoa;Nematoda;Chromadorea;Rhabditida;Strongylida;Trichostrongyloidea;Haemonchidae;Haemonchinae;Haemonchus;Haemonchus contortus;
0	250	g6980.t1	-	-	-	-	-	-	0	0	268564051	79.64	C_bri	Caenorhabditis briggsae	Eukaryota_Metazoa	6238	;cellular organisms;Eukaryota;Opisthokonta;Metazoa;Eumetazoa;Bilateria;Protostomia;Ecdysozoa;Nematoda;Chromadorea;Rhabditida;Rhabditoidea;Rhabditidae;Peloderinae;Caenorhabditis;Caenorhabditis briggsae;
0	331	g7166.t1	-	-	-	-	-	-	0	0	560140899	69.57	H_con	Haemonchus contortus	Eukaryota_Metazoa	6289	;cellular organisms;Eukaryota;Opisthokonta;Metazoa;Eumetazoa;Bilateria;Protostomia;Ecdysozoa;Nematoda;Chromadorea;Rhabditida;Strongylida;Trichostrongyloidea;Haemonchidae;Haemonchinae;Haemonchus;Haemonchus contortus;
0	250	g7186.t1	-	-	-	-	-	-	0	0	345894103	73.36	H_con	Haemonchus contortus	Eukaryota_Metazoa	6289	;cellular organisms;Eukaryota;Opisthokonta;Metazoa;Eumetazoa;Bilateria;Protostomia;Ecdysozoa;Nematoda;Chromadorea;Rhabditida;Strongylida;Trichostrongyloidea;Haemonchidae;Haemonchinae;Haemonchus;Haemonchus contortus;
0	250	g7374.t1	-	-	-	-	-	0	-	0	541047099	85.93	A_suu	Ascaris suum	Eukaryota_Metazoa	6253	;cellular organisms;Eukaryota;Opisthokonta;Metazoa;Eumetazoa;Bilateria;Protostomia;Ecdysozoa;Nematoda;Chromadorea;Ascaridida;Ascaridoidea;Ascarididae;Ascaris;Ascaris suum;
0	250	g7384.t1	-	-	-	-	-	-	0	0	671404647	82.14	B_mal	Brugia malayi	Eukaryota_Metazoa	6279	;cellular organisms;Eukaryota;Opisthokonta;Metazoa;Eumetazoa;Bilateria;Protostomia;Ecdysozoa;Nematoda;Chromadorea;Spirurida;Filarioidea;Onchocercidae;Brugia;Brugia malayi;
0	268	g1077.t1	-	-	-	-	-	0	-	0	671415416	66.23	B_mal	Brugia malayi	Eukaryota_Metazoa	6279	;cellular organisms;Eukaryota;Opisthokonta;Metazoa;Eumetazoa;Bilateria;Protostomia;Ecdysozoa;Nematoda;Chromadorea;Spirurida;Filarioidea;Onchocercidae;Brugia;Brugia malayi;
0	251	g1094.t2	-	-	-	-	-	-	0	0	541044062	55.38	A_suu	Ascaris suum	Eukaryota_Metazoa	6253	;cellular organisms;Eukaryota;Opisthokonta;Metazoa;Eumetazoa;Bilateria;Protostomia;Ecdysozoa;Nematoda;Chromadorea;Ascaridida;Ascaridoidea;Ascarididae;Ascaris;Ascaris suum;
0	251	g1094.t1	-	-	-	-	-	-	0	0	541044062	55.38	A_suu	Ascaris suum	Eukaryota_Metazoa	6253	;cellular organisms;Eukaryota;Opisthokonta;Metazoa;Eumetazoa;Bilateria;Protostomia;Ecdysozoa;Nematoda;Chromadorea;Ascaridida;Ascaridoidea;Ascarididae;Ascaris;Ascaris suum;
0	5	g7635.t1	-	-	-	-	9e-06	-	-	9e-06	341889948	30.14	C_bre	Caenorhabditis brenneri	Eukaryota_Metazoa	135651	;cellular organisms;Eukaryota;Opisthokonta;Metazoa;Eumetazoa;Bilateria;Protostomia;Ecdysozoa;Nematoda;Chromadorea;Rhabditida;Rhabditoidea;Rhabditidae;Peloderinae;Caenorhabditis;Caenorhabditis brenneri;
0	250	g7535.t1	-	-	-	-	-	0	-	0	308509294	84.43	C_rem	Caenorhabditis remanei	Eukaryota_Metazoa	31234	;cellular organisms;Eukaryota;Opisthokonta;Metazoa;Eumetazoa;Bilateria;Protostomia;Ecdysozoa;Nematoda;Chromadorea;Rhabditida;Rhabditoidea;Rhabditidae;Peloderinae;Caenorhabditis;Caenorhabditis remanei;
0	250	g7564.t1	-	-	-	-	-	-	0	0	573006128	91.65	D_des	Ditylenchus destructor	Eukaryota_Metazoa	166010	;cellular organisms;Eukaryota;Opisthokonta;Metazoa;Eumetazoa;Bilateria;Protostomia;Ecdysozoa;Nematoda;Chromadorea;Tylenchida;Tylenchina;Tylenchoidea;Anguinidae;Anguininae;Ditylenchus;Ditylenchus destructor;
0	251	g7617.t1	-	-	-	-	-	0	-	0	597865763	73.02	A_cey	Ancylostoma ceylanicum	Eukaryota_Metazoa	53326	;cellular organisms;Eukaryota;Opisthokonta;Metazoa;Eumetazoa;Bilateria;Protostomia;Ecdysozoa;Nematoda;Chromadorea;Rhabditida;Strongylida;Ancylostomatoidea;Ancylostomatidae;Ancylostomatinae;Ancylostoma;Ancylostoma ceylanicum;
0	250	g7569.t1	-	-	-	-	-	-	0	0	560133230	66.72	H_con	Haemonchus contortus	Eukaryota_Metazoa	6289	;cellular organisms;Eukaryota;Opisthokonta;Metazoa;Eumetazoa;Bilateria;Protostomia;Ecdysozoa;Nematoda;Chromadorea;Rhabditida;Strongylida;Trichostrongyloidea;Haemonchidae;Haemonchinae;Haemonchus;Haemonchus contortus;
0	250	g7700.t1	-	-	-	-	-	-	0	0	268581093	84.81	C_bri	Caenorhabditis briggsae	Eukaryota_Metazoa	6238	;cellular organisms;Eukaryota;Opisthokonta;Metazoa;Eumetazoa;Bilateria;Protostomia;Ecdysozoa;Nematoda;Chromadorea;Rhabditida;Rhabditoidea;Rhabditidae;Peloderinae;Caenorhabditis;Caenorhabditis briggsae;
0	250	g7679.t1	-	-	-	-	-	0	-	0	597862988	73.96	A_cey	Ancylostoma ceylanicum	Eukaryota_Metazoa	53326	;cellular organisms;Eukaryota;Opisthokonta;Metazoa;Eumetazoa;Bilateria;Protostomia;Ecdysozoa;Nematoda;Chromadorea;Rhabditida;Strongylida;Ancylostomatoidea;Ancylostomatidae;Ancylostomatinae;Ancylostoma;Ancylostoma ceylanicum;
0	414	g7710.t1	-	-	-	-	-	0	-	0	170594557	51.01	B_mal	Brugia malayi	Eukaryota_Metazoa	6279	;cellular organisms;Eukaryota;Opisthokonta;Metazoa;Eumetazoa;Bilateria;Protostomia;Ecdysozoa;Nematoda;Chromadorea;Spirurida;Filarioidea;Onchocercidae;Brugia;Brugia malayi;
0	250	g7810.t1	-	-	-	-	-	0	-	0	597862988	60.33	A_cey	Ancylostoma ceylanicum	Eukaryota_Metazoa	53326	;cellular organisms;Eukaryota;Opisthokonta;Metazoa;Eumetazoa;Bilateria;Protostomia;Ecdysozoa;Nematoda;Chromadorea;Rhabditida;Strongylida;Ancylostomatoidea;Ancylostomatidae;Ancylostomatinae;Ancylostoma;Ancylostoma ceylanicum;
0	250	g7821.t1	-	-	-	-	0	-	-	0	568288375	81.83	N_ame	Necator americanus	Eukaryota_Metazoa	51031	;cellular organisms;Eukaryota;Opisthokonta;Metazoa;Eumetazoa;Bilateria;Protostomia;Ecdysozoa;Nematoda;Chromadorea;Rhabditida;Strongylida;Ancylostomatoidea;Ancylostomatidae;Bunostominae;Necator;Necator americanus;
0	250	g8380.t2	-	-	-	-	0	-	-	0	541043688	75.36	A_suu	Ascaris suum	Eukaryota_Metazoa	6253	;cellular organisms;Eukaryota;Opisthokonta;Metazoa;Eumetazoa;Bilateria;Protostomia;Ecdysozoa;Nematoda;Chromadorea;Ascaridida;Ascaridoidea;Ascarididae;Ascaris;Ascaris suum;
0	250	g8380.t1	-	-	-	-	0	-	-	0	541043688	75.36	A_suu	Ascaris suum	Eukaryota_Metazoa	6253	;cellular organisms;Eukaryota;Opisthokonta;Metazoa;Eumetazoa;Bilateria;Protostomia;Ecdysozoa;Nematoda;Chromadorea;Ascaridida;Ascaridoidea;Ascarididae;Ascaris;Ascaris suum;
0	250	g1221.t1	-	-	-	-	-	0	-	0	541045983	75.34	A_suu	Ascaris suum	Eukaryota_Metazoa	6253	;cellular organisms;Eukaryota;Opisthokonta;Metazoa;Eumetazoa;Bilateria;Protostomia;Ecdysozoa;Nematoda;Chromadorea;Ascaridida;Ascaridoidea;Ascarididae;Ascaris;Ascaris suum;
0	266	g1247.t1	-	-	-	-	-	-	0	0	597848790	47.47	A_cey	Ancylostoma ceylanicum	Eukaryota_Metazoa	53326	;cellular organisms;Eukaryota;Opisthokonta;Metazoa;Eumetazoa;Bilateria;Protostomia;Ecdysozoa;Nematoda;Chromadorea;Rhabditida;Strongylida;Ancylostomatoidea;Ancylostomatidae;Ancylostomatinae;Ancylostoma;Ancylostoma ceylanicum;
0	251	g8479.t1	-	-	-	-	0	-	-	0	541044393	69.62	A_suu	Ascaris suum	Eukaryota_Metazoa	6253	;cellular organisms;Eukaryota;Opisthokonta;Metazoa;Eumetazoa;Bilateria;Protostomia;Ecdysozoa;Nematoda;Chromadorea;Ascaridida;Ascaridoidea;Ascarididae;Ascaris;Ascaris suum;
0	285	g8458.t1	-	-	-	-	-	-	0	0	268529976	64.13	C_bri	Caenorhabditis briggsae	Eukaryota_Metazoa	6238	;cellular organisms;Eukaryota;Opisthokonta;Metazoa;Eumetazoa;Bilateria;Protostomia;Ecdysozoa;Nematoda;Chromadorea;Rhabditida;Rhabditoidea;Rhabditidae;Peloderinae;Caenorhabditis;Caenorhabditis briggsae;
0	251	g8573.t1	-	-	-	-	-	0	-	0	543341843	63.48	P_hum	Pseudopodoces humilis	Eukaryota_Metazoa	181119	;cellular organisms;Eukaryota;Opisthokonta;Metazoa;Eumetazoa;Bilateria;Deuterostomia;Chordata;Craniata;Vertebrata;Gnathostomata;Teleostomi;Euteleostomi;Sarcopterygii;Dipnotetrapodomorpha;Tetrapoda;Amniota;Sauropsida;Sauria;Testudines + Archosauria group;Archosauria;Dinosauria;Saurischia;Theropoda;Coelurosauria;Aves;Neognathae;Passeriformes;Paridae;Pseudopodoces;Pseudopodoces humilis;
0	254	g8668.t1	-	-	-	-	-	-	0	0	541048462	61.49	A_suu	Ascaris suum	Eukaryota_Metazoa	6253	;cellular organisms;Eukaryota;Opisthokonta;Metazoa;Eumetazoa;Bilateria;Protostomia;Ecdysozoa;Nematoda;Chromadorea;Ascaridida;Ascaridoidea;Ascarididae;Ascaris;Ascaris suum;
0	251	g8842.t1	-	-	-	-	0	-	-	0	560131802	86.13	H_con	Haemonchus contortus	Eukaryota_Metazoa	6289	;cellular organisms;Eukaryota;Opisthokonta;Metazoa;Eumetazoa;Bilateria;Protostomia;Ecdysozoa;Nematoda;Chromadorea;Rhabditida;Strongylida;Trichostrongyloidea;Haemonchidae;Haemonchinae;Haemonchus;Haemonchus contortus;
0	557	g8824.t1	-	-	-	-	-	0	-	0	449280451	35.22	C_liv	Columba livia	Eukaryota_Metazoa	8932	;cellular organisms;Eukaryota;Opisthokonta;Metazoa;Eumetazoa;Bilateria;Deuterostomia;Chordata;Craniata;Vertebrata;Gnathostomata;Teleostomi;Euteleostomi;Sarcopterygii;Dipnotetrapodomorpha;Tetrapoda;Amniota;Sauropsida;Sauria;Testudines + Archosauria group;Archosauria;Dinosauria;Saurischia;Theropoda;Coelurosauria;Aves;Neognathae;Columbiformes;Columbidae;Columba;Columba livia;
0	250	g8886.t1	-	-	-	-	-	0	-	0	312070424	80.26	L_loa	Loa loa	Eukaryota_Metazoa	7209	;cellular organisms;Eukaryota;Opisthokonta;Metazoa;Eumetazoa;Bilateria;Protostomia;Ecdysozoa;Nematoda;Chromadorea;Spirurida;Filarioidea;Onchocercidae;Loa;Loa loa;
0	122	g8953.t1	-	-	-	-	-	3e-09	-	3e-09	358401524	36.96	Trich	Trichoderma atroviride IMI 206040	Eukaryota_NO_Metazoa	452589	;cellular organisms;Eukaryota;Opisthokonta;Fungi;Dikarya;Ascomycota;saccharomyceta;Pezizomycotina;leotiomyceta;sordariomyceta;Sordariomycetes;Hypocreomycetidae;Hypocreales;Hypocreaceae;Trichoderma;Trichoderma atroviride;Trichoderma atroviride IMI 206040;
0	250	g332.t1	-	-	-	-	0	-	-	0	402595080	54.2	W_ban	Wuchereria bancrofti	Eukaryota_Metazoa	6293	;cellular organisms;Eukaryota;Opisthokonta;Metazoa;Eumetazoa;Bilateria;Protostomia;Ecdysozoa;Nematoda;Chromadorea;Spirurida;Filarioidea;Onchocercidae;Wuchereria;Wuchereria bancrofti;
0	250	g321.t1	-	-	-	-	-	0	-	0	541041073	57.41	A_suu	Ascaris suum	Eukaryota_Metazoa	6253	;cellular organisms;Eukaryota;Opisthokonta;Metazoa;Eumetazoa;Bilateria;Protostomia;Ecdysozoa;Nematoda;Chromadorea;Ascaridida;Ascaridoidea;Ascarididae;Ascaris;Ascaris suum;
-0.105361	250	g17713.t1	-	-	-	-	1e-25	-	-	9e-26	340378140	27.23	A_que	Amphimedon queenslandica	Eukaryota_Metazoa	400682	;cellular organisms;Eukaryota;Opisthokonta;Metazoa;Porifera;Demospongiae;Haplosclerida;Niphatidae;Amphimedon;Amphimedon queenslandica;
-0.133531	7	g10864.t1	-	-	-	-	8e-05	-	-	7e-05	156549967	35.56	N_vit	Nasonia vitripennis	Eukaryota_Metazoa	7425	;cellular organisms;Eukaryota;Opisthokonta;Metazoa;Eumetazoa;Bilateria;Protostomia;Ecdysozoa;Panarthropoda;Arthropoda;Mandibulata;Pancrustacea;Hexapoda;Insecta;Dicondylia;Pterygota;Neoptera;Endopterygota;Hymenoptera;Apocrita;Chaldicoidea group;Chalcidoidea;Pteromalidae;Pteromalinae;Nasonia;Nasonia vitripennis;
-0.154151	250	g15320.t1	-	-	-	-	-	-	7e-08	6e-08	529438962	66.67	F_per	Falco peregrinus	Eukaryota_Metazoa	8954	;cellular organisms;Eukaryota;Opisthokonta;Metazoa;Eumetazoa;Bilateria;Deuterostomia;Chordata;Craniata;Vertebrata;Gnathostomata;Teleostomi;Euteleostomi;Sarcopterygii;Dipnotetrapodomorpha;Tetrapoda;Amniota;Sauropsida;Sauria;Testudines + Archosauria group;Archosauria;Dinosauria;Saurischia;Theropoda;Coelurosauria;Aves;Neognathae;Falconiformes;Falconidae;Falco;Falco peregrinus;
-0.223144	250	g14662.t1	-	-	-	-	-	1e-16	-	8e-17	541041395	55.13	A_suu	Ascaris suum	Eukaryota_Metazoa	6253	;cellular organisms;Eukaryota;Opisthokonta;Metazoa;Eumetazoa;Bilateria;Protostomia;Ecdysozoa;Nematoda;Chromadorea;Ascaridida;Ascaridoidea;Ascarididae;Ascaris;Ascaris suum;
-0.223144	250	g15320.t2	-	-	-	-	-	-	1e-07	8e-08	541041580	31.68	A_suu	Ascaris suum	Eukaryota_Metazoa	6253	;cellular organisms;Eukaryota;Opisthokonta;Metazoa;Eumetazoa;Bilateria;Protostomia;Ecdysozoa;Nematoda;Chromadorea;Ascaridida;Ascaridoidea;Ascarididae;Ascaris;Ascaris suum;
-0.223144	250	g222.t1	-	-	-	-	1e-07	-	-	8e-08	170035015	40	C_qui	Culex quinquefasciatus	Eukaryota_Metazoa	7176	;cellular organisms;Eukaryota;Opisthokonta;Metazoa;Eumetazoa;Bilateria;Protostomia;Ecdysozoa;Panarthropoda;Arthropoda;Mandibulata;Pancrustacea;Hexapoda;Insecta;Dicondylia;Pterygota;Neoptera;Endopterygota;Diptera;Nematocera;Culicomorpha;Culicoidea;Culicidae;Culicinae;Culicini;Culex;Culex;Culex pipiens complex;Culex quinquefasciatus;
-0.223144	9	g19070.t1	-	-	-	-	-	-	0.0005	0.0004	523580022	31.03	S_scr	Sus scrofa	Eukaryota_Metazoa	9823	;cellular organisms;Eukaryota;Opisthokonta;Metazoa;Eumetazoa;Bilateria;Deuterostomia;Chordata;Craniata;Vertebrata;Gnathostomata;Teleostomi;Euteleostomi;Sarcopterygii;Dipnotetrapodomorpha;Tetrapoda;Amniota;Mammalia;Theria;Eutheria;Boreoeutheria;Laurasiatheria;Cetartiodactyla;Suina;Suidae;Sus;Sus scrofa;
-0.223144	8	g707.t1	-	-	-	-	5e-05	-	-	4e-05	585684973	24.26	S_kow	Saccoglossus kowalevskii	Eukaryota_Metazoa	10224	;cellular organisms;Eukaryota;Opisthokonta;Metazoa;Eumetazoa;Bilateria;Deuterostomia;Hemichordata;Enteropneusta;Harrimaniidae;Saccoglossus;Saccoglossus kowalevskii;
-0.287682	258	g10972.t1	-	-	-	-	4e-11	-	-	3e-11	308503192	30.66	C_rem	Caenorhabditis remanei	Eukaryota_Metazoa	31234	;cellular organisms;Eukaryota;Opisthokonta;Metazoa;Eumetazoa;Bilateria;Protostomia;Ecdysozoa;Nematoda;Chromadorea;Rhabditida;Rhabditoidea;Rhabditidae;Peloderinae;Caenorhabditis;Caenorhabditis remanei;
-0.287682	250	g16165.t1	-	-	-	-	8e-15	-	-	6e-15	449667289	35.17	H_vul	Hydra vulgaris	Eukaryota_Metazoa	6087	;cellular organisms;Eukaryota;Opisthokonta;Metazoa;Eumetazoa;Cnidaria;Hydrozoa;Hydroida;Anthomedusae;Hydridae;Hydra;Hydra vulgaris;
-0.287682	253	g19755.t1	-	4e-13	-	-	-	-	-	3e-13	168812255	27.95	G_spi	Gnathostoma spinigerum	Eukaryota_Metazoa	75299	;cellular organisms;Eukaryota;Opisthokonta;Metazoa;Eumetazoa;Bilateria;Protostomia;Ecdysozoa;Nematoda;Chromadorea;Spirurida;Gnathostomatoidea;Gnathostomatidae;Gnathostoma;Gnathostoma spinigerum;
-0.287682	42	g11852.t2	-	-	-	-	4e-06	-	-	3e-06	341898038	37.31	C_bre	Caenorhabditis brenneri	Eukaryota_Metazoa	135651	;cellular organisms;Eukaryota;Opisthokonta;Metazoa;Eumetazoa;Bilateria;Protostomia;Ecdysozoa;Nematoda;Chromadorea;Rhabditida;Rhabditoidea;Rhabditidae;Peloderinae;Caenorhabditis;Caenorhabditis brenneri;
-0.287682	202	g13310.t1	-	-	-	-	-	4e-06	-	3e-06	156546411	32.97	N_vit	Nasonia vitripennis	Eukaryota_Metazoa	7425	;cellular organisms;Eukaryota;Opisthokonta;Metazoa;Eumetazoa;Bilateria;Protostomia;Ecdysozoa;Panarthropoda;Arthropoda;Mandibulata;Pancrustacea;Hexapoda;Insecta;Dicondylia;Pterygota;Neoptera;Endopterygota;Hymenoptera;Apocrita;Chaldicoidea group;Chalcidoidea;Pteromalidae;Pteromalinae;Nasonia;Nasonia vitripennis;
-0.287682	250	g4707.t1	-	-	-	-	-	-	4e-124	3e-124	170572465	63.74	B_mal	Brugia malayi	Eukaryota_Metazoa	6279	;cellular organisms;Eukaryota;Opisthokonta;Metazoa;Eumetazoa;Bilateria;Protostomia;Ecdysozoa;Nematoda;Chromadorea;Spirurida;Filarioidea;Onchocercidae;Brugia;Brugia malayi;
-0.356675	250	g17569.t1	-	-	-	-	-	1e-19	-	7e-20	672061871	34.6	R_nor	Rattus norvegicus	Eukaryota_Metazoa	10116	;cellular organisms;Eukaryota;Opisthokonta;Metazoa;Eumetazoa;Bilateria;Deuterostomia;Chordata;Craniata;Vertebrata;Gnathostomata;Teleostomi;Euteleostomi;Sarcopterygii;Dipnotetrapodomorpha;Tetrapoda;Amniota;Mammalia;Theria;Eutheria;Boreoeutheria;Euarchontoglires;Glires;Rodentia;Sciurognathi;Muroidea;Muridae;Murinae;Rattus;Rattus norvegicus;
-0.356675	175	g8084.t1	-	-	-	-	1e-08	-	-	7e-09	402592688	31.88	W_ban	Wuchereria bancrofti	Eukaryota_Metazoa	6293	;cellular organisms;Eukaryota;Opisthokonta;Metazoa;Eumetazoa;Bilateria;Protostomia;Ecdysozoa;Nematoda;Chromadorea;Spirurida;Filarioidea;Onchocercidae;Wuchereria;Wuchereria bancrofti;
-0.356675	9	g9974.t1	-	-	-	-	0.0001	-	-	7e-05	426224001	27.78	O_ari	Ovis aries	Eukaryota_Metazoa	9940	;cellular organisms;Eukaryota;Opisthokonta;Metazoa;Eumetazoa;Bilateria;Deuterostomia;Chordata;Craniata;Vertebrata;Gnathostomata;Teleostomi;Euteleostomi;Sarcopterygii;Dipnotetrapodomorpha;Tetrapoda;Amniota;Mammalia;Theria;Eutheria;Boreoeutheria;Laurasiatheria;Cetartiodactyla;Ruminantia;Pecora;Bovidae;Caprinae;Ovis;Ovis aries;
-0.405465	258	g12016.t1	-	-	-	-	-	6e-41	-	4e-41	541043166	46.71	A_suu	Ascaris suum	Eukaryota_Metazoa	6253	;cellular organisms;Eukaryota;Opisthokonta;Metazoa;Eumetazoa;Bilateria;Protostomia;Ecdysozoa;Nematoda;Chromadorea;Ascaridida;Ascaridoidea;Ascarididae;Ascaris;Ascaris suum;
-0.405465	34	g10996.t1	-	-	-	-	-	-	6e-05	4e-05	544400881	30	M_fas	Macaca fascicularis	Eukaryota_Metazoa	9541	;cellular organisms;Eukaryota;Opisthokonta;Metazoa;Eumetazoa;Bilateria;Deuterostomia;Chordata;Craniata;Vertebrata;Gnathostomata;Teleostomi;Euteleostomi;Sarcopterygii;Dipnotetrapodomorpha;Tetrapoda;Amniota;Mammalia;Theria;Eutheria;Boreoeutheria;Euarchontoglires;Primates;Haplorrhini;Simiiformes;Catarrhini;Cercopithecoidea;Cercopithecidae;Cercopithecinae;Macaca;Macaca fascicularis;
-0.405465	251	g12410.t1	-	-	-	-	9e-10	-	-	6e-10	341897268	27.14	C_bre	Caenorhabditis brenneri	Eukaryota_Metazoa	135651	;cellular organisms;Eukaryota;Opisthokonta;Metazoa;Eumetazoa;Bilateria;Protostomia;Ecdysozoa;Nematoda;Chromadorea;Rhabditida;Rhabditoidea;Rhabditidae;Peloderinae;Caenorhabditis;Caenorhabditis brenneri;
-0.405465	163	g14785.t1	-	-	-	-	3e-06	-	-	2e-06	532052413	30.43	M_och	Microtus ochrogaster	Eukaryota_Metazoa	79684	;cellular organisms;Eukaryota;Opisthokonta;Metazoa;Eumetazoa;Bilateria;Deuterostomia;Chordata;Craniata;Vertebrata;Gnathostomata;Teleostomi;Euteleostomi;Sarcopterygii;Dipnotetrapodomorpha;Tetrapoda;Amniota;Mammalia;Theria;Eutheria;Boreoeutheria;Euarchontoglires;Glires;Rodentia;Sciurognathi;Muroidea;Cricetidae;Arvicolinae;Microtus;Microtus ochrogaster;
-0.405465	3	g16201.t1	-	6e-05	-	-	-	-	-	4e-05	157133558	28.31	A_aeg	Aedes aegypti	Eukaryota_Metazoa	7159	;cellular organisms;Eukaryota;Opisthokonta;Metazoa;Eumetazoa;Bilateria;Protostomia;Ecdysozoa;Panarthropoda;Arthropoda;Mandibulata;Pancrustacea;Hexapoda;Insecta;Dicondylia;Pterygota;Neoptera;Endopterygota;Diptera;Nematocera;Culicomorpha;Culicoidea;Culicidae;Culicinae;Aedini;Aedes;Stegomyia;Aedes aegypti;
-0.405465	252	g17655.t1	-	-	-	-	-	-	3e-12	2e-12	645005596	28.65	N_vit	Nasonia vitripennis	Eukaryota_Metazoa	7425	;cellular organisms;Eukaryota;Opisthokonta;Metazoa;Eumetazoa;Bilateria;Protostomia;Ecdysozoa;Panarthropoda;Arthropoda;Mandibulata;Pancrustacea;Hexapoda;Insecta;Dicondylia;Pterygota;Neoptera;Endopterygota;Hymenoptera;Apocrita;Chaldicoidea group;Chalcidoidea;Pteromalidae;Pteromalinae;Nasonia;Nasonia vitripennis;
-0.405465	647	g18638.t1	-	-	-	-	-	-	3e-12	2e-12	403182585	30.85	A_aeg	Aedes aegypti	Eukaryota_Metazoa	7159	;cellular organisms;Eukaryota;Opisthokonta;Metazoa;Eumetazoa;Bilateria;Protostomia;Ecdysozoa;Panarthropoda;Arthropoda;Mandibulata;Pancrustacea;Hexapoda;Insecta;Dicondylia;Pterygota;Neoptera;Endopterygota;Diptera;Nematocera;Culicomorpha;Culicoidea;Culicidae;Culicinae;Aedini;Aedes;Stegomyia;Aedes aegypti;
-0.405465	276	g4833.t1	-	3e-24	-	-	-	-	-	2e-24	268555452	44.05	C_bri	Caenorhabditis briggsae	Eukaryota_Metazoa	6238	;cellular organisms;Eukaryota;Opisthokonta;Metazoa;Eumetazoa;Bilateria;Protostomia;Ecdysozoa;Nematoda;Chromadorea;Rhabditida;Rhabditoidea;Rhabditidae;Peloderinae;Caenorhabditis;Caenorhabditis briggsae;
-0.405465	250	g8671.t1	-	-	-	-	-	-	3e-24	2e-24	91082557	62.86	T_cas	Tribolium castaneum	Eukaryota_Metazoa	7070	;cellular organisms;Eukaryota;Opisthokonta;Metazoa;Eumetazoa;Bilateria;Protostomia;Ecdysozoa;Panarthropoda;Arthropoda;Mandibulata;Pancrustacea;Hexapoda;Insecta;Dicondylia;Pterygota;Neoptera;Endopterygota;Coleoptera;Polyphaga;Cucujiformia;Tenebrionoidea;Tenebrionidae;Tenebrionidae incertae sedis;Tribolium;Tribolium castaneum;
-0.405465	252	g22298.t1	-	3e-61	-	-	-	-	-	2e-61	597852960	39.87	A_cey	Ancylostoma ceylanicum	Eukaryota_Metazoa	53326	;cellular organisms;Eukaryota;Opisthokonta;Metazoa;Eumetazoa;Bilateria;Protostomia;Ecdysozoa;Nematoda;Chromadorea;Rhabditida;Strongylida;Ancylostomatoidea;Ancylostomatidae;Ancylostomatinae;Ancylostoma;Ancylostoma ceylanicum;
-0.510826	491	g13769.t1	-	-	-	-	1e-53	-	-	6e-54	339251434	59.15	T_spi	Trichinella spiralis	Eukaryota_Metazoa	6334	;cellular organisms;Eukaryota;Opisthokonta;Metazoa;Eumetazoa;Bilateria;Protostomia;Ecdysozoa;Nematoda;Enoplea;Dorylaimia;Trichocephalida;Trichinellidae;Trichinella;Trichinella spiralis;
-0.510826	250	g22404.t1	-	-	-	-	5e-09	-	-	3e-09	312077331	33.33	L_loa	Loa loa	Eukaryota_Metazoa	7209	;cellular organisms;Eukaryota;Opisthokonta;Metazoa;Eumetazoa;Bilateria;Protostomia;Ecdysozoa;Nematoda;Chromadorea;Spirurida;Filarioidea;Onchocercidae;Loa;Loa loa;
-0.510826	250	g10830.t2	-	-	-	-	-	5e-23	-	3e-23	393906508	26.5	L_loa	Loa loa	Eukaryota_Metazoa	7209	;cellular organisms;Eukaryota;Opisthokonta;Metazoa;Eumetazoa;Bilateria;Protostomia;Ecdysozoa;Nematoda;Chromadorea;Spirurida;Filarioidea;Onchocercidae;Loa;Loa loa;
-0.587787	251	g17490.t1	-	-	-	-	-	9e-24	-	5e-24	669218748	20.98	T_tri	Trichuris trichiura	Eukaryota_Metazoa	36087	;cellular organisms;Eukaryota;Opisthokonta;Metazoa;Eumetazoa;Bilateria;Protostomia;Ecdysozoa;Nematoda;Enoplea;Dorylaimia;Trichocephalida;Trichuridae;Trichuris;Trichuris trichiura;
-0.693147	250	g10953.t1	-	-	-	-	-	-	2e-58	1e-58	671408233	42.52	B_mal	Brugia malayi	Eukaryota_Metazoa	6279	;cellular organisms;Eukaryota;Opisthokonta;Metazoa;Eumetazoa;Bilateria;Protostomia;Ecdysozoa;Nematoda;Chromadorea;Spirurida;Filarioidea;Onchocercidae;Brugia;Brugia malayi;
-0.693147	251	g4250.t1	-	6e-22	-	-	-	-	-	3e-22	560934449	30.71	C_fer	Camelus ferus	Eukaryota_Metazoa	419612	;cellular organisms;Eukaryota;Opisthokonta;Metazoa;Eumetazoa;Bilateria;Deuterostomia;Chordata;Craniata;Vertebrata;Gnathostomata;Teleostomi;Euteleostomi;Sarcopterygii;Dipnotetrapodomorpha;Tetrapoda;Amniota;Mammalia;Theria;Eutheria;Boreoeutheria;Laurasiatheria;Cetartiodactyla;Tylopoda;Camelidae;Camelus;Camelus ferus;
-0.693147	658	g16958.t1	-	2e-12	-	-	-	-	-	1e-12	642934274	32.05	T_cas	Tribolium castaneum	Eukaryota_Metazoa	7070	;cellular organisms;Eukaryota;Opisthokonta;Metazoa;Eumetazoa;Bilateria;Protostomia;Ecdysozoa;Panarthropoda;Arthropoda;Mandibulata;Pancrustacea;Hexapoda;Insecta;Dicondylia;Pterygota;Neoptera;Endopterygota;Coleoptera;Polyphaga;Cucujiformia;Tenebrionoidea;Tenebrionidae;Tenebrionidae incertae sedis;Tribolium;Tribolium castaneum;
-0.693147	250	g17849.t1	2e-09	-	-	-	-	-	-	1e-09	551514412	40.28	X_mac	Xiphophorus maculatus	Eukaryota_Metazoa	8083	;cellular organisms;Eukaryota;Opisthokonta;Metazoa;Eumetazoa;Bilateria;Deuterostomia;Chordata;Craniata;Vertebrata;Gnathostomata;Teleostomi;Euteleostomi;Actinopterygii;Actinopteri;Neopterygii;Teleostei;Osteoglossocephalai;Clupeocephala;Euteleosteomorpha;Neoteleostei;Eurypterygia;Ctenosquamata;Acanthomorphata;Euacanthomorphacea;Percomorphaceae;Ovalentaria;Atherinomorphae;Cyprinodontiformes;Cyprinod…
-0.693147	163	g21320.t1	-	-	-	-	-	-	2e-12	1e-12	585698046	28.35	S_kow	Saccoglossus kowalevskii	Eukaryota_Metazoa	10224	;cellular organisms;Eukaryota;Opisthokonta;Metazoa;Eumetazoa;Bilateria;Deuterostomia;Hemichordata;Enteropneusta;Harrimaniidae;Saccoglossus;Saccoglossus kowalevskii;
-0.693147	107	g22238.t1	-	-	-	-	-	-	8e-12	4e-12	641650899	25.08	A_pis	Acyrthosiphon pisum	Eukaryota_Metazoa	7029	;cellular organisms;Eukaryota;Opisthokonta;Metazoa;Eumetazoa;Bilateria;Protostomia;Ecdysozoa;Panarthropoda;Arthropoda;Mandibulata;Pancrustacea;Hexapoda;Insecta;Dicondylia;Pterygota;Neoptera;Paraneoptera;Hemiptera;Sternorrhyncha;Aphidiformes;Aphidomorpha;Aphidoidea;Aphididae;Aphidinae;Macrosiphini;Acyrthosiphon;Acyrthosiphon pisum;
-0.693147	58	g12044.t1	-	-	-	-	-	-	2e-05	1e-05	308456629	34.07	C_rem	Caenorhabditis remanei	Eukaryota_Metazoa	31234	;cellular organisms;Eukaryota;Opisthokonta;Metazoa;Eumetazoa;Bilateria;Protostomia;Ecdysozoa;Nematoda;Chromadorea;Rhabditida;Rhabditoidea;Rhabditidae;Peloderinae;Caenorhabditis;Caenorhabditis remanei;
-0.693147	94	g15875.t1	-	-	-	-	-	8e-06	-	4e-06	291232638	53.66	S_kow	Saccoglossus kowalevskii	Eukaryota_Metazoa	10224	;cellular organisms;Eukaryota;Opisthokonta;Metazoa;Eumetazoa;Bilateria;Deuterostomia;Hemichordata;Enteropneusta;Harrimaniidae;Saccoglossus;Saccoglossus kowalevskii;
-0.693147	6	g21441.t1	-	-	-	-	4e-05	-	-	2e-05	645006147	19.31	N_vit	Nasonia vitripennis	Eukaryota_Metazoa	7425	;cellular organisms;Eukaryota;Opisthokonta;Metazoa;Eumetazoa;Bilateria;Protostomia;Ecdysozoa;Panarthropoda;Arthropoda;Mandibulata;Pancrustacea;Hexapoda;Insecta;Dicondylia;Pterygota;Neoptera;Endopterygota;Hymenoptera;Apocrita;Chaldicoidea group;Chalcidoidea;Pteromalidae;Pteromalinae;Nasonia;Nasonia vitripennis;
-0.693147	223	g8291.t1	-	-	-	-	4e-06	-	-	2e-06	345489672	28.57	N_vit	Nasonia vitripennis	Eukaryota_Metazoa	7425	;cellular organisms;Eukaryota;Opisthokonta;Metazoa;Eumetazoa;Bilateria;Protostomia;Ecdysozoa;Panarthropoda;Arthropoda;Mandibulata;Pancrustacea;Hexapoda;Insecta;Dicondylia;Pterygota;Neoptera;Endopterygota;Hymenoptera;Apocrita;Chaldicoidea group;Chalcidoidea;Pteromalidae;Pteromalinae;Nasonia;Nasonia vitripennis;
-0.693147	21	g1217.t1	-	-	-	-	-	-	4e-06	2e-06	390356489	25.41	S_pur	Strongylocentrotus purpuratus	Eukaryota_Metazoa	7668	;cellular organisms;Eukaryota;Opisthokonta;Metazoa;Eumetazoa;Bilateria;Deuterostomia;Echinodermata;Eleutherozoa;Echinozoa;Echinoidea;Euechinoidea;Echinacea;Echinoida;Strongylocentrotidae;Strongylocentrotus;Strongylocentrotus purpuratus;
-0.693147	481	g11007.t1	-	2e-08	-	-	-	-	-	1e-08	597878439	41.11	A_cey	Ancylostoma ceylanicum	Eukaryota_Metazoa	53326	;cellular organisms;Eukaryota;Opisthokonta;Metazoa;Eumetazoa;Bilateria;Protostomia;Ecdysozoa;Nematoda;Chromadorea;Rhabditida;Strongylida;Ancylostomatoidea;Ancylostomatidae;Ancylostomatinae;Ancylostoma;Ancylostoma ceylanicum;
-0.693147	250	g12049.t1	-	-	-	-	-	4e-17	-	2e-17	260790683	43.27	B_flo	Branchiostoma floridae	Eukaryota_Metazoa	7739	;cellular organisms;Eukaryota;Opisthokonta;Metazoa;Eumetazoa;Bilateria;Deuterostomia;Chordata;Cephalochordata;Branchiostomidae;Branchiostoma;Branchiostoma floridae;
-0.693147	277	g13183.t1	-	-	-	-	-	-	8e-157	4e-157	170588613	30.01	B_mal	Brugia malayi	Eukaryota_Metazoa	6279	;cellular organisms;Eukaryota;Opisthokonta;Metazoa;Eumetazoa;Bilateria;Protostomia;Ecdysozoa;Nematoda;Chromadorea;Spirurida;Filarioidea;Onchocercidae;Brugia;Brugia malayi;
-0.693147	250	g1766.t1	-	-	-	-	-	-	2e-32	1e-32	560125239	38.2	H_con	Haemonchus contortus	Eukaryota_Metazoa	6289	;cellular organisms;Eukaryota;Opisthokonta;Metazoa;Eumetazoa;Bilateria;Protostomia;Ecdysozoa;Nematoda;Chromadorea;Rhabditida;Strongylida;Trichostrongyloidea;Haemonchidae;Haemonchinae;Haemonchus;Haemonchus contortus;
-0.693147	253	g15195.t1	-	-	-	-	-	-	8e-14	4e-14	646689105	41.94	Z_nev	Zootermopsis nevadensis	Eukaryota_Metazoa	136037	;cellular organisms;Eukaryota;Opisthokonta;Metazoa;Eumetazoa;Bilateria;Protostomia;Ecdysozoa;Panarthropoda;Arthropoda;Mandibulata;Pancrustacea;Hexapoda;Insecta;Dicondylia;Pterygota;Neoptera;Orthopteroidea;Dictyoptera;Isoptera;Termopsidae;Termopsinae;Termopsini;Zootermopsis;Zootermopsis nevadensis;
-0.693147	250	g16688.t1	-	-	-	-	-	1e-20	-	5e-21	198415981	56.92	C_int	Ciona intestinalis	Eukaryota_Metazoa	7719	;cellular organisms;Eukaryota;Opisthokonta;Metazoa;Eumetazoa;Bilateria;Deuterostomia;Chordata;Tunicata;Ascidiacea;Enterogona;Phlebobranchia;Cionidae;Ciona;Ciona intestinalis;
-0.693147	251	g17775.t1	-	-	-	-	2e-10	-	-	1e-10	156549967	31.74	N_vit	Nasonia vitripennis	Eukaryota_Metazoa	7425	;cellular organisms;Eukaryota;Opisthokonta;Metazoa;Eumetazoa;Bilateria;Protostomia;Ecdysozoa;Panarthropoda;Arthropoda;Mandibulata;Pancrustacea;Hexapoda;Insecta;Dicondylia;Pterygota;Neoptera;Endopterygota;Hymenoptera;Apocrita;Chaldicoidea group;Chalcidoidea;Pteromalidae;Pteromalinae;Nasonia;Nasonia vitripennis;
-0.693147	252	g48.t1	-	-	-	-	-	-	2e-30	1e-30	170571735	40.74	B_mal	Brugia malayi	Eukaryota_Metazoa	6279	;cellular organisms;Eukaryota;Opisthokonta;Metazoa;Eumetazoa;Bilateria;Protostomia;Ecdysozoa;Nematoda;Chromadorea;Spirurida;Filarioidea;Onchocercidae;Brugia;Brugia malayi;
-0.693147	250	g3476.t1	-	-	-	-	1e-09	-	-	5e-10	665798039	25.8	M_dem	Microplitis demolitor	Eukaryota_Metazoa	69319	;cellular organisms;Eukaryota;Opisthokonta;Metazoa;Eumetazoa;Bilateria;Protostomia;Ecdysozoa;Panarthropoda;Arthropoda;Mandibulata;Pancrustacea;Hexapoda;Insecta;Dicondylia;Pterygota;Neoptera;Endopterygota;Hymenoptera;Apocrita;Ichneumonoidea;Braconidae;Microgastrinae;Microplitis;Microplitis demolitor;
-0.693147	250	g5203.t1	-	-	-	-	-	2e-11	-	1e-11	541039374	36.54	A_suu	Ascaris suum	Eukaryota_Metazoa	6253	;cellular organisms;Eukaryota;Opisthokonta;Metazoa;Eumetazoa;Bilateria;Protostomia;Ecdysozoa;Nematoda;Chromadorea;Ascaridida;Ascaridoidea;Ascarididae;Ascaris;Ascaris suum;
-0.693147	492	g6635.t1	-	4e-09	-	-	-	-	-	2e-09	195453867	47.14	D_wil	Drosophila willistoni	Eukaryota_Metazoa	7260	;cellular organisms;Eukaryota;Opisthokonta;Metazoa;Eumetazoa;Bilateria;Protostomia;Ecdysozoa;Panarthropoda;Arthropoda;Mandibulata;Pancrustacea;Hexapoda;Insecta;Dicondylia;Pterygota;Neoptera;Endopterygota;Diptera;Brachycera;Muscomorpha;Eremoneura;Cyclorrhapha;Schizophora;Acalyptratae;Ephydroidea;Drosophilidae;Drosophilinae;Drosophilini;Drosophilina;Drosophiliti;Drosophila;Sophophora;willistoni gro…
-0.693147	250	g7702.t1	-	-	-	-	-	1e-33	-	5e-34	568281716	55.56	N_ame	Necator americanus	Eukaryota_Metazoa	51031	;cellular organisms;Eukaryota;Opisthokonta;Metazoa;Eumetazoa;Bilateria;Protostomia;Ecdysozoa;Nematoda;Chromadorea;Rhabditida;Strongylida;Ancylostomatoidea;Ancylostomatidae;Bunostominae;Necator;Necator americanus;
-0.693147	343	g8060.t1	-	6e-15	-	-	-	-	-	3e-15	541049140	27.74	A_suu	Ascaris suum	Eukaryota_Metazoa	6253	;cellular organisms;Eukaryota;Opisthokonta;Metazoa;Eumetazoa;Bilateria;Protostomia;Ecdysozoa;Nematoda;Chromadorea;Ascaridida;Ascaridoidea;Ascarididae;Ascaris;Ascaris suum;
-0.798508	250	g15903.t1	-	-	-	-	-	-	2e-08	9e-09	637287288	24.18	A_car	Anolis carolinensis	Eukaryota_Metazoa	28377	;cellular organisms;Eukaryota;Opisthokonta;Metazoa;Eumetazoa;Bilateria;Deuterostomia;Chordata;Craniata;Vertebrata;Gnathostomata;Teleostomi;Euteleostomi;Sarcopterygii;Dipnotetrapodomorpha;Tetrapoda;Amniota;Sauropsida;Sauria;Lepidosauria;Squamata;Bifurcata;Unidentata;Episquamata;Toxicofera;Iguania;Iguanidae;Polychrotinae;Anolis;Anolis carolinensis;
-0.81093	8	g6895.t1	-	-	-	-	9e-05	-	-	4e-05	195167636	25.86	D_per	Drosophila persimilis	Eukaryota_Metazoa	7234	;cellular organisms;Eukaryota;Opisthokonta;Metazoa;Eumetazoa;Bilateria;Protostomia;Ecdysozoa;Panarthropoda;Arthropoda;Mandibulata;Pancrustacea;Hexapoda;Insecta;Dicondylia;Pterygota;Neoptera;Endopterygota;Diptera;Brachycera;Muscomorpha;Eremoneura;Cyclorrhapha;Schizophora;Acalyptratae;Ephydroidea;Drosophilidae;Drosophilinae;Drosophilini;Drosophilina;Drosophiliti;Drosophila;Sophophora;obscura group;…
-0.81093	38	g19006.t1	-	-	-	-	-	9e-14	-	4e-14	341876709	36.89	C_bre	Caenorhabditis brenneri	Eukaryota_Metazoa	135651	;cellular organisms;Eukaryota;Opisthokonta;Metazoa;Eumetazoa;Bilateria;Protostomia;Ecdysozoa;Nematoda;Chromadorea;Rhabditida;Rhabditoidea;Rhabditidae;Peloderinae;Caenorhabditis;Caenorhabditis brenneri;
-0.81093	252	g10644.t1	-	-	-	-	9e-91	-	-	4e-91	162138958	98.53	D_rer	Danio rerio	Eukaryota_Metazoa	7955	;cellular organisms;Eukaryota;Opisthokonta;Metazoa;Eumetazoa;Bilateria;Deuterostomia;Chordata;Craniata;Vertebrata;Gnathostomata;Teleostomi;Euteleostomi;Actinopterygii;Actinopteri;Neopterygii;Teleostei;Osteoglossocephalai;Clupeocephala;Otomorpha;Ostariophysi;Otophysa;Cypriniphysae;Cypriniformes;Cyprinoidea;Cyprinidae;Danio;Danio rerio;
-0.81093	252	g20775.t1	-	-	-	-	9e-91	-	-	4e-91	162138958	98.53	D_rer	Danio rerio	Eukaryota_Metazoa	7955	;cellular organisms;Eukaryota;Opisthokonta;Metazoa;Eumetazoa;Bilateria;Deuterostomia;Chordata;Craniata;Vertebrata;Gnathostomata;Teleostomi;Euteleostomi;Actinopterygii;Actinopteri;Neopterygii;Teleostei;Osteoglossocephalai;Clupeocephala;Otomorpha;Ostariophysi;Otophysa;Cypriniphysae;Cypriniformes;Cyprinoidea;Cyprinidae;Danio;Danio rerio;
-0.81093	252	g23094.t1	-	-	-	-	9e-91	-	-	4e-91	162138958	98.53	D_rer	Danio rerio	Eukaryota_Metazoa	7955	;cellular organisms;Eukaryota;Opisthokonta;Metazoa;Eumetazoa;Bilateria;Deuterostomia;Chordata;Craniata;Vertebrata;Gnathostomata;Teleostomi;Euteleostomi;Actinopterygii;Actinopteri;Neopterygii;Teleostei;Osteoglossocephalai;Clupeocephala;Otomorpha;Ostariophysi;Otophysa;Cypriniphysae;Cypriniformes;Cyprinoidea;Cyprinidae;Danio;Danio rerio;
-0.916291	250	g19659.t1	-	-	-	-	-	-	1e-08	4e-09	149035958	43.75	R_nor	Rattus norvegicus	Eukaryota_Metazoa	10116	;cellular organisms;Eukaryota;Opisthokonta;Metazoa;Eumetazoa;Bilateria;Deuterostomia;Chordata;Craniata;Vertebrata;Gnathostomata;Teleostomi;Euteleostomi;Sarcopterygii;Dipnotetrapodomorpha;Tetrapoda;Amniota;Mammalia;Theria;Eutheria;Boreoeutheria;Euarchontoglires;Glires;Rodentia;Sciurognathi;Muroidea;Muridae;Murinae;Rattus;Rattus norvegicus;
-0.916291	77	g7665.t1	-	-	-	-	-	-	1e-11	4e-12	270013573	28.16	T_cas	Tribolium castaneum	Eukaryota_Metazoa	7070	;cellular organisms;Eukaryota;Opisthokonta;Metazoa;Eumetazoa;Bilateria;Protostomia;Ecdysozoa;Panarthropoda;Arthropoda;Mandibulata;Pancrustacea;Hexapoda;Insecta;Dicondylia;Pterygota;Neoptera;Endopterygota;Coleoptera;Polyphaga;Cucujiformia;Tenebrionoidea;Tenebrionidae;Tenebrionidae incertae sedis;Tribolium;Tribolium castaneum;
-0.916291	4	g17117.t1	-	-	-	-	-	-	0.0002	8e-05	478733404	34.29	P_mar	Petromyzon marinus	Eukaryota_Metazoa	7757	;cellular organisms;Eukaryota;Opisthokonta;Metazoa;Eumetazoa;Bilateria;Deuterostomia;Chordata;Craniata;Vertebrata;Cyclostomata;Hyperoartia;Petromyzontiformes;Petromyzontidae;Petromyzon;Petromyzon marinus;
-0.916291	80	g9937.t2	-	-	-	-	-	1e-09	-	4e-10	194865353	29.91	D_ere	Drosophila erecta	Eukaryota_Metazoa	7220	;cellular organisms;Eukaryota;Opisthokonta;Metazoa;Eumetazoa;Bilateria;Protostomia;Ecdysozoa;Panarthropoda;Arthropoda;Mandibulata;Pancrustacea;Hexapoda;Insecta;Dicondylia;Pterygota;Neoptera;Endopterygota;Diptera;Brachycera;Muscomorpha;Eremoneura;Cyclorrhapha;Schizophora;Acalyptratae;Ephydroidea;Drosophilidae;Drosophilinae;Drosophilini;Drosophilina;Drosophiliti;Drosophila;Sophophora;melanogaster g…
-0.916291	250	g16176.t1	-	1e-21	-	-	-	-	-	4e-22	597859519	39.47	A_cey	Ancylostoma ceylanicum	Eukaryota_Metazoa	53326	;cellular organisms;Eukaryota;Opisthokonta;Metazoa;Eumetazoa;Bilateria;Protostomia;Ecdysozoa;Nematoda;Chromadorea;Rhabditida;Strongylida;Ancylostomatoidea;Ancylostomatidae;Ancylostomatinae;Ancylostoma;Ancylostoma ceylanicum;
-0.916291	252	g2392.t1	-	-	-	-	1e-31	-	-	4e-32	390349651	35.75	S_pur	Strongylocentrotus purpuratus	Eukaryota_Metazoa	7668	;cellular organisms;Eukaryota;Opisthokonta;Metazoa;Eumetazoa;Bilateria;Deuterostomia;Echinodermata;Eleutherozoa;Echinozoa;Echinoidea;Euechinoidea;Echinacea;Echinoida;Strongylocentrotidae;Strongylocentrotus;Strongylocentrotus purpuratus;
-0.916291	250	g22976.t1	-	-	-	-	5e-11	-	-	2e-11	199612199	27.24	R_nor	Rattus norvegicus	Eukaryota_Metazoa	10116	;cellular organisms;Eukaryota;Opisthokonta;Metazoa;Eumetazoa;Bilateria;Deuterostomia;Chordata;Craniata;Vertebrata;Gnathostomata;Teleostomi;Euteleostomi;Sarcopterygii;Dipnotetrapodomorpha;Tetrapoda;Amniota;Mammalia;Theria;Eutheria;Boreoeutheria;Euarchontoglires;Glires;Rodentia;Sciurognathi;Muroidea;Muridae;Murinae;Rattus;Rattus norvegicus;
-0.916291	250	g809.t1	-	5e-07	-	-	-	-	-	2e-07	341886031	47.27	C_bre	Caenorhabditis brenneri	Eukaryota_Metazoa	135651	;cellular organisms;Eukaryota;Opisthokonta;Metazoa;Eumetazoa;Bilateria;Protostomia;Ecdysozoa;Nematoda;Chromadorea;Rhabditida;Rhabditoidea;Rhabditidae;Peloderinae;Caenorhabditis;Caenorhabditis brenneri;
-0.916291	251	g8475.t1	-	-	-	-	2e-10	-	-	8e-11	341897268	28.76	C_bre	Caenorhabditis brenneri	Eukaryota_Metazoa	135651	;cellular organisms;Eukaryota;Opisthokonta;Metazoa;Eumetazoa;Bilateria;Protostomia;Ecdysozoa;Nematoda;Chromadorea;Rhabditida;Rhabditoidea;Rhabditidae;Peloderinae;Caenorhabditis;Caenorhabditis brenneri;
-0.916291	250	g15700.t1	-	-	-	-	-	-	5e-65	2e-65	541048916	45.8	A_suu	Ascaris suum	Eukaryota_Metazoa	6253	;cellular organisms;Eukaryota;Opisthokonta;Metazoa;Eumetazoa;Bilateria;Protostomia;Ecdysozoa;Nematoda;Chromadorea;Ascaridida;Ascaridoidea;Ascarididae;Ascaris;Ascaris suum;
-0.980829	254	g8294.t1	-	-	-	-	8e-10	-	-	3e-10	339251690	30.51	T_spi	Trichinella spiralis	Eukaryota_Metazoa	6334	;cellular organisms;Eukaryota;Opisthokonta;Metazoa;Eumetazoa;Bilateria;Protostomia;Ecdysozoa;Nematoda;Enoplea;Dorylaimia;Trichocephalida;Trichinellidae;Trichinella;Trichinella spiralis;
-1.04982	2	g12070.t2	0.0002	-	-	-	-	-	-	7e-05	568266681	30.11	N_ame	Necator americanus	Eukaryota_Metazoa	51031	;cellular organisms;Eukaryota;Opisthokonta;Metazoa;Eumetazoa;Bilateria;Protostomia;Ecdysozoa;Nematoda;Chromadorea;Rhabditida;Strongylida;Ancylostomatoidea;Ancylostomatidae;Bunostominae;Necator;Necator americanus;
-1.04982	250	g1715.t1	-	-	-	-	2e-11	-	-	7e-12	360045201	28.96	S_man	Schistosoma mansoni	Eukaryota_Metazoa	6183	;cellular organisms;Eukaryota;Opisthokonta;Metazoa;Eumetazoa;Bilateria;Platyhelminthes;Trematoda;Digenea;Strigeidida;Schistosomatoidea;Schistosomatidae;Schistosoma;Schistosoma mansoni;
-1.04982	255	g14369.t1	-	2e-13	-	-	-	-	-	7e-14	560118800	29.65	H_con	Haemonchus contortus	Eukaryota_Metazoa	6289	;cellular organisms;Eukaryota;Opisthokonta;Metazoa;Eumetazoa;Bilateria;Protostomia;Ecdysozoa;Nematoda;Chromadorea;Rhabditida;Strongylida;Trichostrongyloidea;Haemonchidae;Haemonchinae;Haemonchus;Haemonchus contortus;
-1.04982	250	g15392.t1	-	-	-	-	-	2e-12	-	7e-13	156364929	48.24	N_vec	Nematostella vectensis	Eukaryota_Metazoa	45351	;cellular organisms;Eukaryota;Opisthokonta;Metazoa;Eumetazoa;Cnidaria;Anthozoa;Hexacorallia;Actiniaria;Edwardsiidae;Nematostella;Nematostella vectensis;
-1.04982	25	g16305.t1	-	-	-	-	-	-	2e-05	7e-06	225717536	44.62	C_cle	Caligus clemensi	Eukaryota_Metazoa	344056	;cellular organisms;Eukaryota;Opisthokonta;Metazoa;Eumetazoa;Bilateria;Protostomia;Ecdysozoa;Panarthropoda;Arthropoda;Mandibulata;Pancrustacea;Crustacea;Maxillopoda;Copepoda;Neocopepoda;Podoplea;Siphonostomatoida;Caligidae;Caligus;Caligus clemensi;
-1.04982	461	g23946.t1	-	-	-	-	-	-	2e-12	7e-13	597887610	26.2	A_cey	Ancylostoma ceylanicum	Eukaryota_Metazoa	53326	;cellular organisms;Eukaryota;Opisthokonta;Metazoa;Eumetazoa;Bilateria;Protostomia;Ecdysozoa;Nematoda;Chromadorea;Rhabditida;Strongylida;Ancylostomatoidea;Ancylostomatidae;Ancylostomatinae;Ancylostoma;Ancylostoma ceylanicum;
-1.04982	6	g5026.t1	-	-	-	-	-	0.0002	-	7e-05	308510390	22.94	C_rem	Caenorhabditis remanei	Eukaryota_Metazoa	31234	;cellular organisms;Eukaryota;Opisthokonta;Metazoa;Eumetazoa;Bilateria;Protostomia;Ecdysozoa;Nematoda;Chromadorea;Rhabditida;Rhabditoidea;Rhabditidae;Peloderinae;Caenorhabditis;Caenorhabditis remanei;
-1.09861	250	g9895.t1	-	-	-	-	-	6e-08	-	2e-08	170030080	47.17	C_qui	Culex quinquefasciatus	Eukaryota_Metazoa	7176	;cellular organisms;Eukaryota;Opisthokonta;Metazoa;Eumetazoa;Bilateria;Protostomia;Ecdysozoa;Panarthropoda;Arthropoda;Mandibulata;Pancrustacea;Hexapoda;Insecta;Dicondylia;Pterygota;Neoptera;Endopterygota;Diptera;Nematocera;Culicomorpha;Culicoidea;Culicidae;Culicinae;Culicini;Culex;Culex;Culex pipiens complex;Culex quinquefasciatus;
-1.09861	4	g10553.t1	-	-	-	-	-	0.0003	-	0.0001	313242200	28.72	O_dio	Oikopleura dioica	Eukaryota_Metazoa	34765	;cellular organisms;Eukaryota;Opisthokonta;Metazoa;Eumetazoa;Bilateria;Deuterostomia;Chordata;Tunicata;Appendicularia;Oikopleuridae;Oikopleura;Oikopleura dioica;
-1.09861	251	g11876.t1	-	-	-	-	3e-17	-	-	1e-17	312086798	43.75	L_loa	Loa loa	Eukaryota_Metazoa	7209	;cellular organisms;Eukaryota;Opisthokonta;Metazoa;Eumetazoa;Bilateria;Protostomia;Ecdysozoa;Nematoda;Chromadorea;Spirurida;Filarioidea;Onchocercidae;Loa;Loa loa;
-1.09861	250	g13259.t1	-	-	-	-	-	6e-14	-	2e-14	557768163	41.03	M_dom	Musca domestica	Eukaryota_Metazoa	7370	;cellular organisms;Eukaryota;Opisthokonta;Metazoa;Eumetazoa;Bilateria;Protostomia;Ecdysozoa;Panarthropoda;Arthropoda;Mandibulata;Pancrustacea;Hexapoda;Insecta;Dicondylia;Pterygota;Neoptera;Endopterygota;Diptera;Brachycera;Muscomorpha;Eremoneura;Cyclorrhapha;Schizophora;Calyptratae;Muscoidea;Muscidae;Muscinae;Muscini;Musca;Musca;Musca domestica;
-1.09861	93	g1819.t1	-	-	-	-	9e-07	-	-	3e-07	71980573	23.14	C_ele	Caenorhabditis elegans	Eukaryota_Metazoa	6239	;cellular organisms;Eukaryota;Opisthokonta;Metazoa;Eumetazoa;Bilateria;Protostomia;Ecdysozoa;Nematoda;Chromadorea;Rhabditida;Rhabditoidea;Rhabditidae;Peloderinae;Caenorhabditis;Caenorhabditis elegans;
-1.09861	194	g14683.t1	-	-	-	-	-	-	3e-08	1e-08	157138446	29.51	A_aeg	Aedes aegypti	Eukaryota_Metazoa	7159	;cellular organisms;Eukaryota;Opisthokonta;Metazoa;Eumetazoa;Bilateria;Protostomia;Ecdysozoa;Panarthropoda;Arthropoda;Mandibulata;Pancrustacea;Hexapoda;Insecta;Dicondylia;Pterygota;Neoptera;Endopterygota;Diptera;Nematocera;Culicomorpha;Culicoidea;Culicidae;Culicinae;Aedini;Aedes;Stegomyia;Aedes aegypti;
-1.09861	6	g18135.t1	-	-	-	-	6e-05	-	-	2e-05	584040825	29.14	M_dav	Myotis davidii	Eukaryota_Metazoa	225400	;cellular organisms;Eukaryota;Opisthokonta;Metazoa;Eumetazoa;Bilateria;Deuterostomia;Chordata;Craniata;Vertebrata;Gnathostomata;Teleostomi;Euteleostomi;Sarcopterygii;Dipnotetrapodomorpha;Tetrapoda;Amniota;Mammalia;Theria;Eutheria;Boreoeutheria;Laurasiatheria;Chiroptera;Microchiroptera;Vespertilionidae;Myotis;Myotis davidii;
-1.09861	250	g18544.t1	-	-	-	-	6e-65	-	-	2e-65	71999364	45.49	C_ele	Caenorhabditis elegans	Eukaryota_Metazoa	6239	;cellular organisms;Eukaryota;Opisthokonta;Metazoa;Eumetazoa;Bilateria;Protostomia;Ecdysozoa;Nematoda;Chromadorea;Rhabditida;Rhabditoidea;Rhabditidae;Peloderinae;Caenorhabditis;Caenorhabditis elegans;
-1.09861	250	g411.t1	-	-	-	-	-	3e-19	-	1e-19	410930716	27.47	T_rub	Takifugu rubripes	Eukaryota_Metazoa	31033	;cellular organisms;Eukaryota;Opisthokonta;Metazoa;Eumetazoa;Bilateria;Deuterostomia;Chordata;Craniata;Vertebrata;Gnathostomata;Teleostomi;Euteleostomi;Actinopterygii;Actinopteri;Neopterygii;Teleostei;Osteoglossocephalai;Clupeocephala;Euteleosteomorpha;Neoteleostei;Eurypterygia;Ctenosquamata;Acanthomorphata;Euacanthomorphacea;Percomorphaceae;Percomorpharia;Tetraodontiformes;Tetraodontoidei;Tetrad…
-1.09861	252	g19176.t1	-	-	-	-	6e-91	-	-	2e-91	156356095	100	N_vec	Nematostella vectensis	Eukaryota_Metazoa	45351	;cellular organisms;Eukaryota;Opisthokonta;Metazoa;Eumetazoa;Cnidaria;Anthozoa;Hexacorallia;Actiniaria;Edwardsiidae;Nematostella;Nematostella vectensis;
-1.09861	36	g19781.t1	-	-	-	-	-	-	3e-07	1e-07	309364397	38.46	C_bri	Caenorhabditis briggsae	Eukaryota_Metazoa	6238	;cellular organisms;Eukaryota;Opisthokonta;Metazoa;Eumetazoa;Bilateria;Protostomia;Ecdysozoa;Nematoda;Chromadorea;Rhabditida;Rhabditoidea;Rhabditidae;Peloderinae;Caenorhabditis;Caenorhabditis briggsae;
-1.09861	250	g20929.t1	-	-	-	-	6e-11	-	-	2e-11	499000679	40.7	C_cap	Ceratitis capitata	Eukaryota_Metazoa	7213	;cellular organisms;Eukaryota;Opisthokonta;Metazoa;Eumetazoa;Bilateria;Protostomia;Ecdysozoa;Panarthropoda;Arthropoda;Mandibulata;Pancrustacea;Hexapoda;Insecta;Dicondylia;Pterygota;Neoptera;Endopterygota;Diptera;Brachycera;Muscomorpha;Eremoneura;Cyclorrhapha;Schizophora;Acalyptratae;Tephritoidea;Tephritidae;Dacinae;Ceratitidini;Ceratitis;Ceratitis;Ceratitis capitata;
-1.09861	4	g3716.t1	-	-	-	-	-	3e-05	-	1e-05	568287037	29.55	N_ame	Necator americanus	Eukaryota_Metazoa	51031	;cellular organisms;Eukaryota;Opisthokonta;Metazoa;Eumetazoa;Bilateria;Protostomia;Ecdysozoa;Nematoda;Chromadorea;Rhabditida;Strongylida;Ancylostomatoidea;Ancylostomatidae;Bunostominae;Necator;Necator americanus;
-1.09861	5	g1147.t1	-	9e-05	-	-	-	-	-	3e-05	195379969	38.57	D_vir	Drosophila virilis	Eukaryota_Metazoa	7244	;cellular organisms;Eukaryota;Opisthokonta;Metazoa;Eumetazoa;Bilateria;Protostomia;Ecdysozoa;Panarthropoda;Arthropoda;Mandibulata;Pancrustacea;Hexapoda;Insecta;Dicondylia;Pterygota;Neoptera;Endopterygota;Diptera;Brachycera;Muscomorpha;Eremoneura;Cyclorrhapha;Schizophora;Acalyptratae;Ephydroidea;Drosophilidae;Drosophilinae;Drosophilini;Drosophilina;Drosophiliti;Drosophila;Drosophila;virilis group;…
-1.09861	2	g7660.t1	-	-	-	-	-	0.0006	-	0.0002	449693043	40	H_vul	Hydra vulgaris	Eukaryota_Metazoa	6087	;cellular organisms;Eukaryota;Opisthokonta;Metazoa;Eumetazoa;Cnidaria;Hydrozoa;Hydroida;Anthomedusae;Hydridae;Hydra;Hydra vulgaris;
-1.20397	251	g10408.t1	-	-	-	-	-	2e-79	-	6e-80	313232354	58.65	O_dio	Oikopleura dioica	Eukaryota_Metazoa	34765	;cellular organisms;Eukaryota;Opisthokonta;Metazoa;Eumetazoa;Bilateria;Deuterostomia;Chordata;Tunicata;Appendicularia;Oikopleuridae;Oikopleura;Oikopleura dioica;
-1.20397	250	g5485.t1	-	-	-	-	-	-	1e-73	3e-74	307206356	47.57	H_sal	Harpegnathos saltator	Eukaryota_Metazoa	610380	;cellular organisms;Eukaryota;Opisthokonta;Metazoa;Eumetazoa;Bilateria;Protostomia;Ecdysozoa;Panarthropoda;Arthropoda;Mandibulata;Pancrustacea;Hexapoda;Insecta;Dicondylia;Pterygota;Neoptera;Endopterygota;Hymenoptera;Apocrita;Aculeata;Vespoidea;Formicidae;Ponerinae;Ponerini;Harpegnathos;Harpegnathos saltator;
-1.20397	248	g1878.t1	-	-	-	-	-	3e-08	-	9e-09	297680307	26.83	P_abe	Pongo abelii	Eukaryota_Metazoa	9601	;cellular organisms;Eukaryota;Opisthokonta;Metazoa;Eumetazoa;Bilateria;Deuterostomia;Chordata;Craniata;Vertebrata;Gnathostomata;Teleostomi;Euteleostomi;Sarcopterygii;Dipnotetrapodomorpha;Tetrapoda;Amniota;Mammalia;Theria;Eutheria;Boreoeutheria;Euarchontoglires;Primates;Haplorrhini;Simiiformes;Catarrhini;Hominoidea;Hominidae;Ponginae;Pongo;Pongo abelii;
-1.20397	251	g17395.t1	-	-	-	-	2e-11	-	-	6e-12	74835253	29.44	T_tri	Tachypleus tridentatus	Eukaryota_Metazoa	6853	;cellular organisms;Eukaryota;Opisthokonta;Metazoa;Eumetazoa;Bilateria;Protostomia;Ecdysozoa;Panarthropoda;Arthropoda;Chelicerata;Merostomata;Xiphosura;Limulidae;Tachypleus;Tachypleus tridentatus;
-1.20397	62	g18438.t1	-	-	-	-	3e-10	-	-	9e-11	308479621	23.55	C_rem	Caenorhabditis remanei	Eukaryota_Metazoa	31234	;cellular organisms;Eukaryota;Opisthokonta;Metazoa;Eumetazoa;Bilateria;Protostomia;Ecdysozoa;Nematoda;Chromadorea;Rhabditida;Rhabditoidea;Rhabditidae;Peloderinae;Caenorhabditis;Caenorhabditis remanei;
-1.20397	959	g20449.t1	1e-13	-	-	-	-	-	-	3e-14	541049140	28.38	A_suu	Ascaris suum	Eukaryota_Metazoa	6253	;cellular organisms;Eukaryota;Opisthokonta;Metazoa;Eumetazoa;Bilateria;Protostomia;Ecdysozoa;Nematoda;Chromadorea;Ascaridida;Ascaridoidea;Ascarididae;Ascaris;Ascaris suum;
-1.20397	250	g20563.t1	-	-	-	-	-	-	3e-33	9e-34	560121191	83.58	H_con	Haemonchus contortus	Eukaryota_Metazoa	6289	;cellular organisms;Eukaryota;Opisthokonta;Metazoa;Eumetazoa;Bilateria;Protostomia;Ecdysozoa;Nematoda;Chromadorea;Rhabditida;Strongylida;Trichostrongyloidea;Haemonchidae;Haemonchinae;Haemonchus;Haemonchus contortus;
-1.20397	61	g23060.t1	-	-	-	-	1e-05	-	-	3e-06	556113289	35.37	L_gig	Lottia gigantea	Eukaryota_Metazoa	225164	;cellular organisms;Eukaryota;Opisthokonta;Metazoa;Eumetazoa;Bilateria;Protostomia;Lophotrochozoa;Mollusca;Gastropoda;Patellogastropoda;Lottioidea;Lottiidae;Lottia;Lottia gigantea;
-1.25276	16	g11014.t1	-	-	-	-	-	-	7e-05	2e-05	391339970	37.5	M_occ	Metaseiulus occidentalis	Eukaryota_Metazoa	34638	;cellular organisms;Eukaryota;Opisthokonta;Metazoa;Eumetazoa;Bilateria;Protostomia;Ecdysozoa;Panarthropoda;Arthropoda;Chelicerata;Arachnida;Acari;Parasitiformes;Mesostigmata;Monogynaspida;Dermanyssina;Phytoseioidea;Phytoseiidae;Typhlodrominae;Metaseiulus;Metaseiulus occidentalis;
-1.25276	157	g16935.t1	-	-	-	-	-	7e-05	-	2e-05	505780537	35.71	S_ara	Sorex araneus	Eukaryota_Metazoa	42254	;cellular organisms;Eukaryota;Opisthokonta;Metazoa;Eumetazoa;Bilateria;Deuterostomia;Chordata;Craniata;Vertebrata;Gnathostomata;Teleostomi;Euteleostomi;Sarcopterygii;Dipnotetrapodomorpha;Tetrapoda;Amniota;Mammalia;Theria;Eutheria;Boreoeutheria;Laurasiatheria;Insectivora;Soricidae;Soricinae;Sorex;Sorex araneus;
-1.25276	21	g18496.t1	-	-	-	-	-	-	7e-06	2e-06	568288269	26	N_ame	Necator americanus	Eukaryota_Metazoa	51031	;cellular organisms;Eukaryota;Opisthokonta;Metazoa;Eumetazoa;Bilateria;Protostomia;Ecdysozoa;Nematoda;Chromadorea;Rhabditida;Strongylida;Ancylostomatoidea;Ancylostomatidae;Bunostominae;Necator;Necator americanus;
-1.25276	2	g19810.t1	-	0.0007	-	-	-	-	-	0.0002	597863349	28.43	A_cey	Ancylostoma ceylanicum	Eukaryota_Metazoa	53326	;cellular organisms;Eukaryota;Opisthokonta;Metazoa;Eumetazoa;Bilateria;Protostomia;Ecdysozoa;Nematoda;Chromadorea;Rhabditida;Strongylida;Ancylostomatoidea;Ancylostomatidae;Ancylostomatinae;Ancylostoma;Ancylostoma ceylanicum;
-1.25276	2	g22261.t1	-	-	-	0.0007	-	-	-	0.0002	17505504	29.81	C_ele	Caenorhabditis elegans	Eukaryota_Metazoa	6239	;cellular organisms;Eukaryota;Opisthokonta;Metazoa;Eumetazoa;Bilateria;Protostomia;Ecdysozoa;Nematoda;Chromadorea;Rhabditida;Rhabditoidea;Rhabditidae;Peloderinae;Caenorhabditis;Caenorhabditis elegans;
-1.25276	253	g7034.t1	-	-	-	-	-	7e-22	-	2e-22	328718942	27.43	A_pis	Acyrthosiphon pisum	Eukaryota_Metazoa	7029	;cellular organisms;Eukaryota;Opisthokonta;Metazoa;Eumetazoa;Bilateria;Protostomia;Ecdysozoa;Panarthropoda;Arthropoda;Mandibulata;Pancrustacea;Hexapoda;Insecta;Dicondylia;Pterygota;Neoptera;Paraneoptera;Hemiptera;Sternorrhyncha;Aphidiformes;Aphidomorpha;Aphidoidea;Aphididae;Aphidinae;Macrosiphini;Acyrthosiphon;Acyrthosiphon pisum;
-1.25276	251	g8090.t1	-	-	-	-	7e-09	-	-	2e-09	597886368	27.56	A_cey	Ancylostoma ceylanicum	Eukaryota_Metazoa	53326	;cellular organisms;Eukaryota;Opisthokonta;Metazoa;Eumetazoa;Bilateria;Protostomia;Ecdysozoa;Nematoda;Chromadorea;Rhabditida;Strongylida;Ancylostomatoidea;Ancylostomatidae;Ancylostomatinae;Ancylostoma;Ancylostoma ceylanicum;
-1.32176	11	g13333.t1	-	-	-	-	-	0.0003	-	8e-05	71895437	25.9	G_gal	Gallus gallus	Eukaryota_Metazoa	9031	;cellular organisms;Eukaryota;Opisthokonta;Metazoa;Eumetazoa;Bilateria;Deuterostomia;Chordata;Craniata;Vertebrata;Gnathostomata;Teleostomi;Euteleostomi;Sarcopterygii;Dipnotetrapodomorpha;Tetrapoda;Amniota;Sauropsida;Sauria;Testudines + Archosauria group;Archosauria;Dinosauria;Saurischia;Theropoda;Coelurosauria;Aves;Neognathae;Galliformes;Phasianidae;Phasianinae;Gallus;Gallus gallus;
-1.32176	3	g17353.t1	-	-	-	-	-	0.0003	-	8e-05	541046618	23.81	A_suu	Ascaris suum	Eukaryota_Metazoa	6253	;cellular organisms;Eukaryota;Opisthokonta;Metazoa;Eumetazoa;Bilateria;Protostomia;Ecdysozoa;Nematoda;Chromadorea;Ascaridida;Ascaridoidea;Ascarididae;Ascaris;Ascaris suum;
-1.38629	250	g12260.t1	-	-	-	-	4e-44	-	-	1e-44	557779074	77.78	M_dom	Musca domestica	Eukaryota_Metazoa	7370	;cellular organisms;Eukaryota;Opisthokonta;Metazoa;Eumetazoa;Bilateria;Protostomia;Ecdysozoa;Panarthropoda;Arthropoda;Mandibulata;Pancrustacea;Hexapoda;Insecta;Dicondylia;Pterygota;Neoptera;Endopterygota;Diptera;Brachycera;Muscomorpha;Eremoneura;Cyclorrhapha;Schizophora;Calyptratae;Muscoidea;Muscidae;Muscinae;Muscini;Musca;Musca;Musca domestica;
-1.38629	250	g16366.t1	-	-	-	-	-	-	4e-65	1e-65	597863363	53.05	A_cey	Ancylostoma ceylanicum	Eukaryota_Metazoa	53326	;cellular organisms;Eukaryota;Opisthokonta;Metazoa;Eumetazoa;Bilateria;Protostomia;Ecdysozoa;Nematoda;Chromadorea;Rhabditida;Strongylida;Ancylostomatoidea;Ancylostomatidae;Ancylostomatinae;Ancylostoma;Ancylostoma ceylanicum;
-1.38629	346	g16498.t1	-	-	-	2e-09	-	-	-	5e-10	268562022	48.57	C_bri	Caenorhabditis briggsae	Eukaryota_Metazoa	6238	;cellular organisms;Eukaryota;Opisthokonta;Metazoa;Eumetazoa;Bilateria;Protostomia;Ecdysozoa;Nematoda;Chromadorea;Rhabditida;Rhabditoidea;Rhabditidae;Peloderinae;Caenorhabditis;Caenorhabditis briggsae;
-1.38629	250	g18146.t1	-	-	-	-	-	-	2e-15	5e-16	657814059	51.02	C_sem	Cynoglossus semilaevis	Eukaryota_Metazoa	244447	;cellular organisms;Eukaryota;Opisthokonta;Metazoa;Eumetazoa;Bilateria;Deuterostomia;Chordata;Craniata;Vertebrata;Gnathostomata;Teleostomi;Euteleostomi;Actinopterygii;Actinopteri;Neopterygii;Teleostei;Osteoglossocephalai;Clupeocephala;Euteleosteomorpha;Neoteleostei;Eurypterygia;Ctenosquamata;Acanthomorphata;Euacanthomorphacea;Percomorphaceae;Carangimorphariae;Pleuronectiformes;Pleuronectoidei;Cyn…
-1.38629	369	g23670.t1	-	-	-	-	-	2e-12	-	5e-13	669321103	27.41	T_sui	Trichuris suis	Eukaryota_Metazoa	68888	;cellular organisms;Eukaryota;Opisthokonta;Metazoa;Eumetazoa;Bilateria;Protostomia;Ecdysozoa;Nematoda;Enoplea;Dorylaimia;Trichocephalida;Trichuridae;Trichuris;Trichuris suis;
-1.38629	250	g23675.t1	-	-	-	-	2e-10	-	-	5e-11	345494772	39.56	N_vit	Nasonia vitripennis	Eukaryota_Metazoa	7425	;cellular organisms;Eukaryota;Opisthokonta;Metazoa;Eumetazoa;Bilateria;Protostomia;Ecdysozoa;Panarthropoda;Arthropoda;Mandibulata;Pancrustacea;Hexapoda;Insecta;Dicondylia;Pterygota;Neoptera;Endopterygota;Hymenoptera;Apocrita;Chaldicoidea group;Chalcidoidea;Pteromalidae;Pteromalinae;Nasonia;Nasonia vitripennis;
-1.38629	177	g3234.t2	-	-	-	-	2e-06	-	-	5e-07	308456629	35.85	C_rem	Caenorhabditis remanei	Eukaryota_Metazoa	31234	;cellular organisms;Eukaryota;Opisthokonta;Metazoa;Eumetazoa;Bilateria;Protostomia;Ecdysozoa;Nematoda;Chromadorea;Rhabditida;Rhabditoidea;Rhabditidae;Peloderinae;Caenorhabditis;Caenorhabditis remanei;
-1.38629	250	g3652.t1	-	-	-	-	-	4e-84	-	1e-84	541042005	54.8	A_suu	Ascaris suum	Eukaryota_Metazoa	6253	;cellular organisms;Eukaryota;Opisthokonta;Metazoa;Eumetazoa;Bilateria;Protostomia;Ecdysozoa;Nematoda;Chromadorea;Ascaridida;Ascaridoidea;Ascarididae;Ascaris;Ascaris suum;
-1.38629	13	g4605.t1	-	-	-	-	-	-	2e-07	5e-08	548420787	31.16	P_nye	Pundamilia nyererei	Eukaryota_Metazoa	303518	;cellular organisms;Eukaryota;Opisthokonta;Metazoa;Eumetazoa;Bilateria;Deuterostomia;Chordata;Craniata;Vertebrata;Gnathostomata;Teleostomi;Euteleostomi;Actinopterygii;Actinopteri;Neopterygii;Teleostei;Osteoglossocephalai;Clupeocephala;Euteleosteomorpha;Neoteleostei;Eurypterygia;Ctenosquamata;Acanthomorphata;Euacanthomorphacea;Percomorphaceae;Ovalentaria;Cichlomorphae;Cichliformes;Cichlidae;Africa…
-1.38629	3	g5701.t1	-	-	-	-	-	0.0004	-	0.0001	391335403	32.65	M_occ	Metaseiulus occidentalis	Eukaryota_Metazoa	34638	;cellular organisms;Eukaryota;Opisthokonta;Metazoa;Eumetazoa;Bilateria;Protostomia;Ecdysozoa;Panarthropoda;Arthropoda;Chelicerata;Arachnida;Acari;Parasitiformes;Mesostigmata;Monogynaspida;Dermanyssina;Phytoseioidea;Phytoseiidae;Typhlodrominae;Metaseiulus;Metaseiulus occidentalis;
-1.38629	3	g5701.t2	-	-	-	-	-	0.0004	-	0.0001	391335403	32.65	M_occ	Metaseiulus occidentalis	Eukaryota_Metazoa	34638	;cellular organisms;Eukaryota;Opisthokonta;Metazoa;Eumetazoa;Bilateria;Protostomia;Ecdysozoa;Panarthropoda;Arthropoda;Chelicerata;Arachnida;Acari;Parasitiformes;Mesostigmata;Monogynaspida;Dermanyssina;Phytoseioidea;Phytoseiidae;Typhlodrominae;Metaseiulus;Metaseiulus occidentalis;
-1.38629	1133	g1047.t1	-	-	-	-	-	-	4e-20	1e-20	260837420	33.85	B_flo	Branchiostoma floridae	Eukaryota_Metazoa	7739	;cellular organisms;Eukaryota;Opisthokonta;Metazoa;Eumetazoa;Bilateria;Deuterostomia;Chordata;Cephalochordata;Branchiostomidae;Branchiostoma;Branchiostoma floridae;
-1.38629	2	g7633.t1	-	0.0008	-	-	-	-	-	0.0002	341889948	30.14	C_bre	Caenorhabditis brenneri	Eukaryota_Metazoa	135651	;cellular organisms;Eukaryota;Opisthokonta;Metazoa;Eumetazoa;Bilateria;Protostomia;Ecdysozoa;Nematoda;Chromadorea;Rhabditida;Rhabditoidea;Rhabditidae;Peloderinae;Caenorhabditis;Caenorhabditis brenneri;
-1.45529	40	g1276.t1	-	-	-	-	-	3e-06	-	7e-07	24585618	40.52	D_mel	Drosophila melanogaster	Eukaryota_Metazoa	7227	;cellular organisms;Eukaryota;Opisthokonta;Metazoa;Eumetazoa;Bilateria;Protostomia;Ecdysozoa;Panarthropoda;Arthropoda;Mandibulata;Pancrustacea;Hexapoda;Insecta;Dicondylia;Pterygota;Neoptera;Endopterygota;Diptera;Brachycera;Muscomorpha;Eremoneura;Cyclorrhapha;Schizophora;Acalyptratae;Ephydroidea;Drosophilidae;Drosophilinae;Drosophilini;Drosophilina;Drosophiliti;Drosophila;Sophophora;melanogaster g…
-1.45529	42	g217.t1	-	-	-	-	3e-07	-	-	7e-08	602666089	28.15	P_biv	Python bivittatus	Eukaryota_Metazoa	176946	;cellular organisms;Eukaryota;Opisthokonta;Metazoa;Eumetazoa;Bilateria;Deuterostomia;Chordata;Craniata;Vertebrata;Gnathostomata;Teleostomi;Euteleostomi;Sarcopterygii;Dipnotetrapodomorpha;Tetrapoda;Amniota;Sauropsida;Sauria;Lepidosauria;Squamata;Bifurcata;Unidentata;Episquamata;Toxicofera;Serpentes;Henophidia;Pythonidae;Python;Python bivittatus;
-1.45529	250	g6019.t1	-	-	-	-	3e-36	-	-	7e-37	156399361	59.79	N_vec	Nematostella vectensis	Eukaryota_Metazoa	45351	;cellular organisms;Eukaryota;Opisthokonta;Metazoa;Eumetazoa;Cnidaria;Anthozoa;Hexacorallia;Actiniaria;Edwardsiidae;Nematostella;Nematostella vectensis;
-1.50408	139	g2886.t1	-	9e-07	-	-	-	-	-	2e-07	341894245	68.57	C_bre	Caenorhabditis brenneri	Eukaryota_Metazoa	135651	;cellular organisms;Eukaryota;Opisthokonta;Metazoa;Eumetazoa;Bilateria;Protostomia;Ecdysozoa;Nematoda;Chromadorea;Rhabditida;Rhabditoidea;Rhabditidae;Peloderinae;Caenorhabditis;Caenorhabditis brenneri;
-1.60944	250	g8274.t1	-	2e-143	-	-	-	-	-	4e-144	17557111	67	C_ele	Caenorhabditis elegans	Eukaryota_Metazoa	6239	;cellular organisms;Eukaryota;Opisthokonta;Metazoa;Eumetazoa;Bilateria;Protostomia;Ecdysozoa;Nematoda;Chromadorea;Rhabditida;Rhabditoidea;Rhabditidae;Peloderinae;Caenorhabditis;Caenorhabditis elegans;
-1.60944	250	g10947.t1	-	-	-	-	-	1e-43	-	2e-44	541047021	41.21	A_suu	Ascaris suum	Eukaryota_Metazoa	6253	;cellular organisms;Eukaryota;Opisthokonta;Metazoa;Eumetazoa;Bilateria;Protostomia;Ecdysozoa;Nematoda;Chromadorea;Ascaridida;Ascaridoidea;Ascarididae;Ascaris;Ascaris suum;
-1.60944	16	g11852.t1	-	-	-	-	2e-05	-	-	4e-06	341898038	37.31	C_bre	Caenorhabditis brenneri	Eukaryota_Metazoa	135651	;cellular organisms;Eukaryota;Opisthokonta;Metazoa;Eumetazoa;Bilateria;Protostomia;Ecdysozoa;Nematoda;Chromadorea;Rhabditida;Rhabditoidea;Rhabditidae;Peloderinae;Caenorhabditis;Caenorhabditis brenneri;
-1.60944	250	g12517.t1	-	-	-	-	-	-	1e-36	2e-37	393717605	44.63	S_neu	Sterechinus neumayeri	Eukaryota_Metazoa	53479	;cellular organisms;Eukaryota;Opisthokonta;Metazoa;Eumetazoa;Bilateria;Deuterostomia;Echinodermata;Eleutherozoa;Echinozoa;Echinoidea;Euechinoidea;Echinacea;Echinoida;Echinidae;Sterechinus;Sterechinus neumayeri;
-1.60944	243	g12611.t1	-	-	-	-	-	-	2e-08	4e-09	469518191	40.58	B_cal	Brachionus calyciflorus	Eukaryota_Metazoa	104777	;cellular organisms;Eukaryota;Opisthokonta;Metazoa;Eumetazoa;Bilateria;Protostomia;Lophotrochozoa;Rotifera;Monogononta;Ploimida;Brachionidae;Brachionus;Brachionus calyciflorus;
-1.60944	258	g12739.t1	-	-	-	-	-	-	5e-12	1e-12	568292832	28.74	N_ame	Necator americanus	Eukaryota_Metazoa	51031	;cellular organisms;Eukaryota;Opisthokonta;Metazoa;Eumetazoa;Bilateria;Protostomia;Ecdysozoa;Nematoda;Chromadorea;Rhabditida;Strongylida;Ancylostomatoidea;Ancylostomatidae;Bunostominae;Necator;Necator americanus;
-1.60944	250	g12986.t1	-	-	-	-	3e-07	-	-	6e-08	597886368	29.46	A_cey	Ancylostoma ceylanicum	Eukaryota_Metazoa	53326	;cellular organisms;Eukaryota;Opisthokonta;Metazoa;Eumetazoa;Bilateria;Protostomia;Ecdysozoa;Nematoda;Chromadorea;Rhabditida;Strongylida;Ancylostomatoidea;Ancylostomatidae;Ancylostomatinae;Ancylostoma;Ancylostoma ceylanicum;
-1.60944	62	g13917.t1	-	-	-	-	-	-	5e-07	1e-07	170052086	25.22	C_qui	Culex quinquefasciatus	Eukaryota_Metazoa	7176	;cellular organisms;Eukaryota;Opisthokonta;Metazoa;Eumetazoa;Bilateria;Protostomia;Ecdysozoa;Panarthropoda;Arthropoda;Mandibulata;Pancrustacea;Hexapoda;Insecta;Dicondylia;Pterygota;Neoptera;Endopterygota;Diptera;Nematocera;Culicomorpha;Culicoidea;Culicidae;Culicinae;Culicini;Culex;Culex;Culex pipiens complex;Culex quinquefasciatus;
-1.60944	176	g14786.t1	-	-	-	-	-	-	1e-08	2e-09	554815608	46.77	H_bur	Haplochromis burtoni	Eukaryota_Metazoa	8153	;cellular organisms;Eukaryota;Opisthokonta;Metazoa;Eumetazoa;Bilateria;Deuterostomia;Chordata;Craniata;Vertebrata;Gnathostomata;Teleostomi;Euteleostomi;Actinopterygii;Actinopteri;Neopterygii;Teleostei;Osteoglossocephalai;Clupeocephala;Euteleosteomorpha;Neoteleostei;Eurypterygia;Ctenosquamata;Acanthomorphata;Euacanthomorphacea;Percomorphaceae;Ovalentaria;Cichlomorphae;Cichliformes;Cichlidae;Africa…
-1.60944	250	g16164.t1	-	-	-	-	3e-14	-	-	6e-15	391332901	36.49	M_occ	Metaseiulus occidentalis	Eukaryota_Metazoa	34638	;cellular organisms;Eukaryota;Opisthokonta;Metazoa;Eumetazoa;Bilateria;Protostomia;Ecdysozoa;Panarthropoda;Arthropoda;Chelicerata;Arachnida;Acari;Parasitiformes;Mesostigmata;Monogynaspida;Dermanyssina;Phytoseioidea;Phytoseiidae;Typhlodrominae;Metaseiulus;Metaseiulus occidentalis;
-1.60944	251	g17396.t1	-	1e-08	-	-	-	-	-	2e-09	669326322	24.15	T_sui	Trichuris suis	Eukaryota_Metazoa	68888	;cellular organisms;Eukaryota;Opisthokonta;Metazoa;Eumetazoa;Bilateria;Protostomia;Ecdysozoa;Nematoda;Enoplea;Dorylaimia;Trichocephalida;Trichuridae;Trichuris;Trichuris suis;
-1.60944	85	g18335.t1	-	-	-	-	-	-	5e-21	1e-21	560141332	36.07	H_con	Haemonchus contortus	Eukaryota_Metazoa	6289	;cellular organisms;Eukaryota;Opisthokonta;Metazoa;Eumetazoa;Bilateria;Protostomia;Ecdysozoa;Nematoda;Chromadorea;Rhabditida;Strongylida;Trichostrongyloidea;Haemonchidae;Haemonchinae;Haemonchus;Haemonchus contortus;
-1.60944	250	g19833.t1	-	-	-	-	1e-09	-	-	2e-10	341878626	67.24	C_bre	Caenorhabditis brenneri	Eukaryota_Metazoa	135651	;cellular organisms;Eukaryota;Opisthokonta;Metazoa;Eumetazoa;Bilateria;Protostomia;Ecdysozoa;Nematoda;Chromadorea;Rhabditida;Rhabditoidea;Rhabditidae;Peloderinae;Caenorhabditis;Caenorhabditis brenneri;
-1.60944	129	g23109.t2	-	-	-	-	-	-	1e-06	2e-07	341875331	32.47	C_bre	Caenorhabditis brenneri	Eukaryota_Metazoa	135651	;cellular organisms;Eukaryota;Opisthokonta;Metazoa;Eumetazoa;Bilateria;Protostomia;Ecdysozoa;Nematoda;Chromadorea;Rhabditida;Rhabditoidea;Rhabditidae;Peloderinae;Caenorhabditis;Caenorhabditis brenneri;
-1.60944	250	g23274.t1	-	-	-	-	1e-16	-	-	2e-17	645005596	25.67	N_vit	Nasonia vitripennis	Eukaryota_Metazoa	7425	;cellular organisms;Eukaryota;Opisthokonta;Metazoa;Eumetazoa;Bilateria;Protostomia;Ecdysozoa;Panarthropoda;Arthropoda;Mandibulata;Pancrustacea;Hexapoda;Insecta;Dicondylia;Pterygota;Neoptera;Endopterygota;Hymenoptera;Apocrita;Chaldicoidea group;Chalcidoidea;Pteromalidae;Pteromalinae;Nasonia;Nasonia vitripennis;
-1.60944	250	g5418.t1	-	-	-	-	-	3e-16	-	6e-17	393908247	21.81	L_loa	Loa loa	Eukaryota_Metazoa	7209	;cellular organisms;Eukaryota;Opisthokonta;Metazoa;Eumetazoa;Bilateria;Protostomia;Ecdysozoa;Nematoda;Chromadorea;Spirurida;Filarioidea;Onchocercidae;Loa;Loa loa;
-1.60944	12	g6104.t1	-	1e-06	-	-	-	-	-	2e-07	444728101	53.62	T_chi	Tupaia chinensis	Eukaryota_Metazoa	246437	;cellular organisms;Eukaryota;Opisthokonta;Metazoa;Eumetazoa;Bilateria;Deuterostomia;Chordata;Craniata;Vertebrata;Gnathostomata;Teleostomi;Euteleostomi;Sarcopterygii;Dipnotetrapodomorpha;Tetrapoda;Amniota;Mammalia;Theria;Eutheria;Boreoeutheria;Euarchontoglires;Scandentia;Tupaiidae;Tupaia;Tupaia chinensis;
-1.79176	252	g17392.t1	-	6e-12	-	-	-	-	-	1e-12	557750747	29.86	M_dom	Musca domestica	Eukaryota_Metazoa	7370	;cellular organisms;Eukaryota;Opisthokonta;Metazoa;Eumetazoa;Bilateria;Protostomia;Ecdysozoa;Panarthropoda;Arthropoda;Mandibulata;Pancrustacea;Hexapoda;Insecta;Dicondylia;Pterygota;Neoptera;Endopterygota;Diptera;Brachycera;Muscomorpha;Eremoneura;Cyclorrhapha;Schizophora;Calyptratae;Muscoidea;Muscidae;Muscinae;Muscini;Musca;Musca;Musca domestica;
-1.79176	250	g19436.t1	-	-	-	-	-	-	3e-17	5e-18	348588739	40.5	C_por	Cavia porcellus	Eukaryota_Metazoa	10141	;cellular organisms;Eukaryota;Opisthokonta;Metazoa;Eumetazoa;Bilateria;Deuterostomia;Chordata;Craniata;Vertebrata;Gnathostomata;Teleostomi;Euteleostomi;Sarcopterygii;Dipnotetrapodomorpha;Tetrapoda;Amniota;Mammalia;Theria;Eutheria;Boreoeutheria;Euarchontoglires;Glires;Rodentia;Hystricognathi;Caviidae;Cavia;Cavia porcellus;
-1.79176	53	g19790.t1	-	-	-	-	-	-	3e-08	5e-09	170588831	39.08	B_mal	Brugia malayi	Eukaryota_Metazoa	6279	;cellular organisms;Eukaryota;Opisthokonta;Metazoa;Eumetazoa;Bilateria;Protostomia;Ecdysozoa;Nematoda;Chromadorea;Spirurida;Filarioidea;Onchocercidae;Brugia;Brugia malayi;
-1.79176	278	g725.t1	-	-	-	-	-	-	6e-152	1e-152	556096230	36.44	L_gig	Lottia gigantea	Eukaryota_Metazoa	225164	;cellular organisms;Eukaryota;Opisthokonta;Metazoa;Eumetazoa;Bilateria;Protostomia;Lophotrochozoa;Mollusca;Gastropoda;Patellogastropoda;Lottioidea;Lottiidae;Lottia;Lottia gigantea;
-1.79176	446	g5575.t1	-	-	-	-	-	-	6e-48	1e-48	169313571	66.96	C_gib	Cyphoma gibbosum	Eukaryota_Metazoa	217775	;cellular organisms;Eukaryota;Opisthokonta;Metazoa;Eumetazoa;Bilateria;Protostomia;Lophotrochozoa;Mollusca;Gastropoda;Caenogastropoda;Hypsogastropoda;Littorinimorpha;Cypraeoidea;Ovulidae;Cyphoma;Cyphoma gibbosum;
-1.79176	250	g7023.t1	-	-	-	-	-	3e-45	-	5e-46	6012985	32.36	H_con	Haemonchus contortus	Eukaryota_Metazoa	6289	;cellular organisms;Eukaryota;Opisthokonta;Metazoa;Eumetazoa;Bilateria;Protostomia;Ecdysozoa;Nematoda;Chromadorea;Rhabditida;Strongylida;Trichostrongyloidea;Haemonchidae;Haemonchinae;Haemonchus;Haemonchus contortus;
-1.79176	250	g6915.t1	-	-	-	-	-	-	3e-85	5e-86	341887558	81.63	C_bre	Caenorhabditis brenneri	Eukaryota_Metazoa	135651	;cellular organisms;Eukaryota;Opisthokonta;Metazoa;Eumetazoa;Bilateria;Protostomia;Ecdysozoa;Nematoda;Chromadorea;Rhabditida;Rhabditoidea;Rhabditidae;Peloderinae;Caenorhabditis;Caenorhabditis brenneri;
-1.83258	250	g23227.t1	-	-	-	-	5e-20	-	-	8e-21	340371363	24.23	A_que	Amphimedon queenslandica	Eukaryota_Metazoa	400682	;cellular organisms;Eukaryota;Opisthokonta;Metazoa;Porifera;Demospongiae;Haplosclerida;Niphatidae;Amphimedon;Amphimedon queenslandica;
-1.89712	5	g10768.t1	-	-	-	-	0.0006	-	-	9e-05	29841010	24.73	S_jap	Schistosoma japonicum	Eukaryota_Metazoa	6182	;cellular organisms;Eukaryota;Opisthokonta;Metazoa;Eumetazoa;Bilateria;Platyhelminthes;Trematoda;Digenea;Strigeidida;Schistosomatoidea;Schistosomatidae;Schistosoma;Schistosoma japonicum;
-1.89712	194	g16430.t1	-	2e-06	-	-	-	-	-	3e-07	242025090	37.35	Pedic	Pediculus humanus corporis	Eukaryota_Metazoa	121224	;cellular organisms;Eukaryota;Opisthokonta;Metazoa;Eumetazoa;Bilateria;Protostomia;Ecdysozoa;Panarthropoda;Arthropoda;Mandibulata;Pancrustacea;Hexapoda;Insecta;Dicondylia;Pterygota;Neoptera;Paraneoptera;Phthiraptera;Anoplura;Pediculidae;Pediculus;Pediculus humanus;Pediculus humanus corporis;
-1.89712	11	g17801.t1	-	-	-	-	-	-	2e-05	3e-06	391333146	37.66	M_occ	Metaseiulus occidentalis	Eukaryota_Metazoa	34638	;cellular organisms;Eukaryota;Opisthokonta;Metazoa;Eumetazoa;Bilateria;Protostomia;Ecdysozoa;Panarthropoda;Arthropoda;Chelicerata;Arachnida;Acari;Parasitiformes;Mesostigmata;Monogynaspida;Dermanyssina;Phytoseioidea;Phytoseiidae;Typhlodrominae;Metaseiulus;Metaseiulus occidentalis;
-1.89712	250	g17643.t1	-	-	-	2e-06	-	-	-	3e-07	465959247	34.69	C_myd	Chelonia mydas	Eukaryota_Metazoa	8469	;cellular organisms;Eukaryota;Opisthokonta;Metazoa;Eumetazoa;Bilateria;Deuterostomia;Chordata;Craniata;Vertebrata;Gnathostomata;Teleostomi;Euteleostomi;Sarcopterygii;Dipnotetrapodomorpha;Tetrapoda;Amniota;Sauropsida;Sauria;Testudines + Archosauria group;Testudines;Cryptodira;Chelonioidea;Cheloniidae;Chelonia;Chelonia mydas;
-1.89712	250	g19388.t1	-	-	-	-	2e-09	-	-	3e-10	353232564	26.97	S_man	Schistosoma mansoni	Eukaryota_Metazoa	6183	;cellular organisms;Eukaryota;Opisthokonta;Metazoa;Eumetazoa;Bilateria;Platyhelminthes;Trematoda;Digenea;Strigeidida;Schistosomatoidea;Schistosomatidae;Schistosoma;Schistosoma mansoni;
-1.89712	250	g19968.t1	-	-	-	-	2e-08	-	-	3e-09	289526841	30.13	H_sap	Homo sapiens	Eukaryota_Metazoa	9606	;cellular organisms;Eukaryota;Opisthokonta;Metazoa;Eumetazoa;Bilateria;Deuterostomia;Chordata;Craniata;Vertebrata;Gnathostomata;Teleostomi;Euteleostomi;Sarcopterygii;Dipnotetrapodomorpha;Tetrapoda;Amniota;Mammalia;Theria;Eutheria;Boreoeutheria;Euarchontoglires;Primates;Haplorrhini;Simiiformes;Catarrhini;Hominoidea;Hominidae;Homininae;Homo;Homo sapiens;
-1.89712	250	g3042.t1	-	-	-	-	4e-18	-	-	6e-19	35187008	66.13	B_gla	Biomphalaria glabrata	Eukaryota_Metazoa	6526	;cellular organisms;Eukaryota;Opisthokonta;Metazoa;Eumetazoa;Bilateria;Protostomia;Lophotrochozoa;Mollusca;Gastropoda;Heterobranchia;Euthyneura;Panpulmonata;Hygrophila;Planorboidea;Planorbidae;Biomphalaria;Biomphalaria glabrata;
-1.89712	160	g3190.t1	-	2e-07	-	-	-	-	-	3e-08	597851858	26.95	A_cey	Ancylostoma ceylanicum	Eukaryota_Metazoa	53326	;cellular organisms;Eukaryota;Opisthokonta;Metazoa;Eumetazoa;Bilateria;Protostomia;Ecdysozoa;Nematoda;Chromadorea;Rhabditida;Strongylida;Ancylostomatoidea;Ancylostomatidae;Ancylostomatinae;Ancylostoma;Ancylostoma ceylanicum;
-1.89712	40	g6884.t1	-	-	-	-	-	-	2e-06	3e-07	644998811	23.93	N_vit	Nasonia vitripennis	Eukaryota_Metazoa	7425	;cellular organisms;Eukaryota;Opisthokonta;Metazoa;Eumetazoa;Bilateria;Protostomia;Ecdysozoa;Panarthropoda;Arthropoda;Mandibulata;Pancrustacea;Hexapoda;Insecta;Dicondylia;Pterygota;Neoptera;Endopterygota;Hymenoptera;Apocrita;Chaldicoidea group;Chalcidoidea;Pteromalidae;Pteromalinae;Nasonia;Nasonia vitripennis;
-1.89712	135	g8960.t1	-	-	-	-	-	6e-13	-	9e-14	449693043	38.13	H_vul	Hydra vulgaris	Eukaryota_Metazoa	6087	;cellular organisms;Eukaryota;Opisthokonta;Metazoa;Eumetazoa;Cnidaria;Hydrozoa;Hydroida;Anthomedusae;Hydridae;Hydra;Hydra vulgaris;
-1.89712	250	g9025.t1	-	-	-	-	-	-	2e-58	3e-59	347723362	62.34	D_des	Ditylenchus destructor	Eukaryota_Metazoa	166010	;cellular organisms;Eukaryota;Opisthokonta;Metazoa;Eumetazoa;Bilateria;Protostomia;Ecdysozoa;Nematoda;Chromadorea;Tylenchida;Tylenchina;Tylenchoidea;Anguinidae;Anguininae;Ditylenchus;Ditylenchus destructor;
-1.94591	9	g6307.t1	-	-	-	-	-	-	0.0007	0.0001	597846698	35.82	A_cey	Ancylostoma ceylanicum	Eukaryota_Metazoa	53326	;cellular organisms;Eukaryota;Opisthokonta;Metazoa;Eumetazoa;Bilateria;Protostomia;Ecdysozoa;Nematoda;Chromadorea;Rhabditida;Strongylida;Ancylostomatoidea;Ancylostomatidae;Ancylostomatinae;Ancylostoma;Ancylostoma ceylanicum;
-1.94591	85	g8287.t1	-	-	-	-	7e-06	-	-	1e-06	443696912	25	C_tel	Capitella teleta	Eukaryota_Metazoa	283909	;cellular organisms;Eukaryota;Opisthokonta;Metazoa;Eumetazoa;Bilateria;Protostomia;Lophotrochozoa;Annelida;Polychaeta;Scolecida;Capitellida;Capitellidae;Capitella;Capitella teleta;
-1.94591	142	g98.t1	-	-	-	-	-	-	7e-10	1e-10	560140922	29.11	H_con	Haemonchus contortus	Eukaryota_Metazoa	6289	;cellular organisms;Eukaryota;Opisthokonta;Metazoa;Eumetazoa;Bilateria;Protostomia;Ecdysozoa;Nematoda;Chromadorea;Rhabditida;Strongylida;Trichostrongyloidea;Haemonchidae;Haemonchinae;Haemonchus;Haemonchus contortus;
-1.96611	7	g12070.t1	-	5e-05	-	-	-	-	-	7e-06	568266681	30	N_ame	Necator americanus	Eukaryota_Metazoa	51031	;cellular organisms;Eukaryota;Opisthokonta;Metazoa;Eumetazoa;Bilateria;Protostomia;Ecdysozoa;Nematoda;Chromadorea;Rhabditida;Strongylida;Ancylostomatoidea;Ancylostomatidae;Bunostominae;Necator;Necator americanus;
-2.0149	246	g16091.t1	-	-	-	-	-	3e-08	-	4e-09	597834591	43.24	A_cey	Ancylostoma ceylanicum	Eukaryota_Metazoa	53326	;cellular organisms;Eukaryota;Opisthokonta;Metazoa;Eumetazoa;Bilateria;Protostomia;Ecdysozoa;Nematoda;Chromadorea;Rhabditida;Strongylida;Ancylostomatoidea;Ancylostomatidae;Ancylostomatinae;Ancylostoma;Ancylostoma ceylanicum;
-2.0149	251	g16336.t1	-	-	-	-	-	3e-22	-	4e-23	576691997	44.94	E_gra	Echinococcus granulosus	Eukaryota_Metazoa	6210	;cellular organisms;Eukaryota;Opisthokonta;Metazoa;Eumetazoa;Bilateria;Platyhelminthes;Cestoda;Eucestoda;Cyclophyllidea;Taeniidae;Echinococcus;Echinococcus granulosus;
-2.0149	197	g22597.t1	-	-	-	-	-	3e-08	-	4e-09	395832971	38.95	O_gar	Otolemur garnettii	Eukaryota_Metazoa	30611	;cellular organisms;Eukaryota;Opisthokonta;Metazoa;Eumetazoa;Bilateria;Deuterostomia;Chordata;Craniata;Vertebrata;Gnathostomata;Teleostomi;Euteleostomi;Sarcopterygii;Dipnotetrapodomorpha;Tetrapoda;Amniota;Mammalia;Theria;Eutheria;Boreoeutheria;Euarchontoglires;Primates;Strepsirrhini;Lorisiformes;Galagidae;Otolemur;Otolemur garnettii;
-2.0149	345	g23671.t1	-	-	-	-	-	3e-11	-	4e-12	323319541	27.33	S_pol	Schmidtea polychroa	Eukaryota_Metazoa	50054	;cellular organisms;Eukaryota;Opisthokonta;Metazoa;Eumetazoa;Bilateria;Platyhelminthes;Rhabditophora;Seriata;Tricladida;Continenticola;Geoplanoidea;Dugesiidae;Schmidtea;Schmidtea polychroa;
-2.0149	251	g14292.t1	-	-	-	-	3e-07	-	-	4e-08	405964882	35	C_gig	Crassostrea gigas	Eukaryota_Metazoa	29159	;cellular organisms;Eukaryota;Opisthokonta;Metazoa;Eumetazoa;Bilateria;Protostomia;Lophotrochozoa;Mollusca;Bivalvia;Pteriomorphia;Ostreoida;Ostreoidea;Ostreidae;Crassostrea;Crassostrea gigas;
-2.0149	250	g15797.t1	-	-	-	-	-	-	6e-16	8e-17	198420602	26.28	C_int	Ciona intestinalis	Eukaryota_Metazoa	7719	;cellular organisms;Eukaryota;Opisthokonta;Metazoa;Eumetazoa;Bilateria;Deuterostomia;Chordata;Tunicata;Ascidiacea;Enterogona;Phlebobranchia;Cionidae;Ciona;Ciona intestinalis;
-2.0149	25	g8623.t1	-	-	-	-	-	3e-07	-	4e-08	597844603	33.94	A_cey	Ancylostoma ceylanicum	Eukaryota_Metazoa	53326	;cellular organisms;Eukaryota;Opisthokonta;Metazoa;Eumetazoa;Bilateria;Protostomia;Ecdysozoa;Nematoda;Chromadorea;Rhabditida;Strongylida;Ancylostomatoidea;Ancylostomatidae;Ancylostomatinae;Ancylostoma;Ancylostoma ceylanicum;
-2.07944	250	g7135.t1	-	-	-	-	-	4e-18	-	5e-19	393904007	32.46	L_loa	Loa loa	Eukaryota_Metazoa	7209	;cellular organisms;Eukaryota;Opisthokonta;Metazoa;Eumetazoa;Bilateria;Protostomia;Ecdysozoa;Nematoda;Chromadorea;Spirurida;Filarioidea;Onchocercidae;Loa;Loa loa;
-2.07944	975	g8600.t1	-	-	-	-	-	-	8e-26	1e-26	260822817	32.03	B_flo	Branchiostoma floridae	Eukaryota_Metazoa	7739	;cellular organisms;Eukaryota;Opisthokonta;Metazoa;Eumetazoa;Bilateria;Deuterostomia;Chordata;Cephalochordata;Branchiostomidae;Branchiostoma;Branchiostoma floridae;
-2.07944	251	g13631.t1	-	-	-	-	-	-	8e-43	1e-43	390360965	96	S_pur	Strongylocentrotus purpuratus	Eukaryota_Metazoa	7668	;cellular organisms;Eukaryota;Opisthokonta;Metazoa;Eumetazoa;Bilateria;Deuterostomia;Echinodermata;Eleutherozoa;Echinozoa;Echinoidea;Euechinoidea;Echinacea;Echinoida;Strongylocentrotidae;Strongylocentrotus;Strongylocentrotus purpuratus;
-2.1848	250	g12947.t1	-	-	-	-	8e-13	-	-	9e-14	565314340	40.21	O_han	Ophiophagus hannah	Eukaryota_Metazoa	8665	;cellular organisms;Eukaryota;Opisthokonta;Metazoa;Eumetazoa;Bilateria;Deuterostomia;Chordata;Craniata;Vertebrata;Gnathostomata;Teleostomi;Euteleostomi;Sarcopterygii;Dipnotetrapodomorpha;Tetrapoda;Amniota;Sauropsida;Sauria;Lepidosauria;Squamata;Bifurcata;Unidentata;Episquamata;Toxicofera;Serpentes;Colubroidea;Elapidae;Elapinae;Ophiophagus;Ophiophagus hannah;
-2.19722	105	g1884.t1	-	-	-	-	9e-06	-	-	1e-06	512896902	23.8	B_mor	Bombyx mori	Eukaryota_Metazoa	7091	;cellular organisms;Eukaryota;Opisthokonta;Metazoa;Eumetazoa;Bilateria;Protostomia;Ecdysozoa;Panarthropoda;Arthropoda;Mandibulata;Pancrustacea;Hexapoda;Insecta;Dicondylia;Pterygota;Neoptera;Endopterygota;Amphiesmenoptera;Lepidoptera;Glossata;Neolepidoptera;Heteroneura;Ditrysia;Obtectomera;Bombycoidea;Bombyciformes;Bombycidae;Bombycinae;Bombyx;Bombyx mori;
-2.30259	243	g10498.t1	-	-	-	-	-	2e-12	-	2e-13	556094006	37.07	L_gig	Lottia gigantea	Eukaryota_Metazoa	225164	;cellular organisms;Eukaryota;Opisthokonta;Metazoa;Eumetazoa;Bilateria;Protostomia;Lophotrochozoa;Mollusca;Gastropoda;Patellogastropoda;Lottioidea;Lottiidae;Lottia;Lottia gigantea;
-2.30259	250	g13110.t1	-	-	-	-	2e-16	-	-	2e-17	505855943	33.15	S_ara	Sorex araneus	Eukaryota_Metazoa	42254	;cellular organisms;Eukaryota;Opisthokonta;Metazoa;Eumetazoa;Bilateria;Deuterostomia;Chordata;Craniata;Vertebrata;Gnathostomata;Teleostomi;Euteleostomi;Sarcopterygii;Dipnotetrapodomorpha;Tetrapoda;Amniota;Mammalia;Theria;Eutheria;Boreoeutheria;Laurasiatheria;Insectivora;Soricidae;Soricinae;Sorex;Sorex araneus;
-2.30259	12	g9827.t1	-	-	-	-	-	-	3e-05	3e-06	402582658	29.87	W_ban	Wuchereria bancrofti	Eukaryota_Metazoa	6293	;cellular organisms;Eukaryota;Opisthokonta;Metazoa;Eumetazoa;Bilateria;Protostomia;Ecdysozoa;Nematoda;Chromadorea;Spirurida;Filarioidea;Onchocercidae;Wuchereria;Wuchereria bancrofti;
-2.30259	432	g9883.t1	-	1e-06	-	-	-	-	-	1e-07	393909575	29.11	L_loa	Loa loa	Eukaryota_Metazoa	7209	;cellular organisms;Eukaryota;Opisthokonta;Metazoa;Eumetazoa;Bilateria;Protostomia;Ecdysozoa;Nematoda;Chromadorea;Spirurida;Filarioidea;Onchocercidae;Loa;Loa loa;
-2.30259	57	g11149.t2	-	-	-	-	-	2e-11	-	2e-12	383852228	25.27	M_rot	Megachile rotundata	Eukaryota_Metazoa	143995	;cellular organisms;Eukaryota;Opisthokonta;Metazoa;Eumetazoa;Bilateria;Protostomia;Ecdysozoa;Panarthropoda;Arthropoda;Mandibulata;Pancrustacea;Hexapoda;Insecta;Dicondylia;Pterygota;Neoptera;Endopterygota;Hymenoptera;Apocrita;Aculeata;Apoidea;Megachilidae;Megachilinae;Megachilini;Megachile;Megachile rotundata;
-2.30259	252	g12250.t1	-	-	-	-	4e-10	-	-	4e-11	557778463	30	M_dom	Musca domestica	Eukaryota_Metazoa	7370	;cellular organisms;Eukaryota;Opisthokonta;Metazoa;Eumetazoa;Bilateria;Protostomia;Ecdysozoa;Panarthropoda;Arthropoda;Mandibulata;Pancrustacea;Hexapoda;Insecta;Dicondylia;Pterygota;Neoptera;Endopterygota;Diptera;Brachycera;Muscomorpha;Eremoneura;Cyclorrhapha;Schizophora;Calyptratae;Muscoidea;Muscidae;Muscinae;Muscini;Musca;Musca;Musca domestica;
-2.30259	251	g12844.t1	-	-	-	-	2e-45	-	-	2e-46	340380717	34.53	A_que	Amphimedon queenslandica	Eukaryota_Metazoa	400682	;cellular organisms;Eukaryota;Opisthokonta;Metazoa;Porifera;Demospongiae;Haplosclerida;Niphatidae;Amphimedon;Amphimedon queenslandica;
-2.30259	250	g16041.t1	-	-	-	-	-	1e-48	-	1e-49	62858189	40.38	Xenop	Xenopus (Silurana) tropicalis	Eukaryota_Metazoa	8364	;cellular organisms;Eukaryota;Opisthokonta;Metazoa;Eumetazoa;Bilateria;Deuterostomia;Chordata;Craniata;Vertebrata;Gnathostomata;Teleostomi;Euteleostomi;Sarcopterygii;Dipnotetrapodomorpha;Tetrapoda;Amphibia;Batrachia;Anura;Pipoidea;Pipidae;Xenopodinae;Xenopus;Silurana;Xenopus (Silurana) tropicalis;
-2.30259	28	g16036.t1	-	-	-	-	3e-05	-	-	3e-06	557778661	28.68	M_dom	Musca domestica	Eukaryota_Metazoa	7370	;cellular organisms;Eukaryota;Opisthokonta;Metazoa;Eumetazoa;Bilateria;Protostomia;Ecdysozoa;Panarthropoda;Arthropoda;Mandibulata;Pancrustacea;Hexapoda;Insecta;Dicondylia;Pterygota;Neoptera;Endopterygota;Diptera;Brachycera;Muscomorpha;Eremoneura;Cyclorrhapha;Schizophora;Calyptratae;Muscoidea;Muscidae;Muscinae;Muscini;Musca;Musca;Musca domestica;
-2.30259	250	g16177.t1	-	-	-	-	-	8e-11	-	8e-12	597867053	50	A_cey	Ancylostoma ceylanicum	Eukaryota_Metazoa	53326	;cellular organisms;Eukaryota;Opisthokonta;Metazoa;Eumetazoa;Bilateria;Protostomia;Ecdysozoa;Nematoda;Chromadorea;Rhabditida;Strongylida;Ancylostomatoidea;Ancylostomatidae;Ancylostomatinae;Ancylostoma;Ancylostoma ceylanicum;
-2.30259	284	g16432.t1	-	2e-06	-	-	-	-	-	2e-07	498986215	30.46	M_zeb	Maylandia zebra	Eukaryota_Metazoa	106582	;cellular organisms;Eukaryota;Opisthokonta;Metazoa;Eumetazoa;Bilateria;Deuterostomia;Chordata;Craniata;Vertebrata;Gnathostomata;Teleostomi;Euteleostomi;Actinopterygii;Actinopteri;Neopterygii;Teleostei;Osteoglossocephalai;Clupeocephala;Euteleosteomorpha;Neoteleostei;Eurypterygia;Ctenosquamata;Acanthomorphata;Euacanthomorphacea;Percomorphaceae;Ovalentaria;Cichlomorphae;Cichliformes;Cichlidae;Africa…
-2.30259	252	g16903.t1	-	-	-	-	-	2e-10	-	2e-11	645033610	33.73	N_vit	Nasonia vitripennis	Eukaryota_Metazoa	7425	;cellular organisms;Eukaryota;Opisthokonta;Metazoa;Eumetazoa;Bilateria;Protostomia;Ecdysozoa;Panarthropoda;Arthropoda;Mandibulata;Pancrustacea;Hexapoda;Insecta;Dicondylia;Pterygota;Neoptera;Endopterygota;Hymenoptera;Apocrita;Chaldicoidea group;Chalcidoidea;Pteromalidae;Pteromalinae;Nasonia;Nasonia vitripennis;
-2.30259	253	g17065.t1	-	1e-27	-	-	-	-	-	1e-28	308492772	41.14	C_rem	Caenorhabditis remanei	Eukaryota_Metazoa	31234	;cellular organisms;Eukaryota;Opisthokonta;Metazoa;Eumetazoa;Bilateria;Protostomia;Ecdysozoa;Nematoda;Chromadorea;Rhabditida;Rhabditoidea;Rhabditidae;Peloderinae;Caenorhabditis;Caenorhabditis remanei;
-2.30259	252	g17671.t1	-	-	-	-	3e-08	-	-	3e-09	156549758	28.4	N_vit	Nasonia vitripennis	Eukaryota_Metazoa	7425	;cellular organisms;Eukaryota;Opisthokonta;Metazoa;Eumetazoa;Bilateria;Protostomia;Ecdysozoa;Panarthropoda;Arthropoda;Mandibulata;Pancrustacea;Hexapoda;Insecta;Dicondylia;Pterygota;Neoptera;Endopterygota;Hymenoptera;Apocrita;Chaldicoidea group;Chalcidoidea;Pteromalidae;Pteromalinae;Nasonia;Nasonia vitripennis;
-2.30259	250	g23286.t1	-	-	-	-	-	-	1e-18	1e-19	119601082	44.79	H_sap	Homo sapiens	Eukaryota_Metazoa	9606	;cellular organisms;Eukaryota;Opisthokonta;Metazoa;Eumetazoa;Bilateria;Deuterostomia;Chordata;Craniata;Vertebrata;Gnathostomata;Teleostomi;Euteleostomi;Sarcopterygii;Dipnotetrapodomorpha;Tetrapoda;Amniota;Mammalia;Theria;Eutheria;Boreoeutheria;Euarchontoglires;Primates;Haplorrhini;Simiiformes;Catarrhini;Hominoidea;Hominidae;Homininae;Homo;Homo sapiens;
-2.30259	216	g23428.t1	-	-	-	-	-	-	2e-06	2e-07	432089474	29.36	M_dav	Myotis davidii	Eukaryota_Metazoa	225400	;cellular organisms;Eukaryota;Opisthokonta;Metazoa;Eumetazoa;Bilateria;Deuterostomia;Chordata;Craniata;Vertebrata;Gnathostomata;Teleostomi;Euteleostomi;Sarcopterygii;Dipnotetrapodomorpha;Tetrapoda;Amniota;Mammalia;Theria;Eutheria;Boreoeutheria;Laurasiatheria;Chiroptera;Microchiroptera;Vespertilionidae;Myotis;Myotis davidii;
-2.30259	14	g23717.t1	-	-	-	-	-	-	3e-06	3e-07	308511695	33.65	C_rem	Caenorhabditis remanei	Eukaryota_Metazoa	31234	;cellular organisms;Eukaryota;Opisthokonta;Metazoa;Eumetazoa;Bilateria;Protostomia;Ecdysozoa;Nematoda;Chromadorea;Rhabditida;Rhabditoidea;Rhabditidae;Peloderinae;Caenorhabditis;Caenorhabditis remanei;
-2.30259	250	g4841.t1	-	-	-	-	1e-09	-	-	1e-10	568268906	29.21	N_ame	Necator americanus	Eukaryota_Metazoa	51031	;cellular organisms;Eukaryota;Opisthokonta;Metazoa;Eumetazoa;Bilateria;Protostomia;Ecdysozoa;Nematoda;Chromadorea;Rhabditida;Strongylida;Ancylostomatoidea;Ancylostomatidae;Bunostominae;Necator;Necator americanus;
-2.30259	185	g8093.t1	-	-	-	-	2e-07	-	-	2e-08	642913328	27.78	T_cas	Tribolium castaneum	Eukaryota_Metazoa	7070	;cellular organisms;Eukaryota;Opisthokonta;Metazoa;Eumetazoa;Bilateria;Protostomia;Ecdysozoa;Panarthropoda;Arthropoda;Mandibulata;Pancrustacea;Hexapoda;Insecta;Dicondylia;Pterygota;Neoptera;Endopterygota;Coleoptera;Polyphaga;Cucujiformia;Tenebrionoidea;Tenebrionidae;Tenebrionidae incertae sedis;Tribolium;Tribolium castaneum;
-2.30259	252	g8309.t1	-	-	-	-	-	-	1e-12	1e-13	358338692	32.7	C_sin	Clonorchis sinensis	Eukaryota_Metazoa	79923	;cellular organisms;Eukaryota;Opisthokonta;Metazoa;Eumetazoa;Bilateria;Platyhelminthes;Trematoda;Digenea;Opisthorchiida;Opisthorchiata;Opisthorchiidae;Clonorchis;Clonorchis sinensis;
-2.40795	250	g10082.t1	-	-	-	-	-	-	1e-12	9e-14	478252183	28.83	D_pon	Dendroctonus ponderosae	Eukaryota_Metazoa	77166	;cellular organisms;Eukaryota;Opisthokonta;Metazoa;Eumetazoa;Bilateria;Protostomia;Ecdysozoa;Panarthropoda;Arthropoda;Mandibulata;Pancrustacea;Hexapoda;Insecta;Dicondylia;Pterygota;Neoptera;Endopterygota;Coleoptera;Polyphaga;Cucujiformia;Curculionoidea;Curculionidae;Scolytinae;Dendroctonus;Dendroctonus ponderosae;
-2.40795	250	g14092.t1	-	-	-	-	-	1e-18	-	9e-20	1480465	89.13	O_vol	Onchocerca volvulus	Eukaryota_Metazoa	6282	;cellular organisms;Eukaryota;Opisthokonta;Metazoa;Eumetazoa;Bilateria;Protostomia;Ecdysozoa;Nematoda;Chromadorea;Spirurida;Filarioidea;Onchocercidae;Onchocerca;Onchocerca volvulus;
-2.42037	95	g22479.t1	-	-	-	-	9e-06	-	-	8e-07	671413978	57.14	B_mal	Brugia malayi	Eukaryota_Metazoa	6279	;cellular organisms;Eukaryota;Opisthokonta;Metazoa;Eumetazoa;Bilateria;Protostomia;Ecdysozoa;Nematoda;Chromadorea;Spirurida;Filarioidea;Onchocercidae;Brugia;Brugia malayi;
-2.43612	251	g13655.t1	-	8e-07	-	-	-	-	-	7e-08	557750943	50.82	M_dom	Musca domestica	Eukaryota_Metazoa	7370	;cellular organisms;Eukaryota;Opisthokonta;Metazoa;Eumetazoa;Bilateria;Protostomia;Ecdysozoa;Panarthropoda;Arthropoda;Mandibulata;Pancrustacea;Hexapoda;Insecta;Dicondylia;Pterygota;Neoptera;Endopterygota;Diptera;Brachycera;Muscomorpha;Eremoneura;Cyclorrhapha;Schizophora;Calyptratae;Muscoidea;Muscidae;Muscinae;Muscini;Musca;Musca;Musca domestica;
-2.48491	414	g19111.t1	-	6e-14	-	-	-	-	-	5e-15	560117901	26.01	H_con	Haemonchus contortus	Eukaryota_Metazoa	6289	;cellular organisms;Eukaryota;Opisthokonta;Metazoa;Eumetazoa;Bilateria;Protostomia;Ecdysozoa;Nematoda;Chromadorea;Rhabditida;Strongylida;Trichostrongyloidea;Haemonchidae;Haemonchinae;Haemonchus;Haemonchus contortus;
-2.52573	250	g22728.t1	-	-	-	-	-	-	1e-38	8e-40	555701662	44.3	H_rob	Helobdella robusta	Eukaryota_Metazoa	6412	;cellular organisms;Eukaryota;Opisthokonta;Metazoa;Eumetazoa;Bilateria;Protostomia;Lophotrochozoa;Annelida;Clitellata;Hirudinida;Hirudinea;Rhynchobdellida;Glossiphoniidae;Helobdella;Helobdella robusta;
-2.52573	942	g9358.t1	-	-	-	-	-	-	1e-33	8e-35	591330389	32.95	Panth	Panthera tigris altaica	Eukaryota_Metazoa	74533	;cellular organisms;Eukaryota;Opisthokonta;Metazoa;Eumetazoa;Bilateria;Deuterostomia;Chordata;Craniata;Vertebrata;Gnathostomata;Teleostomi;Euteleostomi;Sarcopterygii;Dipnotetrapodomorpha;Tetrapoda;Amniota;Mammalia;Theria;Eutheria;Boreoeutheria;Laurasiatheria;Carnivora;Feliformia;Felidae;Pantherinae;Panthera;Panthera tigris;Panthera tigris altaica;
-2.52573	10	g13717.t1	-	-	-	-	-	0.0001	-	8e-06	402595065	21.74	W_ban	Wuchereria bancrofti	Eukaryota_Metazoa	6293	;cellular organisms;Eukaryota;Opisthokonta;Metazoa;Eumetazoa;Bilateria;Protostomia;Ecdysozoa;Nematoda;Chromadorea;Spirurida;Filarioidea;Onchocercidae;Wuchereria;Wuchereria bancrofti;
-2.52573	47	g2161.t1	-	1e-09	-	-	-	-	-	8e-11	669221253	22.67	T_tri	Trichuris trichiura	Eukaryota_Metazoa	36087	;cellular organisms;Eukaryota;Opisthokonta;Metazoa;Eumetazoa;Bilateria;Protostomia;Ecdysozoa;Nematoda;Enoplea;Dorylaimia;Trichocephalida;Trichuridae;Trichuris;Trichuris trichiura;
-2.52573	250	g609.t1	-	-	-	-	-	-	5e-12	4e-13	597895042	31.01	A_cey	Ancylostoma ceylanicum	Eukaryota_Metazoa	53326	;cellular organisms;Eukaryota;Opisthokonta;Metazoa;Eumetazoa;Bilateria;Protostomia;Ecdysozoa;Nematoda;Chromadorea;Rhabditida;Strongylida;Ancylostomatoidea;Ancylostomatidae;Ancylostomatinae;Ancylostoma;Ancylostoma ceylanicum;
-2.52573	250	g8539.t1	-	-	-	-	1e-07	-	-	8e-09	586535771	31.65	P_ale	Pteropus alecto	Eukaryota_Metazoa	9402	;cellular organisms;Eukaryota;Opisthokonta;Metazoa;Eumetazoa;Bilateria;Deuterostomia;Chordata;Craniata;Vertebrata;Gnathostomata;Teleostomi;Euteleostomi;Sarcopterygii;Dipnotetrapodomorpha;Tetrapoda;Amniota;Mammalia;Theria;Eutheria;Boreoeutheria;Laurasiatheria;Chiroptera;Megachiroptera;Pteropodidae;Pteropodinae;Pteropus;Pteropus alecto;
-2.52573	690	g9168.t1	-	-	-	-	-	-	1e-29	8e-31	617401483	30.07	P_for	Poecilia formosa	Eukaryota_Metazoa	48698	;cellular organisms;Eukaryota;Opisthokonta;Metazoa;Eumetazoa;Bilateria;Deuterostomia;Chordata;Craniata;Vertebrata;Gnathostomata;Teleostomi;Euteleostomi;Actinopterygii;Actinopteri;Neopterygii;Teleostei;Osteoglossocephalai;Clupeocephala;Euteleosteomorpha;Neoteleostei;Eurypterygia;Ctenosquamata;Acanthomorphata;Euacanthomorphacea;Percomorphaceae;Ovalentaria;Atherinomorphae;Cyprinodontiformes;Cyprinod…
-2.5539	9	g405.t1	-	-	-	-	-	9e-05	-	7e-06	195471706	21.97	D_yak	Drosophila yakuba	Eukaryota_Metazoa	7245	;cellular organisms;Eukaryota;Opisthokonta;Metazoa;Eumetazoa;Bilateria;Protostomia;Ecdysozoa;Panarthropoda;Arthropoda;Mandibulata;Pancrustacea;Hexapoda;Insecta;Dicondylia;Pterygota;Neoptera;Endopterygota;Diptera;Brachycera;Muscomorpha;Eremoneura;Cyclorrhapha;Schizophora;Acalyptratae;Ephydroidea;Drosophilidae;Drosophilinae;Drosophilini;Drosophilina;Drosophiliti;Drosophila;Sophophora;melanogaster g…
-2.59027	9	g19090.t1	-	-	-	-	-	0.0004	-	3e-05	597890621	44.83	A_cey	Ancylostoma ceylanicum	Eukaryota_Metazoa	53326	;cellular organisms;Eukaryota;Opisthokonta;Metazoa;Eumetazoa;Bilateria;Protostomia;Ecdysozoa;Nematoda;Chromadorea;Rhabditida;Strongylida;Ancylostomatoidea;Ancylostomatidae;Ancylostomatinae;Ancylostoma;Ancylostoma ceylanicum;
-2.59027	43	g7959.t1	-	-	-	-	4e-05	-	-	3e-06	560121461	29.79	H_con	Haemonchus contortus	Eukaryota_Metazoa	6289	;cellular organisms;Eukaryota;Opisthokonta;Metazoa;Eumetazoa;Bilateria;Protostomia;Ecdysozoa;Nematoda;Chromadorea;Rhabditida;Strongylida;Trichostrongyloidea;Haemonchidae;Haemonchinae;Haemonchus;Haemonchus contortus;
-2.59027	145	g8093.t2	-	-	-	-	4e-07	-	-	3e-08	642913328	27.78	T_cas	Tribolium castaneum	Eukaryota_Metazoa	7070	;cellular organisms;Eukaryota;Opisthokonta;Metazoa;Eumetazoa;Bilateria;Protostomia;Ecdysozoa;Panarthropoda;Arthropoda;Mandibulata;Pancrustacea;Hexapoda;Insecta;Dicondylia;Pterygota;Neoptera;Endopterygota;Coleoptera;Polyphaga;Cucujiformia;Tenebrionoidea;Tenebrionidae;Tenebrionidae incertae sedis;Tribolium;Tribolium castaneum;
-2.65926	255	g23044.t3	-	1e-22	-	-	-	-	-	7e-24	307172642	33.08	C_flo	Camponotus floridanus	Eukaryota_Metazoa	104421	;cellular organisms;Eukaryota;Opisthokonta;Metazoa;Eumetazoa;Bilateria;Protostomia;Ecdysozoa;Panarthropoda;Arthropoda;Mandibulata;Pancrustacea;Hexapoda;Insecta;Dicondylia;Pterygota;Neoptera;Endopterygota;Hymenoptera;Apocrita;Aculeata;Vespoidea;Formicidae;Formicinae;Camponotini;Camponotus;Camponotus floridanus;
-2.65926	255	g681.t1	-	-	-	-	-	-	1e-33	7e-35	170588831	25.93	B_mal	Brugia malayi	Eukaryota_Metazoa	6279	;cellular organisms;Eukaryota;Opisthokonta;Metazoa;Eumetazoa;Bilateria;Protostomia;Ecdysozoa;Nematoda;Chromadorea;Spirurida;Filarioidea;Onchocercidae;Brugia;Brugia malayi;
-2.70805	2	g339.t1	-	-	-	-	0.0006	-	-	4e-05	341889948	31.65	C_bre	Caenorhabditis brenneri	Eukaryota_Metazoa	135651	;cellular organisms;Eukaryota;Opisthokonta;Metazoa;Eumetazoa;Bilateria;Protostomia;Ecdysozoa;Nematoda;Chromadorea;Rhabditida;Rhabditoidea;Rhabditidae;Peloderinae;Caenorhabditis;Caenorhabditis brenneri;
-2.70805	62	g11149.t3	-	-	-	-	-	-	3e-11	2e-12	383852228	25.27	M_rot	Megachile rotundata	Eukaryota_Metazoa	143995	;cellular organisms;Eukaryota;Opisthokonta;Metazoa;Eumetazoa;Bilateria;Protostomia;Ecdysozoa;Panarthropoda;Arthropoda;Mandibulata;Pancrustacea;Hexapoda;Insecta;Dicondylia;Pterygota;Neoptera;Endopterygota;Hymenoptera;Apocrita;Aculeata;Apoidea;Megachilidae;Megachilinae;Megachilini;Megachile;Megachile rotundata;
-2.70805	251	g12479.t1	-	3e-09	-	-	-	-	-	2e-10	297467143	28.85	B_tau	Bos taurus	Eukaryota_Metazoa	9913	;cellular organisms;Eukaryota;Opisthokonta;Metazoa;Eumetazoa;Bilateria;Deuterostomia;Chordata;Craniata;Vertebrata;Gnathostomata;Teleostomi;Euteleostomi;Sarcopterygii;Dipnotetrapodomorpha;Tetrapoda;Amniota;Mammalia;Theria;Eutheria;Boreoeutheria;Laurasiatheria;Cetartiodactyla;Ruminantia;Pecora;Bovidae;Bovinae;Bos;Bos taurus;
-2.70805	125	g23109.t1	-	-	-	-	-	-	9e-07	6e-08	341875331	36.23	C_bre	Caenorhabditis brenneri	Eukaryota_Metazoa	135651	;cellular organisms;Eukaryota;Opisthokonta;Metazoa;Eumetazoa;Bilateria;Protostomia;Ecdysozoa;Nematoda;Chromadorea;Rhabditida;Rhabditoidea;Rhabditidae;Peloderinae;Caenorhabditis;Caenorhabditis brenneri;
-2.70805	253	g763.t1	-	-	-	-	-	-	3e-12	2e-13	308479231	47.73	C_rem	Caenorhabditis remanei	Eukaryota_Metazoa	31234	;cellular organisms;Eukaryota;Opisthokonta;Metazoa;Eumetazoa;Bilateria;Protostomia;Ecdysozoa;Nematoda;Chromadorea;Rhabditida;Rhabditoidea;Rhabditidae;Peloderinae;Caenorhabditis;Caenorhabditis remanei;
-2.70805	250	g4820.t1	-	-	-	-	-	3e-45	-	2e-46	560133681	27.49	H_con	Haemonchus contortus	Eukaryota_Metazoa	6289	;cellular organisms;Eukaryota;Opisthokonta;Metazoa;Eumetazoa;Bilateria;Protostomia;Ecdysozoa;Nematoda;Chromadorea;Rhabditida;Strongylida;Trichostrongyloidea;Haemonchidae;Haemonchinae;Haemonchus;Haemonchus contortus;
-2.81341	5	g9286.t1	-	-	-	-	0.0005	-	-	3e-05	641670455	23.74	A_pis	Acyrthosiphon pisum	Eukaryota_Metazoa	7029	;cellular organisms;Eukaryota;Opisthokonta;Metazoa;Eumetazoa;Bilateria;Protostomia;Ecdysozoa;Panarthropoda;Arthropoda;Mandibulata;Pancrustacea;Hexapoda;Insecta;Dicondylia;Pterygota;Neoptera;Paraneoptera;Hemiptera;Sternorrhyncha;Aphidiformes;Aphidomorpha;Aphidoidea;Aphididae;Aphidinae;Macrosiphini;Acyrthosiphon;Acyrthosiphon pisum;
-2.81341	39	g12352.t1	-	-	-	-	-	0.0001	-	6e-06	551503193	29.53	X_mac	Xiphophorus maculatus	Eukaryota_Metazoa	8083	;cellular organisms;Eukaryota;Opisthokonta;Metazoa;Eumetazoa;Bilateria;Deuterostomia;Chordata;Craniata;Vertebrata;Gnathostomata;Teleostomi;Euteleostomi;Actinopterygii;Actinopteri;Neopterygii;Teleostei;Osteoglossocephalai;Clupeocephala;Euteleosteomorpha;Neoteleostei;Eurypterygia;Ctenosquamata;Acanthomorphata;Euacanthomorphacea;Percomorphaceae;Ovalentaria;Atherinomorphae;Cyprinodontiformes;Cyprinod…
-2.81341	255	g20557.t1	-	5e-08	-	-	-	-	-	3e-09	71981701	44.12	C_ele	Caenorhabditis elegans	Eukaryota_Metazoa	6239	;cellular organisms;Eukaryota;Opisthokonta;Metazoa;Eumetazoa;Bilateria;Protostomia;Ecdysozoa;Nematoda;Chromadorea;Rhabditida;Rhabditoidea;Rhabditidae;Peloderinae;Caenorhabditis;Caenorhabditis elegans;
-2.81341	12	g3666.t1	-	-	-	-	0.0005	-	-	3e-05	17552682	24.43	C_ele	Caenorhabditis elegans	Eukaryota_Metazoa	6239	;cellular organisms;Eukaryota;Opisthokonta;Metazoa;Eumetazoa;Bilateria;Protostomia;Ecdysozoa;Nematoda;Chromadorea;Rhabditida;Rhabditoidea;Rhabditidae;Peloderinae;Caenorhabditis;Caenorhabditis elegans;
-2.81341	250	g21284.t1	-	-	-	-	-	-	5e-85	3e-86	657801888	65.1	C_sem	Cynoglossus semilaevis	Eukaryota_Metazoa	244447	;cellular organisms;Eukaryota;Opisthokonta;Metazoa;Eumetazoa;Bilateria;Deuterostomia;Chordata;Craniata;Vertebrata;Gnathostomata;Teleostomi;Euteleostomi;Actinopterygii;Actinopteri;Neopterygii;Teleostei;Osteoglossocephalai;Clupeocephala;Euteleosteomorpha;Neoteleostei;Eurypterygia;Ctenosquamata;Acanthomorphata;Euacanthomorphacea;Percomorphaceae;Carangimorphariae;Pleuronectiformes;Pleuronectoidei;Cyn…
-2.89037	251	g7041.t1	-	9e-20	-	-	-	-	-	5e-21	332019467	29.06	A_ech	Acromyrmex echinatior	Eukaryota_Metazoa	103372	;cellular organisms;Eukaryota;Opisthokonta;Metazoa;Eumetazoa;Bilateria;Protostomia;Ecdysozoa;Panarthropoda;Arthropoda;Mandibulata;Pancrustacea;Hexapoda;Insecta;Dicondylia;Pterygota;Neoptera;Endopterygota;Hymenoptera;Apocrita;Aculeata;Vespoidea;Formicidae;Myrmicinae;Attini;Acromyrmex;Acromyrmex echinatior;
-2.89037	250	g17855.t1	-	-	-	-	-	9e-53	-	5e-54	635103078	36.45	C_sab	Chlorocebus sabaeus	Eukaryota_Metazoa	60711	;cellular organisms;Eukaryota;Opisthokonta;Metazoa;Eumetazoa;Bilateria;Deuterostomia;Chordata;Craniata;Vertebrata;Gnathostomata;Teleostomi;Euteleostomi;Sarcopterygii;Dipnotetrapodomorpha;Tetrapoda;Amniota;Mammalia;Theria;Eutheria;Boreoeutheria;Euarchontoglires;Primates;Haplorrhini;Simiiformes;Catarrhini;Cercopithecoidea;Cercopithecidae;Cercopithecinae;Chlorocebus;Chlorocebus sabaeus;
-2.99573	250	g19573.t1	-	-	-	-	-	4e-70	-	2e-71	524906209	36.42	A_cal	Aplysia californica	Eukaryota_Metazoa	6500	;cellular organisms;Eukaryota;Opisthokonta;Metazoa;Eumetazoa;Bilateria;Protostomia;Lophotrochozoa;Mollusca;Gastropoda;Heterobranchia;Euthyneura;Euopisthobranchia;Aplysiomorpha;Aplysioidea;Aplysiidae;Aplysia;Aplysia californica;
-2.99573	250	g2687.t1	-	-	-	-	-	-	2e-77	1e-78	560995971	79.45	V_pac	Vicugna pacos	Eukaryota_Metazoa	30538	;cellular organisms;Eukaryota;Opisthokonta;Metazoa;Eumetazoa;Bilateria;Deuterostomia;Chordata;Craniata;Vertebrata;Gnathostomata;Teleostomi;Euteleostomi;Sarcopterygii;Dipnotetrapodomorpha;Tetrapoda;Amniota;Mammalia;Theria;Eutheria;Boreoeutheria;Laurasiatheria;Cetartiodactyla;Tylopoda;Camelidae;Vicugna;Vicugna pacos;
-2.99573	254	g24082.t1	-	-	-	-	4e-47	-	-	2e-48	5231178	35.24	H_pos	Hypera postica	Eukaryota_Metazoa	36757	;cellular organisms;Eukaryota;Opisthokonta;Metazoa;Eumetazoa;Bilateria;Protostomia;Ecdysozoa;Panarthropoda;Arthropoda;Mandibulata;Pancrustacea;Hexapoda;Insecta;Dicondylia;Pterygota;Neoptera;Endopterygota;Coleoptera;Polyphaga;Cucujiformia;Curculionoidea;Curculionidae;Hyperinae;Hypera;Hypera postica;
-2.99573	137	g516.t1	-	-	-	-	-	-	2e-09	1e-10	402589256	37.62	W_ban	Wuchereria bancrofti	Eukaryota_Metazoa	6293	;cellular organisms;Eukaryota;Opisthokonta;Metazoa;Eumetazoa;Bilateria;Protostomia;Ecdysozoa;Nematoda;Chromadorea;Spirurida;Filarioidea;Onchocercidae;Wuchereria;Wuchereria bancrofti;
-2.99573	238	g9372.t1	-	-	-	-	2e-06	-	-	1e-07	339251690	30.23	T_spi	Trichinella spiralis	Eukaryota_Metazoa	6334	;cellular organisms;Eukaryota;Opisthokonta;Metazoa;Eumetazoa;Bilateria;Protostomia;Ecdysozoa;Nematoda;Enoplea;Dorylaimia;Trichocephalida;Trichinellidae;Trichinella;Trichinella spiralis;
-2.99573	260	g11556.t1	-	2e-07	-	-	-	-	-	1e-08	507543519	49.3	J_jac	Jaculus jaculus	Eukaryota_Metazoa	51337	;cellular organisms;Eukaryota;Opisthokonta;Metazoa;Eumetazoa;Bilateria;Deuterostomia;Chordata;Craniata;Vertebrata;Gnathostomata;Teleostomi;Euteleostomi;Sarcopterygii;Dipnotetrapodomorpha;Tetrapoda;Amniota;Mammalia;Theria;Eutheria;Boreoeutheria;Euarchontoglires;Glires;Rodentia;Sciurognathi;Dipodidae;Dipodinae;Jaculus;Jaculus jaculus;
-2.99573	226	g18317.t1	-	-	-	-	-	-	4e-09	2e-10	325303640	39.66	A_var	Amblyomma variegatum	Eukaryota_Metazoa	34610	;cellular organisms;Eukaryota;Opisthokonta;Metazoa;Eumetazoa;Bilateria;Protostomia;Ecdysozoa;Panarthropoda;Arthropoda;Chelicerata;Arachnida;Acari;Parasitiformes;Ixodida;Ixodoidea;Ixodidae;Amblyomminae;Amblyomma;Amblyomma variegatum;
-2.99573	38	g20869.t2	-	-	-	-	4e-05	-	-	2e-06	532049144	36.17	M_och	Microtus ochrogaster	Eukaryota_Metazoa	79684	;cellular organisms;Eukaryota;Opisthokonta;Metazoa;Eumetazoa;Bilateria;Deuterostomia;Chordata;Craniata;Vertebrata;Gnathostomata;Teleostomi;Euteleostomi;Sarcopterygii;Dipnotetrapodomorpha;Tetrapoda;Amniota;Mammalia;Theria;Eutheria;Boreoeutheria;Euarchontoglires;Glires;Rodentia;Sciurognathi;Muroidea;Cricetidae;Arvicolinae;Microtus;Microtus ochrogaster;
-2.99573	38	g20869.t1	-	-	-	-	4e-05	-	-	2e-06	532049144	36.17	M_och	Microtus ochrogaster	Eukaryota_Metazoa	79684	;cellular organisms;Eukaryota;Opisthokonta;Metazoa;Eumetazoa;Bilateria;Deuterostomia;Chordata;Craniata;Vertebrata;Gnathostomata;Teleostomi;Euteleostomi;Sarcopterygii;Dipnotetrapodomorpha;Tetrapoda;Amniota;Mammalia;Theria;Eutheria;Boreoeutheria;Euarchontoglires;Glires;Rodentia;Sciurognathi;Muroidea;Cricetidae;Arvicolinae;Microtus;Microtus ochrogaster;
-2.99573	3	g21309.t1	-	1e-05	-	-	-	-	-	5e-07	557015885	48.86	L_cha	Latimeria chalumnae	Eukaryota_Metazoa	7897	;cellular organisms;Eukaryota;Opisthokonta;Metazoa;Eumetazoa;Bilateria;Deuterostomia;Chordata;Craniata;Vertebrata;Gnathostomata;Teleostomi;Euteleostomi;Sarcopterygii;Coelacanthimorpha;Coelacanthiformes;Coelacanthidae;Latimeria;Latimeria chalumnae;
-2.99573	376	g21317.t1	-	-	-	-	2e-09	-	-	1e-10	532049144	35.2	M_och	Microtus ochrogaster	Eukaryota_Metazoa	79684	;cellular organisms;Eukaryota;Opisthokonta;Metazoa;Eumetazoa;Bilateria;Deuterostomia;Chordata;Craniata;Vertebrata;Gnathostomata;Teleostomi;Euteleostomi;Sarcopterygii;Dipnotetrapodomorpha;Tetrapoda;Amniota;Mammalia;Theria;Eutheria;Boreoeutheria;Euarchontoglires;Glires;Rodentia;Sciurognathi;Muroidea;Cricetidae;Arvicolinae;Microtus;Microtus ochrogaster;
-2.99573	375	g21317.t2	-	-	-	-	2e-09	-	-	1e-10	532049144	35.2	M_och	Microtus ochrogaster	Eukaryota_Metazoa	79684	;cellular organisms;Eukaryota;Opisthokonta;Metazoa;Eumetazoa;Bilateria;Deuterostomia;Chordata;Craniata;Vertebrata;Gnathostomata;Teleostomi;Euteleostomi;Sarcopterygii;Dipnotetrapodomorpha;Tetrapoda;Amniota;Mammalia;Theria;Eutheria;Boreoeutheria;Euarchontoglires;Glires;Rodentia;Sciurognathi;Muroidea;Cricetidae;Arvicolinae;Microtus;Microtus ochrogaster;
-2.99573	254	g23044.t2	-	2e-23	-	-	-	-	-	1e-24	307172642	33.33	C_flo	Camponotus floridanus	Eukaryota_Metazoa	104421	;cellular organisms;Eukaryota;Opisthokonta;Metazoa;Eumetazoa;Bilateria;Protostomia;Ecdysozoa;Panarthropoda;Arthropoda;Mandibulata;Pancrustacea;Hexapoda;Insecta;Dicondylia;Pterygota;Neoptera;Endopterygota;Hymenoptera;Apocrita;Aculeata;Vespoidea;Formicidae;Formicinae;Camponotini;Camponotus;Camponotus floridanus;
-2.99573	29	g3148.t1	-	-	-	-	-	-	1e-07	5e-09	542193510	28.46	O_nil	Oreochromis niloticus	Eukaryota_Metazoa	8128	;cellular organisms;Eukaryota;Opisthokonta;Metazoa;Eumetazoa;Bilateria;Deuterostomia;Chordata;Craniata;Vertebrata;Gnathostomata;Teleostomi;Euteleostomi;Actinopterygii;Actinopteri;Neopterygii;Teleostei;Osteoglossocephalai;Clupeocephala;Euteleosteomorpha;Neoteleostei;Eurypterygia;Ctenosquamata;Acanthomorphata;Euacanthomorphacea;Percomorphaceae;Ovalentaria;Cichlomorphae;Cichliformes;Cichlidae;Africa…
-2.99573	250	g5523.t1	-	-	-	-	-	2e-09	-	1e-10	597865114	38.04	A_cey	Ancylostoma ceylanicum	Eukaryota_Metazoa	53326	;cellular organisms;Eukaryota;Opisthokonta;Metazoa;Eumetazoa;Bilateria;Protostomia;Ecdysozoa;Nematoda;Chromadorea;Rhabditida;Strongylida;Ancylostomatoidea;Ancylostomatidae;Ancylostomatinae;Ancylostoma;Ancylostoma ceylanicum;
-2.99573	250	g5958.t1	-	-	-	-	-	2e-16	-	1e-17	560118485	40	H_con	Haemonchus contortus	Eukaryota_Metazoa	6289	;cellular organisms;Eukaryota;Opisthokonta;Metazoa;Eumetazoa;Bilateria;Protostomia;Ecdysozoa;Nematoda;Chromadorea;Rhabditida;Strongylida;Trichostrongyloidea;Haemonchidae;Haemonchinae;Haemonchus;Haemonchus contortus;
-2.99573	138	g8102.t1	-	1e-08	-	-	-	-	-	5e-10	524864046	32.09	A_cal	Aplysia californica	Eukaryota_Metazoa	6500	;cellular organisms;Eukaryota;Opisthokonta;Metazoa;Eumetazoa;Bilateria;Protostomia;Lophotrochozoa;Mollusca;Gastropoda;Heterobranchia;Euthyneura;Euopisthobranchia;Aplysiomorpha;Aplysioidea;Aplysiidae;Aplysia;Aplysia californica;
-2.99573	250	g8786.t1	-	-	-	-	-	4e-25	-	2e-26	443701749	64.56	C_tel	Capitella teleta	Eukaryota_Metazoa	283909	;cellular organisms;Eukaryota;Opisthokonta;Metazoa;Eumetazoa;Bilateria;Protostomia;Lophotrochozoa;Annelida;Polychaeta;Scolecida;Capitellida;Capitellidae;Capitella;Capitella teleta;
-2.99573	250	g22728.t2	-	-	-	-	-	-	2e-36	1e-37	358338843	49.28	C_sin	Clonorchis sinensis	Eukaryota_Metazoa	79923	;cellular organisms;Eukaryota;Opisthokonta;Metazoa;Eumetazoa;Bilateria;Platyhelminthes;Trematoda;Digenea;Opisthorchiida;Opisthorchiata;Opisthorchiidae;Clonorchis;Clonorchis sinensis;
-2.99573	250	g7351.t3	-	-	-	-	2e-15	-	-	1e-16	597882964	67.21	A_cey	Ancylostoma ceylanicum	Eukaryota_Metazoa	53326	;cellular organisms;Eukaryota;Opisthokonta;Metazoa;Eumetazoa;Bilateria;Protostomia;Ecdysozoa;Nematoda;Chromadorea;Rhabditida;Strongylida;Ancylostomatoidea;Ancylostomatidae;Ancylostomatinae;Ancylostoma;Ancylostoma ceylanicum;
-3.10109	250	g14639.t1	-	-	-	-	-	-	2e-16	9e-18	170593187	62.5	B_mal	Brugia malayi	Eukaryota_Metazoa	6279	;cellular organisms;Eukaryota;Opisthokonta;Metazoa;Eumetazoa;Bilateria;Protostomia;Ecdysozoa;Nematoda;Chromadorea;Spirurida;Filarioidea;Onchocercidae;Brugia;Brugia malayi;
-3.14988	250	g4048.t1	-	-	-	-	7e-62	-	-	3e-63	551504991	34.08	X_mac	Xiphophorus maculatus	Eukaryota_Metazoa	8083	;cellular organisms;Eukaryota;Opisthokonta;Metazoa;Eumetazoa;Bilateria;Deuterostomia;Chordata;Craniata;Vertebrata;Gnathostomata;Teleostomi;Euteleostomi;Actinopterygii;Actinopteri;Neopterygii;Teleostei;Osteoglossocephalai;Clupeocephala;Euteleosteomorpha;Neoteleostei;Eurypterygia;Ctenosquamata;Acanthomorphata;Euacanthomorphacea;Percomorphaceae;Ovalentaria;Atherinomorphae;Cyprinodontiformes;Cyprinod…
-3.21888	250	g340.t1	-	-	-	-	2e-09	-	-	8e-11	339251690	25.37	T_spi	Trichinella spiralis	Eukaryota_Metazoa	6334	;cellular organisms;Eukaryota;Opisthokonta;Metazoa;Eumetazoa;Bilateria;Protostomia;Ecdysozoa;Nematoda;Enoplea;Dorylaimia;Trichocephalida;Trichinellidae;Trichinella;Trichinella spiralis;
-3.21888	164	g11223.t1	-	-	-	-	1e-06	-	-	4e-08	568292832	28.79	N_ame	Necator americanus	Eukaryota_Metazoa	51031	;cellular organisms;Eukaryota;Opisthokonta;Metazoa;Eumetazoa;Bilateria;Protostomia;Ecdysozoa;Nematoda;Chromadorea;Rhabditida;Strongylida;Ancylostomatoidea;Ancylostomatidae;Bunostominae;Necator;Necator americanus;
-3.21888	250	g15194.t1	-	-	-	-	-	5e-09	-	2e-10	498924913	43.75	C_cap	Ceratitis capitata	Eukaryota_Metazoa	7213	;cellular organisms;Eukaryota;Opisthokonta;Metazoa;Eumetazoa;Bilateria;Protostomia;Ecdysozoa;Panarthropoda;Arthropoda;Mandibulata;Pancrustacea;Hexapoda;Insecta;Dicondylia;Pterygota;Neoptera;Endopterygota;Diptera;Brachycera;Muscomorpha;Eremoneura;Cyclorrhapha;Schizophora;Acalyptratae;Tephritoidea;Tephritidae;Dacinae;Ceratitidini;Ceratitis;Ceratitis;Ceratitis capitata;
-3.21888	38	g18912.t1	-	1e-05	-	-	-	-	-	4e-07	555694440	36.62	H_rob	Helobdella robusta	Eukaryota_Metazoa	6412	;cellular organisms;Eukaryota;Opisthokonta;Metazoa;Eumetazoa;Bilateria;Protostomia;Lophotrochozoa;Annelida;Clitellata;Hirudinida;Hirudinea;Rhynchobdellida;Glossiphoniidae;Helobdella;Helobdella robusta;
-3.21888	250	g4731.t1	-	-	-	-	1e-06	-	-	4e-08	391332901	26.05	M_occ	Metaseiulus occidentalis	Eukaryota_Metazoa	34638	;cellular organisms;Eukaryota;Opisthokonta;Metazoa;Eumetazoa;Bilateria;Protostomia;Ecdysozoa;Panarthropoda;Arthropoda;Chelicerata;Arachnida;Acari;Parasitiformes;Mesostigmata;Monogynaspida;Dermanyssina;Phytoseioidea;Phytoseiidae;Typhlodrominae;Metaseiulus;Metaseiulus occidentalis;
-3.21888	251	g4986.t1	-	-	-	-	1e-18	-	-	4e-20	308502163	36.36	C_rem	Caenorhabditis remanei	Eukaryota_Metazoa	31234	;cellular organisms;Eukaryota;Opisthokonta;Metazoa;Eumetazoa;Bilateria;Protostomia;Ecdysozoa;Nematoda;Chromadorea;Rhabditida;Rhabditoidea;Rhabditidae;Peloderinae;Caenorhabditis;Caenorhabditis remanei;
-3.21888	466	g13137.t1	-	-	-	-	-	5e-36	-	2e-37	669310553	54.48	T_sui	Trichuris suis	Eukaryota_Metazoa	68888	;cellular organisms;Eukaryota;Opisthokonta;Metazoa;Eumetazoa;Bilateria;Protostomia;Ecdysozoa;Nematoda;Enoplea;Dorylaimia;Trichocephalida;Trichuridae;Trichuris;Trichuris suis;
-3.21888	498	g7033.t1	-	-	-	-	-	2e-45	-	8e-47	560140600	28.86	H_con	Haemonchus contortus	Eukaryota_Metazoa	6289	;cellular organisms;Eukaryota;Opisthokonta;Metazoa;Eumetazoa;Bilateria;Protostomia;Ecdysozoa;Nematoda;Chromadorea;Rhabditida;Strongylida;Trichostrongyloidea;Haemonchidae;Haemonchinae;Haemonchus;Haemonchus contortus;
-3.21888	250	g17682.t1	-	-	-	-	-	-	1e-114	4e-116	541046353	62.78	A_suu	Ascaris suum	Eukaryota_Metazoa	6253	;cellular organisms;Eukaryota;Opisthokonta;Metazoa;Eumetazoa;Bilateria;Protostomia;Ecdysozoa;Nematoda;Chromadorea;Ascaridida;Ascaridoidea;Ascarididae;Ascaris;Ascaris suum;
-3.28341	254	g1778.t1	-	-	-	-	-	-	8e-32	3e-33	170574682	29.81	B_mal	Brugia malayi	Eukaryota_Metazoa	6279	;cellular organisms;Eukaryota;Opisthokonta;Metazoa;Eumetazoa;Bilateria;Protostomia;Ecdysozoa;Nematoda;Chromadorea;Spirurida;Filarioidea;Onchocercidae;Brugia;Brugia malayi;
-3.28341	266	g7047.t1	-	-	-	-	-	8e-14	-	3e-15	573877176	31.92	L_ocu	Lepisosteus oculatus	Eukaryota_Metazoa	7918	;cellular organisms;Eukaryota;Opisthokonta;Metazoa;Eumetazoa;Bilateria;Deuterostomia;Chordata;Craniata;Vertebrata;Gnathostomata;Teleostomi;Euteleostomi;Actinopterygii;Actinopteri;Neopterygii;Holostei;Semionotiformes;Lepisosteidae;Lepisosteus;Lepisosteus oculatus;
-3.35241	250	g13143.t1	-	-	-	-	2e-09	-	-	7e-11	156549758	27.07	N_vit	Nasonia vitripennis	Eukaryota_Metazoa	7425	;cellular organisms;Eukaryota;Opisthokonta;Metazoa;Eumetazoa;Bilateria;Protostomia;Ecdysozoa;Panarthropoda;Arthropoda;Mandibulata;Pancrustacea;Hexapoda;Insecta;Dicondylia;Pterygota;Neoptera;Endopterygota;Hymenoptera;Apocrita;Chaldicoidea group;Chalcidoidea;Pteromalidae;Pteromalinae;Nasonia;Nasonia vitripennis;
-3.35241	250	g17746.t2	-	-	-	-	-	-	2e-90	7e-92	557265630	53.44	A_sin	Alligator sinensis	Eukaryota_Metazoa	38654	;cellular organisms;Eukaryota;Opisthokonta;Metazoa;Eumetazoa;Bilateria;Deuterostomia;Chordata;Craniata;Vertebrata;Gnathostomata;Teleostomi;Euteleostomi;Sarcopterygii;Dipnotetrapodomorpha;Tetrapoda;Amniota;Sauropsida;Sauria;Testudines + Archosauria group;Archosauria;Crocodylia;Alligatoridae;Alligatorinae;Alligator;Alligator sinensis;
-3.35241	251	g22174.t1	-	-	-	-	-	-	2e-15	7e-17	357612273	46.43	D_ple	Danaus plexippus	Eukaryota_Metazoa	13037	;cellular organisms;Eukaryota;Opisthokonta;Metazoa;Eumetazoa;Bilateria;Protostomia;Ecdysozoa;Panarthropoda;Arthropoda;Mandibulata;Pancrustacea;Hexapoda;Insecta;Dicondylia;Pterygota;Neoptera;Endopterygota;Amphiesmenoptera;Lepidoptera;Glossata;Neolepidoptera;Heteroneura;Ditrysia;Obtectomera;Papilionoidea;Nymphalidae;Danainae;Danaini;Danaina;Danaus;Danaus;Danaus plexippus;
-3.4012	250	g16185.t1	-	-	-	-	-	-	9e-63	3e-64	671408233	35.23	B_mal	Brugia malayi	Eukaryota_Metazoa	6279	;cellular organisms;Eukaryota;Opisthokonta;Metazoa;Eumetazoa;Bilateria;Protostomia;Ecdysozoa;Nematoda;Chromadorea;Spirurida;Filarioidea;Onchocercidae;Brugia;Brugia malayi;
-3.4012	24	g13733.t1	-	-	-	-	-	3e-05	-	1e-06	326928352	32.32	M_gal	Meleagris gallopavo	Eukaryota_Metazoa	9103	;cellular organisms;Eukaryota;Opisthokonta;Metazoa;Eumetazoa;Bilateria;Deuterostomia;Chordata;Craniata;Vertebrata;Gnathostomata;Teleostomi;Euteleostomi;Sarcopterygii;Dipnotetrapodomorpha;Tetrapoda;Amniota;Sauropsida;Sauria;Testudines + Archosauria group;Archosauria;Dinosauria;Saurischia;Theropoda;Coelurosauria;Aves;Neognathae;Galliformes;Phasianidae;Meleagridinae;Meleagris;Meleagris gallopavo;
-3.4012	141	g14377.t1	-	-	-	-	-	3e-09	-	1e-10	345489814	25.17	N_vit	Nasonia vitripennis	Eukaryota_Metazoa	7425	;cellular organisms;Eukaryota;Opisthokonta;Metazoa;Eumetazoa;Bilateria;Protostomia;Ecdysozoa;Panarthropoda;Arthropoda;Mandibulata;Pancrustacea;Hexapoda;Insecta;Dicondylia;Pterygota;Neoptera;Endopterygota;Hymenoptera;Apocrita;Chaldicoidea group;Chalcidoidea;Pteromalidae;Pteromalinae;Nasonia;Nasonia vitripennis;
-3.4012	17	g18480.t1	-	-	-	-	6e-05	-	-	2e-06	541046618	25.36	A_suu	Ascaris suum	Eukaryota_Metazoa	6253	;cellular organisms;Eukaryota;Opisthokonta;Metazoa;Eumetazoa;Bilateria;Protostomia;Ecdysozoa;Nematoda;Chromadorea;Ascaridida;Ascaridoidea;Ascarididae;Ascaris;Ascaris suum;
-3.4012	250	g24013.t1	-	-	-	-	-	3e-22	-	1e-23	196004274	32.39	T_adh	Trichoplax adhaerens	Eukaryota_Metazoa	10228	;cellular organisms;Eukaryota;Opisthokonta;Metazoa;Placozoa;Trichoplax;Trichoplax adhaerens;
-3.4012	250	g6236.t1	-	-	-	-	-	-	9e-33	3e-34	597856696	34.91	A_cey	Ancylostoma ceylanicum	Eukaryota_Metazoa	53326	;cellular organisms;Eukaryota;Opisthokonta;Metazoa;Eumetazoa;Bilateria;Protostomia;Ecdysozoa;Nematoda;Chromadorea;Rhabditida;Strongylida;Ancylostomatoidea;Ancylostomatidae;Ancylostomatinae;Ancylostoma;Ancylostoma ceylanicum;
-3.4012	5	g6530.t1	-	-	-	-	-	-	0.0006	2e-05	327265105	43.48	A_car	Anolis carolinensis	Eukaryota_Metazoa	28377	;cellular organisms;Eukaryota;Opisthokonta;Metazoa;Eumetazoa;Bilateria;Deuterostomia;Chordata;Craniata;Vertebrata;Gnathostomata;Teleostomi;Euteleostomi;Sarcopterygii;Dipnotetrapodomorpha;Tetrapoda;Amniota;Sauropsida;Sauria;Lepidosauria;Squamata;Bifurcata;Unidentata;Episquamata;Toxicofera;Iguania;Iguanidae;Polychrotinae;Anolis;Anolis carolinensis;
-3.4012	267	g8844.t1	-	-	-	-	-	3e-07	-	1e-08	904102	47.62	D_mel	Drosophila melanogaster	Eukaryota_Metazoa	7227	;cellular organisms;Eukaryota;Opisthokonta;Metazoa;Eumetazoa;Bilateria;Protostomia;Ecdysozoa;Panarthropoda;Arthropoda;Mandibulata;Pancrustacea;Hexapoda;Insecta;Dicondylia;Pterygota;Neoptera;Endopterygota;Diptera;Brachycera;Muscomorpha;Eremoneura;Cyclorrhapha;Schizophora;Acalyptratae;Ephydroidea;Drosophilidae;Drosophilinae;Drosophilini;Drosophilina;Drosophiliti;Drosophila;Sophophora;melanogaster g…
-3.4012	250	g17746.t1	-	-	-	-	-	-	3e-90	1e-91	557265630	53.44	A_sin	Alligator sinensis	Eukaryota_Metazoa	38654	;cellular organisms;Eukaryota;Opisthokonta;Metazoa;Eumetazoa;Bilateria;Deuterostomia;Chordata;Craniata;Vertebrata;Gnathostomata;Teleostomi;Euteleostomi;Sarcopterygii;Dipnotetrapodomorpha;Tetrapoda;Amniota;Sauropsida;Sauria;Testudines + Archosauria group;Archosauria;Crocodylia;Alligatoridae;Alligatorinae;Alligator;Alligator sinensis;
-3.50656	276	g9585.t1	-	-	-	-	-	3e-45	-	9e-47	597896673	41.33	A_cey	Ancylostoma ceylanicum	Eukaryota_Metazoa	53326	;cellular organisms;Eukaryota;Opisthokonta;Metazoa;Eumetazoa;Bilateria;Protostomia;Ecdysozoa;Nematoda;Chromadorea;Rhabditida;Strongylida;Ancylostomatoidea;Ancylostomatidae;Ancylostomatinae;Ancylostoma;Ancylostoma ceylanicum;
-3.50656	250	g10940.t1	-	-	-	-	-	-	1e-09	3e-11	383849447	38.96	M_rot	Megachile rotundata	Eukaryota_Metazoa	143995	;cellular organisms;Eukaryota;Opisthokonta;Metazoa;Eumetazoa;Bilateria;Protostomia;Ecdysozoa;Panarthropoda;Arthropoda;Mandibulata;Pancrustacea;Hexapoda;Insecta;Dicondylia;Pterygota;Neoptera;Endopterygota;Hymenoptera;Apocrita;Aculeata;Apoidea;Megachilidae;Megachilinae;Megachilini;Megachile;Megachile rotundata;
-3.50656	261	g11309.t1	-	-	-	-	2e-30	-	-	6e-32	659099629	36.27	N_lug	Nilaparvata lugens	Eukaryota_Metazoa	108931	;cellular organisms;Eukaryota;Opisthokonta;Metazoa;Eumetazoa;Bilateria;Protostomia;Ecdysozoa;Panarthropoda;Arthropoda;Mandibulata;Pancrustacea;Hexapoda;Insecta;Dicondylia;Pterygota;Neoptera;Paraneoptera;Hemiptera;Euhemiptera;Neohemiptera;Archaeorrhyncha;Fulgoroidea;Delphacidae;Delphacinae;Nilaparvata;Nilaparvata lugens;
-3.50656	245	g12999.t1	-	-	-	-	2e-05	-	-	6e-07	644995038	34.62	N_vit	Nasonia vitripennis	Eukaryota_Metazoa	7425	;cellular organisms;Eukaryota;Opisthokonta;Metazoa;Eumetazoa;Bilateria;Protostomia;Ecdysozoa;Panarthropoda;Arthropoda;Mandibulata;Pancrustacea;Hexapoda;Insecta;Dicondylia;Pterygota;Neoptera;Endopterygota;Hymenoptera;Apocrita;Chaldicoidea group;Chalcidoidea;Pteromalidae;Pteromalinae;Nasonia;Nasonia vitripennis;
-3.50656	250	g15725.t1	-	-	-	-	-	-	1e-32	3e-34	662192423	64.44	D_cit	Diaphorina citri	Eukaryota_Metazoa	121845	;cellular organisms;Eukaryota;Opisthokonta;Metazoa;Eumetazoa;Bilateria;Protostomia;Ecdysozoa;Panarthropoda;Arthropoda;Mandibulata;Pancrustacea;Hexapoda;Insecta;Dicondylia;Pterygota;Neoptera;Paraneoptera;Hemiptera;Sternorrhyncha;Psylliformes;Psylloidea;Psyllidae;Diaphorina;Diaphorina citri;
-3.50656	250	g17522.t1	-	-	-	-	-	1e-23	-	3e-25	391328788	47.33	M_occ	Metaseiulus occidentalis	Eukaryota_Metazoa	34638	;cellular organisms;Eukaryota;Opisthokonta;Metazoa;Eumetazoa;Bilateria;Protostomia;Ecdysozoa;Panarthropoda;Arthropoda;Chelicerata;Arachnida;Acari;Parasitiformes;Mesostigmata;Monogynaspida;Dermanyssina;Phytoseioidea;Phytoseiidae;Typhlodrominae;Metaseiulus;Metaseiulus occidentalis;
-3.50656	7	g20640.t1	-	-	-	-	0.0002	-	-	6e-06	556993450	31.25	L_cha	Latimeria chalumnae	Eukaryota_Metazoa	7897	;cellular organisms;Eukaryota;Opisthokonta;Metazoa;Eumetazoa;Bilateria;Deuterostomia;Chordata;Craniata;Vertebrata;Gnathostomata;Teleostomi;Euteleostomi;Sarcopterygii;Coelacanthimorpha;Coelacanthiformes;Coelacanthidae;Latimeria;Latimeria chalumnae;
-3.50656	285	g23352.t1	-	-	-	-	-	-	1e-20	3e-22	557752181	40.22	M_dom	Musca domestica	Eukaryota_Metazoa	7370	;cellular organisms;Eukaryota;Opisthokonta;Metazoa;Eumetazoa;Bilateria;Protostomia;Ecdysozoa;Panarthropoda;Arthropoda;Mandibulata;Pancrustacea;Hexapoda;Insecta;Dicondylia;Pterygota;Neoptera;Endopterygota;Diptera;Brachycera;Muscomorpha;Eremoneura;Cyclorrhapha;Schizophora;Calyptratae;Muscoidea;Muscidae;Muscinae;Muscini;Musca;Musca;Musca domestica;
-3.55535	14	g9413.t1	-	-	-	-	-	7e-05	-	2e-06	390365404	29.22	S_pur	Strongylocentrotus purpuratus	Eukaryota_Metazoa	7668	;cellular organisms;Eukaryota;Opisthokonta;Metazoa;Eumetazoa;Bilateria;Deuterostomia;Echinodermata;Eleutherozoa;Echinozoa;Echinoidea;Euechinoidea;Echinacea;Echinoida;Strongylocentrotidae;Strongylocentrotus;Strongylocentrotus purpuratus;
-3.55535	252	g7781.t1	-	-	-	-	7e-42	-	-	2e-43	657764437	38.35	C_sem	Cynoglossus semilaevis	Eukaryota_Metazoa	244447	;cellular organisms;Eukaryota;Opisthokonta;Metazoa;Eumetazoa;Bilateria;Deuterostomia;Chordata;Craniata;Vertebrata;Gnathostomata;Teleostomi;Euteleostomi;Actinopterygii;Actinopteri;Neopterygii;Teleostei;Osteoglossocephalai;Clupeocephala;Euteleosteomorpha;Neoteleostei;Eurypterygia;Ctenosquamata;Acanthomorphata;Euacanthomorphacea;Percomorphaceae;Carangimorphariae;Pleuronectiformes;Pleuronectoidei;Cyn…
-3.55535	250	g21511.t1	-	-	-	-	-	-	7e-15	2e-16	541039458	27.44	A_suu	Ascaris suum	Eukaryota_Metazoa	6253	;cellular organisms;Eukaryota;Opisthokonta;Metazoa;Eumetazoa;Bilateria;Protostomia;Ecdysozoa;Nematoda;Chromadorea;Ascaridida;Ascaridoidea;Ascarididae;Ascaris;Ascaris suum;
-3.68888	423	g9867.t1	-	-	-	-	-	-	8e-17	2e-18	560126645	29.63	H_con	Haemonchus contortus	Eukaryota_Metazoa	6289	;cellular organisms;Eukaryota;Opisthokonta;Metazoa;Eumetazoa;Bilateria;Protostomia;Ecdysozoa;Nematoda;Chromadorea;Rhabditida;Strongylida;Trichostrongyloidea;Haemonchidae;Haemonchinae;Haemonchus;Haemonchus contortus;
-3.68888	198	g11080.t1	-	-	-	-	4e-08	-	-	1e-09	632957898	26.44	C_mil	Callorhinchus milii	Eukaryota_Metazoa	7868	;cellular organisms;Eukaryota;Opisthokonta;Metazoa;Eumetazoa;Bilateria;Deuterostomia;Chordata;Craniata;Vertebrata;Gnathostomata;Chondrichthyes;Holocephali;Chimaeriformes;Callorhinchidae;Callorhinchus;Callorhinchus milii;
-3.68888	251	g8092.t1	-	-	-	-	8e-09	-	-	2e-10	568277407	25	N_ame	Necator americanus	Eukaryota_Metazoa	51031	;cellular organisms;Eukaryota;Opisthokonta;Metazoa;Eumetazoa;Bilateria;Protostomia;Ecdysozoa;Nematoda;Chromadorea;Rhabditida;Strongylida;Ancylostomatoidea;Ancylostomatidae;Bunostominae;Necator;Necator americanus;
-3.68888	15	g9413.t4	-	-	-	-	-	4e-05	-	1e-06	390365404	29.22	S_pur	Strongylocentrotus purpuratus	Eukaryota_Metazoa	7668	;cellular organisms;Eukaryota;Opisthokonta;Metazoa;Eumetazoa;Bilateria;Deuterostomia;Echinodermata;Eleutherozoa;Echinozoa;Echinoidea;Euechinoidea;Echinacea;Echinoida;Strongylocentrotidae;Strongylocentrotus;Strongylocentrotus purpuratus;
-3.68888	250	g11718.t1	-	-	-	-	-	8e-11	-	2e-12	340375676	28.51	A_que	Amphimedon queenslandica	Eukaryota_Metazoa	400682	;cellular organisms;Eukaryota;Opisthokonta;Metazoa;Porifera;Demospongiae;Haplosclerida;Niphatidae;Amphimedon;Amphimedon queenslandica;
-3.68888	52	g2715.t1	-	-	-	-	-	-	2e-07	5e-09	449691057	30.23	H_vul	Hydra vulgaris	Eukaryota_Metazoa	6087	;cellular organisms;Eukaryota;Opisthokonta;Metazoa;Eumetazoa;Cnidaria;Hydrozoa;Hydroida;Anthomedusae;Hydridae;Hydra;Hydra vulgaris;
-3.68888	500	g7386.t1	-	-	-	-	-	-	4e-24	1e-25	26354014	35.37	M_mus	Mus musculus	Eukaryota_Metazoa	10090	;cellular organisms;Eukaryota;Opisthokonta;Metazoa;Eumetazoa;Bilateria;Deuterostomia;Chordata;Craniata;Vertebrata;Gnathostomata;Teleostomi;Euteleostomi;Sarcopterygii;Dipnotetrapodomorpha;Tetrapoda;Amniota;Mammalia;Theria;Eutheria;Boreoeutheria;Euarchontoglires;Glires;Rodentia;Sciurognathi;Muroidea;Muridae;Murinae;Mus;Mus;Mus musculus;
-3.75787	251	g22171.t1	-	-	-	-	-	3e-13	-	7e-15	357612273	42.5	D_ple	Danaus plexippus	Eukaryota_Metazoa	13037	;cellular organisms;Eukaryota;Opisthokonta;Metazoa;Eumetazoa;Bilateria;Protostomia;Ecdysozoa;Panarthropoda;Arthropoda;Mandibulata;Pancrustacea;Hexapoda;Insecta;Dicondylia;Pterygota;Neoptera;Endopterygota;Amphiesmenoptera;Lepidoptera;Glossata;Neolepidoptera;Heteroneura;Ditrysia;Obtectomera;Papilionoidea;Nymphalidae;Danainae;Danaini;Danaina;Danaus;Danaus;Danaus plexippus;
-3.80666	250	g4961.t1	-	-	-	-	9e-65	-	-	2e-66	268570603	90.83	C_bri	Caenorhabditis briggsae	Eukaryota_Metazoa	6238	;cellular organisms;Eukaryota;Opisthokonta;Metazoa;Eumetazoa;Bilateria;Protostomia;Ecdysozoa;Nematoda;Chromadorea;Rhabditida;Rhabditoidea;Rhabditidae;Peloderinae;Caenorhabditis;Caenorhabditis briggsae;
-3.80666	250	g15336.t1	-	-	-	-	-	-	9e-24	2e-25	410930335	52.63	T_rub	Takifugu rubripes	Eukaryota_Metazoa	31033	;cellular organisms;Eukaryota;Opisthokonta;Metazoa;Eumetazoa;Bilateria;Deuterostomia;Chordata;Craniata;Vertebrata;Gnathostomata;Teleostomi;Euteleostomi;Actinopterygii;Actinopteri;Neopterygii;Teleostei;Osteoglossocephalai;Clupeocephala;Euteleosteomorpha;Neoteleostei;Eurypterygia;Ctenosquamata;Acanthomorphata;Euacanthomorphacea;Percomorphaceae;Percomorpharia;Tetraodontiformes;Tetraodontoidei;Tetrad…
-3.80666	251	g6852.t1	-	-	-	-	-	-	9e-21	2e-22	597871481	28.82	A_cey	Ancylostoma ceylanicum	Eukaryota_Metazoa	53326	;cellular organisms;Eukaryota;Opisthokonta;Metazoa;Eumetazoa;Bilateria;Protostomia;Ecdysozoa;Nematoda;Chromadorea;Rhabditida;Strongylida;Ancylostomatoidea;Ancylostomatidae;Ancylostomatinae;Ancylostoma;Ancylostoma ceylanicum;
-3.91202	250	g17062.t1	-	-	-	-	-	1e-32	-	2e-34	667314486	41.67	G_var	Galeopterus variegatus	Eukaryota_Metazoa	482537	;cellular organisms;Eukaryota;Opisthokonta;Metazoa;Eumetazoa;Bilateria;Deuterostomia;Chordata;Craniata;Vertebrata;Gnathostomata;Teleostomi;Euteleostomi;Sarcopterygii;Dipnotetrapodomorpha;Tetrapoda;Amniota;Mammalia;Theria;Eutheria;Boreoeutheria;Euarchontoglires;Dermoptera;Cynocephalidae;Galeopterus;Galeopterus variegatus;
-3.91202	250	g5039.t1	-	-	-	-	-	-	2e-28	4e-30	326671340	35.27	D_rer	Danio rerio	Eukaryota_Metazoa	7955	;cellular organisms;Eukaryota;Opisthokonta;Metazoa;Eumetazoa;Bilateria;Deuterostomia;Chordata;Craniata;Vertebrata;Gnathostomata;Teleostomi;Euteleostomi;Actinopterygii;Actinopteri;Neopterygii;Teleostei;Osteoglossocephalai;Clupeocephala;Otomorpha;Ostariophysi;Otophysa;Cypriniphysae;Cypriniformes;Cyprinoidea;Cyprinidae;Danio;Danio rerio;
-3.91202	251	g5319.t1	-	-	-	-	4e-41	-	-	8e-43	157109619	47.31	A_aeg	Aedes aegypti	Eukaryota_Metazoa	7159	;cellular organisms;Eukaryota;Opisthokonta;Metazoa;Eumetazoa;Bilateria;Protostomia;Ecdysozoa;Panarthropoda;Arthropoda;Mandibulata;Pancrustacea;Hexapoda;Insecta;Dicondylia;Pterygota;Neoptera;Endopterygota;Diptera;Nematocera;Culicomorpha;Culicoidea;Culicidae;Culicinae;Aedini;Aedes;Stegomyia;Aedes aegypti;
-3.91202	6	g11017.t1	-	-	-	-	-	0.0005	-	1e-05	390481164	38.37	C_jac	Callithrix jacchus	Eukaryota_Metazoa	9483	;cellular organisms;Eukaryota;Opisthokonta;Metazoa;Eumetazoa;Bilateria;Deuterostomia;Chordata;Craniata;Vertebrata;Gnathostomata;Teleostomi;Euteleostomi;Sarcopterygii;Dipnotetrapodomorpha;Tetrapoda;Amniota;Mammalia;Theria;Eutheria;Boreoeutheria;Euarchontoglires;Primates;Haplorrhini;Simiiformes;Platyrrhini;Cebidae;Callitrichinae;Callithrix;Callithrix jacchus;
-3.91202	242	g1434.t1	-	2e-08	-	-	-	-	-	4e-10	393903798	32.71	L_loa	Loa loa	Eukaryota_Metazoa	7209	;cellular organisms;Eukaryota;Opisthokonta;Metazoa;Eumetazoa;Bilateria;Protostomia;Ecdysozoa;Nematoda;Chromadorea;Spirurida;Filarioidea;Onchocercidae;Loa;Loa loa;
-3.91202	25	g12233.t1	-	-	-	-	-	1e-06	-	2e-08	576694509	22.88	E_gra	Echinococcus granulosus	Eukaryota_Metazoa	6210	;cellular organisms;Eukaryota;Opisthokonta;Metazoa;Eumetazoa;Bilateria;Platyhelminthes;Cestoda;Eucestoda;Cyclophyllidea;Taeniidae;Echinococcus;Echinococcus granulosus;
-3.91202	20	g13582.t1	-	-	-	-	-	-	2e-06	4e-08	17510815	23.83	C_ele	Caenorhabditis elegans	Eukaryota_Metazoa	6239	;cellular organisms;Eukaryota;Opisthokonta;Metazoa;Eumetazoa;Bilateria;Protostomia;Ecdysozoa;Nematoda;Chromadorea;Rhabditida;Rhabditoidea;Rhabditidae;Peloderinae;Caenorhabditis;Caenorhabditis elegans;
-3.91202	99	g13944.t1	-	-	-	-	-	1e-06	-	2e-08	158285403	40.22	Anoph	Anopheles gambiae str. PEST	Eukaryota_Metazoa	180454	;cellular organisms;Eukaryota;Opisthokonta;Metazoa;Eumetazoa;Bilateria;Protostomia;Ecdysozoa;Panarthropoda;Arthropoda;Mandibulata;Pancrustacea;Hexapoda;Insecta;Dicondylia;Pterygota;Neoptera;Endopterygota;Diptera;Nematocera;Culicomorpha;Culicoidea;Culicidae;Anophelinae;Anopheles;Cellia;Pyretophorus;gambiae species complex;Anopheles gambiae;Anopheles gambiae str. PEST;
-3.91202	250	g14004.t1	-	-	-	-	2e-20	-	-	4e-22	512925686	27.08	H_gla	Heterocephalus glaber	Eukaryota_Metazoa	10181	;cellular organisms;Eukaryota;Opisthokonta;Metazoa;Eumetazoa;Bilateria;Deuterostomia;Chordata;Craniata;Vertebrata;Gnathostomata;Teleostomi;Euteleostomi;Sarcopterygii;Dipnotetrapodomorpha;Tetrapoda;Amniota;Mammalia;Theria;Eutheria;Boreoeutheria;Euarchontoglires;Glires;Rodentia;Hystricognathi;Bathyergidae;Heterocephalus;Heterocephalus glaber;
-3.91202	254	g17066.t1	-	-	-	-	-	5e-09	-	1e-10	195439992	38.79	D_wil	Drosophila willistoni	Eukaryota_Metazoa	7260	;cellular organisms;Eukaryota;Opisthokonta;Metazoa;Eumetazoa;Bilateria;Protostomia;Ecdysozoa;Panarthropoda;Arthropoda;Mandibulata;Pancrustacea;Hexapoda;Insecta;Dicondylia;Pterygota;Neoptera;Endopterygota;Diptera;Brachycera;Muscomorpha;Eremoneura;Cyclorrhapha;Schizophora;Acalyptratae;Ephydroidea;Drosophilidae;Drosophilinae;Drosophilini;Drosophilina;Drosophiliti;Drosophila;Sophophora;willistoni gro…
-3.91202	250	g2133.t1	-	-	-	-	-	-	2e-45	4e-47	512892030	85.88	B_mor	Bombyx mori	Eukaryota_Metazoa	7091	;cellular organisms;Eukaryota;Opisthokonta;Metazoa;Eumetazoa;Bilateria;Protostomia;Ecdysozoa;Panarthropoda;Arthropoda;Mandibulata;Pancrustacea;Hexapoda;Insecta;Dicondylia;Pterygota;Neoptera;Endopterygota;Amphiesmenoptera;Lepidoptera;Glossata;Neolepidoptera;Heteroneura;Ditrysia;Obtectomera;Bombycoidea;Bombyciformes;Bombycidae;Bombycinae;Bombyx;Bombyx mori;
-3.91202	250	g18190.t1	-	-	-	-	1e-81	-	-	2e-83	225710620	80.27	C_rog	Caligus rogercresseyi	Eukaryota_Metazoa	217165	;cellular organisms;Eukaryota;Opisthokonta;Metazoa;Eumetazoa;Bilateria;Protostomia;Ecdysozoa;Panarthropoda;Arthropoda;Mandibulata;Pancrustacea;Crustacea;Maxillopoda;Copepoda;Neocopepoda;Podoplea;Siphonostomatoida;Caligidae;Caligus;Caligus rogercresseyi;
-3.91202	5	g22152.t1	-	4e-07	-	-	-	-	-	8e-09	341889948	35.51	C_bre	Caenorhabditis brenneri	Eukaryota_Metazoa	135651	;cellular organisms;Eukaryota;Opisthokonta;Metazoa;Eumetazoa;Bilateria;Protostomia;Ecdysozoa;Nematoda;Chromadorea;Rhabditida;Rhabditoidea;Rhabditidae;Peloderinae;Caenorhabditis;Caenorhabditis brenneri;
-3.91202	250	g23062.t1	-	-	-	-	3e-19	-	-	6e-21	597768190	23.24	A_mex	Astyanax mexicanus	Eukaryota_Metazoa	7994	;cellular organisms;Eukaryota;Opisthokonta;Metazoa;Eumetazoa;Bilateria;Deuterostomia;Chordata;Craniata;Vertebrata;Gnathostomata;Teleostomi;Euteleostomi;Actinopterygii;Actinopteri;Neopterygii;Teleostei;Osteoglossocephalai;Clupeocephala;Otomorpha;Ostariophysi;Otophysa;Characiphysae;Characiformes;Characoidei;Characidae;Characidae incertae sedis;Astyanax clade;Astyanax;Astyanax mexicanus;
-3.91202	251	g4211.t1	-	-	-	-	1e-23	-	-	2e-25	662204078	40.65	D_cit	Diaphorina citri	Eukaryota_Metazoa	121845	;cellular organisms;Eukaryota;Opisthokonta;Metazoa;Eumetazoa;Bilateria;Protostomia;Ecdysozoa;Panarthropoda;Arthropoda;Mandibulata;Pancrustacea;Hexapoda;Insecta;Dicondylia;Pterygota;Neoptera;Paraneoptera;Hemiptera;Sternorrhyncha;Psylliformes;Psylloidea;Psyllidae;Diaphorina;Diaphorina citri;
-3.91202	58	g4850.t1	-	-	-	-	4e-06	-	-	8e-08	153791656	29.8	D_rer	Danio rerio	Eukaryota_Metazoa	7955	;cellular organisms;Eukaryota;Opisthokonta;Metazoa;Eumetazoa;Bilateria;Deuterostomia;Chordata;Craniata;Vertebrata;Gnathostomata;Teleostomi;Euteleostomi;Actinopterygii;Actinopteri;Neopterygii;Teleostei;Osteoglossocephalai;Clupeocephala;Otomorpha;Ostariophysi;Otophysa;Cypriniphysae;Cypriniformes;Cyprinoidea;Cyprinidae;Danio;Danio rerio;
-3.91202	252	g6092.t1	-	-	-	-	2e-08	-	-	4e-10	312068218	26.07	L_loa	Loa loa	Eukaryota_Metazoa	7209	;cellular organisms;Eukaryota;Opisthokonta;Metazoa;Eumetazoa;Bilateria;Protostomia;Ecdysozoa;Nematoda;Chromadorea;Spirurida;Filarioidea;Onchocercidae;Loa;Loa loa;
-3.91202	250	g6549.t1	-	-	-	5e-26	-	-	-	1e-27	5107569	38.6	H_sap	Homo sapiens	Eukaryota_Metazoa	9606	;cellular organisms;Eukaryota;Opisthokonta;Metazoa;Eumetazoa;Bilateria;Deuterostomia;Chordata;Craniata;Vertebrata;Gnathostomata;Teleostomi;Euteleostomi;Sarcopterygii;Dipnotetrapodomorpha;Tetrapoda;Amniota;Mammalia;Theria;Eutheria;Boreoeutheria;Euarchontoglires;Primates;Haplorrhini;Simiiformes;Catarrhini;Hominoidea;Hominidae;Homininae;Homo;Homo sapiens;
-4.04555	250	g3649.t1	-	-	-	-	-	-	4e-29	7e-31	443696570	33.73	C_tel	Capitella teleta	Eukaryota_Metazoa	283909	;cellular organisms;Eukaryota;Opisthokonta;Metazoa;Eumetazoa;Bilateria;Protostomia;Lophotrochozoa;Annelida;Polychaeta;Scolecida;Capitellida;Capitellidae;Capitella;Capitella teleta;
-4.04555	250	g2064.t1	-	-	-	-	4e-07	-	-	7e-09	405964882	37.5	C_gig	Crassostrea gigas	Eukaryota_Metazoa	29159	;cellular organisms;Eukaryota;Opisthokonta;Metazoa;Eumetazoa;Bilateria;Protostomia;Lophotrochozoa;Mollusca;Bivalvia;Pteriomorphia;Ostreoida;Ostreoidea;Ostreidae;Crassostrea;Crassostrea gigas;
-4.09434	253	g11928.t1	-	-	-	-	-	-	3e-09	5e-11	391343340	29.38	M_occ	Metaseiulus occidentalis	Eukaryota_Metazoa	34638	;cellular organisms;Eukaryota;Opisthokonta;Metazoa;Eumetazoa;Bilateria;Protostomia;Ecdysozoa;Panarthropoda;Arthropoda;Chelicerata;Arachnida;Acari;Parasitiformes;Mesostigmata;Monogynaspida;Dermanyssina;Phytoseioidea;Phytoseiidae;Typhlodrominae;Metaseiulus;Metaseiulus occidentalis;
-4.09434	252	g12091.t1	-	-	-	-	6e-08	-	-	1e-09	308485015	47.06	C_rem	Caenorhabditis remanei	Eukaryota_Metazoa	31234	;cellular organisms;Eukaryota;Opisthokonta;Metazoa;Eumetazoa;Bilateria;Protostomia;Ecdysozoa;Nematoda;Chromadorea;Rhabditida;Rhabditoidea;Rhabditidae;Peloderinae;Caenorhabditis;Caenorhabditis remanei;
-4.09434	250	g21692.t1	-	-	-	-	-	3e-16	-	5e-18	390366739	41.32	S_pur	Strongylocentrotus purpuratus	Eukaryota_Metazoa	7668	;cellular organisms;Eukaryota;Opisthokonta;Metazoa;Eumetazoa;Bilateria;Deuterostomia;Echinodermata;Eleutherozoa;Echinozoa;Echinoidea;Euechinoidea;Echinacea;Echinoida;Strongylocentrotidae;Strongylocentrotus;Strongylocentrotus purpuratus;
-4.13517	253	g6308.t1	-	-	-	-	5e-08	-	-	8e-10	405965664	30.99	C_gig	Crassostrea gigas	Eukaryota_Metazoa	29159	;cellular organisms;Eukaryota;Opisthokonta;Metazoa;Eumetazoa;Bilateria;Protostomia;Lophotrochozoa;Mollusca;Bivalvia;Pteriomorphia;Ostreoida;Ostreoidea;Ostreidae;Crassostrea;Crassostrea gigas;
-4.19971	250	g10830.t1	-	2e-22	-	-	-	-	-	3e-24	393906508	26.41	L_loa	Loa loa	Eukaryota_Metazoa	7209	;cellular organisms;Eukaryota;Opisthokonta;Metazoa;Eumetazoa;Bilateria;Protostomia;Ecdysozoa;Nematoda;Chromadorea;Spirurida;Filarioidea;Onchocercidae;Loa;Loa loa;
-4.19971	250	g12217.t1	-	-	-	-	2e-49	-	-	3e-51	71999364	43.81	C_ele	Caenorhabditis elegans	Eukaryota_Metazoa	6239	;cellular organisms;Eukaryota;Opisthokonta;Metazoa;Eumetazoa;Bilateria;Protostomia;Ecdysozoa;Nematoda;Chromadorea;Rhabditida;Rhabditoidea;Rhabditidae;Peloderinae;Caenorhabditis;Caenorhabditis elegans;
-4.19971	300	g1679.t1	2e-07	-	-	-	-	-	-	3e-09	125742499	44.68	O_fas	Oncopeltus fasciatus	Eukaryota_Metazoa	7536	;cellular organisms;Eukaryota;Opisthokonta;Metazoa;Eumetazoa;Bilateria;Protostomia;Ecdysozoa;Panarthropoda;Arthropoda;Mandibulata;Pancrustacea;Hexapoda;Insecta;Dicondylia;Pterygota;Neoptera;Paraneoptera;Hemiptera;Euhemiptera;Neohemiptera;Prosorrhyncha;Heteroptera;Euheteroptera;Neoheteroptera;Panheteroptera;Pentatomomorpha;Lygaeoidea;Lygaeidae;Lygaeinae;Oncopeltus;Oncopeltus fasciatus;
-4.19971	250	g13140.t1	-	-	-	-	-	-	2e-07	3e-09	156549758	24.85	N_vit	Nasonia vitripennis	Eukaryota_Metazoa	7425	;cellular organisms;Eukaryota;Opisthokonta;Metazoa;Eumetazoa;Bilateria;Protostomia;Ecdysozoa;Panarthropoda;Arthropoda;Mandibulata;Pancrustacea;Hexapoda;Insecta;Dicondylia;Pterygota;Neoptera;Endopterygota;Hymenoptera;Apocrita;Chaldicoidea group;Chalcidoidea;Pteromalidae;Pteromalinae;Nasonia;Nasonia vitripennis;
-4.19971	250	g16162.t1	-	-	-	-	6e-12	-	-	9e-14	339251690	34.39	T_spi	Trichinella spiralis	Eukaryota_Metazoa	6334	;cellular organisms;Eukaryota;Opisthokonta;Metazoa;Eumetazoa;Bilateria;Protostomia;Ecdysozoa;Nematoda;Enoplea;Dorylaimia;Trichocephalida;Trichinellidae;Trichinella;Trichinella spiralis;
-4.19971	27	g17537.t1	-	-	-	-	-	2e-07	-	3e-09	556103577	33.33	L_gig	Lottia gigantea	Eukaryota_Metazoa	225164	;cellular organisms;Eukaryota;Opisthokonta;Metazoa;Eumetazoa;Bilateria;Protostomia;Lophotrochozoa;Mollusca;Gastropoda;Patellogastropoda;Lottioidea;Lottiidae;Lottia;Lottia gigantea;
-4.19971	188	g20666.t1	-	-	-	-	-	-	2e-14	3e-16	568293861	30.65	N_ame	Necator americanus	Eukaryota_Metazoa	51031	;cellular organisms;Eukaryota;Opisthokonta;Metazoa;Eumetazoa;Bilateria;Protostomia;Ecdysozoa;Nematoda;Chromadorea;Rhabditida;Strongylida;Ancylostomatoidea;Ancylostomatidae;Bunostominae;Necator;Necator americanus;
-4.19971	105	g21532.t1	-	-	-	-	-	2e-05	-	3e-07	611978596	32.52	M_dom	Monodelphis domestica	Eukaryota_Metazoa	13616	;cellular organisms;Eukaryota;Opisthokonta;Metazoa;Eumetazoa;Bilateria;Deuterostomia;Chordata;Craniata;Vertebrata;Gnathostomata;Teleostomi;Euteleostomi;Sarcopterygii;Dipnotetrapodomorpha;Tetrapoda;Amniota;Mammalia;Theria;Metatheria;Didelphimorphia;Didelphidae;Didelphinae;Monodelphis;Monodelphis domestica;
-4.19971	268	g5114.t1	-	-	-	-	-	-	2e-09	3e-11	170586170	24.89	B_mal	Brugia malayi	Eukaryota_Metazoa	6279	;cellular organisms;Eukaryota;Opisthokonta;Metazoa;Eumetazoa;Bilateria;Protostomia;Ecdysozoa;Nematoda;Chromadorea;Spirurida;Filarioidea;Onchocercidae;Brugia;Brugia malayi;
-4.19971	250	g7692.t1	-	2e-05	-	-	-	-	-	3e-07	548408814	30.96	P_nye	Pundamilia nyererei	Eukaryota_Metazoa	303518	;cellular organisms;Eukaryota;Opisthokonta;Metazoa;Eumetazoa;Bilateria;Deuterostomia;Chordata;Craniata;Vertebrata;Gnathostomata;Teleostomi;Euteleostomi;Actinopterygii;Actinopteri;Neopterygii;Teleostei;Osteoglossocephalai;Clupeocephala;Euteleosteomorpha;Neoteleostei;Eurypterygia;Ctenosquamata;Acanthomorphata;Euacanthomorphacea;Percomorphaceae;Ovalentaria;Cichlomorphae;Cichliformes;Cichlidae;Africa…
-4.2485	8	g1753.t1	-	0.0007	-	-	-	-	-	1e-05	524963758	48.08	M_aur	Mesocricetus auratus	Eukaryota_Metazoa	10036	;cellular organisms;Eukaryota;Opisthokonta;Metazoa;Eumetazoa;Bilateria;Deuterostomia;Chordata;Craniata;Vertebrata;Gnathostomata;Teleostomi;Euteleostomi;Sarcopterygii;Dipnotetrapodomorpha;Tetrapoda;Amniota;Mammalia;Theria;Eutheria;Boreoeutheria;Euarchontoglires;Glires;Rodentia;Sciurognathi;Muroidea;Cricetidae;Cricetinae;Mesocricetus;Mesocricetus auratus;
-4.2485	250	g15423.t1	-	-	-	-	-	-	7e-59	1e-60	665804670	41.8	M_dem	Microplitis demolitor	Eukaryota_Metazoa	69319	;cellular organisms;Eukaryota;Opisthokonta;Metazoa;Eumetazoa;Bilateria;Protostomia;Ecdysozoa;Panarthropoda;Arthropoda;Mandibulata;Pancrustacea;Hexapoda;Insecta;Dicondylia;Pterygota;Neoptera;Endopterygota;Hymenoptera;Apocrita;Ichneumonoidea;Braconidae;Microgastrinae;Microplitis;Microplitis demolitor;
-4.2485	175	g20414.t1	-	-	-	-	-	-	7e-12	1e-13	170575729	27.03	B_mal	Brugia malayi	Eukaryota_Metazoa	6279	;cellular organisms;Eukaryota;Opisthokonta;Metazoa;Eumetazoa;Bilateria;Protostomia;Ecdysozoa;Nematoda;Chromadorea;Spirurida;Filarioidea;Onchocercidae;Brugia;Brugia malayi;
-4.2485	5	g24104.t1	-	-	-	-	-	7e-05	-	1e-06	308492686	47.37	C_rem	Caenorhabditis remanei	Eukaryota_Metazoa	31234	;cellular organisms;Eukaryota;Opisthokonta;Metazoa;Eumetazoa;Bilateria;Protostomia;Ecdysozoa;Nematoda;Chromadorea;Rhabditida;Rhabditoidea;Rhabditidae;Peloderinae;Caenorhabditis;Caenorhabditis remanei;
-4.2485	254	g3491.t1	-	-	-	-	7e-10	-	-	1e-11	560138028	57.14	H_con	Haemonchus contortus	Eukaryota_Metazoa	6289	;cellular organisms;Eukaryota;Opisthokonta;Metazoa;Eumetazoa;Bilateria;Protostomia;Ecdysozoa;Nematoda;Chromadorea;Rhabditida;Strongylida;Trichostrongyloidea;Haemonchidae;Haemonchinae;Haemonchus;Haemonchus contortus;
-4.31749	250	g1188.t1	-	-	-	-	-	3e-11	-	4e-13	56754622	36.59	S_jap	Schistosoma japonicum	Eukaryota_Metazoa	6182	;cellular organisms;Eukaryota;Opisthokonta;Metazoa;Eumetazoa;Bilateria;Platyhelminthes;Trematoda;Digenea;Strigeidida;Schistosomatoidea;Schistosomatidae;Schistosoma;Schistosoma japonicum;
-4.38203	56	g14783.t1	-	-	-	-	-	-	8e-05	1e-06	321466455	31.78	D_pul	Daphnia pulex	Eukaryota_Metazoa	6669	;cellular organisms;Eukaryota;Opisthokonta;Metazoa;Eumetazoa;Bilateria;Protostomia;Ecdysozoa;Panarthropoda;Arthropoda;Mandibulata;Pancrustacea;Crustacea;Branchiopoda;Phyllopoda;Diplostraca;Cladocera;Anomopoda;Daphniidae;Daphnia;Daphnia pulex;
-4.38203	86	g19942.t1	-	-	-	-	-	-	8e-09	1e-10	541039223	22.47	A_suu	Ascaris suum	Eukaryota_Metazoa	6253	;cellular organisms;Eukaryota;Opisthokonta;Metazoa;Eumetazoa;Bilateria;Protostomia;Ecdysozoa;Nematoda;Chromadorea;Ascaridida;Ascaridoidea;Ascarididae;Ascaris;Ascaris suum;
-4.38203	250	g3649.t2	-	-	-	-	-	-	8e-29	1e-30	632938326	29.38	C_mil	Callorhinchus milii	Eukaryota_Metazoa	7868	;cellular organisms;Eukaryota;Opisthokonta;Metazoa;Eumetazoa;Bilateria;Deuterostomia;Chordata;Craniata;Vertebrata;Gnathostomata;Chondrichthyes;Holocephali;Chimaeriformes;Callorhinchidae;Callorhinchus;Callorhinchus milii;
-4.38203	250	g6876.t1	-	-	-	-	4e-07	-	-	5e-09	524876763	25.41	A_cal	Aplysia californica	Eukaryota_Metazoa	6500	;cellular organisms;Eukaryota;Opisthokonta;Metazoa;Eumetazoa;Bilateria;Protostomia;Lophotrochozoa;Mollusca;Gastropoda;Heterobranchia;Euthyneura;Euopisthobranchia;Aplysiomorpha;Aplysioidea;Aplysiidae;Aplysia;Aplysia californica;
-4.38203	250	g3204.t1	-	-	-	-	-	4e-39	-	5e-41	560118485	36.28	H_con	Haemonchus contortus	Eukaryota_Metazoa	6289	;cellular organisms;Eukaryota;Opisthokonta;Metazoa;Eumetazoa;Bilateria;Protostomia;Ecdysozoa;Nematoda;Chromadorea;Rhabditida;Strongylida;Trichostrongyloidea;Haemonchidae;Haemonchinae;Haemonchus;Haemonchus contortus;
[truncated: 14,176 more rows]

## Sheet: AI-sup-30
AI	query hits number	query name	best evalue Archaea	best evalue Bacteria	best evalue Viroids	best evalue Viruses	best evalue Viridiplantae	best evalue Fungi	best evalue Other	best evalue Metazoa	best hit gi	best hit prct ident	best hit org nickname	best hit org full name	best hit taxo group	best hit taxid	best hit lineage
[truncated: 22 more rows]

[truncated: 5 more sheets: Stat-AI-sup30, AI-sup-0, Stat-AI-sup0, Ai-sup0-sup70id, Stats-conta]
