# Supplementary material for: Signatures of the Evolution of Parthenogenesis and Cryptobiosis in the Genomes of Panagrolaimid Nematodes
Source: iScience. 2019 Oct 24;21:587–602. doi: 10.1016/j.isci.2019.10.039 (PMC6889759; doi:10.1016/j.isci.2019.10.039)
Supplement: Data S10. Developmental Orthologues, Related to Figure S7 — Comparison of groups of orthologues, co-orthologues, and in-paralogues inferred with OrthoMCL and Orthoinspector for genes important in C. elegans developmental pathways. [file mmc11.xlsx]

## Sheet: AI-raw
AI	query hits number	query name	best evalue Archaea	best evalue Bacteria	best evalue Viroids	best evalue Viruses	best evalue Viridiplantae	best evalue Fungi	best evalue Other	best evalue Metazoa	best hit gi	best hit prct ident	best hit org nickname	best hit org full name	best hit taxo group	best hit taxid	best hit lineage
460.517	501	PDA_run3|g6950.t1	-	-	-	-	-	0	-	-	915142407	55.37	Rasam	Rasamsonia emersonii CBS 393.64	Eukaryota_NO_Metazoa	1408163	;cellular organisms;Eukaryota;Opisthokonta;Fungi;Dikarya;Ascomycota;saccharomyceta;Pezizomycotina;leotiomyceta;Eurotiomycetes;Eurotiomycetidae;Eurotiales;Trichocomaceae;Rasamsonia;Rasamsonia emersonii;Rasamsonia emersonii CBS 393.64;
460.517	577	PDA_run3|g18935.t1	-	-	-	-	-	0	-	-	1064991757	57.24	Candi	Candida tanzawaensis NRRL Y-17324	Eukaryota_NO_Metazoa	984487	;cellular organisms;Eukaryota;Opisthokonta;Fungi;Dikarya;Ascomycota;saccharomyceta;Saccharomycotina;Saccharomycetes;Saccharomycetales;Debaryomycetaceae;Candida tanzawaensis clade;[Candida] tanzawaensis;Candida tanzawaensis NRRL Y-17324;
460.517	501	PDA_run3|g23764.t1	-	-	-	-	-	0	-	-	915142407	56.13	Rasam	Rasamsonia emersonii CBS 393.64	Eukaryota_NO_Metazoa	1408163	;cellular organisms;Eukaryota;Opisthokonta;Fungi;Dikarya;Ascomycota;saccharomyceta;Pezizomycotina;leotiomyceta;Eurotiomycetes;Eurotiomycetidae;Eurotiales;Trichocomaceae;Rasamsonia;Rasamsonia emersonii;Rasamsonia emersonii CBS 393.64;
334.386	500	PDA_run3|g1704.t1	-	-	-	-	-	-	6e-146	-	290984087	60.91	Naegl	Naegleria gruberi strain NEG-M	Eukaryota_NO_Metazoa	744533	;cellular organisms;Eukaryota;Heterolobosea;Schizopyrenida;Vahlkampfiidae;Naegleria;Naegleria gruberi;Naegleria gruberi strain NEG-M;
293.632	150	PDA_run3|g10728.t1	-	-	-	-	-	-	3e-128	-	281204130	47.03	Polys	Polysphondylium pallidum PN500	Eukaryota_NO_Metazoa	670386	;cellular organisms;Eukaryota;Amoebozoa;Mycetozoa;Dictyosteliida;Polysphondylium;Polysphondylium pallidum;Polysphondylium pallidum PN500;
279.124	500	PDA_run3|g5939.t1	-	6e-122	-	-	-	-	-	-	825881340	61.31	A_tyr	Aneurinibacillus tyrosinisolvens	Bacteria	1443435	;cellular organisms;Bacteria;Terrabacteria group;Firmicutes;Bacilli;Bacillales;Paenibacillaceae;Aneurinibacillus group;Aneurinibacillus;Aneurinibacillus tyrosinisolvens;
266.001	500	PDA_run3|g31478.t1	-	3e-116	-	-	-	-	-	-	835181755	60.42	Cetob	Cetobacterium	Bacteria	180162	;cellular organisms;Bacteria;Fusobacteria;Fusobacteriia;Fusobacteriales;Fusobacteriaceae;Cetobacterium;
261.396	500	PDA_run3|g24488.t1	-	-	-	-	-	3e-114	-	-	909126826	53.02	Allom	Allomyces macrogynus ATCC 38327	Eukaryota_NO_Metazoa	578462	;cellular organisms;Eukaryota;Opisthokonta;Fungi;Blastocladiomycota;Blastocladiomycetes;Blastocladiales;Blastocladiaceae;Allomyces;Allomyces macrogynus;Allomyces macrogynus ATCC 38327;
254.894	500	PDA_run3|g31529.t1	-	-	-	-	-	2e-111	-	-	1046797246	58.52	G_ste	Glonium stellatum	Eukaryota_NO_Metazoa	574774	;cellular organisms;Eukaryota;Opisthokonta;Fungi;Dikarya;Ascomycota;saccharomyceta;Pezizomycotina;leotiomyceta;dothideomyceta;Dothideomycetes;Pleosporomycetidae;Pleosporomycetidae incertae sedis;Gloniaceae;Glonium;Glonium stellatum;
251.493	500	PDA_run3|g13875.t1	-	-	-	-	-	6e-138	-	1e-28	748488630	62.74	Dacty	Dactylellina haptotyla CBS 200.50	Eukaryota_NO_Metazoa	1284197	;cellular organisms;Eukaryota;Opisthokonta;Fungi;Dikarya;Ascomycota;saccharomyceta;Pezizomycotina;Orbiliomycetes;Orbiliales;Orbiliaceae;Dactylellina;Dactylellina haptotyla;Dactylellina haptotyla CBS 200.50;
236.473	500	PDA_run3|g18270.t1	-	-	-	-	-	2e-103	-	-	549046336	60.33	Pyron	Pyronema omphalodes CBS 100304	Eukaryota_NO_Metazoa	1076935	;cellular organisms;Eukaryota;Opisthokonta;Fungi;Dikarya;Ascomycota;saccharomyceta;Pezizomycotina;Pezizomycetes;Pezizales;Pyronemataceae;Pyronema;Pyronema omphalodes;Pyronema omphalodes CBS 100304;
234.171	500	PDA_run3|g22203.t1	-	-	-	-	-	2e-102	-	-	691792173	61.37	T_cin	Trametes cinnabarina	Eukaryota_NO_Metazoa	5643	;cellular organisms;Eukaryota;Opisthokonta;Fungi;Dikarya;Basidiomycota;Agaricomycotina;Agaricomycetes;Agaricomycetes incertae sedis;Polyporales;Coriolaceae;Trametes;Trametes cinnabarina;
231.868	501	PDA_run3|g23366.t1	-	-	-	-	-	-	2e-113	1e-12	831777852	74.18	Acyto	Acytostelium subglobosum LB1	Eukaryota_NO_Metazoa	1410327	;cellular organisms;Eukaryota;Amoebozoa;Mycetozoa;Dictyosteliida;Acytostelium;Acytostelium subglobosum;Acytostelium subglobosum LB1;
229.055	502	PDA_run3|g1783.t1	-	-	-	-	0	-	-	3e-101	159469776	54.79	C_rei	Chlamydomonas reinhardtii	Eukaryota_NO_Metazoa	3055	;cellular organisms;Eukaryota;Viridiplantae;Chlorophyta;Chlorophyceae;Chlamydomonadales;Chlamydomonadaceae;Chlamydomonas;Chlamydomonas reinhardtii;
227.263	502	PDA_run3|g1112.t1	-	-	-	-	0	-	-	5e-102	159469776	54.64	C_rei	Chlamydomonas reinhardtii	Eukaryota_NO_Metazoa	3055	;cellular organisms;Eukaryota;Viridiplantae;Chlorophyta;Chlorophyceae;Chlamydomonadales;Chlamydomonadaceae;Chlamydomonas;Chlamydomonas reinhardtii;
226.164	500	PDA_run3|g27287.t1	-	-	-	-	-	6e-99	-	-	549046336	61.67	Pyron	Pyronema omphalodes CBS 100304	Eukaryota_NO_Metazoa	1076935	;cellular organisms;Eukaryota;Opisthokonta;Fungi;Dikarya;Ascomycota;saccharomyceta;Pezizomycotina;Pezizomycetes;Pezizales;Pyronemataceae;Pyronema;Pyronema omphalodes;Pyronema omphalodes CBS 100304;
225.653	500	PDA_run3|g10919.t1	-	-	-	-	-	1e-98	-	-	575482178	56.82	Batra	Batrachochytrium dendrobatidis JAM81	Eukaryota_NO_Metazoa	684364	;cellular organisms;Eukaryota;Opisthokonta;Fungi;Chytridiomycota;Chytridiomycetes;Rhizophydiales;Rhizophydiales incertae sedis;Batrachochytrium;Batrachochytrium dendrobatidis;Batrachochytrium dendrobatidis JAM81;
225.43	500	PDA_run3|g14247.t1	-	5e-117	-	-	-	-	-	4e-19	966477483	36.88	L_qui	Legionella quinlivanii	Bacteria	45073	;cellular organisms;Bacteria;Proteobacteria;Gammaproteobacteria;Legionellales;Legionellaceae;Legionella;Legionella quinlivanii;
210.228	500	PDA_run3|g21243.t1	-	5e-92	-	-	-	-	-	-	514897799	63.51	E_fae	Enterococcus faecalis	Bacteria	1351	;cellular organisms;Bacteria;Terrabacteria group;Firmicutes;Bacilli;Lactobacillales;Enterococcaceae;Enterococcus;Enterococcus faecalis;
208.842	502	PDA_run3|g11477.t1	-	-	-	-	-	-	2e-91	-	470425122	50.33	Acant	Acanthamoeba castellanii str. Neff	Eukaryota_NO_Metazoa	1257118	;cellular organisms;Eukaryota;Amoebozoa;Discosea;Longamoebia;Centramoebida;Acanthamoebidae;Acanthamoeba;Acanthamoeba castellanii;Acanthamoeba castellanii str. Neff;
188.812	500	PDA_run3|g19231.t1	-	-	-	-	-	1e-82	-	-	302662210	61.39	Trich	Trichophyton verrucosum HKI 0517	Eukaryota_NO_Metazoa	663202	;cellular organisms;Eukaryota;Opisthokonta;Fungi;Dikarya;Ascomycota;saccharomyceta;Pezizomycotina;leotiomyceta;Eurotiomycetes;Eurotiomycetidae;Onygenales;Arthrodermataceae;Trichophyton;Trichophyton verrucosum;Trichophyton verrucosum HKI 0517;
187.608	56	PDA_run3|g15166.t1	-	-	-	-	-	1e-88	-	3e-07	1001609048	31.48	Gonap	Gonapodya prolifera JEL478	Eukaryota_NO_Metazoa	1344416	;cellular organisms;Eukaryota;Opisthokonta;Fungi;Chytridiomycota;Monoblepharidomycetes;Monoblepharidales;Gonapodyaceae;Gonapodya;Gonapodya prolifera;Gonapodya prolifera JEL478;
187.203	171	PDA_run3|g21938.t1	-	-	-	-	-	-	5e-82	-	290988193	47.35	Naegl	Naegleria gruberi strain NEG-M	Eukaryota_NO_Metazoa	744533	;cellular organisms;Eukaryota;Heterolobosea;Schizopyrenida;Vahlkampfiidae;Naegleria;Naegleria gruberi;Naegleria gruberi strain NEG-M;
186.509	502	PDA_run3|g16764.t1	-	-	-	-	-	-	1e-81	-	470425122	43.49	Acant	Acanthamoeba castellanii str. Neff	Eukaryota_NO_Metazoa	1257118	;cellular organisms;Eukaryota;Amoebozoa;Discosea;Longamoebia;Centramoebida;Acanthamoebidae;Acanthamoeba;Acanthamoeba castellanii;Acanthamoeba castellanii str. Neff;
186.222	47	PDA_run3|g667.t1	-	-	-	-	-	4e-86	-	3e-05	1001609048	29.86	Gonap	Gonapodya prolifera JEL478	Eukaryota_NO_Metazoa	1344416	;cellular organisms;Eukaryota;Opisthokonta;Fungi;Chytridiomycota;Monoblepharidomycetes;Monoblepharidales;Gonapodyaceae;Gonapodya;Gonapodya prolifera;Gonapodya prolifera JEL478;
183.919	500	PDA_run3|g11441.t1	-	4e-95	-	-	-	-	-	3e-15	966477483	37.68	L_qui	Legionella quinlivanii	Bacteria	45073	;cellular organisms;Bacteria;Proteobacteria;Gammaproteobacteria;Legionellales;Legionellaceae;Legionella;Legionella quinlivanii;
181.211	500	PDA_run3|g4031.t1	-	2e-79	-	-	-	-	-	-	1120929640	54.72	P_zes	Pseudomonas zeshuii	Bacteria	1076620	;cellular organisms;Bacteria;Proteobacteria;Gammaproteobacteria;Pseudomonadales;Pseudomonadaceae;Pseudomonas;Pseudomonas zeshuii;
181.211	1056	PDA_run3|g22125.t1	-	-	-	-	-	2e-79	-	-	1064991757	46.51	Candi	Candida tanzawaensis NRRL Y-17324	Eukaryota_NO_Metazoa	984487	;cellular organisms;Eukaryota;Opisthokonta;Fungi;Dikarya;Ascomycota;saccharomyceta;Saccharomycotina;Saccharomycetes;Saccharomycetales;Debaryomycetaceae;Candida tanzawaensis clade;[Candida] tanzawaensis;Candida tanzawaensis NRRL Y-17324;
172.288	269	PDA_run3|g15962.t1	-	3e-79	-	-	-	-	-	0.0002	1056987867	51.41	P_cry	Pedobacter cryoconitis	Bacteria	188932	;cellular organisms;Bacteria;FCB group;Bacteroidetes/Chlorobi group;Bacteroidetes;Sphingobacteriia;Sphingobacteriales;Sphingobacteriaceae;Pedobacter;Pedobacter cryoconitis;
166.99	500	PDA_run3|g134.t1	-	3e-73	-	-	-	-	-	-	1039477429	47.5	B_sub	Bacillus subtilis	Bacteria	1423	;cellular organisms;Bacteria;Terrabacteria group;Firmicutes;Bacilli;Bacillales;Bacillaceae;Bacillus;Bacillus subtilis group;Bacillus subtilis;
166.99	502	PDA_run3|g2051.t1	-	-	-	-	-	-	3e-73	-	470425122	42.22	Acant	Acanthamoeba castellanii str. Neff	Eukaryota_NO_Metazoa	1257118	;cellular organisms;Eukaryota;Amoebozoa;Discosea;Longamoebia;Centramoebida;Acanthamoebidae;Acanthamoeba;Acanthamoeba castellanii;Acanthamoeba castellanii str. Neff;
166.99	500	PDA_run3|g29476.t1	-	-	-	-	-	3e-73	-	-	549046336	64.24	Pyron	Pyronema omphalodes CBS 100304	Eukaryota_NO_Metazoa	1076935	;cellular organisms;Eukaryota;Opisthokonta;Fungi;Dikarya;Ascomycota;saccharomyceta;Pezizomycotina;Pezizomycetes;Pezizales;Pyronemataceae;Pyronema;Pyronema omphalodes;Pyronema omphalodes CBS 100304;
164.4	500	PDA_run3|g4262.t1	-	4e-72	-	-	-	-	-	-	918221237	59.36	Neoch	Neochlamydia sp. S13	Bacteria	1353976	;cellular organisms;Bacteria;PVC group;Chlamydiae;Chlamydiia;Chlamydiales;Parachlamydiaceae;Neochlamydia;Neochlamydia sp. S13;
164.177	500	PDA_run3|g3365.t1	-	5e-72	-	-	-	-	-	-	1113245186	56.77	Chlam	Chlamydiales bacterium 38-26	Bacteria	1895743	;cellular organisms;Bacteria;PVC group;Chlamydiae;Chlamydiia;Chlamydiales;unclassified Chlamydiales;unclassified Chalmydiales (miscellaneous);Chlamydiales bacterium 38-26;
163.994	500	PDA_run3|g21730.t1	-	6e-72	-	-	-	-	-	-	1113245186	57.22	Chlam	Chlamydiales bacterium 38-26	Bacteria	1895743	;cellular organisms;Bacteria;PVC group;Chlamydiae;Chlamydiia;Chlamydiales;unclassified Chlamydiales;unclassified Chalmydiales (miscellaneous);Chlamydiales bacterium 38-26;
163.84	502	PDA_run3|g26293.t1	-	-	-	-	-	-	7e-72	-	281212024	57.87	Polys	Polysphondylium pallidum PN500	Eukaryota_NO_Metazoa	670386	;cellular organisms;Eukaryota;Amoebozoa;Mycetozoa;Dictyosteliida;Polysphondylium;Polysphondylium pallidum;Polysphondylium pallidum PN500;
163.484	500	PDA_run3|g29443.t1	-	1e-71	-	-	-	-	-	-	918383646	59.34	Neoch	Neochlamydia sp. EPS4	Bacteria	1478175	;cellular organisms;Bacteria;PVC group;Chlamydiae;Chlamydiia;Chlamydiales;Parachlamydiaceae;Neochlamydia;Neochlamydia sp. EPS4;
162.385	500	PDA_run3|g31121.t1	-	3e-71	-	-	-	-	-	-	1113245186	56.25	Chlam	Chlamydiales bacterium 38-26	Bacteria	1895743	;cellular organisms;Bacteria;PVC group;Chlamydiae;Chlamydiia;Chlamydiales;unclassified Chlamydiales;unclassified Chalmydiales (miscellaneous);Chlamydiales bacterium 38-26;
161.874	500	PDA_run3|g3976.t1	-	-	-	-	-	5e-71	-	-	998525012	50.94	D_fab	Debaryomyces fabryi	Eukaryota_NO_Metazoa	58627	;cellular organisms;Eukaryota;Opisthokonta;Fungi;Dikarya;Ascomycota;saccharomyceta;Saccharomycotina;Saccharomycetes;Saccharomycetales;Debaryomycetaceae;Debaryomyces;Debaryomyces fabryi;
160.488	500	PDA_run3|g22155.t1	-	2e-70	-	-	-	-	-	-	1113245186	58.24	Chlam	Chlamydiales bacterium 38-26	Bacteria	1895743	;cellular organisms;Bacteria;PVC group;Chlamydiae;Chlamydiia;Chlamydiales;unclassified Chlamydiales;unclassified Chalmydiales (miscellaneous);Chlamydiales bacterium 38-26;
158.185	500	PDA_run3|g20203.t1	-	2e-69	-	-	-	-	-	-	1113245186	55.26	Chlam	Chlamydiales bacterium 38-26	Bacteria	1895743	;cellular organisms;Bacteria;PVC group;Chlamydiae;Chlamydiia;Chlamydiales;unclassified Chlamydiales;unclassified Chalmydiales (miscellaneous);Chlamydiales bacterium 38-26;
157.269	501	PDA_run3|g24446.t1	-	-	-	-	-	5e-69	-	-	1027015920	37.09	Spize	Spizellomyces punctatus DAOM BR117	Eukaryota_NO_Metazoa	645134	;cellular organisms;Eukaryota;Opisthokonta;Fungi;Chytridiomycota;Chytridiomycetes;Spizellomycetales;Spizellomycetaceae;Spizellomyces;Spizellomyces punctatus;Spizellomyces punctatus DAOM BR117;
153.58	500	PDA_run3|g4839.t1	-	2e-67	-	-	-	-	-	-	663593773	57.39	A_alb	Allokutzneria albata	Bacteria	211114	;cellular organisms;Bacteria;Terrabacteria group;Actinobacteria;Actinobacteria;Pseudonocardiales;Pseudonocardiaceae;Allokutzneria;Allokutzneria albata;
153.58	502	PDA_run3|g12324.t1	-	-	-	-	-	2e-67	-	-	751356211	45.99	F_ave	Fusarium avenaceum	Eukaryota_NO_Metazoa	40199	;cellular organisms;Eukaryota;Opisthokonta;Fungi;Dikarya;Ascomycota;saccharomyceta;Pezizomycotina;leotiomyceta;sordariomyceta;Sordariomycetes;Hypocreomycetidae;Hypocreales;Nectriaceae;Fusarium;Fusarium tricinctum species complex;Fusarium avenaceum;
152.327	502	PDA_run3|g7331.t1	-	-	-	-	-	7e-67	-	-	751356211	45.99	F_ave	Fusarium avenaceum	Eukaryota_NO_Metazoa	40199	;cellular organisms;Eukaryota;Opisthokonta;Fungi;Dikarya;Ascomycota;saccharomyceta;Pezizomycotina;leotiomyceta;sordariomyceta;Sordariomycetes;Hypocreomycetidae;Hypocreales;Nectriaceae;Fusarium;Fusarium tricinctum species complex;Fusarium avenaceum;
152.327	504	PDA_run3|g11666.t1	-	-	-	-	-	7e-67	-	-	751674085	30.77	Seren	Serendipita vermifera MAFF 305830	Eukaryota_NO_Metazoa	933852	;cellular organisms;Eukaryota;Opisthokonta;Fungi;Dikarya;Basidiomycota;Agaricomycotina;Agaricomycetes;Agaricomycetes incertae sedis;Sebacinales;Serendipitaceae;Serendipita;Serendipita vermifera;Serendipita vermifera MAFF 305830;
151.747	505	PDA_run3|g15499.t1	-	-	-	-	5e-132	-	-	4e-66	159469776	50.47	C_rei	Chlamydomonas reinhardtii	Eukaryota_NO_Metazoa	3055	;cellular organisms;Eukaryota;Viridiplantae;Chlorophyta;Chlorophyceae;Chlamydomonadales;Chlamydomonadaceae;Chlamydomonas;Chlamydomonas reinhardtii;
148.975	500	PDA_run3|g30610.t1	-	2e-65	-	-	-	-	-	-	1113245186	53.97	Chlam	Chlamydiales bacterium 38-26	Bacteria	1895743	;cellular organisms;Bacteria;PVC group;Chlamydiae;Chlamydiia;Chlamydiales;unclassified Chlamydiales;unclassified Chalmydiales (miscellaneous);Chlamydiales bacterium 38-26;
148.282	505	PDA_run3|g18523.t1	-	-	-	-	-	4e-65	-	-	646293931	29.37	Botry	Botryobasidium botryosum FD-172 SS1	Eukaryota_NO_Metazoa	930990	;cellular organisms;Eukaryota;Opisthokonta;Fungi;Dikarya;Basidiomycota;Agaricomycotina;Agaricomycetes;Agaricomycetes incertae sedis;Cantharellales;Botryobasidiaceae;Botryobasidium;Botryobasidium botryosum;Botryobasidium botryosum FD-172 SS1;
148.059	500	PDA_run3|g25126.t1	-	5e-65	-	-	-	-	-	-	1113245186	53.97	Chlam	Chlamydiales bacterium 38-26	Bacteria	1895743	;cellular organisms;Bacteria;PVC group;Chlamydiae;Chlamydiia;Chlamydiales;unclassified Chlamydiales;unclassified Chalmydiales (miscellaneous);Chlamydiales bacterium 38-26;
146.267	500	PDA_run3|g16467.t1	-	3e-64	-	-	-	-	-	-	918221237	52.11	Neoch	Neochlamydia sp. S13	Bacteria	1353976	;cellular organisms;Bacteria;PVC group;Chlamydiae;Chlamydiia;Chlamydiales;Parachlamydiaceae;Neochlamydia;Neochlamydia sp. S13;
145.574	500	PDA_run3|g9134.t1	-	6e-72	-	-	-	-	-	1e-08	1039477429	50.22	B_sub	Bacillus subtilis	Bacteria	1423	;cellular organisms;Bacteria;Terrabacteria group;Firmicutes;Bacilli;Bacillales;Bacillaceae;Bacillus;Bacillus subtilis group;Bacillus subtilis;
138.512	500	PDA_run3|g18183.t1	-	-	-	-	-	7e-61	-	-	909126826	55.12	Allom	Allomyces macrogynus ATCC 38327	Eukaryota_NO_Metazoa	578462	;cellular organisms;Eukaryota;Opisthokonta;Fungi;Blastocladiomycota;Blastocladiomycetes;Blastocladiales;Blastocladiaceae;Allomyces;Allomyces macrogynus;Allomyces macrogynus ATCC 38327;
134.466	500	PDA_run3|g10778.t1	-	-	-	-	-	4e-59	-	-	1022824581	63.31	E_spi	Exophiala spinifera	Eukaryota_NO_Metazoa	91928	;cellular organisms;Eukaryota;Opisthokonta;Fungi;Dikarya;Ascomycota;saccharomyceta;Pezizomycotina;leotiomyceta;Eurotiomycetes;Chaetothyriomycetidae;Chaetothyriales;Herpotrichiellaceae;Exophiala;Exophiala spinifera;
133.907	503	PDA_run3|g26505.t1	-	-	-	-	-	7e-59	-	-	598017599	28.5	Auric	Auricularia subglabra TFB-10046 SS5	Eukaryota_NO_Metazoa	717982	;cellular organisms;Eukaryota;Opisthokonta;Fungi;Dikarya;Basidiomycota;Agaricomycotina;Agaricomycetes;Agaricomycetes incertae sedis;Auriculariales;Auriculariaceae;Auricularia;Auricularia subglabra;Auricularia subglabra TFB-10046 SS5;
132.857	500	PDA_run3|g14057.t1	-	-	-	-	-	2e-58	-	-	589104771	61.11	Trich	Trichoderma reesei QM6a	Eukaryota_NO_Metazoa	431241	;cellular organisms;Eukaryota;Opisthokonta;Fungi;Dikarya;Ascomycota;saccharomyceta;Pezizomycotina;leotiomyceta;sordariomyceta;Sordariomycetes;Hypocreomycetidae;Hypocreales;Hypocreaceae;Trichoderma;Trichoderma reesei;Trichoderma reesei QM6a;
128.252	308	PDA_run3|g10436.t1	-	-	-	-	2e-105	-	-	1e-49	552829541	46.99	C_var	Chlorella variabilis	Eukaryota_NO_Metazoa	554065	;cellular organisms;Eukaryota;Viridiplantae;Chlorophyta;Trebouxiophyceae;Chlorellales;Chlorellaceae;Chlorella;Chlorella variabilis;
125.033	503	PDA_run3|g24174.t1	-	-	-	-	-	5e-55	-	-	752369719	31.26	Tulas	Tulasnella calospora MUT 4182	Eukaryota_NO_Metazoa	1051891	;cellular organisms;Eukaryota;Opisthokonta;Fungi;Dikarya;Basidiomycota;Agaricomycotina;Agaricomycetes;Agaricomycetes incertae sedis;Cantharellales;Tulasnellaceae;Tulasnella;Tulasnella calospora;Tulasnella calospora MUT 4182;
122.73	503	PDA_run3|g10036.t1	-	-	-	-	-	5e-54	-	-	752369719	30.14	Tulas	Tulasnella calospora MUT 4182	Eukaryota_NO_Metazoa	1051891	;cellular organisms;Eukaryota;Opisthokonta;Fungi;Dikarya;Basidiomycota;Agaricomycotina;Agaricomycetes;Agaricomycetes incertae sedis;Cantharellales;Tulasnellaceae;Tulasnella;Tulasnella calospora;Tulasnella calospora MUT 4182;
122.037	502	PDA_run3|g708.t1	-	-	-	-	-	1e-53	-	-	1023276628	31.83	Daeda	Daedalea quercina L-15889	Eukaryota_NO_Metazoa	1314783	;cellular organisms;Eukaryota;Opisthokonta;Fungi;Dikarya;Basidiomycota;Agaricomycotina;Agaricomycetes;Agaricomycetes incertae sedis;Polyporales;Coriolaceae;Daedalea;Daedalea quercina;Daedalea quercina L-15889;
121.632	505	PDA_run3|g11594.t1	-	-	-	-	3e-69	-	-	2e-16	159469776	69.38	C_rei	Chlamydomonas reinhardtii	Eukaryota_NO_Metazoa	3055	;cellular organisms;Eukaryota;Viridiplantae;Chlorophyta;Chlorophyceae;Chlamydomonadales;Chlamydomonadaceae;Chlamydomonas;Chlamydomonas reinhardtii;
121.344	500	PDA_run3|g11164.t1	-	2e-53	-	-	-	-	-	-	497983643	38.37	Candi	Candidatus Odyssella thessalonicensis	Bacteria	84647	;cellular organisms;Bacteria;Proteobacteria;Alphaproteobacteria;Holosporales;Candidatus Paracaedibacteraceae;Candidatus Odyssella;Candidatus Odyssella thessalonicensis;
119.041	504	PDA_run3|g22424.t1	-	-	-	-	-	2e-52	-	-	597587593	31.03	Marss	Marssonina brunnea f. sp. 'multigermtubi' MB_m1	Eukaryota_NO_Metazoa	1072389	;cellular organisms;Eukaryota;Opisthokonta;Fungi;Dikarya;Ascomycota;saccharomyceta;Pezizomycotina;leotiomyceta;sordariomyceta;Leotiomycetes;Helotiales;Dermateaceae;Marssonina;Marssonina brunnea;Marssonina brunnea f. sp. 'multigermtubi';Marssonina brunnea f. sp. 'multigermtubi' MB_m1;
117.432	500	PDA_run3|g6108.t1	-	-	-	-	-	1e-51	-	-	751731559	57.34	Pilod	Piloderma croceum F 1598	Eukaryota_NO_Metazoa	765440	;cellular organisms;Eukaryota;Opisthokonta;Fungi;Dikarya;Basidiomycota;Agaricomycotina;Agaricomycetes;Agaricomycetidae;Atheliales;Atheliaceae;Piloderma;Piloderma croceum;Piloderma croceum F 1598;
114.436	504	PDA_run3|g4550.t1	-	-	-	-	-	2e-50	-	-	597587593	32.37	Marss	Marssonina brunnea f. sp. 'multigermtubi' MB_m1	Eukaryota_NO_Metazoa	1072389	;cellular organisms;Eukaryota;Opisthokonta;Fungi;Dikarya;Ascomycota;saccharomyceta;Pezizomycotina;leotiomyceta;sordariomyceta;Leotiomycetes;Helotiales;Dermateaceae;Marssonina;Marssonina brunnea;Marssonina brunnea f. sp. 'multigermtubi';Marssonina brunnea f. sp. 'multigermtubi' MB_m1;
109.831	141	PDA_run3|g9829.t1	-	-	-	-	-	-	2e-48	-	281204130	51.06	Polys	Polysphondylium pallidum PN500	Eukaryota_NO_Metazoa	670386	;cellular organisms;Eukaryota;Amoebozoa;Mycetozoa;Dictyosteliida;Polysphondylium;Polysphondylium pallidum;Polysphondylium pallidum PN500;
109.831	500	PDA_run3|g19490.t1	-	2e-48	-	-	-	-	-	-	737326600	49.37	Clost	Clostridium sp. HMP27	Bacteria	1487921	;cellular organisms;Bacteria;Terrabacteria group;Firmicutes;Clostridia;Clostridiales;Clostridiaceae;Clostridium;Clostridium sp. HMP27;
105.919	502	PDA_run3|g23620.t1	-	-	-	-	1e-46	-	-	-	1024011847	46.6	D_hyg	Dorcoceras hygrometricum	Eukaryota_NO_Metazoa	472368	;cellular organisms;Eukaryota;Viridiplantae;Streptophyta;Streptophytina;Embryophyta;Tracheophyta;Euphyllophyta;Spermatophyta;Magnoliophyta;Mesangiospermae;eudicotyledons;Gunneridae;Pentapetalae;asterids;lamiids;Lamiales;Gesneriaceae;Didymocarpoideae;Trichosporeae;Loxocarpinae;Dorcoceras;Dorcoceras hygrometricum;
104.82	502	PDA_run3|g18493.t1	-	-	-	-	3e-46	-	-	-	1024011847	46.6	D_hyg	Dorcoceras hygrometricum	Eukaryota_NO_Metazoa	472368	;cellular organisms;Eukaryota;Viridiplantae;Streptophyta;Streptophytina;Embryophyta;Tracheophyta;Euphyllophyta;Spermatophyta;Magnoliophyta;Mesangiospermae;eudicotyledons;Gunneridae;Pentapetalae;asterids;lamiids;Lamiales;Gesneriaceae;Didymocarpoideae;Trichosporeae;Loxocarpinae;Dorcoceras;Dorcoceras hygrometricum;
103.616	502	PDA_run3|g2960.t1	-	-	-	-	1e-45	-	-	-	1024011847	46.6	D_hyg	Dorcoceras hygrometricum	Eukaryota_NO_Metazoa	472368	;cellular organisms;Eukaryota;Viridiplantae;Streptophyta;Streptophytina;Embryophyta;Tracheophyta;Euphyllophyta;Spermatophyta;Magnoliophyta;Mesangiospermae;eudicotyledons;Gunneridae;Pentapetalae;asterids;lamiids;Lamiales;Gesneriaceae;Didymocarpoideae;Trichosporeae;Loxocarpinae;Dorcoceras;Dorcoceras hygrometricum;
103.616	500	PDA_run3|g11474.t1	-	-	-	-	-	1e-45	-	-	924116813	48.97	R_sol	Rhizoctonia solani	Eukaryota_NO_Metazoa	456999	;cellular organisms;Eukaryota;Opisthokonta;Fungi;Dikarya;Basidiomycota;Agaricomycotina;Agaricomycetes;Agaricomycetes incertae sedis;Cantharellales;Ceratobasidiaceae;Rhizoctonia;Rhizoctonia solani;
102.518	500	PDA_run3|g19084.t1	-	-	-	-	-	3e-45	-	-	751731559	50.69	Pilod	Piloderma croceum F 1598	Eukaryota_NO_Metazoa	765440	;cellular organisms;Eukaryota;Opisthokonta;Fungi;Dikarya;Basidiomycota;Agaricomycotina;Agaricomycetes;Agaricomycetidae;Atheliales;Atheliaceae;Piloderma;Piloderma croceum;Piloderma croceum F 1598;
102.23	500	PDA_run3|g17677.t1	-	-	-	-	-	4e-45	-	-	751731559	50.69	Pilod	Piloderma croceum F 1598	Eukaryota_NO_Metazoa	765440	;cellular organisms;Eukaryota;Opisthokonta;Fungi;Dikarya;Basidiomycota;Agaricomycotina;Agaricomycetes;Agaricomycetidae;Atheliales;Atheliaceae;Piloderma;Piloderma croceum;Piloderma croceum F 1598;
102.007	500	PDA_run3|g24295.t1	-	-	-	-	-	5e-72	-	1e-27	998534113	52.44	D_fab	Debaryomyces fabryi	Eukaryota_NO_Metazoa	58627	;cellular organisms;Eukaryota;Opisthokonta;Fungi;Dikarya;Ascomycota;saccharomyceta;Saccharomycotina;Saccharomycetes;Saccharomycetales;Debaryomycetaceae;Debaryomyces;Debaryomyces fabryi;
99.9274	503	PDA_run3|g4028.t1	-	-	-	-	-	4e-44	-	-	296413480	31.7	Tuber	Tuber melanosporum Mel28	Eukaryota_NO_Metazoa	656061	;cellular organisms;Eukaryota;Opisthokonta;Fungi;Dikarya;Ascomycota;saccharomyceta;Pezizomycotina;Pezizomycetes;Pezizales;Tuberaceae;Tuber;Tuber melanosporum;Tuber melanosporum Mel28;
99.9274	502	PDA_run3|g8889.t1	-	-	-	-	-	4e-44	-	-	296413480	31.7	Tuber	Tuber melanosporum Mel28	Eukaryota_NO_Metazoa	656061	;cellular organisms;Eukaryota;Opisthokonta;Fungi;Dikarya;Ascomycota;saccharomyceta;Pezizomycotina;Pezizomycetes;Pezizales;Tuberaceae;Tuber;Tuber melanosporum;Tuber melanosporum Mel28;
99.522	162	PDA_run3|g8238.t1	-	6e-44	-	-	-	-	-	-	1084501169	37.05	Chlam	Chlamydiae bacterium RIFCSPHIGHO2_12_FULL_49_9	Bacteria	1797605	;cellular organisms;Bacteria;PVC group;Chlamydiae;unclassified Chlamydiae;Chlamydiae bacterium RIFCSPHIGHO2_12_FULL_49_9;
99.522	500	PDA_run3|g8735.t1	-	6e-44	-	-	-	-	-	-	1120929640	54.55	P_zes	Pseudomonas zeshuii	Bacteria	1076620	;cellular organisms;Bacteria;Proteobacteria;Gammaproteobacteria;Pseudomonadales;Pseudomonadaceae;Pseudomonas;Pseudomonas zeshuii;
99.1165	159	PDA_run3|g14468.t1	-	9e-44	-	-	-	-	-	-	1084501169	37.98	Chlam	Chlamydiae bacterium RIFCSPHIGHO2_12_FULL_49_9	Bacteria	1797605	;cellular organisms;Bacteria;PVC group;Chlamydiae;unclassified Chlamydiae;Chlamydiae bacterium RIFCSPHIGHO2_12_FULL_49_9;
97.2194	15	PDA_run3|g15601.t1	-	-	-	-	-	-	6e-43	-	678308217	40.76	S_lem	Stylonychia lemnae	Eukaryota_NO_Metazoa	5949	;cellular organisms;Eukaryota;Alveolata;Ciliophora;Intramacronucleata;Spirotrichea;Stichotrichia;Sporadotrichida;Oxytrichidae;Stylonychinae;Stylonychia;Stylonychia lemnae;
97.0652	17	PDA_run3|g25086.t1	-	-	-	-	-	-	7e-43	-	678308217	40.22	S_lem	Stylonychia lemnae	Eukaryota_NO_Metazoa	5949	;cellular organisms;Eukaryota;Alveolata;Ciliophora;Intramacronucleata;Spirotrichea;Stichotrichia;Sporadotrichida;Oxytrichidae;Stylonychinae;Stylonychia;Stylonychia lemnae;
96.4854	144	PDA_run3|g18419.t1	-	-	-	-	-	-	5e-65	4e-23	403373887	44.36	O_tri	Oxytricha trifallax	Eukaryota_NO_Metazoa	1172189	;cellular organisms;Eukaryota;Alveolata;Ciliophora;Intramacronucleata;Spirotrichea;Stichotrichia;Sporadotrichida;Oxytrichidae;Oxytrichinae;Oxytricha;Oxytricha trifallax;
96.0154	500	PDA_run3|g1320.t1	-	-	-	-	-	-	2e-80	1e-38	118357345	62.76	Tetra	Tetrahymena thermophila SB210	Eukaryota_NO_Metazoa	312017	;cellular organisms;Eukaryota;Alveolata;Ciliophora;Intramacronucleata;Oligohymenophorea;Hymenostomatida;Tetrahymenina;Tetrahymenidae;Tetrahymena;Tetrahymena thermophila;Tetrahymena thermophila SB210;
94.406	500	PDA_run3|g30479.t1	-	1e-41	-	-	-	-	-	-	737326600	44.59	Clost	Clostridium sp. HMP27	Bacteria	1487921	;cellular organisms;Bacteria;Terrabacteria group;Firmicutes;Clostridia;Clostridiales;Clostridiaceae;Clostridium;Clostridium sp. HMP27;
93.0197	161	PDA_run3|g11344.t1	-	4e-41	-	-	-	-	-	-	818312070	37.42	candi	candidate division TM6 bacterium GW2011_GWF2_36_131	Bacteria	1619081	;cellular organisms;Bacteria;unclassified Bacteria;Bacteria candidate phyla;Candidatus Dependentiae;unclassified Candidatus Dependentiae;candidate division TM6 bacterium GW2011_GWF2_36_131;
90.3116	160	PDA_run3|g14410.t1	-	6e-40	-	-	-	-	-	-	818312070	37.17	candi	candidate division TM6 bacterium GW2011_GWF2_36_131	Bacteria	1619081	;cellular organisms;Bacteria;unclassified Bacteria;Bacteria candidate phyla;Candidatus Dependentiae;unclassified Candidatus Dependentiae;candidate division TM6 bacterium GW2011_GWF2_36_131;
89.8008	500	PDA_run3|g23031.t1	-	1e-39	-	-	-	-	-	-	1084627320	44.3	Clost	Clostridiales bacterium GWB2_37_7	Bacteria	1797677	;cellular organisms;Bacteria;Terrabacteria group;Firmicutes;Clostridia;Clostridiales;unclassified Clostridiales;unclassified Clostridiales (miscellaneous);Clostridiales bacterium GWB2_37_7;
89.8008	503	PDA_run3|g27008.t1	-	-	-	-	-	1e-39	-	-	549056081	26.55	Pyron	Pyronema omphalodes CBS 100304	Eukaryota_NO_Metazoa	1076935	;cellular organisms;Eukaryota;Opisthokonta;Fungi;Dikarya;Ascomycota;saccharomyceta;Pezizomycotina;Pezizomycetes;Pezizales;Pyronemataceae;Pyronema;Pyronema omphalodes;Pyronema omphalodes CBS 100304;
88.4145	500	PDA_run3|g17772.t1	-	-	-	-	-	4e-39	-	-	1001617698	48.97	Gonap	Gonapodya prolifera JEL478	Eukaryota_NO_Metazoa	1344416	;cellular organisms;Eukaryota;Opisthokonta;Fungi;Chytridiomycota;Monoblepharidomycetes;Monoblepharidales;Gonapodyaceae;Gonapodya;Gonapodya prolifera;Gonapodya prolifera JEL478;
88.1914	500	PDA_run3|g2230.t1	-	-	-	-	-	-	2e-77	4e-39	118357345	61.73	Tetra	Tetrahymena thermophila SB210	Eukaryota_NO_Metazoa	312017	;cellular organisms;Eukaryota;Alveolata;Ciliophora;Intramacronucleata;Oligohymenophorea;Hymenostomatida;Tetrahymenina;Tetrahymenidae;Tetrahymena;Tetrahymena thermophila;Tetrahymena thermophila SB210;
86.8051	509	PDA_run3|g4374.t1	-	-	-	-	-	2e-38	-	-	296413480	27.42	Tuber	Tuber melanosporum Mel28	Eukaryota_NO_Metazoa	656061	;cellular organisms;Eukaryota;Opisthokonta;Fungi;Dikarya;Ascomycota;saccharomyceta;Pezizomycotina;Pezizomycetes;Pezizales;Tuberaceae;Tuber;Tuber melanosporum;Tuber melanosporum Mel28;
86.8051	503	PDA_run3|g29125.t1	-	-	-	-	-	8e-47	-	4e-09	751674085	28.66	Seren	Serendipita vermifera MAFF 305830	Eukaryota_NO_Metazoa	933852	;cellular organisms;Eukaryota;Opisthokonta;Fungi;Dikarya;Basidiomycota;Agaricomycotina;Agaricomycetes;Agaricomycetes incertae sedis;Sebacinales;Serendipitaceae;Serendipita;Serendipita vermifera;Serendipita vermifera MAFF 305830;
86.3996	1000	PDA_run3|g3498.t1	-	-	-	-	9e-107	-	-	3e-69	922386382	35.36	M_tru	Medicago truncatula	Eukaryota_NO_Metazoa	3880	;cellular organisms;Eukaryota;Viridiplantae;Streptophyta;Streptophytina;Embryophyta;Tracheophyta;Euphyllophyta;Spermatophyta;Magnoliophyta;Mesangiospermae;eudicotyledons;Gunneridae;Pentapetalae;rosids;fabids;Fabales;Fabaceae;Papilionoideae;Trifolieae;Medicago;Medicago truncatula;
85.7065	501	PDA_run3|g10226.t1	-	-	-	-	-	6e-38	-	-	752280430	53.1	funga	fungal sp. No.11243	Eukaryota_NO_Metazoa	1603295	;cellular organisms;Eukaryota;Opisthokonta;Fungi;unclassified Fungi;fungal sp. No.11243;
84.5025	502	PDA_run3|g22805.t1	-	-	-	-	-	2e-37	-	-	597587593	26.65	Marss	Marssonina brunnea f. sp. 'multigermtubi' MB_m1	Eukaryota_NO_Metazoa	1072389	;cellular organisms;Eukaryota;Opisthokonta;Fungi;Dikarya;Ascomycota;saccharomyceta;Pezizomycotina;leotiomyceta;sordariomyceta;Leotiomycetes;Helotiales;Dermateaceae;Marssonina;Marssonina brunnea;Marssonina brunnea f. sp. 'multigermtubi';Marssonina brunnea f. sp. 'multigermtubi' MB_m1;
84.097	504	PDA_run3|g3523.t1	-	-	-	-	-	-	3e-72	1e-35	514700846	40.11	S_ros	Salpingoeca rosetta	Eukaryota_NO_Metazoa	946362	;cellular organisms;Eukaryota;Opisthokonta;Choanoflagellida;Craspedida;Salpingoecidae;Salpingoeca;Salpingoeca rosetta;
84.097	500	PDA_run3|g4391.t1	-	3e-37	-	-	-	-	-	-	946904627	27.17	Brevu	Brevundimonas	Bacteria	41275	;cellular organisms;Bacteria;Proteobacteria;Alphaproteobacteria;Caulobacterales;Caulobacteraceae;Brevundimonas;
82.8931	153	PDA_run3|g13312.t1	-	-	-	-	-	-	1e-54	1e-18	514700846	35.41	S_ros	Salpingoeca rosetta	Eukaryota_NO_Metazoa	946362	;cellular organisms;Eukaryota;Opisthokonta;Choanoflagellida;Craspedida;Salpingoecidae;Salpingoeca;Salpingoeca rosetta;
82.6054	501	PDA_run3|g15498.t1	-	-	-	-	4e-46	-	-	3e-10	1004143273	64.52	G_pec	Gonium pectorale	Eukaryota_NO_Metazoa	33097	;cellular organisms;Eukaryota;Viridiplantae;Chlorophyta;Chlorophyceae;Chlamydomonadales;Volvocaceae;Gonium;Gonium pectorale;
80.9472	501	PDA_run3|g4159.t1	-	-	-	-	-	-	7e-36	-	470402973	44.17	Acant	Acanthamoeba castellanii str. Neff	Eukaryota_NO_Metazoa	1257118	;cellular organisms;Eukaryota;Amoebozoa;Discosea;Longamoebia;Centramoebida;Acanthamoebidae;Acanthamoeba;Acanthamoeba castellanii;Acanthamoeba castellanii str. Neff;
80.7728	170	PDA_run3|g17985.t1	-	-	-	-	-	-	5e-55	6e-20	514700846	35.56	S_ros	Salpingoeca rosetta	Eukaryota_NO_Metazoa	946362	;cellular organisms;Eukaryota;Opisthokonta;Choanoflagellida;Craspedida;Salpingoecidae;Salpingoeca;Salpingoeca rosetta;
78.2879	7	PDA_run3|g18140.t1	-	1e-34	-	-	-	-	-	-	498495859	40.96	Pseud	Pseudomonas sp. HPB0071	Bacteria	1203578	;cellular organisms;Bacteria;Proteobacteria;Gammaproteobacteria;Pseudomonadales;Pseudomonadaceae;Pseudomonas;Pseudomonas sp. HPB0071;
77.0839	565	PDA_run3|g24848.t1	-	-	-	-	-	0	-	3e-167	595479454	32.37	Rhizo	Rhizophagus irregularis DAOM 197198w	Eukaryota_NO_Metazoa	1432141	;cellular organisms;Eukaryota;Opisthokonta;Fungi;Mucoromycota;Glomeromycotina;Glomeromycetes;Glomerales;Glomeraceae;Rhizophagus;Rhizophagus irregularis;Rhizophagus irregularis DAOM 197198w;
75.8799	162	PDA_run3|g498.t1	-	1e-36	-	-	-	-	-	0.0009	1084501169	33.33	Chlam	Chlamydiae bacterium RIFCSPHIGHO2_12_FULL_49_9	Bacteria	1797605	;cellular organisms;Bacteria;PVC group;Chlamydiae;unclassified Chlamydiae;Chlamydiae bacterium RIFCSPHIGHO2_12_FULL_49_9;
75.2922	141	PDA_run3|g25402.t1	-	-	-	-	-	-	2e-33	-	281204130	50.35	Polys	Polysphondylium pallidum PN500	Eukaryota_NO_Metazoa	670386	;cellular organisms;Eukaryota;Amoebozoa;Mycetozoa;Dictyosteliida;Polysphondylium;Polysphondylium pallidum;Polysphondylium pallidum PN500;
74.8867	2760	PDA_run3|g29689.t1	-	3e-33	-	-	-	-	-	-	514061919	37.33	nd	[Haemophilus] parasuis	Bacteria	738	;cellular organisms;Bacteria;Proteobacteria;Gammaproteobacteria;Pasteurellales;Pasteurellaceae;Haemophilus;[Haemophilus] parasuis;
73.6827	371	PDA_run3|g1164.t1	-	1e-32	-	-	-	-	-	-	1095276956	46.88	N_yeo	Niastella yeongjuensis	Bacteria	354355	;cellular organisms;Bacteria;FCB group;Bacteroidetes/Chlorobi group;Bacteroidetes;Chitinophagia;Chitinophagales;Chitinophagaceae;Niastella;Niastella yeongjuensis;
72.5841	157	PDA_run3|g30591.t1	-	-	-	-	-	3e-32	-	-	528897096	35.15	Rozel	Rozella allomycis CSF55	Eukaryota_NO_Metazoa	988480	;cellular organisms;Eukaryota;Opisthokonta;Fungi;Cryptomycota;Rozella;Rozella allomycis;Rozella allomycis CSF55;
72.43	256	PDA_run3|g29455.t1	-	7e-40	-	-	-	-	-	2e-08	1113587151	52.9	Rhizo	Rhizobiales bacterium 64-17	Bacteria	1895814	;cellular organisms;Bacteria;Proteobacteria;Alphaproteobacteria;Rhizobiales;unclassified Rhizobiales;unclassified Rhizobiales (miscellaneous);Rhizobiales bacterium 64-17;
69.7707	500	PDA_run3|g827.t1	-	5e-31	-	-	-	-	-	-	1089482501	45.45	Vario	Variovorax sp. NFACC28	Bacteria	1566273	;cellular organisms;Bacteria;Proteobacteria;Betaproteobacteria;Burkholderiales;Comamonadaceae;Variovorax;Variovorax sp. NFACC28;
69.4342	116	PDA_run3|g2751.t1	-	-	-	-	-	7e-31	-	-	528897096	41.72	Rozel	Rozella allomycis CSF55	Eukaryota_NO_Metazoa	988480	;cellular organisms;Eukaryota;Opisthokonta;Fungi;Cryptomycota;Rozella;Rozella allomycis;Rozella allomycis CSF55;
69.1829	446	PDA_run3|g15707.t1	-	-	-	-	-	9e-31	-	-	691792173	59.79	T_cin	Trametes cinnabarina	Eukaryota_NO_Metazoa	5643	;cellular organisms;Eukaryota;Opisthokonta;Fungi;Dikarya;Basidiomycota;Agaricomycotina;Agaricomycetes;Agaricomycetes incertae sedis;Polyporales;Coriolaceae;Trametes;Trametes cinnabarina;
67.1316	503	PDA_run3|g27745.t1	-	-	-	-	-	7e-30	-	-	549056081	28.7	Pyron	Pyronema omphalodes CBS 100304	Eukaryota_NO_Metazoa	1076935	;cellular organisms;Eukaryota;Opisthokonta;Fungi;Dikarya;Ascomycota;saccharomyceta;Pezizomycotina;Pezizomycetes;Pezizales;Pyronemataceae;Pyronema;Pyronema omphalodes;Pyronema omphalodes CBS 100304;
66.0818	146	PDA_run3|g4274.t1	-	4e-41	-	-	-	-	-	2e-12	1121326689	40.93	Scyto	Scytonema sp. HK-05	Bacteria	1137095	;cellular organisms;Bacteria;Terrabacteria group;Cyanobacteria/Melainabacteria group;Cyanobacteria;Nostocales;Scytonemataceae;Scytonema;Scytonema sp. HK-05;
65.8587	511	PDA_run3|g12499.t1	-	-	-	-	-	5e-48	-	2e-19	748502660	38.66	Dacty	Dactylellina haptotyla CBS 200.50	Eukaryota_NO_Metazoa	1284197	;cellular organisms;Eukaryota;Opisthokonta;Fungi;Dikarya;Ascomycota;saccharomyceta;Pezizomycotina;Orbiliomycetes;Orbiliales;Orbiliaceae;Dactylellina;Dactylellina haptotyla;Dactylellina haptotyla CBS 200.50;
65.3887	404	PDA_run3|g5421.t1	-	-	-	-	-	4e-33	-	0.0001	748515496	69.89	Arthr	Arthrobotrys oligospora ATCC 24927	Eukaryota_NO_Metazoa	756982	;cellular organisms;Eukaryota;Opisthokonta;Fungi;Dikarya;Ascomycota;saccharomyceta;Pezizomycotina;Orbiliomycetes;Orbiliales;Orbiliaceae;Arthrobotrys;Arthrobotrys oligospora;Arthrobotrys oligospora ATCC 24927;
64.0669	501	PDA_run3|g11240.t1	-	3e-35	-	-	-	-	-	2e-07	1113587151	53.6	Rhizo	Rhizobiales bacterium 64-17	Bacteria	1895814	;cellular organisms;Bacteria;Proteobacteria;Alphaproteobacteria;Rhizobiales;unclassified Rhizobiales;unclassified Rhizobiales (miscellaneous);Rhizobiales bacterium 64-17;
63.7792	501	PDA_run3|g22069.t1	-	-	-	-	-	-	2e-50	1e-22	1134889665	33.76	S_coe	Stentor coeruleus	Eukaryota_NO_Metazoa	5963	;cellular organisms;Eukaryota;Alveolata;Ciliophora;Postciliodesmatophora;Heterotrichea;Heterotrichida;Stentoridae;Stentor;Stentor coeruleus;
62.5265	501	PDA_run3|g22363.t1	-	-	-	-	-	-	7e-51	1e-23	1134886496	35.25	S_coe	Stentor coeruleus	Eukaryota_NO_Metazoa	5963	;cellular organisms;Eukaryota;Alveolata;Ciliophora;Postciliodesmatophora;Heterotrichea;Heterotrichida;Stentoridae;Stentor;Stentor coeruleus;
62.1698	1000	PDA_run3|g1109.t1	-	-	-	-	1e-93	-	-	1e-66	922386382	27.95	M_tru	Medicago truncatula	Eukaryota_NO_Metazoa	3880	;cellular organisms;Eukaryota;Viridiplantae;Streptophyta;Streptophytina;Embryophyta;Tracheophyta;Euphyllophyta;Spermatophyta;Magnoliophyta;Mesangiospermae;eudicotyledons;Gunneridae;Pentapetalae;rosids;fabids;Fabales;Fabaceae;Papilionoideae;Trifolieae;Medicago;Medicago truncatula;
62.1698	502	PDA_run3|g27369.t1	-	-	-	-	-	-	2e-51	2e-24	1134889665	35.35	S_coe	Stentor coeruleus	Eukaryota_NO_Metazoa	5963	;cellular organisms;Eukaryota;Alveolata;Ciliophora;Postciliodesmatophora;Heterotrichea;Heterotrichida;Stentoridae;Stentor;Stentor coeruleus;
61.6102	500	PDA_run3|g13161.t1	-	-	-	-	-	7e-57	-	4e-30	998534113	59.24	D_fab	Debaryomyces fabryi	Eukaryota_NO_Metazoa	58627	;cellular organisms;Eukaryota;Opisthokonta;Fungi;Dikarya;Ascomycota;saccharomyceta;Saccharomycotina;Saccharomycetes;Saccharomycetales;Debaryomycetaceae;Debaryomyces;Debaryomyces fabryi;
61.0712	500	PDA_run3|g18624.t1	-	-	-	-	-	3e-27	-	-	751731559	53.12	Pilod	Piloderma croceum F 1598	Eukaryota_NO_Metazoa	765440	;cellular organisms;Eukaryota;Opisthokonta;Fungi;Dikarya;Basidiomycota;Agaricomycotina;Agaricomycetes;Agaricomycetidae;Atheliales;Atheliaceae;Piloderma;Piloderma croceum;Piloderma croceum F 1598;
60.848	999	PDA_run3|g13537.t1	-	-	-	-	3e-108	-	-	8e-82	950956735	28.71	Vigna	Vigna radiata var. radiata	Eukaryota_NO_Metazoa	3916	;cellular organisms;Eukaryota;Viridiplantae;Streptophyta;Streptophytina;Embryophyta;Tracheophyta;Euphyllophyta;Spermatophyta;Magnoliophyta;Mesangiospermae;eudicotyledons;Gunneridae;Pentapetalae;rosids;fabids;Fabales;Fabaceae;Papilionoideae;Phaseoleae;Vigna;Vigna radiata;Vigna radiata var. radiata;
60.2727	226	PDA_run3|g15309.t1	-	2e-30	-	-	-	-	-	0.0003	1049766212	46.53	Micro	Microvirga sp. V5/3M	Bacteria	1882682	;cellular organisms;Bacteria;Proteobacteria;Alphaproteobacteria;Rhizobiales;Methylobacteriaceae;Microvirga;Microvirga sp. V5/3M;
59.8672	500	PDA_run3|g26907.t1	-	-	-	-	-	1e-26	-	-	1111899409	50.89	Asper	Aspergillus brasiliensis CBS 101740	Eukaryota_NO_Metazoa	767769	;cellular organisms;Eukaryota;Opisthokonta;Fungi;Dikarya;Ascomycota;saccharomyceta;Pezizomycotina;leotiomyceta;Eurotiomycetes;Eurotiomycetidae;Eurotiales;Aspergillaceae;Aspergillus;Aspergillus brasiliensis;Aspergillus brasiliensis CBS 101740;
59.1741	238	PDA_run3|g29130.t1	-	-	-	-	-	2e-26	-	-	121708845	48.23	Asper	Aspergillus clavatus NRRL 1	Eukaryota_NO_Metazoa	344612	;cellular organisms;Eukaryota;Opisthokonta;Fungi;Dikarya;Ascomycota;saccharomyceta;Pezizomycotina;leotiomyceta;Eurotiomycetes;Eurotiomycetidae;Eurotiales;Aspergillaceae;Aspergillus;Aspergillus clavatus;Aspergillus clavatus NRRL 1;
58.4809	501	PDA_run3|g29475.t1	-	-	-	-	-	4e-34	-	1e-08	119499443	27.35	Asper	Aspergillus fischeri NRRL 181	Eukaryota_NO_Metazoa	331117	;cellular organisms;Eukaryota;Opisthokonta;Fungi;Dikarya;Ascomycota;saccharomyceta;Pezizomycotina;leotiomyceta;Eurotiomycetes;Eurotiomycetidae;Eurotiales;Aspergillaceae;Aspergillus;Aspergillus fischeri;Aspergillus fischeri NRRL 181;
57.4105	500	PDA_run3|g3904.t1	-	7e-30	-	-	-	-	-	6e-05	1121285370	35.98	H_riv	Hydrococcus rivularis	Bacteria	1616834	;cellular organisms;Bacteria;Terrabacteria group;Cyanobacteria/Melainabacteria group;Cyanobacteria;Pleurocapsales;Hydrococcaceae;Hydrococcus;Hydrococcus rivularis;
55.732	60	PDA_run3|g6943.t1	-	-	-	-	-	-	5e-28	0.0008	146101964	39.21	Leish	Leishmania infantum JPCM5	Eukaryota_NO_Metazoa	435258	;cellular organisms;Eukaryota;Euglenozoa;Kinetoplastida;Trypanosomatidae;Leishmaniinae;Leishmania;Leishmania;Leishmania donovani species complex;Leishmania infantum;Leishmania infantum JPCM5;
54.5689	997	PDA_run3|g30235.t1	-	-	-	-	4e-85	-	-	2e-61	950956735	28.7	Vigna	Vigna radiata var. radiata	Eukaryota_NO_Metazoa	3916	;cellular organisms;Eukaryota;Viridiplantae;Streptophyta;Streptophytina;Embryophyta;Tracheophyta;Euphyllophyta;Spermatophyta;Magnoliophyta;Mesangiospermae;eudicotyledons;Gunneridae;Pentapetalae;rosids;fabids;Fabales;Fabaceae;Papilionoideae;Phaseoleae;Vigna;Vigna radiata;Vigna radiata var. radiata;
53.0648	500	PDA_run3|g29444.t1	-	9e-24	-	-	-	-	-	-	917758746	40.14	F_sol	Flavihumibacter solisilvae	Bacteria	1349421	;cellular organisms;Bacteria;FCB group;Bacteroidetes/Chlorobi group;Bacteroidetes;Chitinophagia;Chitinophagales;Chitinophagaceae;Flavihumibacter;Flavihumibacter solisilvae;
52.9595	402	PDA_run3|g1557.t1	-	1e-23	-	-	-	-	-	-	505170654	50.5	nd	[Clostridium] stercorarium	Bacteria	1510	;cellular organisms;Bacteria;Terrabacteria group;Firmicutes;Clostridia;Clostridiales;Ruminococcaceae;Ruminiclostridium;[Clostridium] stercorarium;
52.9595	336	PDA_run3|g6487.t1	-	1e-23	-	-	-	-	-	-	1087611050	46.55	C_fil	Chitinophaga filiformis	Bacteria	104663	;cellular organisms;Bacteria;FCB group;Bacteroidetes/Chlorobi group;Bacteroidetes;Chitinophagia;Chitinophagales;Chitinophagaceae;Chitinophaga;Chitinophaga filiformis;
52.6028	754	PDA_run3|g26754.t1	-	1e-34	-	-	-	-	-	7e-12	1120219451	47.9	C_jia	Chitinophaga jiangningensis	Bacteria	1419482	;cellular organisms;Bacteria;FCB group;Bacteroidetes/Chlorobi group;Bacteroidetes;Chitinophagia;Chitinophagales;Chitinophagaceae;Chitinophaga;Chitinophaga jiangningensis;
52.4486	500	PDA_run3|g20781.t1	-	-	-	-	-	5e-30	-	3e-07	598017599	35.09	Auric	Auricularia subglabra TFB-10046 SS5	Eukaryota_NO_Metazoa	717982	;cellular organisms;Eukaryota;Opisthokonta;Fungi;Dikarya;Basidiomycota;Agaricomycotina;Agaricomycetes;Agaricomycetes incertae sedis;Auriculariales;Auriculariaceae;Auricularia;Auricularia subglabra;Auricularia subglabra TFB-10046 SS5;
51.7067	782	PDA_run3|g20948.t1	-	7e-35	-	-	-	-	-	2e-12	1120219451	48.72	C_jia	Chitinophaga jiangningensis	Bacteria	1419482	;cellular organisms;Bacteria;FCB group;Bacteroidetes/Chlorobi group;Bacteroidetes;Chitinophagia;Chitinophagales;Chitinophagaceae;Chitinophaga;Chitinophaga jiangningensis;
49.9637	501	PDA_run3|g7769.t1	-	-	-	-	-	2e-22	-	-	1026994196	56.25	Spize	Spizellomyces punctatus DAOM BR117	Eukaryota_NO_Metazoa	645134	;cellular organisms;Eukaryota;Opisthokonta;Fungi;Chytridiomycota;Chytridiomycetes;Spizellomycetales;Spizellomycetaceae;Spizellomyces;Spizellomyces punctatus;Spizellomyces punctatus DAOM BR117;
49.7406	500	PDA_run3|g11627.t1	-	2e-89	-	-	-	-	-	8e-68	788113093	57.96	Ricke	Rickettsia hoogstraalii str. RCCE3	Bacteria	1359197	;cellular organisms;Bacteria;Proteobacteria;Alphaproteobacteria;Rickettsiales;Rickettsiaceae;Rickettsieae;Rickettsia;spotted fever group;Rickettsia hoogstraalii;Rickettsia hoogstraalii str. RCCE3;
49.7406	500	PDA_run3|g17782.t1	-	1e-90	-	-	-	-	-	4e-69	788113093	58.85	Ricke	Rickettsia hoogstraalii str. RCCE3	Bacteria	1359197	;cellular organisms;Bacteria;Proteobacteria;Alphaproteobacteria;Rickettsiales;Rickettsiaceae;Rickettsieae;Rickettsia;spotted fever group;Rickettsia hoogstraalii;Rickettsia hoogstraalii str. RCCE3;
49.607	307	PDA_run3|g9935.t1	-	-	-	-	2e-64	-	-	7e-43	552829541	53.4	C_var	Chlorella variabilis	Eukaryota_NO_Metazoa	554065	;cellular organisms;Eukaryota;Viridiplantae;Chlorophyta;Trebouxiophyceae;Chlorellales;Chlorellaceae;Chlorella;Chlorella variabilis;
49.2706	500	PDA_run3|g20832.t1	-	-	-	-	-	2e-26	-	5e-05	126137075	51.92	Schef	Scheffersomyces stipitis CBS 6054	Eukaryota_NO_Metazoa	322104	;cellular organisms;Eukaryota;Opisthokonta;Fungi;Dikarya;Ascomycota;saccharomyceta;Saccharomycotina;Saccharomycetes;Saccharomycetales;Debaryomycetaceae;Scheffersomyces;Scheffersomyces stipitis;Scheffersomyces stipitis CBS 6054;
48.711	156	PDA_run3|g2179.t1	-	7e-22	-	-	-	-	-	-	818248688	46.53	candi	candidate division TM6 bacterium GW2011_GWF2_32_72	Bacteria	1619079	;cellular organisms;Bacteria;unclassified Bacteria;Bacteria candidate phyla;Candidatus Dependentiae;unclassified Candidatus Dependentiae;candidate division TM6 bacterium GW2011_GWF2_32_72;
48.711	5	PDA_run3|g26429.t1	-	-	-	-	-	-	7e-22	-	551631349	47.83	Guill	Guillardia theta CCMP2712	Eukaryota_NO_Metazoa	905079	;cellular organisms;Eukaryota;Cryptophyta;Pyrenomonadales;Geminigeraceae;Guillardia;Guillardia theta;Guillardia theta CCMP2712;
48.3543	562	PDA_run3|g22269.t1	-	-	-	-	-	0	-	1e-179	595479454	35.61	Rhizo	Rhizophagus irregularis DAOM 197198w	Eukaryota_NO_Metazoa	1432141	;cellular organisms;Eukaryota;Opisthokonta;Fungi;Mucoromycota;Glomeromycotina;Glomeromycetes;Glomerales;Glomeraceae;Rhizophagus;Rhizophagus irregularis;Rhizophagus irregularis DAOM 197198w;
48.3543	317	PDA_run3|g22425.t1	-	-	-	-	-	1e-21	-	-	749760272	41.25	Plica	Plicaturopsis crispa FD-325 SS-3	Eukaryota_NO_Metazoa	944288	;cellular organisms;Eukaryota;Opisthokonta;Fungi;Dikarya;Basidiomycota;Agaricomycotina;Agaricomycetes;Agaricomycetidae;Agaricales;Agaricales incertae sedis;Plicaturopsis;Plicaturopsis crispa;Plicaturopsis crispa FD-325 SS-3;
48.3543	233	PDA_run3|g27828.t1	-	-	-	-	-	1e-21	-	-	646293931	32.34	Botry	Botryobasidium botryosum FD-172 SS1	Eukaryota_NO_Metazoa	930990	;cellular organisms;Eukaryota;Opisthokonta;Fungi;Dikarya;Basidiomycota;Agaricomycotina;Agaricomycetes;Agaricomycetes incertae sedis;Cantharellales;Botryobasidiaceae;Botryobasidium;Botryobasidium botryosum;Botryobasidium botryosum FD-172 SS1;
48.3543	3	PDA_run3|g28770.t1	-	-	-	-	-	1e-21	-	-	595465380	24.26	Rhizo	Rhizophagus irregularis DAOM 197198w	Eukaryota_NO_Metazoa	1432141	;cellular organisms;Eukaryota;Opisthokonta;Fungi;Mucoromycota;Glomeromycotina;Glomeromycetes;Glomerales;Glomeraceae;Rhizophagus;Rhizophagus irregularis;Rhizophagus irregularis DAOM 197198w;
47.2557	157	PDA_run3|g13471.t1	-	-	-	-	-	3e-21	-	-	528897096	36.13	Rozel	Rozella allomycis CSF55	Eukaryota_NO_Metazoa	988480	;cellular organisms;Eukaryota;Opisthokonta;Fungi;Cryptomycota;Rozella;Rozella allomycis;Rozella allomycis CSF55;
47.2557	5	PDA_run3|g31592.t1	-	-	-	-	-	-	3e-21	-	551631349	46.74	Guill	Guillardia theta CCMP2712	Eukaryota_NO_Metazoa	905079	;cellular organisms;Eukaryota;Cryptophyta;Pyrenomonadales;Geminigeraceae;Guillardia;Guillardia theta;Guillardia theta CCMP2712;
46.8502	181	PDA_run3|g10889.t1	-	-	-	-	9e-35	-	-	2e-14	971518061	49.22	K_fla	Klebsormidium flaccidum	Eukaryota_NO_Metazoa	3175	;cellular organisms;Eukaryota;Viridiplantae;Streptophyta;Klebsormidiophyceae;Klebsormidiales;Klebsormidiaceae;Klebsormidium;Klebsormidium flaccidum;
46.6113	500	PDA_run3|g9476.t1	-	4e-34	-	-	-	-	-	7e-14	1087261728	37.56	Paeni	Paenibacillus sp. cl6col	Bacteria	1761878	;cellular organisms;Bacteria;Terrabacteria group;Firmicutes;Bacilli;Bacillales;Paenibacillaceae;Paenibacillus;Paenibacillus sp. cl6col;
45.8694	508	PDA_run3|g3505.t1	-	-	-	-	-	6e-108	-	5e-88	1102742900	27.66	Conio	Coniochaeta ligniaria NRRL 30616	Eukaryota_NO_Metazoa	1408157	;cellular organisms;Eukaryota;Opisthokonta;Fungi;Dikarya;Ascomycota;saccharomyceta;Pezizomycotina;leotiomyceta;sordariomyceta;Sordariomycetes;Sordariomycetidae;Coniochaetales;Coniochaetaceae;Coniochaeta;Coniochaeta ligniaria;Coniochaeta ligniaria NRRL 30616;
45.8286	187	PDA_run3|g12780.t1	-	-	-	-	1e-34	-	-	8e-15	971518061	49.22	K_fla	Klebsormidium flaccidum	Eukaryota_NO_Metazoa	3175	;cellular organisms;Eukaryota;Viridiplantae;Streptophyta;Klebsormidiophyceae;Klebsormidiales;Klebsormidiaceae;Klebsormidium;Klebsormidium flaccidum;
45.3586	501	PDA_run3|g3300.t1	-	2e-20	-	-	-	-	-	-	1085451050	35.57	Nitro	Nitrospinae bacterium RIFCSPLOWO2_12_FULL_45_22	Bacteria	1801687	;cellular organisms;Bacteria;Nitrospinae/Tectomicrobia group;Nitrospinae;unclassified Nitrospinae;Nitrospinae bacterium RIFCSPLOWO2_12_FULL_45_22;
45.3586	1228	PDA_run3|g4165.t1	-	4e-51	-	-	-	-	-	2e-31	952935258	43.16	L_enz	Lysobacter enzymogenes	Bacteria	69	;cellular organisms;Bacteria;Proteobacteria;Gammaproteobacteria;Xanthomonadales;Xanthomonadaceae;Lysobacter;Lysobacter enzymogenes;
45.3586	14	PDA_run3|g6112.t1	-	2e-20	-	-	-	-	-	-	1085360738	39.37	Lenti	Lentisphaerae bacterium GWF2_45_14	Bacteria	1798572	;cellular organisms;Bacteria;PVC group;Lentisphaerae;unclassified Lentisphaerae;unclassified Lentisphaerae (miscellaneous);Lentisphaerae bacterium GWF2_45_14;
45.3586	129	PDA_run3|g10951.t1	-	-	-	-	-	2e-20	-	-	528897096	32.16	Rozel	Rozella allomycis CSF55	Eukaryota_NO_Metazoa	988480	;cellular organisms;Eukaryota;Opisthokonta;Fungi;Cryptomycota;Rozella;Rozella allomycis;Rozella allomycis CSF55;
45.1354	307	PDA_run3|g12779.t1	-	-	-	-	2e-63	-	-	8e-44	552829541	50.51	C_var	Chlorella variabilis	Eukaryota_NO_Metazoa	554065	;cellular organisms;Eukaryota;Viridiplantae;Chlorophyta;Trebouxiophyceae;Chlorellales;Chlorellaceae;Chlorella;Chlorella variabilis;
44.9531	13	PDA_run3|g1839.t1	-	3e-20	-	-	-	-	-	-	1059914982	47.47	Candi	Candidatus Thiodiazotropha endoloripes	Bacteria	1818881	;cellular organisms;Bacteria;Proteobacteria;Gammaproteobacteria;unclassified Gammaproteobacteria;sulfur-oxidizing symbionts;Candidatus Thiodiazotropha;Candidatus Thiodiazotropha endoloripes;
44.9531	11	PDA_run3|g9783.t1	-	3e-20	-	-	-	-	-	-	1085360738	37.82	Lenti	Lentisphaerae bacterium GWF2_45_14	Bacteria	1798572	;cellular organisms;Bacteria;PVC group;Lentisphaerae;unclassified Lentisphaerae;unclassified Lentisphaerae (miscellaneous);Lentisphaerae bacterium GWF2_45_14;
44.4423	500	PDA_run3|g30325.t1	-	5e-20	-	-	-	-	-	-	914644952	32.75	Candi	Candidatus Stoquefichus sp. SB1	Bacteria	1658109	;cellular organisms;Bacteria;Terrabacteria group;Firmicutes;Erysipelotrichia;Erysipelotrichales;Erysipelotrichaceae;Candidatus Stoquefichus;Candidatus Stoquefichus sp. SB1;
43.8545	236	PDA_run3|g21773.t1	-	-	-	-	-	9e-20	-	-	749760272	38.29	Plica	Plicaturopsis crispa FD-325 SS-3	Eukaryota_NO_Metazoa	944288	;cellular organisms;Eukaryota;Opisthokonta;Fungi;Dikarya;Basidiomycota;Agaricomycotina;Agaricomycetes;Agaricomycetidae;Agaricales;Agaricales incertae sedis;Plicaturopsis;Plicaturopsis crispa;Plicaturopsis crispa FD-325 SS-3;
43.7491	13	PDA_run3|g1241.t1	-	1e-19	-	-	-	-	-	-	1085360738	39.81	Lenti	Lentisphaerae bacterium GWF2_45_14	Bacteria	1798572	;cellular organisms;Bacteria;PVC group;Lentisphaerae;unclassified Lentisphaerae;unclassified Lentisphaerae (miscellaneous);Lentisphaerae bacterium GWF2_45_14;
43.056	500	PDA_run3|g12906.t1	-	-	-	-	-	1e-110	-	5e-92	936405754	49.73	N_dit	Neonectria ditissima	Eukaryota_NO_Metazoa	78410	;cellular organisms;Eukaryota;Opisthokonta;Fungi;Dikarya;Ascomycota;saccharomyceta;Pezizomycotina;leotiomyceta;sordariomyceta;Sordariomycetes;Hypocreomycetidae;Hypocreales;Nectriaceae;Neonectria;Neonectria ditissima;
42.6505	500	PDA_run3|g19341.t1	-	-	-	-	-	3e-112	-	1e-93	936405754	50	N_dit	Neonectria ditissima	Eukaryota_NO_Metazoa	78410	;cellular organisms;Eukaryota;Opisthokonta;Fungi;Dikarya;Ascomycota;saccharomyceta;Pezizomycotina;leotiomyceta;sordariomyceta;Sordariomycetes;Hypocreomycetidae;Hypocreales;Nectriaceae;Neonectria;Neonectria ditissima;
42.5451	513	PDA_run3|g24897.t1	-	-	-	-	-	3e-133	-	9e-115	595479733	39.72	Rhizo	Rhizophagus irregularis DAOM 197198w	Eukaryota_NO_Metazoa	1432141	;cellular organisms;Eukaryota;Opisthokonta;Fungi;Mucoromycota;Glomeromycotina;Glomeromycetes;Glomerales;Glomeraceae;Rhizophagus;Rhizophagus irregularis;Rhizophagus irregularis DAOM 197198w;
42.1397	500	PDA_run3|g23721.t1	-	-	-	-	-	4e-111	-	8e-93	936405754	49.73	N_dit	Neonectria ditissima	Eukaryota_NO_Metazoa	78410	;cellular organisms;Eukaryota;Opisthokonta;Fungi;Dikarya;Ascomycota;saccharomyceta;Pezizomycotina;leotiomyceta;sordariomyceta;Sordariomycetes;Hypocreomycetidae;Hypocreales;Nectriaceae;Neonectria;Neonectria ditissima;
41.9574	212	PDA_run3|g30602.t1	-	6e-19	-	-	-	-	-	-	1095223418	44.44	Chiti	Chitinophaga sp. YR573	Bacteria	1881040	;cellular organisms;Bacteria;FCB group;Bacteroidetes/Chlorobi group;Bacteroidetes;Chitinophagia;Chitinophagales;Chitinophagaceae;Chitinophaga;Chitinophaga sp. YR573;
41.4465	500	PDA_run3|g13130.t1	-	1e-18	-	-	-	-	-	-	916393506	50.65	S_pan	Spirosoma panaciterrae	Bacteria	496058	;cellular organisms;Bacteria;FCB group;Bacteroidetes/Chlorobi group;Bacteroidetes;Cytophagia;Cytophagales;Cytophagaceae;Spirosoma;Spirosoma panaciterrae;
40.7534	15	PDA_run3|g23262.t1	-	2e-18	-	-	-	-	-	-	491170766	39.67	A_ber	Acinetobacter bereziniae	Bacteria	106648	;cellular organisms;Bacteria;Proteobacteria;Gammaproteobacteria;Pseudomonadales;Moraxellaceae;Acinetobacter;Acinetobacter bereziniae;
40.3479	464	PDA_run3|g14178.t1	-	3e-18	-	-	-	-	-	-	1095243164	51.39	C_arv	Chitinophaga arvensicola	Bacteria	29529	;cellular organisms;Bacteria;FCB group;Bacteroidetes/Chlorobi group;Bacteroidetes;Chitinophagia;Chitinophagales;Chitinophagaceae;Chitinophaga;Chitinophaga arvensicola;
39.5494	199	PDA_run3|g16774.t1	-	-	-	-	-	-	2e-28	3e-11	678337272	56.99	S_lem	Stylonychia lemnae	Eukaryota_NO_Metazoa	5949	;cellular organisms;Eukaryota;Alveolata;Ciliophora;Intramacronucleata;Spirotrichea;Stichotrichia;Sporadotrichida;Oxytrichidae;Stylonychinae;Stylonychia;Stylonychia lemnae;
39.1439	16	PDA_run3|g23261.t1	-	1e-17	-	-	-	-	-	-	1119824660	38.66	P_tep	Planktothrix tepida	Bacteria	1678309	;cellular organisms;Bacteria;Terrabacteria group;Cyanobacteria/Melainabacteria group;Cyanobacteria;Oscillatoriophycideae;Oscillatoriales;Microcoleaceae;Planktothrix;Planktothrix tepida;
39.1439	520	PDA_run3|g23905.t1	-	-	-	-	-	2e-143	-	2e-126	595479733	42	Rhizo	Rhizophagus irregularis DAOM 197198w	Eukaryota_NO_Metazoa	1432141	;cellular organisms;Eukaryota;Opisthokonta;Fungi;Mucoromycota;Glomeromycotina;Glomeromycetes;Glomerales;Glomeraceae;Rhizophagus;Rhizophagus irregularis;Rhizophagus irregularis DAOM 197198w;
39.1439	184	PDA_run3|g29917.t1	-	1e-17	-	-	-	-	-	-	1055076874	36.36	C_tep	Clostridium tepidiprofundi	Bacteria	420412	;cellular organisms;Bacteria;Terrabacteria group;Firmicutes;Clostridia;Clostridiales;Clostridiaceae;Clostridium;Clostridium tepidiprofundi;
38.5562	84	PDA_run3|g11502.t1	-	9e-26	-	-	-	-	-	5e-09	501213092	31.03	Chlor	Chloroflexus	Bacteria	1107	;cellular organisms;Bacteria;Terrabacteria group;Chloroflexi;Chloroflexia;Chloroflexales;Chloroflexineae;Chloroflexaceae;Chloroflexus;
38.4508	502	PDA_run3|g15400.t1	-	-	-	-	-	2e-17	-	-	1027058436	40.74	S_api	Scedosporium apiospermum	Eukaryota_NO_Metazoa	563466	;cellular organisms;Eukaryota;Opisthokonta;Fungi;Dikarya;Ascomycota;saccharomyceta;Pezizomycotina;leotiomyceta;sordariomyceta;Sordariomycetes;Hypocreomycetidae;Microascales;Microascaceae;Scedosporium;Scedosporium apiospermum;
38.0941	4103	PDA_run3|g28726.t1	-	2e-42	-	-	-	-	-	7e-26	489880709	26.31	K_den	Kingella denitrificans	Bacteria	502	;cellular organisms;Bacteria;Proteobacteria;Betaproteobacteria;Neisseriales;Neisseriaceae;Kingella;Kingella denitrificans;
37.94	98	PDA_run3|g16773.t1	-	-	-	-	-	-	1e-20	0.0003	678335916	41.28	S_lem	Stylonychia lemnae	Eukaryota_NO_Metazoa	5949	;cellular organisms;Eukaryota;Alveolata;Ciliophora;Intramacronucleata;Spirotrichea;Stichotrichia;Sporadotrichida;Oxytrichidae;Stylonychinae;Stylonychia;Stylonychia lemnae;
37.7577	60	PDA_run3|g16105.t1	-	4e-17	-	-	-	-	-	-	1037408180	30.67	Acido	Acidobacteria bacterium Mor1	Bacteria	1660251	;cellular organisms;Bacteria;Acidobacteria;unclassified Acidobacteria;Acidobacteria subdivision 22;Acidobacteria bacterium Mor1;
37.3522	156	PDA_run3|g23413.t1	-	-	-	-	-	6e-17	-	-	591430037	50	Fusar	Fusarium oxysporum f. sp. conglutinans race 2 54008	Eukaryota_NO_Metazoa	1089457	;cellular organisms;Eukaryota;Opisthokonta;Fungi;Dikarya;Ascomycota;saccharomyceta;Pezizomycotina;leotiomyceta;sordariomyceta;Sordariomycetes;Hypocreomycetidae;Hypocreales;Nectriaceae;Fusarium;Fusarium oxysporum species complex;Fusarium oxysporum;Fusarium oxysporum f. sp. conglutinans;Fusarium oxysporum f. sp. conglutinans race 2 54008;
36.8414	36	PDA_run3|g2396.t1	-	-	-	-	-	-	3e-21	3e-05	1134886496	33.5	S_coe	Stentor coeruleus	Eukaryota_NO_Metazoa	5963	;cellular organisms;Eukaryota;Alveolata;Ciliophora;Postciliodesmatophora;Heterotrichea;Heterotrichida;Stentoridae;Stentor;Stentor coeruleus;
36.8414	11	PDA_run3|g13597.t1	-	1e-16	-	-	-	-	-	-	1085360738	34.68	Lenti	Lentisphaerae bacterium GWF2_45_14	Bacteria	1798572	;cellular organisms;Bacteria;PVC group;Lentisphaerae;unclassified Lentisphaerae;unclassified Lentisphaerae (miscellaneous);Lentisphaerae bacterium GWF2_45_14;
36.5537	546	PDA_run3|g16307.t1	-	-	-	-	-	4e-35	-	3e-19	727150324	38.97	R_mic	Rhizopus microsporus	Eukaryota_NO_Metazoa	58291	;cellular organisms;Eukaryota;Opisthokonta;Fungi;Mucoromycota;Mucoromycotina;Mucorales;Mucorineae;Rhizopodaceae;Rhizopus;Rhizopus microsporus;
35.7427	12	PDA_run3|g10653.t1	-	3e-16	-	-	-	-	-	-	1085360738	34.68	Lenti	Lentisphaerae bacterium GWF2_45_14	Bacteria	1798572	;cellular organisms;Bacteria;PVC group;Lentisphaerae;unclassified Lentisphaerae;unclassified Lentisphaerae (miscellaneous);Lentisphaerae bacterium GWF2_45_14;
35.6374	501	PDA_run3|g20290.t1	-	-	-	-	-	1e-93	-	3e-78	636760463	26.09	Glare	Glarea lozoyensis ATCC 20868	Eukaryota_NO_Metazoa	1116229	;cellular organisms;Eukaryota;Opisthokonta;Fungi;Dikarya;Ascomycota;saccharomyceta;Pezizomycotina;leotiomyceta;sordariomyceta;Leotiomycetes;Helotiales;Helotiaceae;Glarea;Glarea lozoyensis;Glarea lozoyensis ATCC 20868;
35.2319	146	PDA_run3|g17749.t1	-	-	-	-	-	5e-16	-	-	1111494612	42.22	F_man	Fusarium mangiferae	Eukaryota_NO_Metazoa	192010	;cellular organisms;Eukaryota;Opisthokonta;Fungi;Dikarya;Ascomycota;saccharomyceta;Pezizomycotina;leotiomyceta;sordariomyceta;Sordariomycetes;Hypocreomycetidae;Hypocreales;Nectriaceae;Fusarium;Fusarium fujikuroi species complex;Fusarium mangiferae;
33.8456	4053	PDA_run3|g391.t1	-	2e-57	-	-	-	-	-	1e-42	289584278	71.07	C_pec	Chlamydia pecorum	Bacteria	85991	;cellular organisms;Bacteria;PVC group;Chlamydiae;Chlamydiia;Chlamydiales;Chlamydiaceae;Chlamydia/Chlamydophila group;Chlamydia;Chlamydia pecorum;
33.8456	154	PDA_run3|g25927.t1	-	-	-	-	-	2e-15	-	-	528897096	41.49	Rozel	Rozella allomycis CSF55	Eukaryota_NO_Metazoa	988480	;cellular organisms;Eukaryota;Opisthokonta;Fungi;Cryptomycota;Rozella;Rozella allomycis;Rozella allomycis CSF55;
33.4402	167	PDA_run3|g30500.t1	-	3e-15	-	-	-	-	-	-	1023041313	35.71	Aquim	Aquimarina sp. RZW4-3-2	Bacteria	1642818	;cellular organisms;Bacteria;FCB group;Bacteroidetes/Chlorobi group;Bacteroidetes;Flavobacteriia;Flavobacteriales;Flavobacteriaceae;Aquimarina;Aquimarina sp. RZW4-3-2;
32.6417	70	PDA_run3|g12781.t1	-	-	-	-	-	2e-43	-	3e-29	672824583	31.76	Morti	Mortierella verticillata NRRL 6337	Eukaryota_NO_Metazoa	1069443	;cellular organisms;Eukaryota;Opisthokonta;Fungi;Mucoromycota;Mortierellomycotina;Mortierellales;Mortierellaceae;Mortierella;Mortierella verticillata;Mortierella verticillata NRRL 6337;
32.5929	136	PDA_run3|g1131.t1	-	7e-15	-	-	-	-	-	-	1055076874	44.71	C_tep	Clostridium tepidiprofundi	Bacteria	420412	;cellular organisms;Bacteria;Terrabacteria group;Firmicutes;Clostridia;Clostridiales;Clostridiaceae;Clostridium;Clostridium tepidiprofundi;
32.4875	136	PDA_run3|g25731.t1	-	-	-	-	-	7e-41	-	9e-27	743654004	44.86	Metar	Metarhizium guizhouense ARSEF 977	Eukaryota_NO_Metazoa	1276136	;cellular organisms;Eukaryota;Opisthokonta;Fungi;Dikarya;Ascomycota;saccharomyceta;Pezizomycotina;leotiomyceta;sordariomyceta;Sordariomycetes;Hypocreomycetidae;Hypocreales;Clavicipitaceae;Metarhizium;Metarhizium guizhouense;Metarhizium guizhouense ARSEF 977;
32.4593	219	PDA_run3|g17068.t1	-	8e-15	-	-	-	-	-	-	1095235744	37.7	M_gos	Mucilaginibacter gossypiicola	Bacteria	551995	;cellular organisms;Bacteria;FCB group;Bacteroidetes/Chlorobi group;Bacteroidetes;Sphingobacteriia;Sphingobacteriales;Sphingobacteriaceae;Mucilaginibacter;Mucilaginibacter gossypiicola;
32.2362	86	PDA_run3|g7534.t1	-	1e-14	-	-	-	-	-	-	737399606	38.96	F_met	Fervidicella metallireducens	Bacteria	655338	;cellular organisms;Bacteria;Terrabacteria group;Firmicutes;Clostridia;Clostridiales;Clostridiaceae;Fervidicella;Fervidicella metallireducens;
32.2362	220	PDA_run3|g8677.t1	-	1e-14	-	-	-	-	-	-	1095190801	39.67	Mucil	Mucilaginibacter sp. OK283	Bacteria	1881049	;cellular organisms;Bacteria;FCB group;Bacteroidetes/Chlorobi group;Bacteroidetes;Sphingobacteriia;Sphingobacteriales;Sphingobacteriaceae;Mucilaginibacter;Mucilaginibacter sp. OK283;
32.1308	522	PDA_run3|g28745.t1	-	-	-	-	-	1e-118	-	9e-105	595479733	38.51	Rhizo	Rhizophagus irregularis DAOM 197198w	Eukaryota_NO_Metazoa	1432141	;cellular organisms;Eukaryota;Opisthokonta;Fungi;Mucoromycota;Glomeromycotina;Glomeromycetes;Glomerales;Glomeraceae;Rhizophagus;Rhizophagus irregularis;Rhizophagus irregularis DAOM 197198w;
31.543	500	PDA_run3|g7767.t1	-	-	-	-	-	-	2e-14	-	470402973	51.43	Acant	Acanthamoeba castellanii str. Neff	Eukaryota_NO_Metazoa	1257118	;cellular organisms;Eukaryota;Amoebozoa;Discosea;Longamoebia;Centramoebida;Acanthamoebidae;Acanthamoeba;Acanthamoeba castellanii;Acanthamoeba castellanii str. Neff;
31.543	173	PDA_run3|g14229.t1	-	2e-14	-	-	-	-	-	-	1095235744	36.89	M_gos	Mucilaginibacter gossypiicola	Bacteria	551995	;cellular organisms;Bacteria;FCB group;Bacteroidetes/Chlorobi group;Bacteroidetes;Sphingobacteriia;Sphingobacteriales;Sphingobacteriaceae;Mucilaginibacter;Mucilaginibacter gossypiicola;
31.543	61	PDA_run3|g24494.t1	-	-	-	-	-	-	2e-14	-	813184384	28.27	Sapro	Saprolegnia parasitica CBS 223.65	Eukaryota_NO_Metazoa	695850	;cellular organisms;Eukaryota;Stramenopiles;Oomycetes;Saprolegniales;Saprolegniaceae;Saprolegnia;Saprolegnia parasitica;Saprolegnia parasitica CBS 223.65;
31.1376	63	PDA_run3|g1502.t1	-	-	-	-	-	-	3e-14	-	813184384	28.26	Sapro	Saprolegnia parasitica CBS 223.65	Eukaryota_NO_Metazoa	695850	;cellular organisms;Eukaryota;Stramenopiles;Oomycetes;Saprolegniales;Saprolegniaceae;Saprolegnia;Saprolegnia parasitica;Saprolegnia parasitica CBS 223.65;
30.4444	99	PDA_run3|g1580.t1	-	-	-	-	-	6e-14	-	-	646293938	31.22	Botry	Botryobasidium botryosum FD-172 SS1	Eukaryota_NO_Metazoa	930990	;cellular organisms;Eukaryota;Opisthokonta;Fungi;Dikarya;Basidiomycota;Agaricomycotina;Agaricomycetes;Agaricomycetes incertae sedis;Cantharellales;Botryobasidiaceae;Botryobasidium;Botryobasidium botryosum;Botryobasidium botryosum FD-172 SS1;
29.9336	37	PDA_run3|g7392.t1	-	-	-	-	-	-	1e-13	-	1134888831	50.34	S_coe	Stentor coeruleus	Eukaryota_NO_Metazoa	5963	;cellular organisms;Eukaryota;Alveolata;Ciliophora;Postciliodesmatophora;Heterotrichea;Heterotrichida;Stentoridae;Stentor;Stentor coeruleus;
29.374	501	PDA_run3|g28701.t1	-	-	-	-	-	-	7e-41	4e-28	953500000	57.26	P_hal	Plasmopara halstedii	Eukaryota_NO_Metazoa	4781	;cellular organisms;Eukaryota;Stramenopiles;Oomycetes;Peronosporales;Peronosporaceae;Plasmopara;Plasmopara halstedii;
29.2405	25	PDA_run3|g955.t1	-	-	-	-	-	-	2e-13	-	403373887	42.86	O_tri	Oxytricha trifallax	Eukaryota_NO_Metazoa	1172189	;cellular organisms;Eukaryota;Alveolata;Ciliophora;Intramacronucleata;Spirotrichea;Stichotrichia;Sporadotrichida;Oxytrichidae;Oxytrichinae;Oxytricha;Oxytricha trifallax;
29.2405	62	PDA_run3|g22505.t1	-	-	-	-	-	-	2e-13	-	813184384	28.27	Sapro	Saprolegnia parasitica CBS 223.65	Eukaryota_NO_Metazoa	695850	;cellular organisms;Eukaryota;Stramenopiles;Oomycetes;Saprolegniales;Saprolegniaceae;Saprolegnia;Saprolegnia parasitica;Saprolegnia parasitica CBS 223.65;
28.835	4	PDA_run3|g18816.t1	-	-	-	-	-	3e-13	-	-	1001609048	28.5	Gonap	Gonapodya prolifera JEL478	Eukaryota_NO_Metazoa	1344416	;cellular organisms;Eukaryota;Opisthokonta;Fungi;Chytridiomycota;Monoblepharidomycetes;Monoblepharidales;Gonapodyaceae;Gonapodya;Gonapodya prolifera;Gonapodya prolifera JEL478;
28.5473	1716	PDA_run3|g14195.t1	-	4e-13	-	-	-	-	-	-	1097097813	52.38	H_the	Hydrogenimonas thermophila	Bacteria	223786	;cellular organisms;Bacteria;Proteobacteria;delta/epsilon subdivisions;Epsilonproteobacteria;Campylobacterales;Hydrogenimonaceae;Hydrogenimonas;Hydrogenimonas thermophila;
28.4295	573	PDA_run3|g12381.t1	-	-	-	-	-	9e-22	-	2e-09	387766290	37.13	Schiz	Schizosaccharomyces japonicus yFS275	Eukaryota_NO_Metazoa	402676	;cellular organisms;Eukaryota;Opisthokonta;Fungi;Dikarya;Ascomycota;Taphrinomycotina;Schizosaccharomycetes;Schizosaccharomycetales;Schizosaccharomycetaceae;Schizosaccharomyces;Schizosaccharomyces japonicus;Schizosaccharomyces japonicus yFS275;
28.0365	500	PDA_run3|g26752.t1	-	6e-37	-	-	-	-	-	9e-25	739934330	52.71	S_niv	Streptomyces niveus	Bacteria	193462	;cellular organisms;Bacteria;Terrabacteria group;Actinobacteria;Actinobacteria;Streptomycetales;Streptomycetaceae;Streptomyces;Streptomyces niveus;
27.9187	1077	PDA_run3|g24428.t1	-	3e-35	-	-	-	-	-	4e-23	917501812	50.7	L_dae	Lysobacter daejeonensis	Bacteria	346181	;cellular organisms;Bacteria;Proteobacteria;Gammaproteobacteria;Xanthomonadales;Xanthomonadaceae;Lysobacter;Lysobacter daejeonensis;
27.631	77	PDA_run3|g8685.t1	-	1e-12	-	-	-	-	-	-	939326775	43.75	O_pfe	Oxobacter pfennigii	Bacteria	36849	;cellular organisms;Bacteria;Terrabacteria group;Firmicutes;Clostridia;Clostridiales;Clostridiaceae;Oxobacter;Oxobacter pfennigii;
27.5257	503	PDA_run3|g6632.t1	-	-	-	-	-	1e-21	-	9e-10	749770684	27.02	Plica	Plicaturopsis crispa FD-325 SS-3	Eukaryota_NO_Metazoa	944288	;cellular organisms;Eukaryota;Opisthokonta;Fungi;Dikarya;Basidiomycota;Agaricomycotina;Agaricomycetes;Agaricomycetidae;Agaricales;Agaricales incertae sedis;Plicaturopsis;Plicaturopsis crispa;Plicaturopsis crispa FD-325 SS-3;
27.4079	546	PDA_run3|g13538.t1	-	-	-	-	-	-	5e-40	4e-28	330790191	27.04	D_pur	Dictyostelium purpureum	Eukaryota_NO_Metazoa	5786	;cellular organisms;Eukaryota;Amoebozoa;Mycetozoa;Dictyosteliida;Dictyostelium;Dictyostelium purpureum;
26.9379	7	PDA_run3|g2397.t1	-	-	-	-	2e-12	-	-	-	145353218	45.57	Ostre	Ostreococcus lucimarinus CCE9901	Eukaryota_NO_Metazoa	436017	;cellular organisms;Eukaryota;Viridiplantae;Chlorophyta;prasinophytes;Mamiellophyceae;Mamiellales;Bathycoccaceae;Ostreococcus;Ostreococcus 'lucimarinus';Ostreococcus lucimarinus CCE9901;
26.9379	109	PDA_run3|g9991.t1	-	2e-12	-	-	-	-	-	-	1021295064	42.17	Pseud	Pseudovibrio sp. Ad13	Bacteria	989396	;cellular organisms;Bacteria;Proteobacteria;Alphaproteobacteria;Rhodobacterales;Rhodobacteraceae;Pseudovibrio;Pseudovibrio sp. Ad13;
26.5324	7	PDA_run3|g9828.t1	-	-	-	-	-	3e-12	-	-	354545363	44.92	C_par	Candida parapsilosis	Eukaryota_NO_Metazoa	5480	;cellular organisms;Eukaryota;Opisthokonta;Fungi;Dikarya;Ascomycota;saccharomyceta;Saccharomycotina;Saccharomycetes;Saccharomycetales;Debaryomycetaceae;Candida/Lodderomyces clade;Candida;Candida parapsilosis;
26.5324	8	PDA_run3|g20439.t1	-	-	-	-	-	-	3e-12	-	1134889665	35.58	S_coe	Stentor coeruleus	Eukaryota_NO_Metazoa	5963	;cellular organisms;Eukaryota;Alveolata;Ciliophora;Postciliodesmatophora;Heterotrichea;Heterotrichida;Stentoridae;Stentor;Stentor coeruleus;
26.5324	374	PDA_run3|g23562.t1	-	-	-	-	3e-12	-	-	-	566256597	35.56	P_tri	Populus trichocarpa	Eukaryota_NO_Metazoa	3694	;cellular organisms;Eukaryota;Viridiplantae;Streptophyta;Streptophytina;Embryophyta;Tracheophyta;Euphyllophyta;Spermatophyta;Magnoliophyta;Mesangiospermae;eudicotyledons;Gunneridae;Pentapetalae;rosids;fabids;Malpighiales;Salicaceae;Saliceae;Populus;Populus trichocarpa;
26.5324	72	PDA_run3|g26061.t1	-	-	-	-	-	3e-12	-	-	646293938	29.12	Botry	Botryobasidium botryosum FD-172 SS1	Eukaryota_NO_Metazoa	930990	;cellular organisms;Eukaryota;Opisthokonta;Fungi;Dikarya;Basidiomycota;Agaricomycotina;Agaricomycetes;Agaricomycetes incertae sedis;Cantharellales;Botryobasidiaceae;Botryobasidium;Botryobasidium botryosum;Botryobasidium botryosum FD-172 SS1;
26.427	534	PDA_run3|g2430.t1	-	-	-	-	-	1e-32	-	3e-21	727150324	36.15	R_mic	Rhizopus microsporus	Eukaryota_NO_Metazoa	58291	;cellular organisms;Eukaryota;Opisthokonta;Fungi;Mucoromycota;Mucoromycotina;Mucorales;Mucorineae;Rhizopodaceae;Rhizopus;Rhizopus microsporus;
26.2447	57	PDA_run3|g1232.t1	-	-	-	-	-	4e-12	-	-	1024105773	33.88	Exidi	Exidia glandulosa HHB12029	Eukaryota_NO_Metazoa	1314781	;cellular organisms;Eukaryota;Opisthokonta;Fungi;Dikarya;Basidiomycota;Agaricomycotina;Agaricomycetes;Agaricomycetes incertae sedis;Auriculariales;Exidiaceae;Exidia;Exidia glandulosa;Exidia glandulosa HHB12029;
26.1757	1002	PDA_run3|g7032.t1	-	-	-	-	3e-87	-	-	7e-76	950956735	30.07	Vigna	Vigna radiata var. radiata	Eukaryota_NO_Metazoa	3916	;cellular organisms;Eukaryota;Viridiplantae;Streptophyta;Streptophytina;Embryophyta;Tracheophyta;Euphyllophyta;Spermatophyta;Magnoliophyta;Mesangiospermae;eudicotyledons;Gunneridae;Pentapetalae;rosids;fabids;Fabales;Fabaceae;Papilionoideae;Phaseoleae;Vigna;Vigna radiata;Vigna radiata var. radiata;
25.9162	501	PDA_run3|g30078.t1	-	-	-	-	-	5e-95	-	9e-84	1115981113	58.87	P_mem	Pichia membranifaciens	Eukaryota_NO_Metazoa	4926	;cellular organisms;Eukaryota;Opisthokonta;Fungi;Dikarya;Ascomycota;saccharomyceta;Saccharomycotina;Saccharomycetes;Saccharomycetales;Pichiaceae;Pichia;Pichia membranifaciens;
25.3284	159	PDA_run3|g14392.t1	-	1e-11	-	-	-	-	-	-	1084648540	24.73	Coxie	Coxiella sp. RIFCSPHIGHO2_12_FULL_44_14	Bacteria	1797697	;cellular organisms;Bacteria;Proteobacteria;Gammaproteobacteria;Legionellales;Coxiellaceae;Coxiella;Coxiella sp. RIFCSPHIGHO2_12_FULL_44_14;
25.3284	33	PDA_run3|g23530.t1	-	-	-	-	-	-	1e-11	-	281202748	28.81	Polys	Polysphondylium pallidum PN500	Eukaryota_NO_Metazoa	670386	;cellular organisms;Eukaryota;Amoebozoa;Mycetozoa;Dictyosteliida;Polysphondylium;Polysphondylium pallidum;Polysphondylium pallidum PN500;
24.7406	517	PDA_run3|g19482.t1	-	-	-	-	-	-	9e-106	5e-95	953500000	46.01	P_hal	Plasmopara halstedii	Eukaryota_NO_Metazoa	4781	;cellular organisms;Eukaryota;Stramenopiles;Oomycetes;Peronosporales;Peronosporaceae;Plasmopara;Plasmopara halstedii;
24.6353	270	PDA_run3|g19756.t1	-	-	-	-	2e-11	-	-	-	566256597	34.44	P_tri	Populus trichocarpa	Eukaryota_NO_Metazoa	3694	;cellular organisms;Eukaryota;Viridiplantae;Streptophyta;Streptophytina;Embryophyta;Tracheophyta;Euphyllophyta;Spermatophyta;Magnoliophyta;Mesangiospermae;eudicotyledons;Gunneridae;Pentapetalae;rosids;fabids;Malpighiales;Salicaceae;Saliceae;Populus;Populus trichocarpa;
24.2298	54	PDA_run3|g23149.t1	-	3e-11	-	-	-	-	-	-	647307980	43.04	C_osh	Caldicoprobacter oshimai	Bacteria	551788	;cellular organisms;Bacteria;Terrabacteria group;Firmicutes;Clostridia;Clostridiales;Caldicoprobacteraceae;Caldicoprobacter;Caldicoprobacter oshimai;
23.9421	2	PDA_run3|g20703.t1	-	-	-	-	-	4e-11	-	-	595465380	23.23	Rhizo	Rhizophagus irregularis DAOM 197198w	Eukaryota_NO_Metazoa	1432141	;cellular organisms;Eukaryota;Opisthokonta;Fungi;Mucoromycota;Glomeromycotina;Glomeromycetes;Glomerales;Glomeraceae;Rhizophagus;Rhizophagus irregularis;Rhizophagus irregularis DAOM 197198w;
23.719	128	PDA_run3|g21327.t1	-	5e-11	-	-	-	-	-	-	652510042	29.32	P_glu	Pedobacter glucosidilyticus	Bacteria	1122941	;cellular organisms;Bacteria;FCB group;Bacteroidetes/Chlorobi group;Bacteroidetes;Sphingobacteriia;Sphingobacteriales;Sphingobacteriaceae;Pedobacter;Pedobacter glucosidilyticus;
23.5367	243	PDA_run3|g4565.t1	-	-	-	-	-	-	6e-11	-	669163272	52.17	Sapro	Saprolegnia diclina VS20	Eukaryota_NO_Metazoa	1156394	;cellular organisms;Eukaryota;Stramenopiles;Oomycetes;Saprolegniales;Saprolegniaceae;Saprolegnia;Saprolegnia diclina;Saprolegnia diclina VS20;
23.3825	4	PDA_run3|g12253.t1	-	7e-11	-	-	-	-	-	-	1085360738	26.24	Lenti	Lentisphaerae bacterium GWF2_45_14	Bacteria	1798572	;cellular organisms;Bacteria;PVC group;Lentisphaerae;unclassified Lentisphaerae;unclassified Lentisphaerae (miscellaneous);Lentisphaerae bacterium GWF2_45_14;
23.0259	517	PDA_run3|g11891.t1	-	-	-	-	-	2e-131	-	2e-121	595479733	40.35	Rhizo	Rhizophagus irregularis DAOM 197198w	Eukaryota_NO_Metazoa	1432141	;cellular organisms;Eukaryota;Opisthokonta;Fungi;Mucoromycota;Glomeromycotina;Glomeromycetes;Glomerales;Glomeraceae;Rhizophagus;Rhizophagus irregularis;Rhizophagus irregularis DAOM 197198w;
22.3327	1000	PDA_run3|g9835.t1	-	-	-	-	-	-	1e-81	5e-72	449708866	40.29	Entam	Entamoeba histolytica KU27	Eukaryota_NO_Metazoa	885311	;cellular organisms;Eukaryota;Amoebozoa;Archamoebae;Entamoebidae;Entamoeba;Entamoeba histolytica;Entamoeba histolytica KU27;
22.3327	6	PDA_run3|g11932.t1	-	-	-	-	-	-	2e-10	-	330790187	39.08	D_pur	Dictyostelium purpureum	Eukaryota_NO_Metazoa	5786	;cellular organisms;Eukaryota;Amoebozoa;Mycetozoa;Dictyosteliida;Dictyostelium;Dictyostelium purpureum;
22.3327	4	PDA_run3|g22820.t1	-	2e-10	-	-	-	-	-	-	931602575	47.67	K_phy	Kibdelosporangium phytohabitans	Bacteria	860235	;cellular organisms;Bacteria;Terrabacteria group;Actinobacteria;Actinobacteria;Pseudonocardiales;Pseudonocardiaceae;Kibdelosporangium;Kibdelosporangium phytohabitans;
22.1786	7	PDA_run3|g13821.t1	-	-	-	-	-	7e-15	-	3e-05	701768656	31.85	Beauv	Beauveria bassiana D1-5	Eukaryota_NO_Metazoa	1245745	;cellular organisms;Eukaryota;Opisthokonta;Fungi;Dikarya;Ascomycota;saccharomyceta;Pezizomycotina;leotiomyceta;sordariomyceta;Sordariomycetes;Hypocreomycetidae;Hypocreales;Cordycipitaceae;Beauveria;Beauveria bassiana;Beauveria bassiana D1-5;
22.1096	501	PDA_run3|g18471.t1	-	-	-	-	1e-17	-	-	4e-08	971512341	57.81	K_fla	Klebsormidium flaccidum	Eukaryota_NO_Metazoa	3175	;cellular organisms;Eukaryota;Viridiplantae;Streptophyta;Klebsormidiophyceae;Klebsormidiales;Klebsormidiaceae;Klebsormidium;Klebsormidium flaccidum;
21.9272	103	PDA_run3|g22506.t1	-	-	-	-	-	-	3e-10	-	673034906	33.64	A_inv	Aphanomyces invadans	Eukaryota_NO_Metazoa	157072	;cellular organisms;Eukaryota;Stramenopiles;Oomycetes;Saprolegniales;Saprolegniaceae;Aphanomyces;Aphanomyces invadans;
21.6396	3	PDA_run3|g12111.t1	-	4e-31	-	-	-	-	-	1e-21	1056229713	28.89	N_yam	Nocardia yamanashiensis	Bacteria	209247	;cellular organisms;Bacteria;Terrabacteria group;Actinobacteria;Actinobacteria;Corynebacteriales;Nocardiaceae;Nocardia;Nocardia yamanashiensis;
21.6396	4	PDA_run3|g23741.t1	-	4e-10	-	-	-	-	-	-	499929044	34.6	H_som	Histophilus somni	Bacteria	731	;cellular organisms;Bacteria;Proteobacteria;Gammaproteobacteria;Pasteurellales;Pasteurellaceae;Histophilus;Histophilus somni;
21.6396	6	PDA_run3|g27898.t1	-	-	-	-	-	-	4e-10	-	669137636	44.12	Sapro	Saprolegnia diclina VS20	Eukaryota_NO_Metazoa	1156394	;cellular organisms;Eukaryota;Stramenopiles;Oomycetes;Saprolegniales;Saprolegniaceae;Saprolegnia;Saprolegnia diclina;Saprolegnia diclina VS20;
21.4164	14	PDA_run3|g13586.t1	-	-	-	-	-	-	5e-10	-	470237700	39.67	D_fas	Dictyostelium fasciculatum	Eukaryota_NO_Metazoa	261658	;cellular organisms;Eukaryota;Amoebozoa;Mycetozoa;Dictyosteliida;Dictyostelium;Dictyostelium fasciculatum;
21.4164	500	PDA_run3|g16502.t1	-	5e-10	-	-	-	-	-	-	664406130	50.91	S_vio	Streptomyces violaceoruber	Bacteria	1935	;cellular organisms;Bacteria;Terrabacteria group;Actinobacteria;Actinobacteria;Streptomycetales;Streptomycetaceae;Streptomyces;Streptomyces violaceoruber;
21.0799	76	PDA_run3|g1503.t1	-	-	-	-	-	-	7e-10	-	673034906	33.64	A_inv	Aphanomyces invadans	Eukaryota_NO_Metazoa	157072	;cellular organisms;Eukaryota;Stramenopiles;Oomycetes;Saprolegniales;Saprolegniaceae;Aphanomyces;Aphanomyces invadans;
20.7233	167	PDA_run3|g8650.t1	-	1e-09	-	-	-	-	-	-	946852106	42.31	Serra	Serratia sp. Leaf50	Bacteria	1736223	;cellular organisms;Bacteria;Proteobacteria;Gammaproteobacteria;Enterobacterales;Yersiniaceae;Serratia;Serratia sp. Leaf50;
20.7233	221	PDA_run3|g22898.t1	-	-	-	-	-	-	1e-09	-	669164702	50	Sapro	Saprolegnia diclina VS20	Eukaryota_NO_Metazoa	1156394	;cellular organisms;Eukaryota;Stramenopiles;Oomycetes;Saprolegniales;Saprolegniaceae;Saprolegnia;Saprolegnia diclina;Saprolegnia diclina VS20;
20.0301	115	PDA_run3|g13774.t1	-	2e-25	-	-	-	-	-	1e-16	493740041	49.13	U_par	Ureaplasma parvum	Bacteria	134821	;cellular organisms;Bacteria;Terrabacteria group;Tenericutes;Mollicutes;Mycoplasmatales;Mycoplasmataceae;Ureaplasma;Ureaplasma parvum;
19.876	5707	PDA_run3|g4463.t1	-	-	-	-	-	7e-21	-	3e-12	1102745165	44.88	Conio	Coniochaeta ligniaria NRRL 30616	Eukaryota_NO_Metazoa	1408157	;cellular organisms;Eukaryota;Opisthokonta;Fungi;Dikarya;Ascomycota;saccharomyceta;Pezizomycotina;leotiomyceta;sordariomyceta;Sordariomycetes;Sordariomycetidae;Coniochaetales;Coniochaetaceae;Coniochaeta;Coniochaeta ligniaria;Coniochaeta ligniaria NRRL 30616;
19.807	502	PDA_run3|g8566.t1	-	-	-	-	-	1e-36	-	4e-28	1102171195	68.13	Pichi	Pichia membranifaciens NRRL Y-2026	Eukaryota_NO_Metazoa	763406	;cellular organisms;Eukaryota;Opisthokonta;Fungi;Dikarya;Ascomycota;saccharomyceta;Saccharomycotina;Saccharomycetes;Saccharomycetales;Pichiaceae;Pichia;Pichia membranifaciens;Pichia membranifaciens NRRL Y-2026;
19.6247	4	PDA_run3|g26638.t1	-	3e-09	-	-	-	-	-	-	1057006545	42.86	Planc	Planctomyces sp. SH-PL62	Bacteria	1636152	;cellular organisms;Bacteria;PVC group;Planctomycetes;Planctomycetia;Planctomycetales;Planctomycetaceae;Planctomyces;Planctomyces sp. SH-PL62;
19.5193	7	PDA_run3|g24752.t1	-	-	-	-	-	3e-25	-	9e-17	672824583	28.35	Morti	Mortierella verticillata NRRL 6337	Eukaryota_NO_Metazoa	1069443	;cellular organisms;Eukaryota;Opisthokonta;Fungi;Mucoromycota;Mortierellomycotina;Mortierellales;Mortierellaceae;Mortierella;Mortierella verticillata;Mortierella verticillata NRRL 6337;
19.337	5	PDA_run3|g12254.t1	-	4e-09	-	-	-	-	-	-	1085360738	30.85	Lenti	Lentisphaerae bacterium GWF2_45_14	Bacteria	1798572	;cellular organisms;Bacteria;PVC group;Lentisphaerae;unclassified Lentisphaerae;unclassified Lentisphaerae (miscellaneous);Lentisphaerae bacterium GWF2_45_14;
19.337	346	PDA_run3|g31176.t1	-	-	-	-	4e-12	-	-	0.001	566257381	41.18	P_tri	Populus trichocarpa	Eukaryota_NO_Metazoa	3694	;cellular organisms;Eukaryota;Viridiplantae;Streptophyta;Streptophytina;Embryophyta;Tracheophyta;Euphyllophyta;Spermatophyta;Magnoliophyta;Mesangiospermae;eudicotyledons;Gunneridae;Pentapetalae;rosids;fabids;Malpighiales;Salicaceae;Saliceae;Populus;Populus trichocarpa;
19.0085	984	PDA_run3|g5556.t1	-	5e-66	-	-	-	-	-	9e-58	919885873	48.4	E_ini	Erwinia iniecta	Bacteria	1560201	;cellular organisms;Bacteria;Proteobacteria;Gammaproteobacteria;Enterobacterales;Erwiniaceae;Erwinia;Erwinia iniecta;
18.9315	22	PDA_run3|g19799.t1	-	6e-09	-	-	-	-	-	-	489530373	58.97	P_gon	Psychroflexus gondwanensis	Bacteria	251	;cellular organisms;Bacteria;FCB group;Bacteroidetes/Chlorobi group;Bacteroidetes;Flavobacteriia;Flavobacteriales;Flavobacteriaceae;Psychroflexus;Psychroflexus gondwanensis;
18.5748	506	PDA_run3|g5823.t1	-	-	-	-	-	6e-87	-	7e-79	595490490	40.52	Rhizo	Rhizophagus irregularis DAOM 197198w	Eukaryota_NO_Metazoa	1432141	;cellular organisms;Eukaryota;Opisthokonta;Fungi;Mucoromycota;Glomeromycotina;Glomeromycetes;Glomerales;Glomeraceae;Rhizophagus;Rhizophagus irregularis;Rhizophagus irregularis DAOM 197198w;
18.526	5	PDA_run3|g2429.t1	-	9e-09	-	-	-	-	-	-	1133859266	35.19	C_bot	Clostridium botulinum	Bacteria	1491	;cellular organisms;Bacteria;Terrabacteria group;Firmicutes;Clostridia;Clostridiales;Clostridiaceae;Clostridium;Clostridium botulinum;
18.4207	144	PDA_run3|g4772.t1	-	-	-	-	-	-	1e-08	-	695434195	49.09	P_soj	Phytophthora sojae	Eukaryota_NO_Metazoa	67593	;cellular organisms;Eukaryota;Stramenopiles;Oomycetes;Peronosporales;Phytophthora;Phytophthora sojae;
18.4207	240	PDA_run3|g28230.t1	-	-	-	-	-	1e-21	-	1e-13	1102742900	25.45	Conio	Coniochaeta ligniaria NRRL 30616	Eukaryota_NO_Metazoa	1408157	;cellular organisms;Eukaryota;Opisthokonta;Fungi;Dikarya;Ascomycota;saccharomyceta;Pezizomycotina;leotiomyceta;sordariomyceta;Sordariomycetes;Sordariomycetidae;Coniochaetales;Coniochaetaceae;Coniochaeta;Coniochaeta ligniaria;Coniochaeta ligniaria NRRL 30616;
18.2665	517	PDA_run3|g13837.t1	-	-	-	-	-	7e-134	-	6e-126	595479733	40.35	Rhizo	Rhizophagus irregularis DAOM 197198w	Eukaryota_NO_Metazoa	1432141	;cellular organisms;Eukaryota;Opisthokonta;Fungi;Mucoromycota;Glomeromycotina;Glomeromycetes;Glomerales;Glomeraceae;Rhizophagus;Rhizophagus irregularis;Rhizophagus irregularis DAOM 197198w;
17.7275	18	PDA_run3|g11065.t1	-	2e-08	-	-	-	-	-	-	757541556	31.58	M_hae	Mannheimia haemolytica	Bacteria	75985	;cellular organisms;Bacteria;Proteobacteria;Gammaproteobacteria;Pasteurellales;Pasteurellaceae;Mannheimia;Mannheimia haemolytica;
17.7275	31	PDA_run3|g11086.t1	-	2e-08	-	-	-	-	-	-	504786486	30.41	L_car	Leuconostoc carnosum	Bacteria	1252	;cellular organisms;Bacteria;Terrabacteria group;Firmicutes;Bacilli;Lactobacillales;Leuconostocaceae;Leuconostoc;Leuconostoc carnosum;
17.7275	1434	PDA_run3|g12059.t1	-	2e-18	-	-	-	-	-	1e-10	1003961196	21.06	A_ent	Aeromonas enteropelogenes	Bacteria	29489	;cellular organisms;Bacteria;Proteobacteria;Gammaproteobacteria;Aeromonadales;Aeromonadaceae;Aeromonas;Aeromonas enteropelogenes;
17.7275	366	PDA_run3|g26215.t1	-	-	-	-	-	-	2e-30	1e-22	330790191	30.15	D_pur	Dictyostelium purpureum	Eukaryota_NO_Metazoa	5786	;cellular organisms;Eukaryota;Amoebozoa;Mycetozoa;Dictyosteliida;Dictyostelium;Dictyostelium purpureum;
17.7275	514	PDA_run3|g27468.t1	-	-	-	-	-	2e-111	-	1e-103	595479733	38.22	Rhizo	Rhizophagus irregularis DAOM 197198w	Eukaryota_NO_Metazoa	1432141	;cellular organisms;Eukaryota;Opisthokonta;Fungi;Mucoromycota;Glomeromycotina;Glomeromycetes;Glomerales;Glomeraceae;Rhizophagus;Rhizophagus irregularis;Rhizophagus irregularis DAOM 197198w;
17.6222	107	PDA_run3|g9850.t1	-	-	-	-	-	-	2e-18	9e-11	953500000	37.41	P_hal	Plasmopara halstedii	Eukaryota_NO_Metazoa	4781	;cellular organisms;Eukaryota;Stramenopiles;Oomycetes;Peronosporales;Peronosporaceae;Plasmopara;Plasmopara halstedii;
17.3221	162	PDA_run3|g11974.t1	-	-	-	-	-	3e-08	-	-	587738411	30.4	Fusar	Fusarium oxysporum f. sp. pisi HDV247	Eukaryota_NO_Metazoa	1080344	;cellular organisms;Eukaryota;Opisthokonta;Fungi;Dikarya;Ascomycota;saccharomyceta;Pezizomycotina;leotiomyceta;sordariomyceta;Sordariomycetes;Hypocreomycetidae;Hypocreales;Nectriaceae;Fusarium;Fusarium oxysporum species complex;Fusarium oxysporum;Fusarium oxysporum f. sp. pisi;Fusarium oxysporum f. sp. pisi HDV247;
17.3221	5	PDA_run3|g18566.t1	-	-	-	-	-	6e-17	-	2e-09	672824583	29.08	Morti	Mortierella verticillata NRRL 6337	Eukaryota_NO_Metazoa	1069443	;cellular organisms;Eukaryota;Opisthokonta;Fungi;Mucoromycota;Mortierellomycotina;Mortierellales;Mortierellaceae;Mortierella;Mortierella verticillata;Mortierella verticillata NRRL 6337;
17.3221	13	PDA_run3|g28381.t1	-	3e-08	-	-	-	-	-	-	489530373	56.41	P_gon	Psychroflexus gondwanensis	Bacteria	251	;cellular organisms;Bacteria;FCB group;Bacteroidetes/Chlorobi group;Bacteroidetes;Flavobacteriia;Flavobacteriales;Flavobacteriaceae;Psychroflexus;Psychroflexus gondwanensis;
17.2167	501	PDA_run3|g9009.t1	-	-	-	-	-	2e-137	-	6e-130	663445709	58.36	C_fab	Cyberlindnera fabianii	Eukaryota_NO_Metazoa	36022	;cellular organisms;Eukaryota;Opisthokonta;Fungi;Dikarya;Ascomycota;saccharomyceta;Saccharomycotina;Saccharomycetes;Saccharomycetales;Phaffomycetaceae;Cyberlindnera;Cyberlindnera fabianii;
17.0344	112	PDA_run3|g28350.t1	-	-	-	-	-	-	4e-08	-	813219282	41.03	Sapro	Saprolegnia parasitica CBS 223.65	Eukaryota_NO_Metazoa	695850	;cellular organisms;Eukaryota;Stramenopiles;Oomycetes;Saprolegniales;Saprolegniaceae;Saprolegnia;Saprolegnia parasitica;Saprolegnia parasitica CBS 223.65;
17.0344	9	PDA_run3|g28993.t1	-	-	-	-	-	-	4e-08	-	154345191	40.71	Leish	Leishmania braziliensis MHOM/BR/75/M2904	Eukaryota_NO_Metazoa	420245	;cellular organisms;Eukaryota;Euglenozoa;Kinetoplastida;Trypanosomatidae;Leishmaniinae;Leishmania;Viannia;Leishmania braziliensis species complex;Leishmania braziliensis;Leishmania braziliensis MHOM/BR/75/M2904;
16.8112	811	PDA_run3|g5937.t1	-	-	-	-	-	-	1e-20	2e-13	855313017	41.81	B_hom	Blastocystis hominis	Eukaryota_NO_Metazoa	12968	;cellular organisms;Eukaryota;Stramenopiles;Blastocystis;Blastocystis hominis;
16.8112	384	PDA_run3|g9846.t1	-	-	-	-	-	5e-50	-	1e-42	915110206	28.42	Exoph	Exophiala aquamarina CBS 119918	Eukaryota_NO_Metazoa	1182545	;cellular organisms;Eukaryota;Opisthokonta;Fungi;Dikarya;Ascomycota;saccharomyceta;Pezizomycotina;leotiomyceta;Eurotiomycetes;Chaetothyriomycetidae;Chaetothyriales;Herpotrichiellaceae;Exophiala;Exophiala aquamarina;Exophiala aquamarina CBS 119918;
16.8112	2351	PDA_run3|g18037.t1	-	5e-35	-	-	-	-	-	1e-27	1092646967	36.36	Neiss	Neisseria sp. HMSC068C04	Bacteria	1715179	;cellular organisms;Bacteria;Proteobacteria;Betaproteobacteria;Neisseriales;Neisseriaceae;Neisseria;Neisseria sp. HMSC068C04;
16.6289	2	PDA_run3|g7284.t1	-	6e-08	-	-	-	-	-	-	1085360738	38.36	Lenti	Lentisphaerae bacterium GWF2_45_14	Bacteria	1798572	;cellular organisms;Bacteria;PVC group;Lentisphaerae;unclassified Lentisphaerae;unclassified Lentisphaerae (miscellaneous);Lentisphaerae bacterium GWF2_45_14;
16.6289	128	PDA_run3|g16885.t1	-	-	-	-	-	6e-08	-	-	1062162401	28.37	Crypt	Cryptococcus amylolentus CBS 6273	Eukaryota_NO_Metazoa	1296118	;cellular organisms;Eukaryota;Opisthokonta;Fungi;Dikarya;Basidiomycota;Agaricomycotina;Tremellomycetes;Tremellales;Cryptococcaceae;Cryptococcus;Cryptococcus amylolentus;Cryptococcus amylolentus CBS 6273;
16.4748	10	PDA_run3|g10359.t1	-	-	-	-	-	-	7e-08	-	123501635	36.4	Trich	Trichomonas vaginalis G3	Eukaryota_NO_Metazoa	412133	;cellular organisms;Eukaryota;Parabasalia;Trichomonadida;Trichomonadidae;Trichomonas;Trichomonas vaginalis;Trichomonas vaginalis G3;
16.4748	1	PDA_run3|g18379.t1	-	7e-08	-	-	-	-	-	-	1056335551	37.37	N_ami	Nocardia amikacinitolerans	Bacteria	756689	;cellular organisms;Bacteria;Terrabacteria group;Actinobacteria;Actinobacteria;Corynebacteriales;Nocardiaceae;Nocardia;Nocardia amikacinitolerans;
16.3694	860	PDA_run3|g22483.t1	-	-	-	-	-	-	7e-76	9e-69	167525962	34.11	Monos	Monosiga brevicollis MX1	Eukaryota_NO_Metazoa	431895	;cellular organisms;Eukaryota;Opisthokonta;Choanoflagellida;Craspedida;Salpingoecidae;Monosiga;Monosiga brevicollis;Monosiga brevicollis MX1;
16.2235	4	PDA_run3|g10311.t1	-	-	-	-	-	9e-08	-	-	354545363	44.62	C_par	Candida parapsilosis	Eukaryota_NO_Metazoa	5480	;cellular organisms;Eukaryota;Opisthokonta;Fungi;Dikarya;Ascomycota;saccharomyceta;Saccharomycotina;Saccharomycetes;Saccharomycetales;Debaryomycetaceae;Candida/Lodderomyces clade;Candida;Candida parapsilosis;
16.2235	42	PDA_run3|g13259.t1	-	-	-	-	-	-	9e-08	-	82705043	53.45	Plasm	Plasmodium yoelii yoelii 17XNL	Eukaryota_NO_Metazoa	352914	;cellular organisms;Eukaryota;Alveolata;Apicomplexa;Aconoidasida;Haemosporida;Plasmodiidae;Plasmodium;Plasmodium (Vinckeia);Plasmodium yoelii;Plasmodium yoelii yoelii;Plasmodium yoelii yoelii 17XNL;
16.1181	495	PDA_run3|g636.t1	-	-	-	-	-	-	2e-33	2e-26	330790191	30.03	D_pur	Dictyostelium purpureum	Eukaryota_NO_Metazoa	5786	;cellular organisms;Eukaryota;Amoebozoa;Mycetozoa;Dictyosteliida;Dictyostelium;Dictyostelium purpureum;
16.1181	68	PDA_run3|g6301.t1	-	-	-	-	-	-	2e-12	2e-05	123454598	40.54	Trich	Trichomonas vaginalis G3	Eukaryota_NO_Metazoa	412133	;cellular organisms;Eukaryota;Parabasalia;Trichomonadida;Trichomonadidae;Trichomonas;Trichomonas vaginalis;Trichomonas vaginalis G3;
16.1181	47	PDA_run3|g8175.t1	-	-	-	-	-	-	1e-07	-	673020468	42.19	A_inv	Aphanomyces invadans	Eukaryota_NO_Metazoa	157072	;cellular organisms;Eukaryota;Stramenopiles;Oomycetes;Saprolegniales;Saprolegniaceae;Aphanomyces;Aphanomyces invadans;
16.1181	28	PDA_run3|g10402.t1	-	-	-	-	-	-	1e-07	-	901867379	51.67	Plasm	Plasmodium vivax Brazil I	Eukaryota_NO_Metazoa	1033975	;cellular organisms;Eukaryota;Alveolata;Apicomplexa;Aconoidasida;Haemosporida;Plasmodiidae;Plasmodium;Plasmodium (Plasmodium);Plasmodium vivax;Plasmodium vivax Brazil I;
16.1181	518	PDA_run3|g14061.t1	-	-	-	-	-	-	1e-104	1e-97	953500000	45.62	P_hal	Plasmopara halstedii	Eukaryota_NO_Metazoa	4781	;cellular organisms;Eukaryota;Stramenopiles;Oomycetes;Peronosporales;Peronosporaceae;Plasmopara;Plasmopara halstedii;
16.1181	141	PDA_run3|g16079.t1	-	-	-	-	-	-	2e-29	2e-22	923123985	37.57	Theca	Thecamonas trahens ATCC 50062	Eukaryota_NO_Metazoa	461836	;cellular organisms;Eukaryota;Apusozoa;Apusomonadidae;Thecamonas;Thecamonas trahens;Thecamonas trahens ATCC 50062;
16.1181	1	PDA_run3|g18482.t1	-	-	-	-	1e-07	-	-	-	1091459577	24.19	E_gra	Eucalyptus grandis	Eukaryota_NO_Metazoa	71139	;cellular organisms;Eukaryota;Viridiplantae;Streptophyta;Streptophytina;Embryophyta;Tracheophyta;Euphyllophyta;Spermatophyta;Magnoliophyta;Mesangiospermae;eudicotyledons;Gunneridae;Pentapetalae;rosids;malvids;Myrtales;Myrtaceae;Myrtoideae;Eucalypteae;Eucalyptus;Eucalyptus grandis;
16.1181	29	PDA_run3|g21377.t1	-	-	-	-	1e-07	-	-	-	1035946086	37.11	A_com	Ananas comosus	Eukaryota_NO_Metazoa	4615	;cellular organisms;Eukaryota;Viridiplantae;Streptophyta;Streptophytina;Embryophyta;Tracheophyta;Euphyllophyta;Spermatophyta;Magnoliophyta;Mesangiospermae;Liliopsida;Petrosaviidae;commelinids;Poales;Bromeliaceae;Bromelioideae;Ananas;Ananas comosus;
16.1181	108	PDA_run3|g30711.t1	-	1e-07	-	-	-	-	-	-	1084648540	32.1	Coxie	Coxiella sp. RIFCSPHIGHO2_12_FULL_44_14	Bacteria	1797697	;cellular organisms;Bacteria;Proteobacteria;Gammaproteobacteria;Legionellales;Coxiellaceae;Coxiella;Coxiella sp. RIFCSPHIGHO2_12_FULL_44_14;
16.0127	228	PDA_run3|g24741.t1	-	-	-	-	-	-	1e-20	9e-14	914580117	52.98	Plasm	Plasmodium falciparum Dd2	Eukaryota_NO_Metazoa	57267	;cellular organisms;Eukaryota;Alveolata;Apicomplexa;Aconoidasida;Haemosporida;Plasmodiidae;Plasmodium;Plasmodium (Laverania);Plasmodium falciparum;Plasmodium falciparum Dd2;
15.8304	121	PDA_run3|g10085.t1	-	-	-	-	-	-	8e-30	6e-23	923123985	38.82	Theca	Thecamonas trahens ATCC 50062	Eukaryota_NO_Metazoa	461836	;cellular organisms;Eukaryota;Apusozoa;Apusomonadidae;Thecamonas;Thecamonas trahens;Thecamonas trahens ATCC 50062;
15.8304	4	PDA_run3|g14107.t1	-	4e-11	-	-	-	-	-	0.0003	931602575	48.84	K_phy	Kibdelosporangium phytohabitans	Bacteria	860235	;cellular organisms;Bacteria;Terrabacteria group;Actinobacteria;Actinobacteria;Pseudonocardiales;Pseudonocardiaceae;Kibdelosporangium;Kibdelosporangium phytohabitans;
15.7126	4	PDA_run3|g23477.t1	-	3e-11	-	-	-	-	-	0.0002	524420167	34.81	Eubac	Eubacterium sp. CAG:252	Bacteria	1262887	;cellular organisms;Bacteria;Terrabacteria group;Firmicutes;Clostridia;Clostridiales;Eubacteriaceae;Eubacterium;environmental samples;Eubacterium sp. CAG:252;
15.7126	518	PDA_run3|g30813.t1	-	-	-	-	-	-	3e-104	2e-97	953500000	45.62	P_hal	Plasmopara halstedii	Eukaryota_NO_Metazoa	4781	;cellular organisms;Eukaryota;Stramenopiles;Oomycetes;Peronosporales;Peronosporaceae;Plasmopara;Plasmopara halstedii;
15.4249	3	PDA_run3|g729.t1	-	2e-07	-	-	-	-	-	-	575462812	39.25	G_kal	Gemmatirosa kalamazoonesis	Bacteria	861299	;cellular organisms;Bacteria;FCB group;Gemmatimonadetes;Gemmatimonadetes;Gemmatimonadales;Gemmatimonadaceae;Gemmatirosa;Gemmatirosa kalamazoonesis;
15.4249	1	PDA_run3|g8249.t1	-	-	-	2e-07	-	-	-	-	1070638426	40.59	Bacil	Bacillus phage SP-15	Viruses	1792032	;Viruses;dsDNA viruses, no RNA stage;Caudovirales;Myoviridae;unclassified Myoviridae;Bacillus phage SP-15;
15.4249	926	PDA_run3|g16612.t1	-	-	-	-	4e-30	-	-	2e-23	920683356	50	V_ang	Vigna angularis	Eukaryota_NO_Metazoa	3914	;cellular organisms;Eukaryota;Viridiplantae;Streptophyta;Streptophytina;Embryophyta;Tracheophyta;Euphyllophyta;Spermatophyta;Magnoliophyta;Mesangiospermae;eudicotyledons;Gunneridae;Pentapetalae;rosids;fabids;Fabales;Fabaceae;Papilionoideae;Phaseoleae;Vigna;Vigna angularis;
15.4249	21	PDA_run3|g27007.t1	-	-	-	-	-	2e-07	-	-	598017599	32.32	Auric	Auricularia subglabra TFB-10046 SS5	Eukaryota_NO_Metazoa	717982	;cellular organisms;Eukaryota;Opisthokonta;Fungi;Dikarya;Basidiomycota;Agaricomycotina;Agaricomycetes;Agaricomycetes incertae sedis;Auriculariales;Auriculariaceae;Auricularia;Auricularia subglabra;Auricularia subglabra TFB-10046 SS5;
15.4249	91	PDA_run3|g27348.t1	-	-	-	-	-	-	2e-07	-	673054203	47.37	A_inv	Aphanomyces invadans	Eukaryota_NO_Metazoa	157072	;cellular organisms;Eukaryota;Stramenopiles;Oomycetes;Saprolegniales;Saprolegniaceae;Aphanomyces;Aphanomyces invadans;
15.2018	639	PDA_run3|g17021.t1	-	-	-	-	-	-	1e-15	4e-09	594148877	36.8	Phyto	Phytomonas sp. isolate Hart1	Eukaryota_NO_Metazoa	134013	;cellular organisms;Eukaryota;Euglenozoa;Kinetoplastida;Trypanosomatidae;Phytomonas;unclassified Phytomonas;Phytomonas sp. isolate Hart1;
15.2018	203	PDA_run3|g26719.t1	-	5e-24	-	-	-	-	-	2e-17	495653458	71.32	Enter	Enterococcus sp. C1	Bacteria	1182762	;cellular organisms;Bacteria;Terrabacteria group;Firmicutes;Bacilli;Lactobacillales;Enterococcaceae;Enterococcus;Enterococcus sp. C1;
15.1373	541	PDA_run3|g26782.t1	-	-	-	-	-	8e-29	-	3e-22	727150324	39.61	R_mic	Rhizopus microsporus	Eukaryota_NO_Metazoa	58291	;cellular organisms;Eukaryota;Opisthokonta;Fungi;Mucoromycota;Mucoromycotina;Mucorales;Mucorineae;Rhizopodaceae;Rhizopus;Rhizopus microsporus;
15.0195	18	PDA_run3|g8537.t1	-	-	-	-	-	3e-07	-	-	936410894	26.28	N_dit	Neonectria ditissima	Eukaryota_NO_Metazoa	78410	;cellular organisms;Eukaryota;Opisthokonta;Fungi;Dikarya;Ascomycota;saccharomyceta;Pezizomycotina;leotiomyceta;sordariomyceta;Sordariomycetes;Hypocreomycetidae;Hypocreales;Nectriaceae;Neonectria;Neonectria ditissima;
15.0195	7	PDA_run3|g11410.t1	-	3e-07	-	-	-	-	-	-	818312070	35.83	candi	candidate division TM6 bacterium GW2011_GWF2_36_131	Bacteria	1619081	;cellular organisms;Bacteria;unclassified Bacteria;Bacteria candidate phyla;Candidatus Dependentiae;unclassified Candidatus Dependentiae;candidate division TM6 bacterium GW2011_GWF2_36_131;
14.9141	1148	PDA_run3|g24068.t1	-	1e-18	-	-	-	-	-	3e-12	1004350250	34.95	Lepto	Leptospira	Bacteria	171	;cellular organisms;Bacteria;Spirochaetes;Spirochaetia;Leptospirales;Leptospiraceae;Leptospira;
14.7318	6	PDA_run3|g881.t1	-	4e-07	-	-	-	-	-	-	1099926902	40.3	Paeni	Paenibacillus sp. 1_12	Bacteria	1566278	;cellular organisms;Bacteria;Terrabacteria group;Firmicutes;Bacilli;Bacillales;Paenibacillaceae;Paenibacillus;Paenibacillus sp. 1_12;
14.7318	2318	PDA_run3|g11940.t1	-	4e-25	-	-	-	-	-	1e-18	514061919	37.97	nd	[Haemophilus] parasuis	Bacteria	738	;cellular organisms;Bacteria;Proteobacteria;Gammaproteobacteria;Pasteurellales;Pasteurellaceae;Haemophilus;[Haemophilus] parasuis;
14.7318	113	PDA_run3|g27337.t1	-	-	-	-	-	4e-22	-	1e-15	595473448	31.06	Rhizo	Rhizophagus irregularis DAOM 197198w	Eukaryota_NO_Metazoa	1432141	;cellular organisms;Eukaryota;Opisthokonta;Fungi;Mucoromycota;Glomeromycotina;Glomeromycetes;Glomerales;Glomeraceae;Rhizophagus;Rhizophagus irregularis;Rhizophagus irregularis DAOM 197198w;
14.614	519	PDA_run3|g3159.t1	-	-	-	-	-	9e-124	-	2e-117	595479733	38.99	Rhizo	Rhizophagus irregularis DAOM 197198w	Eukaryota_NO_Metazoa	1432141	;cellular organisms;Eukaryota;Opisthokonta;Fungi;Mucoromycota;Glomeromycotina;Glomeromycetes;Glomerales;Glomeraceae;Rhizophagus;Rhizophagus irregularis;Rhizophagus irregularis DAOM 197198w;
14.5087	502	PDA_run3|g14892.t1	-	-	-	-	2e-15	-	-	4e-09	125532064	31.21	Oryza	Oryza sativa Indica Group	Eukaryota_NO_Metazoa	39946	;cellular organisms;Eukaryota;Viridiplantae;Streptophyta;Streptophytina;Embryophyta;Tracheophyta;Euphyllophyta;Spermatophyta;Magnoliophyta;Mesangiospermae;Liliopsida;Petrosaviidae;commelinids;Poales;Poaceae;BOP clade;Oryzoideae;Oryzeae;Oryzinae;Oryza;Oryza sativa;Oryza sativa Indica Group;
14.5087	5	PDA_run3|g22652.t1	-	5e-07	-	-	-	-	-	-	521005160	44.8	Soran	Sorangium cellulosum So0157-2	Bacteria	1254432	;cellular organisms;Bacteria;Proteobacteria;delta/epsilon subdivisions;Deltaproteobacteria;Myxococcales;Sorangiineae;Polyangiaceae;Sorangium;Sorangium cellulosum;Sorangium cellulosum So0157-2;
14.5087	500	PDA_run3|g25759.t1	-	5e-17	-	-	-	-	-	1e-10	663696567	43.24	L_aer	Lechevalieria aerocolonigenes	Bacteria	68170	;cellular organisms;Bacteria;Terrabacteria group;Actinobacteria;Actinobacteria;Pseudonocardiales;Pseudonocardiaceae;Lechevalieria;Lechevalieria aerocolonigenes;
14.3263	67	PDA_run3|g27710.t1	-	-	-	-	3e-10	-	-	0.0005	823130002	29.65	G_rai	Gossypium raimondii	Eukaryota_NO_Metazoa	29730	;cellular organisms;Eukaryota;Viridiplantae;Streptophyta;Streptophytina;Embryophyta;Tracheophyta;Euphyllophyta;Spermatophyta;Magnoliophyta;Mesangiospermae;eudicotyledons;Gunneridae;Pentapetalae;rosids;malvids;Malvales;Malvaceae;Malvoideae;Gossypium;Gossypium raimondii;
13.9209	1	PDA_run3|g19950.t1	-	-	-	-	-	9e-07	-	-	336269967	36.8	Sorda	Sordaria macrospora k-hell	Eukaryota_NO_Metazoa	771870	;cellular organisms;Eukaryota;Opisthokonta;Fungi;Dikarya;Ascomycota;saccharomyceta;Pezizomycotina;leotiomyceta;sordariomyceta;Sordariomycetes;Sordariomycetidae;Sordariales;Sordariaceae;Sordaria;Sordaria macrospora;Sordaria macrospora k-hell;
13.9209	29	PDA_run3|g19975.t1	-	-	-	-	-	9e-07	-	-	1022629496	24.32	E_mes	Exophiala mesophila	Eukaryota_NO_Metazoa	212818	;cellular organisms;Eukaryota;Opisthokonta;Fungi;Dikarya;Ascomycota;saccharomyceta;Pezizomycotina;leotiomyceta;Eurotiomycetes;Chaetothyriomycetidae;Chaetothyriales;Herpotrichiellaceae;Exophiala;Exophiala mesophila;
13.9209	5	PDA_run3|g29633.t1	-	-	-	-	-	9e-07	-	-	1046777429	21.19	Lepid	Lepidopterella palustris CBS 459.81	Eukaryota_NO_Metazoa	1314670	;cellular organisms;Eukaryota;Opisthokonta;Fungi;Dikarya;Ascomycota;saccharomyceta;Pezizomycotina;leotiomyceta;dothideomyceta;Dothideomycetes;Pleosporomycetidae;Mytilinidiales;Argynnaceae;Lepidopterella;Lepidopterella palustris;Lepidopterella palustris CBS 459.81;
13.8155	2	PDA_run3|g771.t1	-	-	-	-	-	-	1e-06	-	167524116	33.08	Monos	Monosiga brevicollis MX1	Eukaryota_NO_Metazoa	431895	;cellular organisms;Eukaryota;Opisthokonta;Choanoflagellida;Craspedida;Salpingoecidae;Monosiga;Monosiga brevicollis;Monosiga brevicollis MX1;
13.8155	12	PDA_run3|g870.t1	-	1e-06	-	-	-	-	-	-	1057006545	42.11	Planc	Planctomyces sp. SH-PL62	Bacteria	1636152	;cellular organisms;Bacteria;PVC group;Planctomycetes;Planctomycetia;Planctomycetales;Planctomycetaceae;Planctomyces;Planctomyces sp. SH-PL62;
13.8155	26	PDA_run3|g4652.t1	-	-	-	-	-	-	2e-11	2e-05	470435622	25.51	Acant	Acanthamoeba castellanii str. Neff	Eukaryota_NO_Metazoa	1257118	;cellular organisms;Eukaryota;Amoebozoa;Discosea;Longamoebia;Centramoebida;Acanthamoebidae;Acanthamoeba;Acanthamoeba castellanii;Acanthamoeba castellanii str. Neff;
13.8155	500	PDA_run3|g4727.t1	-	2e-30	-	-	-	-	-	2e-24	550714378	40.43	Enter	Enterobacteriaceae	Bacteria	543	;cellular organisms;Bacteria;Proteobacteria;Gammaproteobacteria;Enterobacterales;Enterobacteriaceae;
13.8155	39	PDA_run3|g5224.t1	-	-	-	-	-	1e-06	-	-	727131067	27.27	R_mic	Rhizopus microsporus	Eukaryota_NO_Metazoa	58291	;cellular organisms;Eukaryota;Opisthokonta;Fungi;Mucoromycota;Mucoromycotina;Mucorales;Mucorineae;Rhizopodaceae;Rhizopus;Rhizopus microsporus;
13.8155	500	PDA_run3|g12505.t1	-	-	-	-	-	1e-78	-	1e-72	574144829	46.18	Kluyv	Kluyveromyces marxianus DMKU3-1042	Eukaryota_NO_Metazoa	1003335	;cellular organisms;Eukaryota;Opisthokonta;Fungi;Dikarya;Ascomycota;saccharomyceta;Saccharomycotina;Saccharomycetes;Saccharomycetales;Saccharomycetaceae;Kluyveromyces;Kluyveromyces marxianus;Kluyveromyces marxianus DMKU3-1042;
13.8155	6	PDA_run3|g19113.t1	-	-	-	-	-	1e-06	-	-	164656979	32.38	Malas	Malassezia globosa CBS 7966	Eukaryota_NO_Metazoa	425265	;cellular organisms;Eukaryota;Opisthokonta;Fungi;Dikarya;Basidiomycota;Ustilaginomycotina;Malasseziomycetes;Malasseziales;Malasseziaceae;Malassezia;Malassezia globosa;Malassezia globosa CBS 7966;
13.8155	501	PDA_run3|g22055.t1	-	-	-	-	-	2e-26	-	2e-20	1102186058	41.55	Saito	Saitoella complicata NRRL Y-17804	Eukaryota_NO_Metazoa	698492	;cellular organisms;Eukaryota;Opisthokonta;Fungi;Dikarya;Ascomycota;Taphrinomycotina;Taphrinomycotina incertae sedis;Saitoella;Saitoella complicata;Saitoella complicata NRRL Y-17804;
13.8155	501	PDA_run3|g22446.t1	-	-	-	-	-	1e-50	-	1e-44	595500878	36.13	Rhizo	Rhizophagus irregularis DAOM 197198w	Eukaryota_NO_Metazoa	1432141	;cellular organisms;Eukaryota;Opisthokonta;Fungi;Mucoromycota;Glomeromycotina;Glomeromycetes;Glomerales;Glomeraceae;Rhizophagus;Rhizophagus irregularis;Rhizophagus irregularis DAOM 197198w;
13.8155	1	PDA_run3|g26487.t1	-	1e-06	-	-	-	-	-	-	1061090016	25.74	N_alt	Nocardia altamirensis	Bacteria	472158	;cellular organisms;Bacteria;Terrabacteria group;Actinobacteria;Actinobacteria;Corynebacteriales;Nocardiaceae;Nocardia;Nocardia altamirensis;
13.5924	932	PDA_run3|g27568.t1	-	-	-	-	1e-26	-	-	8e-21	159469303	39.63	C_rei	Chlamydomonas reinhardtii	Eukaryota_NO_Metazoa	3055	;cellular organisms;Eukaryota;Viridiplantae;Chlorophyta;Chlorophyceae;Chlamydomonadales;Chlamydomonadaceae;Chlamydomonas;Chlamydomonas reinhardtii;
13.41	500	PDA_run3|g25919.t1	-	-	-	-	-	3e-29	-	2e-23	1063247221	52.83	Lipom	Lipomyces starkeyi NRRL Y-11557	Eukaryota_NO_Metazoa	675824	;cellular organisms;Eukaryota;Opisthokonta;Fungi;Dikarya;Ascomycota;saccharomyceta;Saccharomycotina;Saccharomycetes;Saccharomycetales;Lipomycetaceae;Lipomyces;Lipomyces starkeyi;Lipomyces starkeyi NRRL Y-11557;
13.1224	51	PDA_run3|g12373.t1	-	-	-	-	-	2e-06	-	-	171686072	30.86	Podos	Podospora anserina S mat+	Eukaryota_NO_Metazoa	515849	;cellular organisms;Eukaryota;Opisthokonta;Fungi;Dikarya;Ascomycota;saccharomyceta;Pezizomycotina;leotiomyceta;sordariomyceta;Sordariomycetes;Sordariomycetidae;Sordariales;Lasiosphaeriaceae;Podospora;Podospora anserina;Podospora anserina S mat+;
13.1224	1	PDA_run3|g14624.t1	-	2e-06	-	-	-	-	-	-	1100137047	24.55	N_exe	Nannocystis exedens	Bacteria	54	;cellular organisms;Bacteria;Proteobacteria;delta/epsilon subdivisions;Deltaproteobacteria;Myxococcales;Nannocystineae;Nannocystaceae;Nannocystis;Nannocystis exedens;
13.1224	33	PDA_run3|g14637.t1	-	2e-06	-	-	-	-	-	-	524803861	25.44	Clost	Clostridium sp. CAG:628	Bacteria	1262829	;cellular organisms;Bacteria;Terrabacteria group;Firmicutes;Clostridia;Clostridiales;Clostridiaceae;Clostridium;environmental samples;Clostridium sp. CAG:628;
13.1224	33	PDA_run3|g19060.t1	-	-	-	-	2e-06	-	-	-	947128390	28.66	G_max	Glycine max	Eukaryota_NO_Metazoa	3847	;cellular organisms;Eukaryota;Viridiplantae;Streptophyta;Streptophytina;Embryophyta;Tracheophyta;Euphyllophyta;Spermatophyta;Magnoliophyta;Mesangiospermae;eudicotyledons;Gunneridae;Pentapetalae;rosids;fabids;Fabales;Fabaceae;Papilionoideae;Phaseoleae;Glycine;Soja;Glycine max;
13.1224	1	PDA_run3|g19795.t1	-	2e-06	-	-	-	-	-	-	1061090016	25.74	N_alt	Nocardia altamirensis	Bacteria	472158	;cellular organisms;Bacteria;Terrabacteria group;Actinobacteria;Actinobacteria;Corynebacteriales;Nocardiaceae;Nocardia;Nocardia altamirensis;
13.1224	516	PDA_run3|g25325.t1	-	-	-	-	-	4e-99	-	2e-93	595479454	34.91	Rhizo	Rhizophagus irregularis DAOM 197198w	Eukaryota_NO_Metazoa	1432141	;cellular organisms;Eukaryota;Opisthokonta;Fungi;Mucoromycota;Glomeromycotina;Glomeromycetes;Glomerales;Glomeraceae;Rhizophagus;Rhizophagus irregularis;Rhizophagus irregularis DAOM 197198w;
12.9682	163	PDA_run3|g18472.t1	-	-	-	-	-	7e-24	-	3e-18	672824583	33.18	Morti	Mortierella verticillata NRRL 6337	Eukaryota_NO_Metazoa	1069443	;cellular organisms;Eukaryota;Opisthokonta;Fungi;Mucoromycota;Mortierellomycotina;Mortierellales;Mortierellaceae;Mortierella;Mortierella verticillata;Mortierella verticillata NRRL 6337;
12.7169	24	PDA_run3|g3012.t1	-	3e-06	-	-	-	-	-	-	517176206	32.77	Strep	Streptococcus	Bacteria	1301	;cellular organisms;Bacteria;Terrabacteria group;Firmicutes;Bacilli;Lactobacillales;Streptococcaceae;Streptococcus;
12.7169	1	PDA_run3|g7012.t1	-	-	-	-	-	3e-06	-	-	336269967	32.26	Sorda	Sordaria macrospora k-hell	Eukaryota_NO_Metazoa	771870	;cellular organisms;Eukaryota;Opisthokonta;Fungi;Dikarya;Ascomycota;saccharomyceta;Pezizomycotina;leotiomyceta;sordariomyceta;Sordariomycetes;Sordariomycetidae;Sordariales;Sordariaceae;Sordaria;Sordaria macrospora;Sordaria macrospora k-hell;
12.7169	257	PDA_run3|g14919.t1	-	-	-	-	-	-	6e-10	0.0002	813160344	43.06	Sapro	Saprolegnia parasitica CBS 223.65	Eukaryota_NO_Metazoa	695850	;cellular organisms;Eukaryota;Stramenopiles;Oomycetes;Saprolegniales;Saprolegniaceae;Saprolegnia;Saprolegnia parasitica;Saprolegnia parasitica CBS 223.65;
12.7169	1000	PDA_run3|g3078.t1	-	-	-	-	-	-	9e-112	3e-106	111120235	39.31	T_ovi	Theileria ovis	Eukaryota_NO_Metazoa	237578	;cellular organisms;Eukaryota;Alveolata;Apicomplexa;Aconoidasida;Piroplasmida;Theileriidae;Theileria;Theileria ovis;
12.4292	500	PDA_run3|g682.t1	-	-	-	-	-	2e-96	-	5e-91	663445709	45.45	C_fab	Cyberlindnera fabianii	Eukaryota_NO_Metazoa	36022	;cellular organisms;Eukaryota;Opisthokonta;Fungi;Dikarya;Ascomycota;saccharomyceta;Saccharomycotina;Saccharomycetes;Saccharomycetales;Phaffomycetaceae;Cyberlindnera;Cyberlindnera fabianii;
12.4292	24	PDA_run3|g4745.t1	-	-	-	-	4e-06	-	-	-	674920146	39.44	B_nap	Brassica napus	Eukaryota_NO_Metazoa	3708	;cellular organisms;Eukaryota;Viridiplantae;Streptophyta;Streptophytina;Embryophyta;Tracheophyta;Euphyllophyta;Spermatophyta;Magnoliophyta;Mesangiospermae;eudicotyledons;Gunneridae;Pentapetalae;rosids;malvids;Brassicales;Brassicaceae;Brassiceae;Brassica;Brassica napus;
12.4292	2	PDA_run3|g9324.t1	-	-	-	-	-	4e-06	-	-	827078880	29.44	Colle	Colletotrichum graminicola M1.001	Eukaryota_NO_Metazoa	645133	;cellular organisms;Eukaryota;Opisthokonta;Fungi;Dikarya;Ascomycota;saccharomyceta;Pezizomycotina;leotiomyceta;sordariomyceta;Sordariomycetes;Hypocreomycetidae;Glomerellales;Glomerellaceae;Colletotrichum;Colletotrichum graminicola;Colletotrichum graminicola M1.001;
12.4292	244	PDA_run3|g17750.t1	-	-	-	-	8e-10	-	-	0.0002	255740115	32.99	A_mun	Argemone munita	Eukaryota_NO_Metazoa	99321	;cellular organisms;Eukaryota;Viridiplantae;Streptophyta;Streptophytina;Embryophyta;Tracheophyta;Euphyllophyta;Spermatophyta;Magnoliophyta;Mesangiospermae;eudicotyledons;stem eudicotyledons;Ranunculales;Papaveraceae;Papaveroideae;Argemone;Argemone munita;
12.4292	16	PDA_run3|g18128.t1	-	-	-	-	-	-	4e-06	-	698821057	38.89	A_ast	Aphanomyces astaci	Eukaryota_NO_Metazoa	112090	;cellular organisms;Eukaryota;Stramenopiles;Oomycetes;Saprolegniales;Saprolegniaceae;Aphanomyces;Aphanomyces astaci;
12.4292	1	PDA_run3|g19276.t1	-	4e-06	-	-	-	-	-	-	1061090016	43.14	N_alt	Nocardia altamirensis	Bacteria	472158	;cellular organisms;Bacteria;Terrabacteria group;Actinobacteria;Actinobacteria;Corynebacteriales;Nocardiaceae;Nocardia;Nocardia altamirensis;
12.4292	14	PDA_run3|g25145.t1	-	-	-	-	-	-	4e-06	-	1037134764	39.68	P_mal	Plasmodium malariae	Eukaryota_NO_Metazoa	5858	;cellular organisms;Eukaryota;Alveolata;Apicomplexa;Aconoidasida;Haemosporida;Plasmodiidae;Plasmodium;Plasmodium (Plasmodium);Plasmodium malariae;
12.4292	1	PDA_run3|g26091.t1	-	4e-06	-	-	-	-	-	-	1061090016	41.18	N_alt	Nocardia altamirensis	Bacteria	472158	;cellular organisms;Bacteria;Terrabacteria group;Actinobacteria;Actinobacteria;Corynebacteriales;Nocardiaceae;Nocardia;Nocardia altamirensis;
12.4292	71	PDA_run3|g30070.t1	-	4e-12	-	-	-	-	-	1e-06	544678151	43.81	nd	[Haemophilus] parasuis	Bacteria	738	;cellular organisms;Bacteria;Proteobacteria;Gammaproteobacteria;Pasteurellales;Pasteurellaceae;Haemophilus;[Haemophilus] parasuis;
12.2061	49	PDA_run3|g7393.t1	-	2e-22	-	-	-	-	-	4e-17	1088047686	37.4	Candi	Candidatus Lloydbacteria bacterium RIFOXYC12_FULL_46_25	Bacteria	1798670	;cellular organisms;Bacteria;unclassified Bacteria;Bacteria candidate phyla;Patescibacteria group;Parcubacteria group;Candidatus Llyodbacteria;Candidatus Lloydbacteria bacterium RIFOXYC12_FULL_46_25;
12.2061	4	PDA_run3|g17644.t1	-	-	-	-	5e-06	-	-	-	1035946086	34.04	A_com	Ananas comosus	Eukaryota_NO_Metazoa	4615	;cellular organisms;Eukaryota;Viridiplantae;Streptophyta;Streptophytina;Embryophyta;Tracheophyta;Euphyllophyta;Spermatophyta;Magnoliophyta;Mesangiospermae;Liliopsida;Petrosaviidae;commelinids;Poales;Bromeliaceae;Bromelioideae;Ananas;Ananas comosus;
12.2061	29	PDA_run3|g19291.t1	-	-	-	-	-	-	5e-06	-	698821057	40.91	A_ast	Aphanomyces astaci	Eukaryota_NO_Metazoa	112090	;cellular organisms;Eukaryota;Stramenopiles;Oomycetes;Saprolegniales;Saprolegniaceae;Aphanomyces;Aphanomyces astaci;
12.2061	3	PDA_run3|g24176.t1	-	-	-	-	-	5e-06	-	-	4098878	26.43	P_wak	Pneumocystis wakefieldiae	Eukaryota_NO_Metazoa	38082	;cellular organisms;Eukaryota;Opisthokonta;Fungi;Dikarya;Ascomycota;Taphrinomycotina;Pneumocystidomycetes;Pneumocystidales;Pneumocystidaceae;Pneumocystis;Pneumocystis wakefieldiae;
12.2061	8	PDA_run3|g26064.t1	-	-	-	-	-	-	5e-06	-	678318274	52.94	S_lem	Stylonychia lemnae	Eukaryota_NO_Metazoa	5949	;cellular organisms;Eukaryota;Alveolata;Ciliophora;Intramacronucleata;Spirotrichea;Stichotrichia;Sporadotrichida;Oxytrichidae;Stylonychinae;Stylonychia;Stylonychia lemnae;
12.2061	16	PDA_run3|g26200.t1	-	-	-	-	-	-	5e-06	-	698821057	38.1	A_ast	Aphanomyces astaci	Eukaryota_NO_Metazoa	112090	;cellular organisms;Eukaryota;Stramenopiles;Oomycetes;Saprolegniales;Saprolegniaceae;Aphanomyces;Aphanomyces astaci;
12.2061	500	PDA_run3|g26991.t1	-	-	-	-	-	5e-21	-	1e-15	685879193	52	Encep	Encephalitozoon romaleae SJ-2008	Eukaryota_NO_Metazoa	1178016	;cellular organisms;Eukaryota;Opisthokonta;Fungi;Microsporidia;Apansporoblastina;Unikaryonidae;Encephalitozoon;Encephalitozoon romaleae;Encephalitozoon romaleae SJ-2008;
12.0238	9	PDA_run3|g16978.t1	-	6e-06	-	-	-	-	-	-	1099799447	32.5	Rhizo	Rhizobium sp. NFR07	Bacteria	1566262	;cellular organisms;Bacteria;Proteobacteria;Alphaproteobacteria;Rhizobiales;Rhizobiaceae;Rhizobium/Agrobacterium group;Rhizobium;Rhizobium sp. NFR07;
12.0238	500	PDA_run3|g20440.t1	-	-	-	-	-	-	3e-21	5e-16	1134889665	33.15	S_coe	Stentor coeruleus	Eukaryota_NO_Metazoa	5963	;cellular organisms;Eukaryota;Alveolata;Ciliophora;Postciliodesmatophora;Heterotrichea;Heterotrichida;Stentoridae;Stentor;Stentor coeruleus;
12.0238	11	PDA_run3|g27488.t1	-	-	-	-	-	-	6e-06	-	698821057	34.29	A_ast	Aphanomyces astaci	Eukaryota_NO_Metazoa	112090	;cellular organisms;Eukaryota;Stramenopiles;Oomycetes;Saprolegniales;Saprolegniaceae;Aphanomyces;Aphanomyces astaci;
11.9184	505	PDA_run3|g19781.t1	-	-	-	-	-	-	2e-18	3e-13	470375747	27.27	Acant	Acanthamoeba castellanii str. Neff	Eukaryota_NO_Metazoa	1257118	;cellular organisms;Eukaryota;Amoebozoa;Discosea;Longamoebia;Centramoebida;Acanthamoebidae;Acanthamoeba;Acanthamoeba castellanii;Acanthamoeba castellanii str. Neff;
11.8696	1	PDA_run3|g20118.t1	-	-	-	-	-	7e-06	-	-	336269967	32.26	Sorda	Sordaria macrospora k-hell	Eukaryota_NO_Metazoa	771870	;cellular organisms;Eukaryota;Opisthokonta;Fungi;Dikarya;Ascomycota;saccharomyceta;Pezizomycotina;leotiomyceta;sordariomyceta;Sordariomycetes;Sordariomycetidae;Sordariales;Sordariaceae;Sordaria;Sordaria macrospora;Sordaria macrospora k-hell;
11.8696	1	PDA_run3|g26708.t1	-	7e-06	-	-	-	-	-	-	1029991989	40	R_gor	Rhodococcus gordoniae	Bacteria	223392	;cellular organisms;Bacteria;Terrabacteria group;Actinobacteria;Actinobacteria;Corynebacteriales;Nocardiaceae;Rhodococcus;Rhodococcus gordoniae;
11.8006	9	PDA_run3|g2513.t1	-	-	-	-	-	-	3e-10	4e-05	154334293	24.97	Leish	Leishmania braziliensis MHOM/BR/75/M2904	Eukaryota_NO_Metazoa	420245	;cellular organisms;Eukaryota;Euglenozoa;Kinetoplastida;Trypanosomatidae;Leishmaniinae;Leishmania;Viannia;Leishmania braziliensis species complex;Leishmania braziliensis;Leishmania braziliensis MHOM/BR/75/M2904;
11.6307	500	PDA_run3|g11624.t1	-	-	-	-	-	8e-96	-	9e-91	1090869127	44.66	Metsc	Metschnikowia bicuspidata var. bicuspidata NRRL YB-4993	Eukaryota_NO_Metazoa	869754	;cellular organisms;Eukaryota;Opisthokonta;Fungi;Dikarya;Ascomycota;saccharomyceta;Saccharomycotina;Saccharomycetes;Saccharomycetales;Metschnikowiaceae;Metschnikowia;Metschnikowia bicuspidata;Metschnikowia bicuspidata var. bicuspidata;Metschnikowia bicuspidata var. bicuspidata NRRL YB-4993;
11.6183	4	PDA_run3|g11642.t1	-	-	-	-	9e-06	-	-	-	1035946086	35.56	A_com	Ananas comosus	Eukaryota_NO_Metazoa	4615	;cellular organisms;Eukaryota;Viridiplantae;Streptophyta;Streptophytina;Embryophyta;Tracheophyta;Euphyllophyta;Spermatophyta;Magnoliophyta;Mesangiospermae;Liliopsida;Petrosaviidae;commelinids;Poales;Bromeliaceae;Bromelioideae;Ananas;Ananas comosus;
11.6183	1	PDA_run3|g15647.t1	-	-	-	-	-	9e-06	-	-	1101784775	45.07	Crypt	Cryptococcus amylolentus CBS 6039	Eukaryota_NO_Metazoa	1295533	;cellular organisms;Eukaryota;Opisthokonta;Fungi;Dikarya;Basidiomycota;Agaricomycotina;Tremellomycetes;Tremellales;Cryptococcaceae;Cryptococcus;Cryptococcus amylolentus;Cryptococcus amylolentus CBS 6039;
11.6183	500	PDA_run3|g24452.t1	-	-	-	-	-	9e-34	-	1e-28	639555988	35.32	Rhizo	Rhizoctonia solani AG-8 WAC10335	Eukaryota_NO_Metazoa	1287689	;cellular organisms;Eukaryota;Opisthokonta;Fungi;Dikarya;Basidiomycota;Agaricomycotina;Agaricomycetes;Agaricomycetes incertae sedis;Cantharellales;Ceratobasidiaceae;Rhizoctonia;Rhizoctonia solani;Rhizoctonia solani AG-8;Rhizoctonia solani AG-8 WAC10335;
11.5129	515	PDA_run3|g2090.t1	-	-	-	-	-	9e-15	-	9e-10	1063862236	37.58	E_sin	Eremothecium sinecaudum	Eukaryota_NO_Metazoa	45286	;cellular organisms;Eukaryota;Opisthokonta;Fungi;Dikarya;Ascomycota;saccharomyceta;Saccharomycotina;Saccharomycetes;Saccharomycetales;Saccharomycetaceae;Eremothecium;Eremothecium sinecaudum;
11.5129	500	PDA_run3|g6005.t1	-	2e-56	-	-	-	-	-	2e-51	505172580	31.42	nd	[Clostridium] stercorarium	Bacteria	1510	;cellular organisms;Bacteria;Terrabacteria group;Firmicutes;Clostridia;Clostridiales;Ruminococcaceae;Ruminiclostridium;[Clostridium] stercorarium;
11.5129	61	PDA_run3|g9958.t1	-	1e-10	-	-	-	-	-	1e-05	330410464	28.15	Lachn	Lachnospiraceae bacterium 3_1_46FAA	Bacteria	665950	;cellular organisms;Bacteria;Terrabacteria group;Firmicutes;Clostridia;Clostridiales;Lachnospiraceae;unclassified Lachnospiraceae;Lachnospiraceae bacterium 3_1_46FAA;
11.5129	3	PDA_run3|g10947.t1	-	-	-	-	-	1e-05	-	-	380479624	25.48	C_hig	Colletotrichum higginsianum	Eukaryota_NO_Metazoa	80884	;cellular organisms;Eukaryota;Opisthokonta;Fungi;Dikarya;Ascomycota;saccharomyceta;Pezizomycotina;leotiomyceta;sordariomyceta;Sordariomycetes;Hypocreomycetidae;Glomerellales;Glomerellaceae;Colletotrichum;Colletotrichum higginsianum;
11.5129	515	PDA_run3|g13836.t1	-	-	-	-	-	2e-102	-	2e-97	595479454	36.78	Rhizo	Rhizophagus irregularis DAOM 197198w	Eukaryota_NO_Metazoa	1432141	;cellular organisms;Eukaryota;Opisthokonta;Fungi;Mucoromycota;Glomeromycotina;Glomeromycetes;Glomerales;Glomeraceae;Rhizophagus;Rhizophagus irregularis;Rhizophagus irregularis DAOM 197198w;
11.5129	549	PDA_run3|g14156.t1	-	4e-13	-	-	-	-	-	4e-08	1028427591	23.73	Verru	Verrucomicrobiaceae bacterium SCGC AG-212-N21	Bacteria	1799659	;cellular organisms;Bacteria;PVC group;Verrucomicrobia;Verrucomicrobiae;Verrucomicrobiales;Verrucomicrobiaceae;unclassified Verrucomicrobiaceae;Verrucomicrobiaceae bacterium SCGC AG-212-N21;
11.5129	501	PDA_run3|g23592.t1	-	-	-	-	1e-63	-	-	1e-58	848912481	39.24	E_gut	Erythranthe guttata	Eukaryota_NO_Metazoa	4155	;cellular organisms;Eukaryota;Viridiplantae;Streptophyta;Streptophytina;Embryophyta;Tracheophyta;Euphyllophyta;Spermatophyta;Magnoliophyta;Mesangiospermae;eudicotyledons;Gunneridae;Pentapetalae;asterids;lamiids;Lamiales;Phrymaceae;Erythranthe;Erythranthe guttata;
11.5129	656	PDA_run3|g24307.t1	-	-	-	-	-	-	6e-15	6e-10	588321333	36	Phyto	Phytomonas sp. isolate EM1	Eukaryota_NO_Metazoa	134006	;cellular organisms;Eukaryota;Euglenozoa;Kinetoplastida;Trypanosomatidae;Phytomonas;unclassified Phytomonas;Phytomonas sp. isolate EM1;
11.4076	134	PDA_run3|g6265.t1	-	-	-	-	-	-	1e-08	0.0009	813111059	45.59	Sapro	Saprolegnia parasitica CBS 223.65	Eukaryota_NO_Metazoa	695850	;cellular organisms;Eukaryota;Stramenopiles;Oomycetes;Saprolegniales;Saprolegniaceae;Saprolegnia;Saprolegnia parasitica;Saprolegnia parasitica CBS 223.65;
11.3306	503	PDA_run3|g14760.t1	-	-	-	-	6e-13	-	-	5e-08	125532064	29.48	Oryza	Oryza sativa Indica Group	Eukaryota_NO_Metazoa	39946	;cellular organisms;Eukaryota;Viridiplantae;Streptophyta;Streptophytina;Embryophyta;Tracheophyta;Euphyllophyta;Spermatophyta;Magnoliophyta;Mesangiospermae;Liliopsida;Petrosaviidae;commelinids;Poales;Poaceae;BOP clade;Oryzoideae;Oryzeae;Oryzinae;Oryza;Oryza sativa;Oryza sativa Indica Group;
11.1075	500	PDA_run3|g8567.t1	-	-	-	-	-	3e-41	-	2e-36	998526625	54.14	D_fab	Debaryomyces fabryi	Eukaryota_NO_Metazoa	58627	;cellular organisms;Eukaryota;Opisthokonta;Fungi;Dikarya;Ascomycota;saccharomyceta;Saccharomycotina;Saccharomycetes;Saccharomycetales;Debaryomycetaceae;Debaryomyces;Debaryomyces fabryi;
11.1075	123	PDA_run3|g11676.t1	-	-	-	-	-	-	3e-12	2e-07	669152872	27.22	Sapro	Saprolegnia diclina VS20	Eukaryota_NO_Metazoa	1156394	;cellular organisms;Eukaryota;Stramenopiles;Oomycetes;Saprolegniales;Saprolegniaceae;Saprolegnia;Saprolegnia diclina;Saprolegnia diclina VS20;
11.0021	3	PDA_run3|g69.t1	-	-	-	-	-	-	1e-10	6e-06	955180446	26.97	B_sal	Bodo saltans	Eukaryota_NO_Metazoa	75058	;cellular organisms;Eukaryota;Euglenozoa;Kinetoplastida;Bodonidae;Bodo;Bodo saltans;
11.0021	502	PDA_run3|g4851.t1	-	-	-	-	-	5e-48	-	3e-43	595500878	39.53	Rhizo	Rhizophagus irregularis DAOM 197198w	Eukaryota_NO_Metazoa	1432141	;cellular organisms;Eukaryota;Opisthokonta;Fungi;Mucoromycota;Glomeromycotina;Glomeromycetes;Glomerales;Glomeraceae;Rhizophagus;Rhizophagus irregularis;Rhizophagus irregularis DAOM 197198w;
11.0021	502	PDA_run3|g23280.t1	-	1e-38	-	-	-	-	-	6e-34	1097484279	67.96	Butyr	Butyrivibrio sp. M55	Bacteria	1855323	;cellular organisms;Bacteria;Terrabacteria group;Firmicutes;Clostridia;Clostridiales;Lachnospiraceae;Butyrivibrio;Butyrivibrio sp. M55;
10.8198	1	PDA_run3|g1512.t1	-	2e-05	-	-	-	-	-	-	504990479	38.46	O_nig	Oscillatoria nigro-viridis	Bacteria	482564	;cellular organisms;Bacteria;Terrabacteria group;Cyanobacteria/Melainabacteria group;Cyanobacteria;Oscillatoriophycideae;Oscillatoriales;Oscillatoriaceae;Oscillatoria;Oscillatoria nigro-viridis;
10.8198	8	PDA_run3|g5546.t1	-	2e-05	-	-	-	-	-	-	754780672	29.01	B_bro	Bordetella bronchiseptica	Bacteria	518	;cellular organisms;Bacteria;Proteobacteria;Betaproteobacteria;Burkholderiales;Alcaligenaceae;Bordetella;Bordetella bronchiseptica;
10.8198	500	PDA_run3|g6215.t1	-	-	-	-	-	-	2e-13	1e-08	673046471	38.95	A_inv	Aphanomyces invadans	Eukaryota_NO_Metazoa	157072	;cellular organisms;Eukaryota;Stramenopiles;Oomycetes;Saprolegniales;Saprolegniaceae;Aphanomyces;Aphanomyces invadans;
10.8198	2	PDA_run3|g8169.t1	-	-	-	-	-	-	2e-05	-	672804962	32.98	Entam	Entamoeba nuttalli P19	Eukaryota_NO_Metazoa	1076696	;cellular organisms;Eukaryota;Amoebozoa;Archamoebae;Entamoebidae;Entamoeba;Entamoeba nuttalli;Entamoeba nuttalli P19;
10.8198	1	PDA_run3|g11901.t1	-	2e-05	-	-	-	-	-	-	491541369	30.8	H_kun	Helcococcus kunzii	Bacteria	40091	;cellular organisms;Bacteria;Terrabacteria group;Firmicutes;Tissierellia;Tissierellales;Peptoniphilaceae;Helcococcus;Helcococcus kunzii;
10.8198	993	PDA_run3|g15852.t1	-	4e-30	-	-	-	-	-	2e-25	737926786	42.55	K_asc	Kluyvera ascorbata	Bacteria	51288	;cellular organisms;Bacteria;Proteobacteria;Gammaproteobacteria;Enterobacterales;Enterobacteriaceae;Kluyvera;Kluyvera ascorbata;
10.8198	3	PDA_run3|g18124.t1	-	2e-05	-	-	-	-	-	-	1115642516	37.21	Strep	Streptomyces sp. CB02923	Bacteria	1718985	;cellular organisms;Bacteria;Terrabacteria group;Actinobacteria;Actinobacteria;Streptomycetales;Streptomycetaceae;Streptomyces;Streptomyces sp. CB02923;
10.8198	4	PDA_run3|g18860.t1	2e-05	-	-	-	-	-	-	-	1054052733	39.06	Halad	Haladaptatus sp. R4	Archaea	1679489	;cellular organisms;Archaea;Euryarchaeota;Halobacteria;Halobacteriales;Halobacteriaceae;Haladaptatus;Haladaptatus sp. R4;
10.8198	3	PDA_run3|g20468.t1	-	-	-	-	2e-05	-	-	-	1117545691	25.53	L_ang	Lupinus angustifolius	Eukaryota_NO_Metazoa	3871	;cellular organisms;Eukaryota;Viridiplantae;Streptophyta;Streptophytina;Embryophyta;Tracheophyta;Euphyllophyta;Spermatophyta;Magnoliophyta;Mesangiospermae;eudicotyledons;Gunneridae;Pentapetalae;rosids;fabids;Fabales;Fabaceae;Papilionoideae;Genisteae;Lupinus;Lupinus angustifolius;
10.8198	506	PDA_run3|g22951.t1	-	-	-	-	-	4e-24	-	2e-19	190349032	32.13	Meyer	Meyerozyma guilliermondii ATCC 6260	Eukaryota_NO_Metazoa	294746	;cellular organisms;Eukaryota;Opisthokonta;Fungi;Dikarya;Ascomycota;saccharomyceta;Saccharomycotina;Saccharomycetes;Saccharomycetales;Debaryomycetaceae;Meyerozyma;Meyerozyma guilliermondii;Meyerozyma guilliermondii ATCC 6260;
10.8198	1	PDA_run3|g23168.t1	-	2e-05	-	-	-	-	-	-	1124684235	28.24	R_alb	Ruminococcus albus	Bacteria	1264	;cellular organisms;Bacteria;Terrabacteria group;Firmicutes;Clostridia;Clostridiales;Ruminococcaceae;Ruminococcus;Ruminococcus albus;
10.8198	6	PDA_run3|g27482.t1	-	-	-	-	-	-	2e-05	-	673023564	33.33	A_inv	Aphanomyces invadans	Eukaryota_NO_Metazoa	157072	;cellular organisms;Eukaryota;Stramenopiles;Oomycetes;Saprolegniales;Saprolegniaceae;Aphanomyces;Aphanomyces invadans;
10.5966	2331	PDA_run3|g26286.t1	-	-	-	-	-	-	5e-25	2e-20	551643271	23.53	Guill	Guillardia theta CCMP2712	Eukaryota_NO_Metazoa	905079	;cellular organisms;Eukaryota;Cryptophyta;Pyrenomonadales;Geminigeraceae;Guillardia;Guillardia theta;Guillardia theta CCMP2712;
10.4631	114	PDA_run3|g12479.t1	2e-10	-	-	-	-	-	-	7e-06	1088882878	12.24	H_cla	Halobellus clavatus	Archaea	660517	;cellular organisms;Archaea;Euryarchaeota;Halobacteria;Haloferacales;Haloferacaceae;Halobellus;Halobellus clavatus;
10.4143	4	PDA_run3|g4319.t1	-	-	-	3e-05	-	-	-	-	322510931	27.87	Organ	Organic Lake phycodnavirus 2	Viruses	938082	;Viruses;dsDNA viruses, no RNA stage;Phycodnaviridae;environmental samples;Organic Lake phycodnavirus 2;
10.4143	21	PDA_run3|g8649.t1	-	-	-	-	3e-05	-	-	-	527207014	28.57	G_aur	Genlisea aurea	Eukaryota_NO_Metazoa	192259	;cellular organisms;Eukaryota;Viridiplantae;Streptophyta;Streptophytina;Embryophyta;Tracheophyta;Euphyllophyta;Spermatophyta;Magnoliophyta;Mesangiospermae;eudicotyledons;Gunneridae;Pentapetalae;asterids;lamiids;Lamiales;Lentibulariaceae;Genlisea;Genlisea aurea;
10.4143	1	PDA_run3|g10874.t1	-	3e-05	-	-	-	-	-	-	918465670	26.06	D_mag	Desulfonatronovibrio magnus	Bacteria	698827	;cellular organisms;Bacteria;Proteobacteria;delta/epsilon subdivisions;Deltaproteobacteria;Desulfovibrionales;Desulfohalobiaceae;Desulfonatronovibrio;Desulfonatronovibrio magnus;
10.4143	9	PDA_run3|g11312.t1	-	3e-05	-	-	-	-	-	-	1099799447	31.86	Rhizo	Rhizobium sp. NFR07	Bacteria	1566262	;cellular organisms;Bacteria;Proteobacteria;Alphaproteobacteria;Rhizobiales;Rhizobiaceae;Rhizobium/Agrobacterium group;Rhizobium;Rhizobium sp. NFR07;
10.4143	1864	PDA_run3|g15041.t1	-	-	-	-	-	-	3e-32	1e-27	237840079	28.83	Toxop	Toxoplasma gondii ME49	Eukaryota_NO_Metazoa	508771	;cellular organisms;Eukaryota;Alveolata;Apicomplexa;Conoidasida;Coccidia;Eucoccidiorida;Eimeriorina;Sarcocystidae;Toxoplasma;Toxoplasma gondii;Toxoplasma gondii ME49;
10.4143	6	PDA_run3|g18304.t1	-	-	-	-	-	3e-05	-	-	1071049348	33.72	C_ole	Cutaneotrichosporon oleaginosus	Eukaryota_NO_Metazoa	879819	;cellular organisms;Eukaryota;Opisthokonta;Fungi;Dikarya;Basidiomycota;Agaricomycotina;Tremellomycetes;Trichosporonales;Trichosporonaceae;Cutaneotrichosporon;Cutaneotrichosporon oleaginosus;
10.4143	540	PDA_run3|g19235.t1	-	-	-	-	-	3e-19	-	1e-14	1021063764	35.81	A_gla	Absidia glauca	Eukaryota_NO_Metazoa	4829	;cellular organisms;Eukaryota;Opisthokonta;Fungi;Mucoromycota;Mucoromycotina;Mucorales;Cunninghamellaceae;Absidia;Absidia glauca;
10.4143	35	PDA_run3|g22435.t1	-	-	-	-	3e-05	-	-	-	470146510	26.42	Fraga	Fragaria vesca subsp. vesca	Eukaryota_NO_Metazoa	101020	;cellular organisms;Eukaryota;Viridiplantae;Streptophyta;Streptophytina;Embryophyta;Tracheophyta;Euphyllophyta;Spermatophyta;Magnoliophyta;Mesangiospermae;eudicotyledons;Gunneridae;Pentapetalae;rosids;fabids;Rosales;Rosaceae;Rosoideae;Potentilleae;Fragariinae;Fragaria;Fragaria vesca;Fragaria vesca subsp. vesca;
10.4143	2	PDA_run3|g30412.t1	-	3e-05	-	-	-	-	-	-	893013522	29.15	Y_int	Yersinia intermedia	Bacteria	631	;cellular organisms;Bacteria;Proteobacteria;Gammaproteobacteria;Enterobacterales;Yersiniaceae;Yersinia;Yersinia intermedia;
10.4143	3	PDA_run3|g30772.t1	-	-	-	-	-	3e-05	-	-	1046777429	21.05	Lepid	Lepidopterella palustris CBS 459.81	Eukaryota_NO_Metazoa	1314670	;cellular organisms;Eukaryota;Opisthokonta;Fungi;Dikarya;Ascomycota;saccharomyceta;Pezizomycotina;leotiomyceta;dothideomyceta;Dothideomycetes;Pleosporomycetidae;Mytilinidiales;Argynnaceae;Lepidopterella;Lepidopterella palustris;Lepidopterella palustris CBS 459.81;
10.309	95	PDA_run3|g30118.t1	-	-	-	-	-	-	3e-11	9e-07	1072238179	25.25	Fragi	Fragilariopsis cylindrus CCMP1102	Eukaryota_NO_Metazoa	635003	;cellular organisms;Eukaryota;Stramenopiles;Bacillariophyta;Bacillariophyceae;Bacillariophycidae;Bacillariales;Bacillariaceae;Fragilariopsis;Fragilariopsis cylindrus;Fragilariopsis cylindrus CCMP1102;
10.2602	578	PDA_run3|g546.t1	-	-	-	-	7e-23	-	-	2e-18	976918055	35.33	Cynar	Cynara cardunculus var. scolymus	Eukaryota_NO_Metazoa	59895	;cellular organisms;Eukaryota;Viridiplantae;Streptophyta;Streptophytina;Embryophyta;Tracheophyta;Euphyllophyta;Spermatophyta;Magnoliophyta;Mesangiospermae;eudicotyledons;Gunneridae;Pentapetalae;asterids;campanulids;Asterales;Asteraceae;Carduoideae;Cardueae;Carduinae;Cynara;Cynara cardunculus;Cynara cardunculus subsp. cardunculus;Cynara cardunculus var. scolymus;
10.1266	13	PDA_run3|g444.t1	-	-	-	-	-	4e-05	-	-	671695601	31.62	L_ram	Lichtheimia ramosa	Eukaryota_NO_Metazoa	688394	;cellular organisms;Eukaryota;Opisthokonta;Fungi;Mucoromycota;Mucoromycotina;Mucorales;Lichtheimiaceae;Lichtheimia;Lichtheimia ramosa;
10.1266	9	PDA_run3|g2002.t1	-	-	-	-	4e-05	-	-	-	1104624222	28.77	S_lyc	Solanum lycopersicum	Eukaryota_NO_Metazoa	4081	;cellular organisms;Eukaryota;Viridiplantae;Streptophyta;Streptophytina;Embryophyta;Tracheophyta;Euphyllophyta;Spermatophyta;Magnoliophyta;Mesangiospermae;eudicotyledons;Gunneridae;Pentapetalae;asterids;lamiids;Solanales;Solanaceae;Solanoideae;Solaneae;Solanum;Lycopersicon;Solanum lycopersicum;
10.1266	5	PDA_run3|g4798.t1	-	4e-05	-	-	-	-	-	-	495605933	41.77	Herba	Herbaspirillum sp. GW103	Bacteria	1175306	;cellular organisms;Bacteria;Proteobacteria;Betaproteobacteria;Burkholderiales;Oxalobacteraceae;Herbaspirillum;Herbaspirillum sp. GW103;
10.1266	12	PDA_run3|g11434.t1	-	-	-	-	-	-	4e-09	0.0001	71663880	24.92	Trypa	Trypanosoma cruzi strain CL Brener	Eukaryota_NO_Metazoa	353153	;cellular organisms;Eukaryota;Euglenozoa;Kinetoplastida;Trypanosomatidae;Trypanosoma;Schizotrypanum;Trypanosoma cruzi;Trypanosoma cruzi strain CL Brener;
10.1266	5	PDA_run3|g12199.t1	-	-	-	-	4e-05	-	-	-	475594905	29.01	A_tau	Aegilops tauschii	Eukaryota_NO_Metazoa	37682	;cellular organisms;Eukaryota;Viridiplantae;Streptophyta;Streptophytina;Embryophyta;Tracheophyta;Euphyllophyta;Spermatophyta;Magnoliophyta;Mesangiospermae;Liliopsida;Petrosaviidae;commelinids;Poales;Poaceae;BOP clade;Pooideae;Triticodae;Triticeae;Triticinae;Aegilops;Aegilops tauschii;
10.1266	502	PDA_run3|g14365.t1	-	-	-	-	8e-51	-	-	2e-46	1012117428	31.34	A_dur	Arachis duranensis	Eukaryota_NO_Metazoa	130453	;cellular organisms;Eukaryota;Viridiplantae;Streptophyta;Streptophytina;Embryophyta;Tracheophyta;Euphyllophyta;Spermatophyta;Magnoliophyta;Mesangiospermae;eudicotyledons;Gunneridae;Pentapetalae;rosids;fabids;Fabales;Fabaceae;Papilionoideae;Dalbergieae;Arachis;Arachis duranensis;
10.1266	5	PDA_run3|g16128.t1	-	-	-	-	-	-	4e-05	-	873226428	28.67	Vitre	Vitrella brassicaformis CCMP3155	Eukaryota_NO_Metazoa	1169540	;cellular organisms;Eukaryota;Alveolata;Chromerida;Vitrella;Vitrella brassicaformis;Vitrella brassicaformis CCMP3155;
10.1266	1	PDA_run3|g17642.t1	-	-	-	-	-	4e-05	-	-	1020443849	21.63	C_inc	Colletotrichum incanum	Eukaryota_NO_Metazoa	1573173	;cellular organisms;Eukaryota;Opisthokonta;Fungi;Dikarya;Ascomycota;saccharomyceta;Pezizomycotina;leotiomyceta;sordariomyceta;Sordariomycetes;Hypocreomycetidae;Glomerellales;Glomerellaceae;Colletotrichum;Colletotrichum incanum;
10.1266	2217	PDA_run3|g18567.t1	-	2e-26	-	-	-	-	-	5e-22	514061919	36.04	nd	[Haemophilus] parasuis	Bacteria	738	;cellular organisms;Bacteria;Proteobacteria;Gammaproteobacteria;Pasteurellales;Pasteurellaceae;Haemophilus;[Haemophilus] parasuis;
10.1266	1	PDA_run3|g23694.t1	-	-	-	-	-	4e-05	-	-	597976333	29.46	Dicho	Dichomitus squalens LYAD-421 SS1	Eukaryota_NO_Metazoa	732165	;cellular organisms;Eukaryota;Opisthokonta;Fungi;Dikarya;Basidiomycota;Agaricomycotina;Agaricomycetes;Agaricomycetes incertae sedis;Polyporales;Polyporaceae;Dichomitus;Dichomitus squalens;Dichomitus squalens LYAD-421 SS1;
10.1266	734	PDA_run3|g26642.t1	-	-	-	-	-	4e-17	-	1e-12	387766285	34.59	Schiz	Schizosaccharomyces japonicus yFS275	Eukaryota_NO_Metazoa	402676	;cellular organisms;Eukaryota;Opisthokonta;Fungi;Dikarya;Ascomycota;Taphrinomycotina;Schizosaccharomycetes;Schizosaccharomycetales;Schizosaccharomycetaceae;Schizosaccharomyces;Schizosaccharomyces japonicus;Schizosaccharomyces japonicus yFS275;
10.0576	362	PDA_run3|g25268.t1	-	-	-	-	-	-	3e-08	0.0007	290972227	46.77	Naegl	Naegleria gruberi strain NEG-M	Eukaryota_NO_Metazoa	744533	;cellular organisms;Eukaryota;Heterolobosea;Schizopyrenida;Vahlkampfiidae;Naegleria;Naegleria gruberi;Naegleria gruberi strain NEG-M;
10.0088	544	PDA_run3|g637.t1	-	9e-17	-	-	-	-	-	2e-12	935580245	43.85	H_inf	Haemophilus influenzae	Bacteria	727	;cellular organisms;Bacteria;Proteobacteria;Gammaproteobacteria;Pasteurellales;Pasteurellaceae;Haemophilus;Haemophilus influenzae;
10.0088	500	PDA_run3|g11640.t1	-	9e-35	-	-	-	-	-	2e-30	493906839	38.79	Synec	Synechococcus sp. WH 8016	Bacteria	166318	;cellular organisms;Bacteria;Terrabacteria group;Cyanobacteria/Melainabacteria group;Cyanobacteria;Synechococcales;Synechococcaceae;Synechococcus;Synechococcus sp. WH 8016;
9.90349	687	PDA_run3|g5250.t1	-	-	-	-	-	-	1e-14	2e-10	407397563	42.24	Trypa	Trypanosoma cruzi marinkellei	Eukaryota_NO_Metazoa	85056	;cellular organisms;Eukaryota;Euglenozoa;Kinetoplastida;Trypanosomatidae;Trypanosoma;Schizotrypanum;Trypanosoma cruzi;Trypanosoma cruzi marinkellei;
9.90349	1	PDA_run3|g7013.t1	-	-	-	-	-	5e-05	-	-	336269967	36	Sorda	Sordaria macrospora k-hell	Eukaryota_NO_Metazoa	771870	;cellular organisms;Eukaryota;Opisthokonta;Fungi;Dikarya;Ascomycota;saccharomyceta;Pezizomycotina;leotiomyceta;sordariomyceta;Sordariomycetes;Sordariomycetidae;Sordariales;Sordariaceae;Sordaria;Sordaria macrospora;Sordaria macrospora k-hell;
9.90349	500	PDA_run3|g8502.t1	-	-	-	-	-	2e-28	-	4e-24	750949140	35.45	Lacca	Laccaria amethystina LaAM-08-1	Eukaryota_NO_Metazoa	1095629	;cellular organisms;Eukaryota;Opisthokonta;Fungi;Dikarya;Basidiomycota;Agaricomycotina;Agaricomycetes;Agaricomycetidae;Agaricales;Tricholomataceae;Laccaria;Laccaria amethystina;Laccaria amethystina LaAM-08-1;
9.90349	1	PDA_run3|g8730.t1	-	-	-	-	-	5e-05	-	-	597976333	35.05	Dicho	Dichomitus squalens LYAD-421 SS1	Eukaryota_NO_Metazoa	732165	;cellular organisms;Eukaryota;Opisthokonta;Fungi;Dikarya;Basidiomycota;Agaricomycotina;Agaricomycetes;Agaricomycetes incertae sedis;Polyporales;Polyporaceae;Dichomitus;Dichomitus squalens;Dichomitus squalens LYAD-421 SS1;
9.90349	1	PDA_run3|g18724.t1	-	5e-05	-	-	-	-	-	-	702605892	22.66	K_pho	Kitasatospora phosalacinea	Bacteria	2065	;cellular organisms;Bacteria;Terrabacteria group;Actinobacteria;Actinobacteria;Streptomycetales;Streptomycetaceae;Kitasatospora;Kitasatospora phosalacinea;
9.90349	6	PDA_run3|g19432.t1	-	5e-05	-	-	-	-	-	-	495687558	29.01	D_hyd	Desulfotomaculum hydrothermale	Bacteria	412895	;cellular organisms;Bacteria;Terrabacteria group;Firmicutes;Clostridia;Clostridiales;Peptococcaceae;Desulfotomaculum;Desulfotomaculum hydrothermale;
9.90349	214	PDA_run3|g707.t1	-	-	-	-	-	2e-45	-	4e-41	552918359	29.07	Rhizo	Rhizophagus irregularis DAOM 181602	Eukaryota_NO_Metazoa	747089	;cellular organisms;Eukaryota;Opisthokonta;Fungi;Mucoromycota;Glomeromycotina;Glomeromycetes;Glomerales;Glomeraceae;Rhizophagus;Rhizophagus irregularis;Rhizophagus irregularis DAOM 181602;
9.90349	500	PDA_run3|g5603.t1	-	-	-	-	-	1e-98	-	2e-94	1027186011	36.49	N_dis	Nematocida displodere	Eukaryota_NO_Metazoa	1805483	;cellular organisms;Eukaryota;Opisthokonta;Fungi;Microsporidia;Microsporidia incertae sedis;Nematocida;Nematocida displodere;
9.90349	665	PDA_run3|g7317.t1	-	-	-	-	-	1e-71	-	2e-67	552924122	46.4	Rhizo	Rhizophagus irregularis DAOM 181602	Eukaryota_NO_Metazoa	747089	;cellular organisms;Eukaryota;Opisthokonta;Fungi;Mucoromycota;Glomeromycotina;Glomeromycetes;Glomerales;Glomeraceae;Rhizophagus;Rhizophagus irregularis;Rhizophagus irregularis DAOM 181602;
9.90349	500	PDA_run3|g10576.t1	2e-42	-	-	-	-	-	-	4e-38	83280995	69.61	T_aci	Thermoplasma acidophilum	Archaea	2303	;cellular organisms;Archaea;Euryarchaeota;Thermoplasmata;Thermoplasmatales;Thermoplasmataceae;Thermoplasma;Thermoplasma acidophilum;
9.90349	500	PDA_run3|g21701.t1	-	2e-55	-	-	-	-	-	4e-51	1085450960	65.03	Nitro	Nitrospinae bacterium RIFCSPLOWO2_12_FULL_45_22	Bacteria	1801687	;cellular organisms;Bacteria;Nitrospinae/Tectomicrobia group;Nitrospinae;unclassified Nitrospinae;Nitrospinae bacterium RIFCSPLOWO2_12_FULL_45_22;
9.90349	500	PDA_run3|g22373.t1	-	-	-	-	-	5e-64	-	1e-59	1062156183	34.13	Crypt	Cryptococcus depauperatus CBS 7855	Eukaryota_NO_Metazoa	1295532	;cellular organisms;Eukaryota;Opisthokonta;Fungi;Dikarya;Basidiomycota;Agaricomycotina;Tremellomycetes;Tremellales;Cryptococcaceae;Cryptococcus;Cryptococcus depauperatus;Cryptococcus depauperatus CBS 7855;
9.76996	517	PDA_run3|g3298.t1	-	-	-	-	-	-	4e-18	7e-14	831753368	26.25	Acyto	Acytostelium subglobosum LB1	Eukaryota_NO_Metazoa	1410327	;cellular organisms;Eukaryota;Amoebozoa;Mycetozoa;Dictyosteliida;Acytostelium;Acytostelium subglobosum;Acytostelium subglobosum LB1;
9.76996	500	PDA_run3|g22293.t1	-	-	-	-	-	4e-28	-	7e-24	750949140	35.45	Lacca	Laccaria amethystina LaAM-08-1	Eukaryota_NO_Metazoa	1095629	;cellular organisms;Eukaryota;Opisthokonta;Fungi;Dikarya;Basidiomycota;Agaricomycotina;Agaricomycetes;Agaricomycetidae;Agaricales;Tricholomataceae;Laccaria;Laccaria amethystina;Laccaria amethystina LaAM-08-1;
9.72117	6	PDA_run3|g4741.t1	-	6e-05	-	-	-	-	-	-	941170996	27.87	Pseud	Pseudanabaena sp. 'Roaring Creek'	Bacteria	1681830	;cellular organisms;Bacteria;Terrabacteria group;Cyanobacteria/Melainabacteria group;Cyanobacteria;Synechococcales;Pseudanabaenaceae;Pseudanabaena;Pseudanabaena sp. 'Roaring Creek';
9.72117	10	PDA_run3|g13187.t1	-	-	-	-	-	-	6e-05	-	1032152821	31.5	Blast	Blastocystis sp. ATCC 50177/Nand II	Eukaryota_NO_Metazoa	478820	;cellular organisms;Eukaryota;Stramenopiles;Blastocystis;Blastocystis sp. subtypes;Blastocystis sp. subtype 1;Blastocystis sp. ATCC 50177/Nand II;
9.72117	2	PDA_run3|g19967.t1	-	6e-05	-	-	-	-	-	-	1089146336	58.18	Bacil	Bacillus sp. 166amftsu	Bacteria	1761753	;cellular organisms;Bacteria;Terrabacteria group;Firmicutes;Bacilli;Bacillales;Bacillaceae;Bacillus;Bacillus sp. 166amftsu;
9.72117	6	PDA_run3|g24369.t1	-	-	-	-	-	6e-05	-	-	953420477	40.24	Bipol	Bipolaris victoriae FI3	Eukaryota_NO_Metazoa	930091	;cellular organisms;Eukaryota;Opisthokonta;Fungi;Dikarya;Ascomycota;saccharomyceta;Pezizomycotina;leotiomyceta;dothideomyceta;Dothideomycetes;Pleosporomycetidae;Pleosporales;Pleosporineae;Pleosporaceae;Bipolaris;Bipolaris victoriae;Bipolaris victoriae FI3;
9.72117	506	PDA_run3|g27316.t1	-	3e-41	-	-	-	-	-	5e-37	505401926	32.29	Wolba	Wolbachia endosymbiont of Drosophila simulans	Bacteria	77038	;cellular organisms;Bacteria;Proteobacteria;Alphaproteobacteria;Rickettsiales;Anaplasmataceae;Wolbachieae;Wolbachia;Wolbachia endosymbiont of Drosophila simulans;
9.72117	500	PDA_run3|g10379.t1	-	-	-	-	-	6e-66	-	1e-61	575471316	50.78	Batra	Batrachochytrium dendrobatidis JAM81	Eukaryota_NO_Metazoa	684364	;cellular organisms;Eukaryota;Opisthokonta;Fungi;Chytridiomycota;Chytridiomycetes;Rhizophydiales;Rhizophydiales incertae sedis;Batrachochytrium;Batrachochytrium dendrobatidis;Batrachochytrium dendrobatidis JAM81;
9.68034	832	PDA_run3|g13636.t1	-	-	-	-	-	5e-69	-	8e-65	552924122	43	Rhizo	Rhizophagus irregularis DAOM 181602	Eukaryota_NO_Metazoa	747089	;cellular organisms;Eukaryota;Opisthokonta;Fungi;Mucoromycota;Glomeromycotina;Glomeromycetes;Glomerales;Glomeraceae;Rhizophagus;Rhizophagus irregularis;Rhizophagus irregularis DAOM 181602;
9.56702	3	PDA_run3|g3722.t1	-	-	-	-	-	7e-05	-	-	1069613070	33.77	Xylon	Xylona heveae TC161	Eukaryota_NO_Metazoa	1328760	;cellular organisms;Eukaryota;Opisthokonta;Fungi;Dikarya;Ascomycota;saccharomyceta;Pezizomycotina;leotiomyceta;Xylonomycetes;Xylonomycetales;Xylonomycetaceae;Xylona;Xylona heveae;Xylona heveae TC161;
9.56702	1	PDA_run3|g12056.t1	-	7e-05	-	-	-	-	-	-	750522602	30.6	N_con	Nocardia concava	Bacteria	257281	;cellular organisms;Bacteria;Terrabacteria group;Actinobacteria;Actinobacteria;Corynebacteriales;Nocardiaceae;Nocardia;Nocardia concava;
9.49802	207	PDA_run3|g6742.t1	-	-	-	-	3e-08	-	-	0.0004	72388613	48.15	A_tha	Arabidopsis thaliana	Eukaryota_NO_Metazoa	3702	;cellular organisms;Eukaryota;Viridiplantae;Streptophyta;Streptophytina;Embryophyta;Tracheophyta;Euphyllophyta;Spermatophyta;Magnoliophyta;Mesangiospermae;eudicotyledons;Gunneridae;Pentapetalae;rosids;malvids;Brassicales;Brassicaceae;Camelineae;Arabidopsis;Arabidopsis thaliana;
9.43348	40	PDA_run3|g517.t1	-	-	-	-	8e-09	-	-	0.0001	669027738	33.33	T_aes	Triticum aestivum	Eukaryota_NO_Metazoa	4565	;cellular organisms;Eukaryota;Viridiplantae;Streptophyta;Streptophytina;Embryophyta;Tracheophyta;Euphyllophyta;Spermatophyta;Magnoliophyta;Mesangiospermae;Liliopsida;Petrosaviidae;commelinids;Poales;Poaceae;BOP clade;Pooideae;Triticodae;Triticeae;Triticinae;Triticum;Triticum aestivum;
9.43348	6	PDA_run3|g21628.t1	-	-	-	-	-	8e-05	-	-	595453393	42.53	Rhizo	Rhizophagus irregularis DAOM 197198w	Eukaryota_NO_Metazoa	1432141	;cellular organisms;Eukaryota;Opisthokonta;Fungi;Mucoromycota;Glomeromycotina;Glomeromycetes;Glomerales;Glomeraceae;Rhizophagus;Rhizophagus irregularis;Rhizophagus irregularis DAOM 197198w;
9.36449	655	PDA_run3|g25205.t1	-	-	-	-	-	-	6e-14	7e-10	71747588	37.97	Trypa	Trypanosoma brucei brucei TREU927	Eukaryota_NO_Metazoa	185431	;cellular organisms;Eukaryota;Euglenozoa;Kinetoplastida;Trypanosomatidae;Trypanosoma;Trypanozoon;Trypanosoma brucei;Trypanosoma brucei brucei;Trypanosoma brucei brucei TREU927;
9.3157	500	PDA_run3|g6223.t1	-	9e-25	-	-	-	-	-	1e-20	1090850137	33.54	S_yan	Streptomyces yanglinensis	Bacteria	310779	;cellular organisms;Bacteria;Terrabacteria group;Actinobacteria;Actinobacteria;Streptomycetales;Streptomycetaceae;Streptomyces;Streptomyces yanglinensis;
9.3157	2	PDA_run3|g21429.t1	-	-	-	-	9e-05	-	-	-	960476087	36.08	B_dis	Brachypodium distachyon	Eukaryota_NO_Metazoa	15368	;cellular organisms;Eukaryota;Viridiplantae;Streptophyta;Streptophytina;Embryophyta;Tracheophyta;Euphyllophyta;Spermatophyta;Magnoliophyta;Mesangiospermae;Liliopsida;Petrosaviidae;commelinids;Poales;Poaceae;BOP clade;Pooideae;Brachypodieae;Brachypodium;Brachypodium distachyon;
9.3157	3	PDA_run3|g23228.t1	-	9e-05	-	-	-	-	-	-	1083940073	28.68	Candi	Candidatus Peribacteria bacterium RIFCSPHIGHO2_01_FULL_54_22	Bacteria	1801916	;cellular organisms;Bacteria;unclassified Bacteria;Bacteria candidate phyla;Candidatus Peregrinibacteria;Candidatus Peribacteria;unclassified Candidatus Peribacteria;Candidatus Peribacteria bacterium RIFCSPHIGHO2_01_FULL_54_22;
9.3157	1	PDA_run3|g30424.t1	-	9e-05	-	-	-	-	-	-	551281744	41.79	H_alb	Humibacter albus	Bacteria	427754	;cellular organisms;Bacteria;Terrabacteria group;Actinobacteria;Actinobacteria;Micrococcales;Microbacteriaceae;Humibacter;Humibacter albus;
9.21034	520	PDA_run3|g15744.t1	-	-	-	-	-	2e-64	-	2e-60	552912592	26.72	Rhizo	Rhizophagus irregularis DAOM 181602	Eukaryota_NO_Metazoa	747089	;cellular organisms;Eukaryota;Opisthokonta;Fungi;Mucoromycota;Glomeromycotina;Glomeromycetes;Glomerales;Glomeraceae;Rhizophagus;Rhizophagus irregularis;Rhizophagus irregularis DAOM 181602;
9.21034	521	PDA_run3|g26176.t1	-	-	-	-	-	1e-97	-	1e-93	595479454	36.23	Rhizo	Rhizophagus irregularis DAOM 197198w	Eukaryota_NO_Metazoa	1432141	;cellular organisms;Eukaryota;Opisthokonta;Fungi;Mucoromycota;Glomeromycotina;Glomeromycetes;Glomerales;Glomeraceae;Rhizophagus;Rhizophagus irregularis;Rhizophagus irregularis DAOM 197198w;
9.21034	501	PDA_run3|g6303.t1	-	-	-	-	-	4e-27	-	4e-23	672817313	46.61	Morti	Mortierella verticillata NRRL 6337	Eukaryota_NO_Metazoa	1069443	;cellular organisms;Eukaryota;Opisthokonta;Fungi;Mucoromycota;Mortierellomycotina;Mortierellales;Mortierellaceae;Mortierella;Mortierella verticillata;Mortierella verticillata NRRL 6337;
9.21034	77	PDA_run3|g9725.t1	-	-	-	-	-	3e-23	-	3e-19	672824583	27.11	Morti	Mortierella verticillata NRRL 6337	Eukaryota_NO_Metazoa	1069443	;cellular organisms;Eukaryota;Opisthokonta;Fungi;Mucoromycota;Mortierellomycotina;Mortierellales;Mortierellaceae;Mortierella;Mortierella verticillata;Mortierella verticillata NRRL 6337;
9.21034	1	PDA_run3|g3755.t1	-	-	-	-	-	0.0001	-	-	1027011032	23.47	Sporo	Sporothrix schenckii 1099-18	Eukaryota_NO_Metazoa	1397361	;cellular organisms;Eukaryota;Opisthokonta;Fungi;Dikarya;Ascomycota;saccharomyceta;Pezizomycotina;leotiomyceta;sordariomyceta;Sordariomycetes;Sordariomycetidae;Ophiostomatales;Ophiostomataceae;Sporothrix;Sporothrix schenckii;Sporothrix schenckii 1099-18;
9.21034	500	PDA_run3|g4253.t1	-	-	-	-	-	1e-14	-	1e-10	389644734	47.95	Magna	Magnaporthe oryzae 70-15	Eukaryota_NO_Metazoa	242507	;cellular organisms;Eukaryota;Opisthokonta;Fungi;Dikarya;Ascomycota;saccharomyceta;Pezizomycotina;leotiomyceta;sordariomyceta;Sordariomycetes;Sordariomycetidae;Magnaporthales;Magnaporthaceae;Magnaporthe;Magnaporthe oryzae;Magnaporthe oryzae 70-15;
9.21034	1	PDA_run3|g13464.t1	-	-	-	-	-	-	0.0001	-	857978919	56	P_bra	Plasmodiophora brassicae	Eukaryota_NO_Metazoa	37360	;cellular organisms;Eukaryota;Rhizaria;Cercozoa;Imbricatea;Plasmodiophorida;Plasmodiophoridae;Plasmodiophora;Plasmodiophora brassicae;
9.21034	3	PDA_run3|g14456.t1	-	0.0001	-	-	-	-	-	-	490166755	28.4	E_ple	Eubacterium plexicaudatum	Bacteria	97253	;cellular organisms;Bacteria;Terrabacteria group;Firmicutes;Clostridia;Clostridiales;Eubacteriaceae;Eubacterium;Eubacterium plexicaudatum;
9.21034	4	PDA_run3|g15266.t1	-	-	-	-	-	0.0001	-	-	1025687199	27.34	Cordy	Cordyceps confragosa RCEF 1005	Eukaryota_NO_Metazoa	1081108	;cellular organisms;Eukaryota;Opisthokonta;Fungi;Dikarya;Ascomycota;saccharomyceta;Pezizomycotina;leotiomyceta;sordariomyceta;Sordariomycetes;Hypocreomycetidae;Hypocreales;Cordycipitaceae;Cordyceps;Cordyceps confragosa;Cordyceps confragosa RCEF 1005;
9.21034	1	PDA_run3|g15445.t1	-	0.0001	-	-	-	-	-	-	1039155886	27.27	Anaba	Anabaena sp. 39864	Bacteria	1710891	;cellular organisms;Bacteria;Terrabacteria group;Cyanobacteria/Melainabacteria group;Cyanobacteria;Nostocales;Nostocaceae;Anabaena;Anabaena sp. 39864;
9.21034	1	PDA_run3|g15888.t1	-	-	-	-	-	-	0.0001	-	1098426256	36.92	C_ubi	Cryptosporidium ubiquitum	Eukaryota_NO_Metazoa	857276	;cellular organisms;Eukaryota;Alveolata;Apicomplexa;Conoidasida;Coccidia;Eucoccidiorida;Eimeriorina;Cryptosporidiidae;Cryptosporidium;Cryptosporidium ubiquitum;
9.21034	501	PDA_run3|g16810.t1	-	-	-	-	-	3e-28	-	3e-24	672817313	48.31	Morti	Mortierella verticillata NRRL 6337	Eukaryota_NO_Metazoa	1069443	;cellular organisms;Eukaryota;Opisthokonta;Fungi;Mucoromycota;Mortierellomycotina;Mortierellales;Mortierellaceae;Mortierella;Mortierella verticillata;Mortierella verticillata NRRL 6337;
9.21034	1	PDA_run3|g20673.t1	-	-	-	-	-	0.0001	-	-	595453393	43.53	Rhizo	Rhizophagus irregularis DAOM 197198w	Eukaryota_NO_Metazoa	1432141	;cellular organisms;Eukaryota;Opisthokonta;Fungi;Mucoromycota;Glomeromycotina;Glomeromycetes;Glomerales;Glomeraceae;Rhizophagus;Rhizophagus irregularis;Rhizophagus irregularis DAOM 197198w;
9.21034	6	PDA_run3|g21145.t1	-	0.0001	-	-	-	-	-	-	1133790562	31.03	C_bot	Clostridium botulinum	Bacteria	1491	;cellular organisms;Bacteria;Terrabacteria group;Firmicutes;Clostridia;Clostridiales;Clostridiaceae;Clostridium;Clostridium botulinum;
9.21034	2	PDA_run3|g23712.t1	-	0.0001	-	-	-	-	-	-	503192526	51.67	F_ine	Frankia inefficax	Bacteria	298654	;cellular organisms;Bacteria;Terrabacteria group;Actinobacteria;Actinobacteria;Frankiales;Frankiaceae;Frankia;Frankia inefficax;
9.21034	35	PDA_run3|g24865.t1	-	-	-	-	2e-09	-	-	2e-05	567123481	25.69	E_sal	Eutrema salsugineum	Eukaryota_NO_Metazoa	72664	;cellular organisms;Eukaryota;Viridiplantae;Streptophyta;Streptophytina;Embryophyta;Tracheophyta;Euphyllophyta;Spermatophyta;Magnoliophyta;Mesangiospermae;eudicotyledons;Gunneridae;Pentapetalae;rosids;malvids;Brassicales;Brassicaceae;Eutremeae;Eutrema;Eutrema salsugineum;
9.21034	3	PDA_run3|g25624.t1	-	0.0001	-	-	-	-	-	-	909705838	31.78	Lachn	Lachnospiraceae bacterium V9D3004	Bacteria	1410632	;cellular organisms;Bacteria;Terrabacteria group;Firmicutes;Clostridia;Clostridiales;Lachnospiraceae;unclassified Lachnospiraceae;Lachnospiraceae bacterium V9D3004;
9.21034	1	PDA_run3|g29625.t1	-	-	-	-	0.0001	-	-	-	1026768252	36.15	March	Marchantia polymorpha subsp. polymorpha	Eukaryota_NO_Metazoa	1480153	;cellular organisms;Eukaryota;Viridiplantae;Streptophyta;Streptophytina;Embryophyta;Marchantiophyta;Marchantiopsida;Marchantiidae;Marchantiales;Marchantiaceae;Marchantia;Marchantia polymorpha;Marchantia polymorpha subsp. polymorpha;
9.21034	3	PDA_run3|g30307.t1	-	-	-	-	-	0.0001	-	-	595453393	45.78	Rhizo	Rhizophagus irregularis DAOM 197198w	Eukaryota_NO_Metazoa	1432141	;cellular organisms;Eukaryota;Opisthokonta;Fungi;Mucoromycota;Glomeromycotina;Glomeromycetes;Glomerales;Glomeraceae;Rhizophagus;Rhizophagus irregularis;Rhizophagus irregularis DAOM 197198w;
9.21034	4	PDA_run3|g30478.t1	-	-	-	-	0.0001	-	-	-	1024030424	39.76	D_hyg	Dorcoceras hygrometricum	Eukaryota_NO_Metazoa	472368	;cellular organisms;Eukaryota;Viridiplantae;Streptophyta;Streptophytina;Embryophyta;Tracheophyta;Euphyllophyta;Spermatophyta;Magnoliophyta;Mesangiospermae;eudicotyledons;Gunneridae;Pentapetalae;asterids;lamiids;Lamiales;Gesneriaceae;Didymocarpoideae;Trichosporeae;Loxocarpinae;Dorcoceras;Dorcoceras hygrometricum;
9.21034	1	PDA_run3|g31639.t1	-	0.0001	-	-	-	-	-	-	1095372257	29.56	L_fla	Lentzea flaviverrucosa	Bacteria	200379	;cellular organisms;Bacteria;Terrabacteria group;Actinobacteria;Actinobacteria;Pseudonocardiales;Pseudonocardiaceae;Lentzea;Lentzea flaviverrucosa;
9.02802	501	PDA_run3|g262.t1	-	-	-	-	6e-43	-	-	5e-39	1009178782	44	Z_juj	Ziziphus jujuba	Eukaryota_NO_Metazoa	326968	;cellular organisms;Eukaryota;Viridiplantae;Streptophyta;Streptophytina;Embryophyta;Tracheophyta;Euphyllophyta;Spermatophyta;Magnoliophyta;Mesangiospermae;eudicotyledons;Gunneridae;Pentapetalae;rosids;fabids;Rosales;Rhamnaceae;Paliureae;Ziziphus;Ziziphus jujuba;
8.95903	505	PDA_run3|g5799.t1	-	-	-	-	-	-	9e-31	7e-27	290977335	31.39	Naegl	Naegleria gruberi strain NEG-M	Eukaryota_NO_Metazoa	744533	;cellular organisms;Eukaryota;Heterolobosea;Schizopyrenida;Vahlkampfiidae;Naegleria;Naegleria gruberi;Naegleria gruberi strain NEG-M;
8.92266	502	PDA_run3|g4852.t1	-	-	-	-	-	4e-48	-	3e-44	595500878	38.4	Rhizo	Rhizophagus irregularis DAOM 197198w	Eukaryota_NO_Metazoa	1432141	;cellular organisms;Eukaryota;Opisthokonta;Fungi;Mucoromycota;Glomeromycotina;Glomeromycetes;Glomerales;Glomeraceae;Rhizophagus;Rhizophagus irregularis;Rhizophagus irregularis DAOM 197198w;
8.92266	454	PDA_run3|g3013.t1	-	-	-	-	-	-	4e-10	3e-06	1070251997	54.17	P_mal	Plasmodium malariae	Eukaryota_NO_Metazoa	5858	;cellular organisms;Eukaryota;Alveolata;Apicomplexa;Aconoidasida;Haemosporida;Plasmodiidae;Plasmodium;Plasmodium (Plasmodium);Plasmodium malariae;
8.85367	7	PDA_run3|g25518.t1	-	-	-	-	-	1e-07	-	0.0007	1132461198	34	S_muc	Smittium mucronatum	Eukaryota_NO_Metazoa	133383	;cellular organisms;Eukaryota;Opisthokonta;Fungi;Zoopagomycota;Kickxellomycotina;Harpellales;Legeriomycetaceae;Smittium;Smittium mucronatum;
8.69951	501	PDA_run3|g10353.t1	-	5e-11	-	-	-	-	-	3e-07	1089547361	37.63	A_ish	Asanoa ishikariensis	Bacteria	137265	;cellular organisms;Bacteria;Terrabacteria group;Actinobacteria;Actinobacteria;Micromonosporales;Micromonosporaceae;Asanoa;Asanoa ishikariensis;
8.51719	1	PDA_run3|g954.t1	-	0.0002	-	-	-	-	-	-	742403486	36.78	Serra	Serratia	Bacteria	613	;cellular organisms;Bacteria;Proteobacteria;Gammaproteobacteria;Enterobacterales;Yersiniaceae;Serratia;
8.51719	2	PDA_run3|g2451.t1	-	0.0002	-	-	-	-	-	-	398115269	30.61	Pseud	Pseudomonas sp. GM102	Bacteria	1144321	;cellular organisms;Bacteria;Proteobacteria;Gammaproteobacteria;Pseudomonadales;Pseudomonadaceae;Pseudomonas;Pseudomonas sp. GM102;
8.51719	1	PDA_run3|g4866.t1	-	-	-	-	-	0.0002	-	-	353234494	34.83	Seren	Serendipita indica DSM 11827	Eukaryota_NO_Metazoa	1109443	;cellular organisms;Eukaryota;Opisthokonta;Fungi;Dikarya;Basidiomycota;Agaricomycotina;Agaricomycetes;Agaricomycetes incertae sedis;Sebacinales;Serendipitaceae;Serendipita;Serendipita indica;Serendipita indica DSM 11827;
8.51719	1	PDA_run3|g7617.t1	-	-	-	-	-	-	0.0002	-	855316306	47.79	B_hom	Blastocystis hominis	Eukaryota_NO_Metazoa	12968	;cellular organisms;Eukaryota;Stramenopiles;Blastocystis;Blastocystis hominis;
8.51719	39	PDA_run3|g8547.t1	-	-	-	-	6e-08	-	-	0.0003	674238181	34.83	A_alp	Arabis alpina	Eukaryota_NO_Metazoa	50452	;cellular organisms;Eukaryota;Viridiplantae;Streptophyta;Streptophytina;Embryophyta;Tracheophyta;Euphyllophyta;Spermatophyta;Magnoliophyta;Mesangiospermae;eudicotyledons;Gunneridae;Pentapetalae;rosids;malvids;Brassicales;Brassicaceae;Arabideae;Arabis;Arabis alpina;
8.51719	1	PDA_run3|g10245.t1	0.0002	-	-	-	-	-	-	-	1054052733	36.23	Halad	Haladaptatus sp. R4	Archaea	1679489	;cellular organisms;Archaea;Euryarchaeota;Halobacteria;Halobacteriales;Halobacteriaceae;Haladaptatus;Haladaptatus sp. R4;
8.51719	4	PDA_run3|g11533.t1	-	0.0002	-	-	-	-	-	-	1104456577	33.33	Bacil	Bacillus sp. NH11B	Bacteria	1866314	;cellular organisms;Bacteria;Terrabacteria group;Firmicutes;Bacilli;Bacillales;Bacillaceae;Bacillus;Bacillus sp. NH11B;
8.51719	3	PDA_run3|g11867.t1	-	-	-	-	-	-	0.0002	-	676383313	30.49	A_ano	Aureococcus anophagefferens	Eukaryota_NO_Metazoa	44056	;cellular organisms;Eukaryota;Stramenopiles;Pelagophyceae;Pelagomonadales;Aureococcus;Aureococcus anophagefferens;
8.51719	500	PDA_run3|g11963.t1	-	-	-	-	6e-11	-	-	3e-07	672136555	33.33	P_dac	Phoenix dactylifera	Eukaryota_NO_Metazoa	42345	;cellular organisms;Eukaryota;Viridiplantae;Streptophyta;Streptophytina;Embryophyta;Tracheophyta;Euphyllophyta;Spermatophyta;Magnoliophyta;Mesangiospermae;Liliopsida;Petrosaviidae;commelinids;Arecales;Arecaceae;Coryphoideae;Phoeniceae;Phoenix;Phoenix dactylifera;
8.51719	1	PDA_run3|g12268.t1	-	0.0002	-	-	-	-	-	-	1086474957	28.08	U_lit	Ulvibacter litoralis	Bacteria	227084	;cellular organisms;Bacteria;FCB group;Bacteroidetes/Chlorobi group;Bacteroidetes;Flavobacteriia;Flavobacteriales;Flavobacteriaceae;Ulvibacter;Ulvibacter litoralis;
8.51719	2	PDA_run3|g12356.t1	-	0.0002	-	-	-	-	-	-	1056241522	65.91	Acine	Acinetobacter sp. SFC	Bacteria	1805632	;cellular organisms;Bacteria;Proteobacteria;Gammaproteobacteria;Pseudomonadales;Moraxellaceae;Acinetobacter;Acinetobacter sp. SFC;
8.51719	1	PDA_run3|g13041.t1	-	0.0002	-	-	-	-	-	-	906299969	37.76	M_new	Mycobacterium neworleansense	Bacteria	146018	;cellular organisms;Bacteria;Terrabacteria group;Actinobacteria;Actinobacteria;Corynebacteriales;Mycobacteriaceae;Mycobacterium;Mycobacterium fortuitum complex;Mycobacterium neworleansense;
8.51719	500	PDA_run3|g16023.t1	-	4e-34	-	-	-	-	-	2e-30	950361443	34.94	C_ova	Chrysosporum ovalisporum	Bacteria	75695	;cellular organisms;Bacteria;Terrabacteria group;Cyanobacteria/Melainabacteria group;Cyanobacteria;Nostocales;Aphanizomenonaceae;Chrysosporum;Chrysosporum ovalisporum;
8.51719	2	PDA_run3|g17746.t1	-	-	-	-	-	0.0002	-	-	630020448	31.78	Pesta	Pestalotiopsis fici W106-1	Eukaryota_NO_Metazoa	1229662	;cellular organisms;Eukaryota;Opisthokonta;Fungi;Dikarya;Ascomycota;saccharomyceta;Pezizomycotina;leotiomyceta;sordariomyceta;Sordariomycetes;Xylariomycetidae;Xylariales;Sporocadaceae;Pestalotiopsis;Pestalotiopsis fici;Pestalotiopsis fici W106-1;
8.51719	1	PDA_run3|g18399.t1	-	-	-	-	-	-	0.0002	-	1129170189	40	S_mic	Symbiodinium microadriaticum	Eukaryota_NO_Metazoa	2951	;cellular organisms;Eukaryota;Alveolata;Dinophyceae;Suessiales;Symbiodiniaceae;Symbiodinium;Symbiodinium microadriaticum;
8.51719	1	PDA_run3|g20138.t1	-	-	-	-	-	-	0.0002	-	1129173202	37.21	S_mic	Symbiodinium microadriaticum	Eukaryota_NO_Metazoa	2951	;cellular organisms;Eukaryota;Alveolata;Dinophyceae;Suessiales;Symbiodiniaceae;Symbiodinium;Symbiodinium microadriaticum;
8.51719	2	PDA_run3|g23061.t1	-	0.0002	-	-	-	-	-	-	516317655	42.59	P_hol	Prochlorothrix hollandica	Bacteria	1223	;cellular organisms;Bacteria;Terrabacteria group;Cyanobacteria/Melainabacteria group;Cyanobacteria;Synechococcales;Pseudanabaenaceae;Prochlorothrix;Prochlorothrix hollandica;
8.51719	1	PDA_run3|g23399.t1	-	0.0002	-	-	-	-	-	-	918380525	28.33	S_car	Streptacidiphilus carbonis	Bacteria	105422	;cellular organisms;Bacteria;Terrabacteria group;Actinobacteria;Actinobacteria;Streptomycetales;Streptomycetaceae;Streptacidiphilus;Streptacidiphilus carbonis;
8.51719	1	PDA_run3|g23487.t1	-	-	-	-	-	-	0.0002	-	471215068	31.96	Entam	Entamoeba invadens IP1	Eukaryota_NO_Metazoa	370355	;cellular organisms;Eukaryota;Amoebozoa;Archamoebae;Entamoebidae;Entamoeba;Entamoeba invadens;Entamoeba invadens IP1;
8.51719	14	PDA_run3|g23971.t1	-	-	-	-	-	-	0.0002	-	71651809	63.16	Trypa	Trypanosoma cruzi strain CL Brener	Eukaryota_NO_Metazoa	353153	;cellular organisms;Eukaryota;Euglenozoa;Kinetoplastida;Trypanosomatidae;Trypanosoma;Schizotrypanum;Trypanosoma cruzi;Trypanosoma cruzi strain CL Brener;
8.51719	1	PDA_run3|g24554.t1	-	-	-	-	-	-	0.0002	-	1129173202	36.47	S_mic	Symbiodinium microadriaticum	Eukaryota_NO_Metazoa	2951	;cellular organisms;Eukaryota;Alveolata;Dinophyceae;Suessiales;Symbiodiniaceae;Symbiodinium;Symbiodinium microadriaticum;
8.51719	528	PDA_run3|g28229.t1	-	-	-	-	-	1e-48	-	5e-45	552939267	24.39	Rhizo	Rhizophagus irregularis DAOM 181602	Eukaryota_NO_Metazoa	747089	;cellular organisms;Eukaryota;Opisthokonta;Fungi;Mucoromycota;Glomeromycotina;Glomeromycetes;Glomerales;Glomeraceae;Rhizophagus;Rhizophagus irregularis;Rhizophagus irregularis DAOM 181602;
8.51719	500	PDA_run3|g24680.t1	-	2e-75	-	-	-	-	-	1e-71	1046555358	35.37	A_tum	Agrobacterium tumefaciens	Bacteria	358	;cellular organisms;Bacteria;Proteobacteria;Alphaproteobacteria;Rhizobiales;Rhizobiaceae;Rhizobium/Agrobacterium group;Agrobacterium;Agrobacterium tumefaciens complex;Agrobacterium tumefaciens;
8.51719	500	PDA_run3|g31242.t1	-	-	-	-	-	4e-26	-	2e-22	1018891827	79.31	M_chl	Mycena chlorophos	Eukaryota_NO_Metazoa	658473	;cellular organisms;Eukaryota;Opisthokonta;Fungi;Dikarya;Basidiomycota;Agaricomycotina;Agaricomycetes;Agaricomycetidae;Agaricales;Tricholomataceae;Mycena;Mycena chlorophos;
8.29405	500	PDA_run3|g26970.t1	-	-	-	-	-	1e-135	-	4e-132	50311983	54.31	Kluyv	Kluyveromyces lactis NRRL Y-1140	Eukaryota_NO_Metazoa	284590	;cellular organisms;Eukaryota;Opisthokonta;Fungi;Dikarya;Ascomycota;saccharomyceta;Saccharomycotina;Saccharomycetes;Saccharomycetales;Saccharomycetaceae;Kluyveromyces;Kluyveromyces lactis;Kluyveromyces lactis NRRL Y-1140;
8.29405	266	PDA_run3|g10373.t1	-	-	-	-	-	-	5e-08	0.0002	855312724	29.57	B_hom	Blastocystis hominis	Eukaryota_NO_Metazoa	12968	;cellular organisms;Eukaryota;Stramenopiles;Blastocystis;Blastocystis hominis;
8.16052	101	PDA_run3|g31641.t1	-	-	-	-	-	-	2e-15	7e-12	470435622	22.54	Acant	Acanthamoeba castellanii str. Neff	Eukaryota_NO_Metazoa	1257118	;cellular organisms;Eukaryota;Amoebozoa;Discosea;Longamoebia;Centramoebida;Acanthamoebidae;Acanthamoeba;Acanthamoeba castellanii;Acanthamoeba castellanii str. Neff;
8.11173	580	PDA_run3|g25953.t1	-	-	-	-	-	-	6e-14	2e-10	470518935	32.8	Acant	Acanthamoeba castellanii str. Neff	Eukaryota_NO_Metazoa	1257118	;cellular organisms;Eukaryota;Amoebozoa;Discosea;Longamoebia;Centramoebida;Acanthamoebidae;Acanthamoeba;Acanthamoeba castellanii;Acanthamoeba castellanii str. Neff;
8.11173	3	PDA_run3|g1285.t1	-	0.0003	-	-	-	-	-	-	763250275	32.94	A_ims	Alkaliflexus imshenetskii	Bacteria	286730	;cellular organisms;Bacteria;FCB group;Bacteroidetes/Chlorobi group;Bacteroidetes;Bacteroidia;Bacteroidales;Marinilabiliaceae;Alkaliflexus;Alkaliflexus imshenetskii;
8.11173	1	PDA_run3|g2055.t1	-	-	-	-	-	0.0003	-	-	330917921	33.71	Pyren	Pyrenophora teres f. teres 0-1	Eukaryota_NO_Metazoa	861557	;cellular organisms;Eukaryota;Opisthokonta;Fungi;Dikarya;Ascomycota;saccharomyceta;Pezizomycotina;leotiomyceta;dothideomyceta;Dothideomycetes;Pleosporomycetidae;Pleosporales;Pleosporineae;Pleosporaceae;Pyrenophora;Pyrenophora teres;Pyrenophora teres f. teres;Pyrenophora teres f. teres 0-1;
8.11173	3	PDA_run3|g3385.t1	-	-	-	-	-	-	0.0003	-	594146931	51.22	Phyto	Phytomonas sp. isolate Hart1	Eukaryota_NO_Metazoa	134013	;cellular organisms;Eukaryota;Euglenozoa;Kinetoplastida;Trypanosomatidae;Phytomonas;unclassified Phytomonas;Phytomonas sp. isolate Hart1;
8.11173	1	PDA_run3|g9452.t1	-	-	-	-	0.0003	-	-	-	1070889005	36.04	D_oli	Dichanthelium oligosanthes	Eukaryota_NO_Metazoa	888268	;cellular organisms;Eukaryota;Viridiplantae;Streptophyta;Streptophytina;Embryophyta;Tracheophyta;Euphyllophyta;Spermatophyta;Magnoliophyta;Mesangiospermae;Liliopsida;Petrosaviidae;commelinids;Poales;Poaceae;PACMAD clade;Panicoideae;Panicodae;Paniceae;Dichantheliinae;Dichanthelium;Dichanthelium oligosanthes;
8.11173	1	PDA_run3|g10912.t1	-	0.0003	-	-	-	-	-	-	1121535619	44.9	Strep	Streptomyces sp. CB02923	Bacteria	1718985	;cellular organisms;Bacteria;Terrabacteria group;Actinobacteria;Actinobacteria;Streptomycetales;Streptomycetaceae;Streptomyces;Streptomyces sp. CB02923;
8.11173	1	PDA_run3|g11008.t1	-	-	-	-	-	-	0.0003	-	123509862	27.45	Trich	Trichomonas vaginalis G3	Eukaryota_NO_Metazoa	412133	;cellular organisms;Eukaryota;Parabasalia;Trichomonadida;Trichomonadidae;Trichomonas;Trichomonas vaginalis;Trichomonas vaginalis G3;
8.11173	1	PDA_run3|g11053.t1	-	-	-	-	0.0003	-	-	-	985472759	26.67	C_sin	Citrus sinensis	Eukaryota_NO_Metazoa	2711	;cellular organisms;Eukaryota;Viridiplantae;Streptophyta;Streptophytina;Embryophyta;Tracheophyta;Euphyllophyta;Spermatophyta;Magnoliophyta;Mesangiospermae;eudicotyledons;Gunneridae;Pentapetalae;rosids;malvids;Sapindales;Rutaceae;Aurantioideae;Citrus;Citrus sinensis;
8.11173	1	PDA_run3|g12871.t1	-	-	-	-	-	-	0.0003	-	66570962	30.28	P_rei	Plasmodium reichenowi	Eukaryota_NO_Metazoa	5854	;cellular organisms;Eukaryota;Alveolata;Apicomplexa;Aconoidasida;Haemosporida;Plasmodiidae;Plasmodium;Plasmodium (Laverania);Plasmodium reichenowi;
8.11173	1	PDA_run3|g15897.t1	-	0.0003	-	-	-	-	-	-	1100137047	28.18	N_exe	Nannocystis exedens	Bacteria	54	;cellular organisms;Bacteria;Proteobacteria;delta/epsilon subdivisions;Deltaproteobacteria;Myxococcales;Nannocystineae;Nannocystaceae;Nannocystis;Nannocystis exedens;
8.11173	5	PDA_run3|g16745.t1	-	-	-	-	0.0003	-	-	-	727625501	28.79	C_sat	Camelina sativa	Eukaryota_NO_Metazoa	90675	;cellular organisms;Eukaryota;Viridiplantae;Streptophyta;Streptophytina;Embryophyta;Tracheophyta;Euphyllophyta;Spermatophyta;Magnoliophyta;Mesangiospermae;eudicotyledons;Gunneridae;Pentapetalae;rosids;malvids;Brassicales;Brassicaceae;Camelineae;Camelina;Camelina sativa;
8.11173	1	PDA_run3|g17264.t1	-	0.0003	-	-	-	-	-	-	490446800	27.22	C_con	Campylobacter concisus	Bacteria	199	;cellular organisms;Bacteria;Proteobacteria;delta/epsilon subdivisions;Epsilonproteobacteria;Campylobacterales;Campylobacteraceae;Campylobacter;Campylobacter concisus;
8.11173	203	PDA_run3|g21373.t1	-	3e-10	-	-	-	-	-	1e-06	1039169515	24.41	Anaba	Anabaena sp. 39865	Bacteria	1710892	;cellular organisms;Bacteria;Terrabacteria group;Cyanobacteria/Melainabacteria group;Cyanobacteria;Nostocales;Nostocaceae;Anabaena;Anabaena sp. 39865;
8.11173	8	PDA_run3|g27640.t1	-	-	-	-	-	0.0003	-	-	607891621	30.23	Trich	Trichophyton interdigitale H6	Eukaryota_NO_Metazoa	1215336	;cellular organisms;Eukaryota;Opisthokonta;Fungi;Dikarya;Ascomycota;saccharomyceta;Pezizomycotina;leotiomyceta;Eurotiomycetes;Eurotiomycetidae;Onygenales;Arthrodermataceae;Trichophyton;Trichophyton interdigitale;Trichophyton interdigitale H6;
8.11173	2	PDA_run3|g28010.t1	-	-	-	-	-	0.0003	-	-	630178777	39.34	Monil	Moniliophthora roreri MCA 2997	Eukaryota_NO_Metazoa	1381753	;cellular organisms;Eukaryota;Opisthokonta;Fungi;Dikarya;Basidiomycota;Agaricomycotina;Agaricomycetes;Agaricomycetidae;Agaricales;Marasmiaceae;mitosporic Marasmiaceae;Moniliophthora;Moniliophthora roreri;Moniliophthora roreri MCA 2997;
8.11173	2	PDA_run3|g30002.t1	-	0.0003	-	-	-	-	-	-	504990479	34.21	O_nig	Oscillatoria nigro-viridis	Bacteria	482564	;cellular organisms;Bacteria;Terrabacteria group;Cyanobacteria/Melainabacteria group;Cyanobacteria;Oscillatoriophycideae;Oscillatoriales;Oscillatoriaceae;Oscillatoria;Oscillatoria nigro-viridis;
8.00637	17	PDA_run3|g616.t1	-	-	-	-	-	-	1e-07	0.0003	984879517	29.92	Giard	Giardia intestinalis assemblage B	Eukaryota_NO_Metazoa	1394984	;cellular organisms;Eukaryota;Fornicata;Diplomonadida;Hexamitidae;Giardiinae;Giardia;Giardia intestinalis;Giardia intestinalis assemblage B;
8.00637	540	PDA_run3|g3568.t1	-	-	-	-	2e-20	-	-	6e-17	159464537	32	C_rei	Chlamydomonas reinhardtii	Eukaryota_NO_Metazoa	3055	;cellular organisms;Eukaryota;Viridiplantae;Chlorophyta;Chlorophyceae;Chlamydomonadales;Chlamydomonadaceae;Chlamydomonas;Chlamydomonas reinhardtii;
8.00637	502	PDA_run3|g26373.t1	-	-	-	-	-	2e-30	-	6e-27	598012989	36.33	Auric	Auricularia subglabra TFB-10046 SS5	Eukaryota_NO_Metazoa	717982	;cellular organisms;Eukaryota;Opisthokonta;Fungi;Dikarya;Basidiomycota;Agaricomycotina;Agaricomycetes;Agaricomycetes incertae sedis;Auriculariales;Auriculariaceae;Auricularia;Auricularia subglabra;Auricularia subglabra TFB-10046 SS5;
7.95758	384	PDA_run3|g3691.t1	-	-	-	-	-	7e-10	-	2e-06	387766285	34.87	Schiz	Schizosaccharomyces japonicus yFS275	Eukaryota_NO_Metazoa	402676	;cellular organisms;Eukaryota;Opisthokonta;Fungi;Dikarya;Ascomycota;Taphrinomycotina;Schizosaccharomycetes;Schizosaccharomycetales;Schizosaccharomycetaceae;Schizosaccharomyces;Schizosaccharomyces japonicus;Schizosaccharomyces japonicus yFS275;
7.95758	28	PDA_run3|g20407.t1	-	-	-	-	7e-08	-	-	0.0002	674238181	34.27	A_alp	Arabis alpina	Eukaryota_NO_Metazoa	50452	;cellular organisms;Eukaryota;Viridiplantae;Streptophyta;Streptophytina;Embryophyta;Tracheophyta;Euphyllophyta;Spermatophyta;Magnoliophyta;Mesangiospermae;eudicotyledons;Gunneridae;Pentapetalae;rosids;malvids;Brassicales;Brassicaceae;Arabideae;Arabis;Arabis alpina;
7.88858	1149	PDA_run3|g6918.t1	-	-	-	-	-	3e-14	-	8e-11	599357752	40.7	Phane	Phanerochaete carnosa HHB-10118-sp	Eukaryota_NO_Metazoa	650164	;cellular organisms;Eukaryota;Opisthokonta;Fungi;Dikarya;Basidiomycota;Agaricomycotina;Agaricomycetes;Agaricomycetes incertae sedis;Polyporales;Phanerochaetaceae;Phanerochaete;Phanerochaete carnosa;Phanerochaete carnosa HHB-10118-sp;
7.82405	500	PDA_run3|g9752.t1	-	-	-	-	-	-	8e-17	2e-13	1072234156	26.38	Fragi	Fragilariopsis cylindrus CCMP1102	Eukaryota_NO_Metazoa	635003	;cellular organisms;Eukaryota;Stramenopiles;Bacillariophyta;Bacillariophyceae;Bacillariophycidae;Bacillariales;Bacillariaceae;Fragilariopsis;Fragilariopsis cylindrus;Fragilariopsis cylindrus CCMP1102;
7.82405	1	PDA_run3|g2795.t1	-	-	-	-	-	0.0004	-	-	1070551108	47.83	A_alt	Alternaria alternata	Eukaryota_NO_Metazoa	5599	;cellular organisms;Eukaryota;Opisthokonta;Fungi;Dikarya;Ascomycota;saccharomyceta;Pezizomycotina;leotiomyceta;dothideomyceta;Dothideomycetes;Pleosporomycetidae;Pleosporales;Pleosporineae;Pleosporaceae;Alternaria;Alternaria alternata group;Alternaria alternata;
7.82405	1	PDA_run3|g3706.t1	-	-	-	-	0.0004	-	-	-	1024030424	37.35	D_hyg	Dorcoceras hygrometricum	Eukaryota_NO_Metazoa	472368	;cellular organisms;Eukaryota;Viridiplantae;Streptophyta;Streptophytina;Embryophyta;Tracheophyta;Euphyllophyta;Spermatophyta;Magnoliophyta;Mesangiospermae;eudicotyledons;Gunneridae;Pentapetalae;asterids;lamiids;Lamiales;Gesneriaceae;Didymocarpoideae;Trichosporeae;Loxocarpinae;Dorcoceras;Dorcoceras hygrometricum;
7.82405	501	PDA_run3|g7596.t1	-	-	-	-	-	4e-15	-	1e-11	448528741	26.28	Candi	Candida orthopsilosis Co 90-125	Eukaryota_NO_Metazoa	1136231	;cellular organisms;Eukaryota;Opisthokonta;Fungi;Dikarya;Ascomycota;saccharomyceta;Saccharomycotina;Saccharomycetes;Saccharomycetales;Debaryomycetaceae;Candida/Lodderomyces clade;Candida;Candida orthopsilosis;Candida orthopsilosis Co 90-125;
7.82405	514	PDA_run3|g8012.t1	-	-	-	-	2e-23	-	-	5e-20	976918055	36.22	Cynar	Cynara cardunculus var. scolymus	Eukaryota_NO_Metazoa	59895	;cellular organisms;Eukaryota;Viridiplantae;Streptophyta;Streptophytina;Embryophyta;Tracheophyta;Euphyllophyta;Spermatophyta;Magnoliophyta;Mesangiospermae;eudicotyledons;Gunneridae;Pentapetalae;asterids;campanulids;Asterales;Asteraceae;Carduoideae;Cardueae;Carduinae;Cynara;Cynara cardunculus;Cynara cardunculus subsp. cardunculus;Cynara cardunculus var. scolymus;
7.82405	501	PDA_run3|g11275.t1	-	-	-	-	2e-13	-	-	5e-10	729329786	31.74	T_has	Tarenaya hassleriana	Eukaryota_NO_Metazoa	28532	;cellular organisms;Eukaryota;Viridiplantae;Streptophyta;Streptophytina;Embryophyta;Tracheophyta;Euphyllophyta;Spermatophyta;Magnoliophyta;Mesangiospermae;eudicotyledons;Gunneridae;Pentapetalae;rosids;malvids;Brassicales;Cleomaceae;Tarenaya;Tarenaya hassleriana;
7.82405	1	PDA_run3|g16093.t1	-	0.0004	-	-	-	-	-	-	976143775	32.77	S_can	Streptomyces canus	Bacteria	58343	;cellular organisms;Bacteria;Terrabacteria group;Actinobacteria;Actinobacteria;Streptomycetales;Streptomycetaceae;Streptomyces;Streptomyces canus;
7.82405	3	PDA_run3|g16744.t1	-	-	-	-	0.0004	-	-	-	727625501	26.9	C_sat	Camelina sativa	Eukaryota_NO_Metazoa	90675	;cellular organisms;Eukaryota;Viridiplantae;Streptophyta;Streptophytina;Embryophyta;Tracheophyta;Euphyllophyta;Spermatophyta;Magnoliophyta;Mesangiospermae;eudicotyledons;Gunneridae;Pentapetalae;rosids;malvids;Brassicales;Brassicaceae;Camelineae;Camelina;Camelina sativa;
7.82405	1	PDA_run3|g27158.t1	-	-	-	-	-	-	0.0004	-	281200385	36.17	Polys	Polysphondylium pallidum PN500	Eukaryota_NO_Metazoa	670386	;cellular organisms;Eukaryota;Amoebozoa;Mycetozoa;Dictyosteliida;Polysphondylium;Polysphondylium pallidum;Polysphondylium pallidum PN500;
7.82405	2	PDA_run3|g30748.t1	-	0.0004	-	-	-	-	-	-	381382629	32.43	Caldi	Caldilinea aerophila DSM 14535 = NBRC 104270	Bacteria	926550	;cellular organisms;Bacteria;Terrabacteria group;Chloroflexi;Caldilineae;Caldilineales;Caldilineaceae;Caldilinea;Caldilinea aerophila;Caldilinea aerophila DSM 14535 = NBRC 104270;
7.75505	335	PDA_run3|g6526.t1	-	-	-	-	-	3e-11	-	7e-08	729712846	28.93	R_mic	Rhizopus microsporus	Eukaryota_NO_Metazoa	58291	;cellular organisms;Eukaryota;Opisthokonta;Fungi;Mucoromycota;Mucoromycotina;Mucorales;Mucorineae;Rhizopodaceae;Rhizopus;Rhizopus microsporus;
7.6009	1	PDA_run3|g2811.t1	0.0005	-	-	-	-	-	-	-	735014187	31.4	a_GW2	archaeon GW2011_AR5	Archaea	1579367	;cellular organisms;Archaea;unclassified Archaea;unclassified Archaea (miscellaneous);archaeon GW2011_AR5;
7.6009	500	PDA_run3|g3569.t1	-	-	-	-	-	-	1e-13	2e-10	922866951	38.05	Chrys	Chrysochromulina sp. CCMP291	Eukaryota_NO_Metazoa	1460289	;cellular organisms;Eukaryota;Haptophyceae;Prymnesiales;Chrysochromulinaceae;Chrysochromulina;Chrysochromulina sp. CCMP291;
7.6009	84	PDA_run3|g3675.t1	-	-	-	-	-	5e-15	-	1e-11	552937384	29.44	Rhizo	Rhizophagus irregularis DAOM 181602	Eukaryota_NO_Metazoa	747089	;cellular organisms;Eukaryota;Opisthokonta;Fungi;Mucoromycota;Glomeromycotina;Glomeromycetes;Glomerales;Glomeraceae;Rhizophagus;Rhizophagus irregularis;Rhizophagus irregularis DAOM 181602;
7.6009	1	PDA_run3|g4920.t1	-	-	-	-	-	-	0.0005	-	1129170189	44.64	S_mic	Symbiodinium microadriaticum	Eukaryota_NO_Metazoa	2951	;cellular organisms;Eukaryota;Alveolata;Dinophyceae;Suessiales;Symbiodiniaceae;Symbiodinium;Symbiodinium microadriaticum;
7.6009	1	PDA_run3|g8369.t1	-	-	-	-	-	-	0.0005	-	676379531	29.7	A_ano	Aureococcus anophagefferens	Eukaryota_NO_Metazoa	44056	;cellular organisms;Eukaryota;Stramenopiles;Pelagophyceae;Pelagomonadales;Aureococcus;Aureococcus anophagefferens;
7.6009	1	PDA_run3|g10283.t1	-	-	-	-	-	0.0005	-	-	752366978	41.54	Tulas	Tulasnella calospora MUT 4182	Eukaryota_NO_Metazoa	1051891	;cellular organisms;Eukaryota;Opisthokonta;Fungi;Dikarya;Basidiomycota;Agaricomycotina;Agaricomycetes;Agaricomycetes incertae sedis;Cantharellales;Tulasnellaceae;Tulasnella;Tulasnella calospora;Tulasnella calospora MUT 4182;
7.6009	500	PDA_run3|g14977.t1	-	1e-53	-	-	-	-	-	2e-50	759597430	44.55	Micro	Microbulbifer sp. HZ11	Bacteria	1453501	;cellular organisms;Bacteria;Proteobacteria;Gammaproteobacteria;Cellvibrionales;Microbulbiferaceae;Microbulbifer;Microbulbifer sp. HZ11;
7.6009	1	PDA_run3|g16246.t1	-	-	-	-	-	0.0005	-	-	1001609048	29.36	Gonap	Gonapodya prolifera JEL478	Eukaryota_NO_Metazoa	1344416	;cellular organisms;Eukaryota;Opisthokonta;Fungi;Chytridiomycota;Monoblepharidomycetes;Monoblepharidales;Gonapodyaceae;Gonapodya;Gonapodya prolifera;Gonapodya prolifera JEL478;
7.6009	3	PDA_run3|g20813.t1	-	-	-	-	-	0.0005	-	-	634348374	38.57	Micro	Microbotryum lychnidis-dioicae p1A1 Lamole	Eukaryota_NO_Metazoa	683840	;cellular organisms;Eukaryota;Opisthokonta;Fungi;Dikarya;Basidiomycota;Pucciniomycotina;Microbotryomycetes;Microbotryales;Microbotryaceae;Microbotryum;Microbotryum lychnidis-dioicae;Microbotryum lychnidis-dioicae p1A1 Lamole;
7.6009	1	PDA_run3|g20851.t1	-	-	-	-	0.0005	-	-	-	1026769113	31.91	March	Marchantia polymorpha subsp. polymorpha	Eukaryota_NO_Metazoa	1480153	;cellular organisms;Eukaryota;Viridiplantae;Streptophyta;Streptophytina;Embryophyta;Marchantiophyta;Marchantiopsida;Marchantiidae;Marchantiales;Marchantiaceae;Marchantia;Marchantia polymorpha;Marchantia polymorpha subsp. polymorpha;
7.6009	1	PDA_run3|g25127.t1	-	-	-	-	-	0.0005	-	-	752366845	31.52	Tulas	Tulasnella calospora MUT 4182	Eukaryota_NO_Metazoa	1051891	;cellular organisms;Eukaryota;Opisthokonta;Fungi;Dikarya;Basidiomycota;Agaricomycotina;Agaricomycetes;Agaricomycetes incertae sedis;Cantharellales;Tulasnellaceae;Tulasnella;Tulasnella calospora;Tulasnella calospora MUT 4182;
7.6009	2	PDA_run3|g28971.t1	-	-	-	-	-	-	0.0005	-	661348771	37.65	K_ven	Karlodinium veneficum	Eukaryota_NO_Metazoa	407301	;cellular organisms;Eukaryota;Alveolata;Dinophyceae;Gymnodiniales;Kareniaceae;Karlodinium;Karlodinium veneficum;
7.46737	500	PDA_run3|g7055.t1	-	-	-	-	-	4e-24	-	7e-21	953403426	33.87	Ordos	Ordospora colligata OC4	Eukaryota_NO_Metazoa	1354746	;cellular organisms;Eukaryota;Opisthokonta;Fungi;Microsporidia;Microsporidia incertae sedis;Ordosporidae;Ordospora;Ordospora colligata;Ordospora colligata OC4;
7.41858	1	PDA_run3|g1868.t1	-	0.0006	-	-	-	-	-	-	1070430822	27.05	F_alg	Formosa algae	Bacteria	225843	;cellular organisms;Bacteria;FCB group;Bacteroidetes/Chlorobi group;Bacteroidetes;Flavobacteriia;Flavobacteriales;Flavobacteriaceae;Formosa;Formosa algae;
7.41858	2	PDA_run3|g2741.t1	-	-	-	-	-	0.0006	-	-	149240207	45.68	Lodde	Lodderomyces elongisporus NRRL YB-4239	Eukaryota_NO_Metazoa	379508	;cellular organisms;Eukaryota;Opisthokonta;Fungi;Dikarya;Ascomycota;saccharomyceta;Saccharomycotina;Saccharomycetes;Saccharomycetales;Debaryomycetaceae;Candida/Lodderomyces clade;Lodderomyces;Lodderomyces elongisporus;Lodderomyces elongisporus NRRL YB-4239;
7.41858	3	PDA_run3|g7199.t1	-	-	-	-	0.0006	-	-	-	659093924	30.53	C_mel	Cucumis melo	Eukaryota_NO_Metazoa	3656	;cellular organisms;Eukaryota;Viridiplantae;Streptophyta;Streptophytina;Embryophyta;Tracheophyta;Euphyllophyta;Spermatophyta;Magnoliophyta;Mesangiospermae;eudicotyledons;Gunneridae;Pentapetalae;rosids;fabids;Cucurbitales;Cucurbitaceae;Benincaseae;Cucumis;Cucumis melo;
7.41858	1	PDA_run3|g15871.t1	-	-	-	-	-	0.0006	-	-	672821711	35.48	Morti	Mortierella verticillata NRRL 6337	Eukaryota_NO_Metazoa	1069443	;cellular organisms;Eukaryota;Opisthokonta;Fungi;Mucoromycota;Mortierellomycotina;Mortierellales;Mortierellaceae;Mortierella;Mortierella verticillata;Mortierella verticillata NRRL 6337;
7.41858	1	PDA_run3|g27697.t1	-	0.0006	-	-	-	-	-	-	950278268	33.85	Paeni	Paenibacillus sp. Soil766	Bacteria	1736404	;cellular organisms;Bacteria;Terrabacteria group;Firmicutes;Bacilli;Bacillales;Paenibacillaceae;Paenibacillus;Paenibacillus sp. Soil766;
7.41858	2	PDA_run3|g29736.t1	-	-	-	-	0.0006	-	-	-	1044540827	28.44	V_ang	Vigna angularis	Eukaryota_NO_Metazoa	3914	;cellular organisms;Eukaryota;Viridiplantae;Streptophyta;Streptophytina;Embryophyta;Tracheophyta;Euphyllophyta;Spermatophyta;Magnoliophyta;Mesangiospermae;eudicotyledons;Gunneridae;Pentapetalae;rosids;fabids;Fabales;Fabaceae;Papilionoideae;Phaseoleae;Vigna;Vigna angularis;
7.41858	500	PDA_run3|g22079.t1	-	-	-	-	-	-	3e-32	5e-29	829196394	29.6	Tetra	Tetrahymena thermophila SB210	Eukaryota_NO_Metazoa	312017	;cellular organisms;Eukaryota;Alveolata;Ciliophora;Intramacronucleata;Oligohymenophorea;Hymenostomatida;Tetrahymenina;Tetrahymenidae;Tetrahymena;Tetrahymena thermophila;Tetrahymena thermophila SB210;
7.31322	79	PDA_run3|g20986.t1	-	-	-	-	-	-	6e-08	9e-05	403374900	45.07	O_tri	Oxytricha trifallax	Eukaryota_NO_Metazoa	1172189	;cellular organisms;Eukaryota;Alveolata;Ciliophora;Intramacronucleata;Spirotrichea;Stichotrichia;Sporadotrichida;Oxytrichidae;Oxytrichinae;Oxytricha;Oxytricha trifallax;
7.31322	500	PDA_run3|g21604.t1	-	-	-	-	-	-	2e-10	3e-07	159115131	29.17	Giard	Giardia lamblia ATCC 50803	Eukaryota_NO_Metazoa	184922	;cellular organisms;Eukaryota;Fornicata;Diplomonadida;Hexamitidae;Giardiinae;Giardia;Giardia intestinalis;Giardia lamblia ATCC 50803;
7.26443	1	PDA_run3|g14403.t1	-	-	-	-	-	0.0007	-	-	761942047	36.28	Cylin	Cylindrobasidium torrendii FP15055 ss-10	Eukaryota_NO_Metazoa	1314674	;cellular organisms;Eukaryota;Opisthokonta;Fungi;Dikarya;Basidiomycota;Agaricomycotina;Agaricomycetes;Agaricomycetes incertae sedis;Corticiales;Corticiaceae;Cylindrobasidium;Cylindrobasidium torrendii;Cylindrobasidium torrendii FP15055 ss-10;
7.26443	1	PDA_run3|g15125.t1	-	0.0007	-	-	-	-	-	-	589560900	29.82	Acine	Acinetobacter baumannii 846928	Bacteria	1310748	;cellular organisms;Bacteria;Proteobacteria;Gammaproteobacteria;Pseudomonadales;Moraxellaceae;Acinetobacter;Acinetobacter calcoaceticus/baumannii complex;Acinetobacter baumannii;Acinetobacter baumannii 846928;
7.26443	1	PDA_run3|g18517.t1	-	-	-	-	-	0.0007	-	-	1064997536	29.69	Candi	Candida arabinofermentans NRRL YB-2248	Eukaryota_NO_Metazoa	983967	;cellular organisms;Eukaryota;Opisthokonta;Fungi;Dikarya;Ascomycota;saccharomyceta;Saccharomycotina;Saccharomycetes;Saccharomycetales;Pichiaceae;Ogataea;Ogataea/Candida clade;[Candida] arabinofermentans;Candida arabinofermentans NRRL YB-2248;
7.26443	1	PDA_run3|g18527.t1	-	-	-	-	-	-	0.0007	-	403331247	24.21	O_tri	Oxytricha trifallax	Eukaryota_NO_Metazoa	1172189	;cellular organisms;Eukaryota;Alveolata;Ciliophora;Intramacronucleata;Spirotrichea;Stichotrichia;Sporadotrichida;Oxytrichidae;Oxytrichinae;Oxytricha;Oxytricha trifallax;
7.26443	1	PDA_run3|g20969.t1	-	-	-	-	-	-	0.0007	-	855314475	33.33	B_hom	Blastocystis hominis	Eukaryota_NO_Metazoa	12968	;cellular organisms;Eukaryota;Stramenopiles;Blastocystis;Blastocystis hominis;
7.26443	1	PDA_run3|g24714.t1	-	-	-	-	-	0.0007	-	-	648169403	36.47	Galer	Galerina marginata CBS 339.88	Eukaryota_NO_Metazoa	685588	;cellular organisms;Eukaryota;Opisthokonta;Fungi;Dikarya;Basidiomycota;Agaricomycotina;Agaricomycetes;Agaricomycetidae;Agaricales;Strophariaceae;Galerina;Galerina marginata;Galerina marginata CBS 339.88;
7.15907	500	PDA_run3|g25906.t1	-	7e-23	-	-	-	-	-	9e-20	1119342140	44.76	S_oce	Sinomicrobium oceani	Bacteria	1150368	;cellular organisms;Bacteria;FCB group;Bacteroidetes/Chlorobi group;Bacteroidetes;Flavobacteriia;Flavobacteriales;Flavobacteriaceae;Sinomicrobium;Sinomicrobium oceani;
7.1309	1	PDA_run3|g5189.t1	-	-	-	-	-	0.0008	-	-	1044616006	33.81	S_bau	Sanghuangporus baumii	Eukaryota_NO_Metazoa	108892	;cellular organisms;Eukaryota;Opisthokonta;Fungi;Dikarya;Basidiomycota;Agaricomycotina;Agaricomycetes;Agaricomycetes incertae sedis;Hymenochaetales;Hymenochaetaceae;Sanghuangporus;Sanghuangporus baumii;
7.1309	273	PDA_run3|g17362.t1	-	-	-	-	4e-11	-	-	5e-08	125574251	27.84	Oryza	Oryza sativa Japonica Group	Eukaryota_NO_Metazoa	39947	;cellular organisms;Eukaryota;Viridiplantae;Streptophyta;Streptophytina;Embryophyta;Tracheophyta;Euphyllophyta;Spermatophyta;Magnoliophyta;Mesangiospermae;Liliopsida;Petrosaviidae;commelinids;Poales;Poaceae;BOP clade;Oryzoideae;Oryzeae;Oryzinae;Oryza;Oryza sativa;Oryza sativa Japonica Group;
7.1309	89	PDA_run3|g21203.t1	-	4e-10	-	-	-	-	-	5e-07	930171828	41.67	M_pne	Mycoplasma pneumoniae	Bacteria	2104	;cellular organisms;Bacteria;Terrabacteria group;Tenericutes;Mollicutes;Mycoplasmatales;Mycoplasmataceae;Mycoplasma;Mycoplasma pneumoniae;
7.1309	1	PDA_run3|g22281.t1	-	0.0008	-	-	-	-	-	-	737684165	26.72	Lachn	Lachnospiraceae bacterium AC3007	Bacteria	1408322	;cellular organisms;Bacteria;Terrabacteria group;Firmicutes;Clostridia;Clostridiales;Lachnospiraceae;unclassified Lachnospiraceae;Lachnospiraceae bacterium AC3007;
7.09008	43	PDA_run3|g5680.t1	-	-	-	-	-	5e-09	-	6e-06	751831829	47.62	Rhizo	Rhizoctonia solani AG-1 IB	Eukaryota_NO_Metazoa	1108050	;cellular organisms;Eukaryota;Opisthokonta;Fungi;Dikarya;Basidiomycota;Agaricomycotina;Agaricomycetes;Agaricomycetes incertae sedis;Cantharellales;Ceratobasidiaceae;Rhizoctonia;Rhizoctonia solani;Rhizoctonia solani AG-1 IB;
7.06191	283	PDA_run3|g4672.t1	-	6e-07	-	-	-	-	-	0.0007	1049689108	37.68	B_cer	Bacillus cereus	Bacteria	1396	;cellular organisms;Bacteria;Terrabacteria group;Firmicutes;Bacilli;Bacillales;Bacillaceae;Bacillus;Bacillus cereus group;Bacillus cereus;
7.02554	500	PDA_run3|g16501.t1	8e-12	-	-	-	-	-	-	9e-09	778554211	52.54	Vulca	Vulcanisaeta sp. AZ3	Archaea	1609231	;cellular organisms;Archaea;TACK group;Crenarchaeota;Thermoprotei;Thermoproteales;Thermoproteaceae;Vulcanisaeta;Vulcanisaeta sp. AZ3;
7.01312	1	PDA_run3|g18377.t1	-	-	-	-	0.0009	-	-	-	1098816051	38.03	J_reg	Juglans regia	Eukaryota_NO_Metazoa	51240	;cellular organisms;Eukaryota;Viridiplantae;Streptophyta;Streptophytina;Embryophyta;Tracheophyta;Euphyllophyta;Spermatophyta;Magnoliophyta;Mesangiospermae;eudicotyledons;Gunneridae;Pentapetalae;rosids;fabids;Fagales;Juglandaceae;Juglans;Juglans regia;
7.01312	2	PDA_run3|g24781.t1	-	0.0009	-	-	-	-	-	-	1085360738	32.88	Lenti	Lentisphaerae bacterium GWF2_45_14	Bacteria	1798572	;cellular organisms;Bacteria;PVC group;Lentisphaerae;unclassified Lentisphaerae;unclassified Lentisphaerae (miscellaneous);Lentisphaerae bacterium GWF2_45_14;
6.90776	500	PDA_run3|g27229.t1	-	-	-	-	-	-	2e-141	2e-138	1042752189	42.51	P_con	Paratrypanosoma confusum	Eukaryota_NO_Metazoa	1470209	;cellular organisms;Eukaryota;Euglenozoa;Kinetoplastida;Trypanosomatidae;Paratrypanosoma;Paratrypanosoma confusum;
6.90776	500	PDA_run3|g1725.t1	-	-	-	-	-	1e-56	-	1e-53	1065001342	34.12	Torti	Tortispora caseinolytica NRRL Y-17796	Eukaryota_NO_Metazoa	767744	;cellular organisms;Eukaryota;Opisthokonta;Fungi;Dikarya;Ascomycota;saccharomyceta;Saccharomycotina;Saccharomycetes;Saccharomycetales;Trigonopsidaceae;Tortispora;Tortispora caseinolytica;Tortispora caseinolytica NRRL Y-17796;
6.90776	1	PDA_run3|g1798.t1	-	-	-	-	-	0.001	-	-	751021710	29.53	Gymno	Gymnopus luxurians FD-317 M1	Eukaryota_NO_Metazoa	944289	;cellular organisms;Eukaryota;Opisthokonta;Fungi;Dikarya;Basidiomycota;Agaricomycotina;Agaricomycetes;Agaricomycetidae;Agaricales;Omphalotaceae;Gymnopus;Gymnopus luxurians;Gymnopus luxurians FD-317 M1;
6.90776	22	PDA_run3|g4424.t1	-	-	-	-	-	-	5e-08	5e-05	1129186383	26.96	S_mic	Symbiodinium microadriaticum	Eukaryota_NO_Metazoa	2951	;cellular organisms;Eukaryota;Alveolata;Dinophyceae;Suessiales;Symbiodiniaceae;Symbiodinium;Symbiodinium microadriaticum;
6.90776	1	PDA_run3|g5258.t1	-	-	-	-	-	0.001	-	-	552914833	30.99	Rhizo	Rhizophagus irregularis DAOM 181602	Eukaryota_NO_Metazoa	747089	;cellular organisms;Eukaryota;Opisthokonta;Fungi;Mucoromycota;Glomeromycotina;Glomeromycetes;Glomerales;Glomeraceae;Rhizophagus;Rhizophagus irregularis;Rhizophagus irregularis DAOM 181602;
6.90776	501	PDA_run3|g7457.t1	-	-	-	-	2e-44	-	-	2e-41	1040928109	33.22	Daucu	Daucus carota subsp. sativus	Eukaryota_NO_Metazoa	79200	;cellular organisms;Eukaryota;Viridiplantae;Streptophyta;Streptophytina;Embryophyta;Tracheophyta;Euphyllophyta;Spermatophyta;Magnoliophyta;Mesangiospermae;eudicotyledons;Gunneridae;Pentapetalae;asterids;campanulids;Apiales;Apiineae;Apiaceae;Apioideae;Scandiceae;Daucinae;Daucus;Daucus sect. Daucus;Daucus carota;Daucus carota subsp. sativus;
6.90776	513	PDA_run3|g8681.t1	-	1e-17	-	-	-	-	-	1e-14	917534415	32.96	Pseud	Pseudoalteromonas sp. OCN003	Bacteria	1348114	;cellular organisms;Bacteria;Proteobacteria;Gammaproteobacteria;Alteromonadales;Pseudoalteromonadaceae;Pseudoalteromonas;Pseudoalteromonas sp. OCN003;
6.90776	1	PDA_run3|g8793.t1	-	-	-	-	0.001	-	-	-	545374870	31.45	Cocco	Coccomyxa subellipsoidea C-169	Eukaryota_NO_Metazoa	574566	;cellular organisms;Eukaryota;Viridiplantae;Chlorophyta;Trebouxiophyceae;Trebouxiophyceae incertae sedis;Coccomyxaceae;Coccomyxa;Coccomyxa subellipsoidea;Coccomyxa subellipsoidea C-169;
6.90776	502	PDA_run3|g8897.t1	-	-	-	-	-	7e-16	-	7e-13	1024069619	37.16	Penio	Peniophora sp. CONT	Eukaryota_NO_Metazoa	1314672	;cellular organisms;Eukaryota;Opisthokonta;Fungi;Dikarya;Basidiomycota;Agaricomycotina;Agaricomycetes;Agaricomycetes incertae sedis;Russulales;Peniophoraceae;Peniophora;Peniophora sp. CONT;
6.90776	500	PDA_run3|g11496.t1	-	-	-	-	3e-12	-	-	3e-09	1032292766	36.23	A_tha	Arabidopsis thaliana	Eukaryota_NO_Metazoa	3702	;cellular organisms;Eukaryota;Viridiplantae;Streptophyta;Streptophytina;Embryophyta;Tracheophyta;Euphyllophyta;Spermatophyta;Magnoliophyta;Mesangiospermae;eudicotyledons;Gunneridae;Pentapetalae;rosids;malvids;Brassicales;Brassicaceae;Camelineae;Arabidopsis;Arabidopsis thaliana;
6.90776	1	PDA_run3|g16119.t1	-	-	-	-	0.001	-	-	-	1109284520	34.44	I_nil	Ipomoea nil	Eukaryota_NO_Metazoa	35883	;cellular organisms;Eukaryota;Viridiplantae;Streptophyta;Streptophytina;Embryophyta;Tracheophyta;Euphyllophyta;Spermatophyta;Magnoliophyta;Mesangiospermae;eudicotyledons;Gunneridae;Pentapetalae;asterids;lamiids;Solanales;Convolvulaceae;Ipomoeeae;Ipomoea;Ipomoea nil;
6.90776	502	PDA_run3|g16318.t1	-	-	-	-	1e-11	-	-	1e-08	729329786	29.32	T_has	Tarenaya hassleriana	Eukaryota_NO_Metazoa	28532	;cellular organisms;Eukaryota;Viridiplantae;Streptophyta;Streptophytina;Embryophyta;Tracheophyta;Euphyllophyta;Spermatophyta;Magnoliophyta;Mesangiospermae;eudicotyledons;Gunneridae;Pentapetalae;rosids;malvids;Brassicales;Cleomaceae;Tarenaya;Tarenaya hassleriana;
6.90776	79	PDA_run3|g16670.t1	-	3e-07	-	-	-	-	-	0.0003	921054189	37.74	Fruct	Fructobacillus sp. EFB-N1	Bacteria	1658766	;cellular organisms;Bacteria;Terrabacteria group;Firmicutes;Bacilli;Lactobacillales;Leuconostocaceae;Fructobacillus;Fructobacillus sp. EFB-N1;
6.90776	1	PDA_run3|g17128.t1	-	-	-	-	-	0.001	-	-	1037356272	34.59	Hanse	Hanseniaspora valbyensis NRRL Y-1626	Eukaryota_NO_Metazoa	766949	;cellular organisms;Eukaryota;Opisthokonta;Fungi;Dikarya;Ascomycota;saccharomyceta;Saccharomycotina;Saccharomycetes;Saccharomycetales;Saccharomycodaceae;Hanseniaspora;Hanseniaspora valbyensis;Hanseniaspora valbyensis NRRL Y-1626;
6.90776	1	PDA_run3|g17836.t1	-	-	-	-	-	-	0.001	-	281200385	39.71	Polys	Polysphondylium pallidum PN500	Eukaryota_NO_Metazoa	670386	;cellular organisms;Eukaryota;Amoebozoa;Mycetozoa;Dictyosteliida;Polysphondylium;Polysphondylium pallidum;Polysphondylium pallidum PN500;
6.90776	1	PDA_run3|g19479.t1	-	0.001	-	-	-	-	-	-	930111266	28.39	V_cor	Vibrio coralliilyticus	Bacteria	190893	;cellular organisms;Bacteria;Proteobacteria;Gammaproteobacteria;Vibrionales;Vibrionaceae;Vibrio;Vibrio coralliilyticus;
6.90776	539	PDA_run3|g25547.t1	-	-	-	-	-	4e-21	-	4e-18	727150324	37.58	R_mic	Rhizopus microsporus	Eukaryota_NO_Metazoa	58291	;cellular organisms;Eukaryota;Opisthokonta;Fungi;Mucoromycota;Mucoromycotina;Mucorales;Mucorineae;Rhizopodaceae;Rhizopus;Rhizopus microsporus;
6.90776	1	PDA_run3|g26262.t1	-	-	-	-	-	0.001	-	-	682424288	27.81	Pseud	Pseudogymnoascus sp. VKM F-4517 (FW-2822)	Eukaryota_NO_Metazoa	1420911	;cellular organisms;Eukaryota;Opisthokonta;Fungi;Dikarya;Ascomycota;saccharomyceta;Pezizomycotina;leotiomyceta;sordariomyceta;Leotiomycetes;Leotiomycetes incertae sedis;Pseudeurotiaceae;Pseudogymnoascus;Pseudogymnoascus sp. VKM F-4517 (FW-2822);
6.90776	500	PDA_run3|g28910.t1	-	8e-24	-	-	-	-	-	8e-21	1087686954	47.71	Burkh	Burkholderia sp. yr281	Bacteria	1761778	;cellular organisms;Bacteria;Proteobacteria;Betaproteobacteria;Burkholderiales;Burkholderiaceae;Burkholderia;Burkholderia sp. yr281;
6.72543	503	PDA_run3|g14363.t1	-	-	-	-	6e-51	-	-	5e-48	1012117428	31.69	A_dur	Arachis duranensis	Eukaryota_NO_Metazoa	130453	;cellular organisms;Eukaryota;Viridiplantae;Streptophyta;Streptophytina;Embryophyta;Tracheophyta;Euphyllophyta;Spermatophyta;Magnoliophyta;Mesangiospermae;eudicotyledons;Gunneridae;Pentapetalae;rosids;fabids;Fabales;Fabaceae;Papilionoideae;Dalbergieae;Arachis;Arachis duranensis;
6.68461	501	PDA_run3|g16106.t1	-	-	-	-	1e-64	-	-	8e-62	733214771	34.61	V_vin	Vitis vinifera	Eukaryota_NO_Metazoa	29760	;cellular organisms;Eukaryota;Viridiplantae;Streptophyta;Streptophytina;Embryophyta;Tracheophyta;Euphyllophyta;Spermatophyta;Magnoliophyta;Mesangiospermae;eudicotyledons;Gunneridae;Pentapetalae;rosids;rosids incertae sedis;Vitales;Vitaceae;Vitis;Vitis vinifera;
6.68461	500	PDA_run3|g5629.t1	-	-	-	-	-	5e-15	-	4e-12	749867450	55.74	Sphae	Sphaerobolus stellatus SS14	Eukaryota_NO_Metazoa	990650	;cellular organisms;Eukaryota;Opisthokonta;Fungi;Dikarya;Basidiomycota;Agaricomycotina;Agaricomycetes;Phallomycetidae;Geastrales;Sphaerobolaceae;Sphaerobolus;Sphaerobolus stellatus;Sphaerobolus stellatus SS14;
6.68461	11	PDA_run3|g13106.t1	-	-	-	-	-	5e-09	-	4e-06	552940825	29.52	Rhizo	Rhizophagus irregularis DAOM 181602	Eukaryota_NO_Metazoa	747089	;cellular organisms;Eukaryota;Opisthokonta;Fungi;Mucoromycota;Glomeromycotina;Glomeromycetes;Glomerales;Glomeraceae;Rhizophagus;Rhizophagus irregularis;Rhizophagus irregularis DAOM 181602;
6.68461	3	PDA_run3|g24851.t1	-	-	-	-	-	-	1e-06	0.0008	1070689258	20.07	P_ova	Plasmodium ovale	Eukaryota_NO_Metazoa	36330	;cellular organisms;Eukaryota;Alveolata;Apicomplexa;Aconoidasida;Haemosporida;Plasmodiidae;Plasmodium;Plasmodium (Plasmodium);Plasmodium ovale;
6.68461	618	PDA_run3|g25267.t1	-	-	-	-	-	-	5e-16	4e-13	407397563	43.97	Trypa	Trypanosoma cruzi marinkellei	Eukaryota_NO_Metazoa	85056	;cellular organisms;Eukaryota;Euglenozoa;Kinetoplastida;Trypanosomatidae;Trypanosoma;Schizotrypanum;Trypanosoma cruzi;Trypanosoma cruzi marinkellei;
6.65644	101	PDA_run3|g29033.t1	-	9e-08	-	-	-	-	-	7e-05	1134209351	42.31	C_pis	Chryseobacterium piscicola	Bacteria	551459	;cellular organisms;Bacteria;FCB group;Bacteroidetes/Chlorobi group;Bacteroidetes;Flavobacteriia;Flavobacteriales;Flavobacteriaceae;Chryseobacterium;Chryseobacterium piscicola;
6.62007	500	PDA_run3|g15294.t1	-	-	-	-	-	4e-130	-	3e-127	50311983	51.86	Kluyv	Kluyveromyces lactis NRRL Y-1140	Eukaryota_NO_Metazoa	284590	;cellular organisms;Eukaryota;Opisthokonta;Fungi;Dikarya;Ascomycota;saccharomyceta;Saccharomycotina;Saccharomycetes;Saccharomycetales;Saccharomycetaceae;Kluyveromyces;Kluyveromyces lactis;Kluyveromyces lactis NRRL Y-1140;
6.62007	500	PDA_run3|g30236.t1	-	4e-85	-	-	-	-	-	3e-82	524033765	36.18	Prevo	Prevotella sp. CAG:755	Bacteria	1262935	;cellular organisms;Bacteria;FCB group;Bacteroidetes/Chlorobi group;Bacteroidetes;Bacteroidia;Bacteroidales;Prevotellaceae;Prevotella;environmental samples;Prevotella sp. CAG:755;
6.62007	500	PDA_run3|g6006.t1	-	8e-38	-	-	-	-	-	6e-35	497735220	27.18	G_obs	Gemmata obscuriglobus	Bacteria	114	;cellular organisms;Bacteria;PVC group;Planctomycetes;Planctomycetia;Planctomycetales;Gemmataceae;Gemmata;Gemmata obscuriglobus;
6.62007	8	PDA_run3|g9635.t1	-	-	-	-	-	4e-07	-	0.0003	389644940	32.26	Magna	Magnaporthe oryzae 70-15	Eukaryota_NO_Metazoa	242507	;cellular organisms;Eukaryota;Opisthokonta;Fungi;Dikarya;Ascomycota;saccharomyceta;Pezizomycotina;leotiomyceta;sordariomyceta;Sordariomycetes;Sordariomycetidae;Magnaporthales;Magnaporthaceae;Magnaporthe;Magnaporthe oryzae;Magnaporthe oryzae 70-15;
6.62007	500	PDA_run3|g10528.t1	-	-	-	-	-	4e-27	-	3e-24	961973136	37.77	M_ror	Moniliophthora roreri	Eukaryota_NO_Metazoa	221103	;cellular organisms;Eukaryota;Opisthokonta;Fungi;Dikarya;Basidiomycota;Agaricomycotina;Agaricomycetes;Agaricomycetidae;Agaricales;Marasmiaceae;mitosporic Marasmiaceae;Moniliophthora;Moniliophthora roreri;
6.62007	9	PDA_run3|g12269.t1	-	-	-	-	-	-	4e-07	0.0003	1129200563	29.73	S_mic	Symbiodinium microadriaticum	Eukaryota_NO_Metazoa	2951	;cellular organisms;Eukaryota;Alveolata;Dinophyceae;Suessiales;Symbiodiniaceae;Symbiodinium;Symbiodinium microadriaticum;
6.62007	500	PDA_run3|g27146.t1	-	4e-21	-	-	-	-	-	3e-18	1125399007	30.3	Myxoc	Myxococcales bacterium 13_1_40CM_2_68_15	Bacteria	1805256	;cellular organisms;Bacteria;Proteobacteria;delta/epsilon subdivisions;Deltaproteobacteria;Myxococcales;unclassified Myxococcales;unclassified Myxococcales (miscellaneous);Myxococcales bacterium 13_1_40CM_2_68_15;
6.62007	645	PDA_run3|g13857.t1	-	-	-	-	-	4e-72	-	3e-69	552924122	45.88	Rhizo	Rhizophagus irregularis DAOM 181602	Eukaryota_NO_Metazoa	747089	;cellular organisms;Eukaryota;Opisthokonta;Fungi;Mucoromycota;Glomeromycotina;Glomeromycetes;Glomerales;Glomeraceae;Rhizophagus;Rhizophagus irregularis;Rhizophagus irregularis DAOM 181602;
6.57128	501	PDA_run3|g17451.t1	-	-	-	-	-	7e-62	-	5e-59	953359525	36.25	Crypt	Cryptococcus neoformans var. neoformans JEC21	Eukaryota_NO_Metazoa	214684	;cellular organisms;Eukaryota;Opisthokonta;Fungi;Dikarya;Basidiomycota;Agaricomycotina;Tremellomycetes;Tremellales;Cryptococcaceae;Cryptococcus;Cryptococcus neoformans species complex;Cryptococcus neoformans;Cryptococcus neoformans var. neoformans;Cryptococcus neoformans var. neoformans JEC21;
6.55108	57	PDA_run3|g4775.t1	-	-	-	-	1e-07	-	-	7e-05	674238181	34.27	A_alp	Arabis alpina	Eukaryota_NO_Metazoa	50452	;cellular organisms;Eukaryota;Viridiplantae;Streptophyta;Streptophytina;Embryophyta;Tracheophyta;Euphyllophyta;Spermatophyta;Magnoliophyta;Mesangiospermae;eudicotyledons;Gunneridae;Pentapetalae;rosids;malvids;Brassicales;Brassicaceae;Arabideae;Arabis;Arabis alpina;
6.50229	500	PDA_run3|g6546.t1	-	-	-	-	-	-	3e-10	2e-07	678317334	31.43	S_lem	Stylonychia lemnae	Eukaryota_NO_Metazoa	5949	;cellular organisms;Eukaryota;Alveolata;Ciliophora;Intramacronucleata;Spirotrichea;Stichotrichia;Sporadotrichida;Oxytrichidae;Stylonychinae;Stylonychia;Stylonychia lemnae;
6.50229	501	PDA_run3|g12518.t1	-	-	-	-	-	-	6e-16	4e-13	873240574	37.88	Vitre	Vitrella brassicaformis CCMP3155	Eukaryota_NO_Metazoa	1169540	;cellular organisms;Eukaryota;Alveolata;Chromerida;Vitrella;Vitrella brassicaformis;Vitrella brassicaformis CCMP3155;
6.50229	500	PDA_run3|g13931.t1	-	-	-	-	3e-27	-	-	2e-24	672197267	30.43	P_dac	Phoenix dactylifera	Eukaryota_NO_Metazoa	42345	;cellular organisms;Eukaryota;Viridiplantae;Streptophyta;Streptophytina;Embryophyta;Tracheophyta;Euphyllophyta;Spermatophyta;Magnoliophyta;Mesangiospermae;Liliopsida;Petrosaviidae;commelinids;Arecales;Arecaceae;Coryphoideae;Phoeniceae;Phoenix;Phoenix dactylifera;
6.50229	500	PDA_run3|g19626.t1	6e-12	-	-	-	-	-	-	4e-09	778554211	52.54	Vulca	Vulcanisaeta sp. AZ3	Archaea	1609231	;cellular organisms;Archaea;TACK group;Crenarchaeota;Thermoprotei;Thermoproteales;Thermoproteaceae;Vulcanisaeta;Vulcanisaeta sp. AZ3;
6.43775	501	PDA_run3|g23802.t1	-	-	-	-	-	8e-10	-	5e-07	948279502	32.58	P_neu	Pseudoloma neurophilia	Eukaryota_NO_Metazoa	146866	;cellular organisms;Eukaryota;Opisthokonta;Fungi;Microsporidia;Microsporidia incertae sedis;Pseudoloma;Pseudoloma neurophilia;
6.39693	47	PDA_run3|g7556.t1	-	1e-09	-	-	-	-	-	6e-07	505433422	53.03	Actin	Actinoplanes sp. N902-109	Bacteria	649831	;cellular organisms;Bacteria;Terrabacteria group;Actinobacteria;Actinobacteria;Micromonosporales;Micromonosporaceae;Actinoplanes;Actinoplanes sp. N902-109;
6.39693	131	PDA_run3|g26942.t1	-	-	-	-	-	5e-20	-	3e-17	672824583	36.05	Morti	Mortierella verticillata NRRL 6337	Eukaryota_NO_Metazoa	1069443	;cellular organisms;Eukaryota;Opisthokonta;Fungi;Mucoromycota;Mortierellomycotina;Mortierellales;Mortierellaceae;Mortierella;Mortierella verticillata;Mortierella verticillata NRRL 6337;
6.34814	502	PDA_run3|g23302.t1	-	-	-	-	7e-51	-	-	4e-48	1012117428	31.69	A_dur	Arachis duranensis	Eukaryota_NO_Metazoa	130453	;cellular organisms;Eukaryota;Viridiplantae;Streptophyta;Streptophytina;Embryophyta;Tracheophyta;Euphyllophyta;Spermatophyta;Magnoliophyta;Mesangiospermae;eudicotyledons;Gunneridae;Pentapetalae;rosids;fabids;Fabales;Fabaceae;Papilionoideae;Dalbergieae;Arachis;Arachis duranensis;
6.21461	558	PDA_run3|g11112.t1	-	-	-	-	-	2e-24	-	1e-21	727150324	38	R_mic	Rhizopus microsporus	Eukaryota_NO_Metazoa	58291	;cellular organisms;Eukaryota;Opisthokonta;Fungi;Mucoromycota;Mucoromycotina;Mucorales;Mucorineae;Rhizopodaceae;Rhizopus;Rhizopus microsporus;
6.21461	2345	PDA_run3|g20463.t1	-	-	-	-	-	1e-22	-	5e-20	591481687	26.69	Fusar	Fusarium oxysporum f. sp. vasinfectum 25433	Eukaryota_NO_Metazoa	1089449	;cellular organisms;Eukaryota;Opisthokonta;Fungi;Dikarya;Ascomycota;saccharomyceta;Pezizomycotina;leotiomyceta;sordariomyceta;Sordariomycetes;Hypocreomycetidae;Hypocreales;Nectriaceae;Fusarium;Fusarium oxysporum species complex;Fusarium oxysporum;Fusarium oxysporum f. sp. vasinfectum;Fusarium oxysporum f. sp. vasinfectum 25433;
6.21461	18	PDA_run3|g1464.t1	-	-	-	-	-	1e-11	-	5e-09	1066287395	33.81	P_spo	Paraphaeosphaeria sporulosa	Eukaryota_NO_Metazoa	1460663	;cellular organisms;Eukaryota;Opisthokonta;Fungi;Dikarya;Ascomycota;saccharomyceta;Pezizomycotina;leotiomyceta;dothideomyceta;Dothideomycetes;Pleosporomycetidae;Pleosporales;Massarineae;Didymosphaeriaceae;Paraphaeosphaeria;Paraphaeosphaeria sporulosa;
6.21461	500	PDA_run3|g5157.t1	-	4e-34	-	-	-	-	-	2e-31	498331863	51.2	endos	endosymbiont of Bathymodiolus sp.	Bacteria	174145	;cellular organisms;Bacteria;Proteobacteria;Gammaproteobacteria;unclassified Gammaproteobacteria;unclassified Gammaproteobacteria (miscellaneous);endosymbiont of Bathymodiolus sp.;
6.21461	1162	PDA_run3|g9235.t1	-	2e-14	-	-	-	-	-	1e-11	488104936	34.15	L_int	Leptospira interrogans	Bacteria	173	;cellular organisms;Bacteria;Spirochaetes;Spirochaetia;Leptospirales;Leptospiraceae;Leptospira;Leptospira interrogans;
6.21461	410	PDA_run3|g10513.t1	-	-	-	-	-	-	2e-11	1e-08	470379519	35.92	Acant	Acanthamoeba castellanii str. Neff	Eukaryota_NO_Metazoa	1257118	;cellular organisms;Eukaryota;Amoebozoa;Discosea;Longamoebia;Centramoebida;Acanthamoebidae;Acanthamoeba;Acanthamoeba castellanii;Acanthamoeba castellanii str. Neff;
6.21461	501	PDA_run3|g12883.t1	-	-	-	-	2e-13	-	-	1e-10	731350894	50	Beta	Beta vulgaris subsp. vulgaris	Eukaryota_NO_Metazoa	3555	;cellular organisms;Eukaryota;Viridiplantae;Streptophyta;Streptophytina;Embryophyta;Tracheophyta;Euphyllophyta;Spermatophyta;Magnoliophyta;Mesangiospermae;eudicotyledons;Gunneridae;Pentapetalae;Caryophyllales;Chenopodiaceae;Betoideae;Beta;Beta vulgaris;Beta vulgaris subsp. vulgaris;
6.21461	500	PDA_run3|g15593.t1	-	-	-	-	-	2e-44	-	1e-41	1063247221	49.68	Lipom	Lipomyces starkeyi NRRL Y-11557	Eukaryota_NO_Metazoa	675824	;cellular organisms;Eukaryota;Opisthokonta;Fungi;Dikarya;Ascomycota;saccharomyceta;Saccharomycotina;Saccharomycetes;Saccharomycetales;Lipomycetaceae;Lipomyces;Lipomyces starkeyi;Lipomyces starkeyi NRRL Y-11557;
6.21461	500	PDA_run3|g17733.t1	-	-	-	-	4e-16	-	-	2e-13	672136555	35.65	P_dac	Phoenix dactylifera	Eukaryota_NO_Metazoa	42345	;cellular organisms;Eukaryota;Viridiplantae;Streptophyta;Streptophytina;Embryophyta;Tracheophyta;Euphyllophyta;Spermatophyta;Magnoliophyta;Mesangiospermae;Liliopsida;Petrosaviidae;commelinids;Arecales;Arecaceae;Coryphoideae;Phoeniceae;Phoenix;Phoenix dactylifera;
6.21461	707	PDA_run3|g27308.t1	-	2e-16	-	-	-	-	-	1e-13	517154038	27.79	C_aur	Cytophaga aurantiaca	Bacteria	29530	;cellular organisms;Bacteria;FCB group;Bacteroidetes/Chlorobi group;Bacteroidetes;Cytophagia;Cytophagales;Cytophagaceae;Cytophaga;Cytophaga aurantiaca;
6.10925	11	PDA_run3|g18156.t1	-	-	-	-	-	2e-07	-	9e-05	685407527	30.69	Gaeum	Gaeumannomyces tritici R3-111a-1	Eukaryota_NO_Metazoa	644352	;cellular organisms;Eukaryota;Opisthokonta;Fungi;Dikarya;Ascomycota;saccharomyceta;Pezizomycotina;leotiomyceta;sordariomyceta;Sordariomycetes;Sordariomycetidae;Magnaporthales;Magnaporthaceae;Gaeumannomyces;Gaeumannomyces tritici;Gaeumannomyces tritici R3-111a-1;
6.10925	2	PDA_run3|g16611.t1	-	2e-06	-	-	-	-	-	0.0009	1070505691	23.33	Strep	Streptomyces sp. EN16	Bacteria	212773	;cellular organisms;Bacteria;Terrabacteria group;Actinobacteria;Actinobacteria;Streptomycetales;Streptomycetaceae;Streptomyces;Streptomyces sp. EN16;
6.10925	538	PDA_run3|g20587.t1	-	2e-15	-	-	-	-	-	9e-13	935580245	43.08	H_inf	Haemophilus influenzae	Bacteria	727	;cellular organisms;Bacteria;Proteobacteria;Gammaproteobacteria;Pasteurellales;Pasteurellaceae;Haemophilus;Haemophilus influenzae;
5.99146	500	PDA_run3|g19523.t1	-	-	-	-	5e-101	-	-	2e-98	1045356720	33.71	T_sub	Trifolium subterraneum	Eukaryota_NO_Metazoa	3900	;cellular organisms;Eukaryota;Viridiplantae;Streptophyta;Streptophytina;Embryophyta;Tracheophyta;Euphyllophyta;Spermatophyta;Magnoliophyta;Mesangiospermae;eudicotyledons;Gunneridae;Pentapetalae;rosids;fabids;Fabales;Fabaceae;Papilionoideae;Trifolieae;Trifolium;Trifolium subterraneum;
5.99146	51	PDA_run3|g3394.t1	-	1e-21	-	-	-	-	-	4e-19	1088047686	39.23	Candi	Candidatus Lloydbacteria bacterium RIFOXYC12_FULL_46_25	Bacteria	1798670	;cellular organisms;Bacteria;unclassified Bacteria;Bacteria candidate phyla;Patescibacteria group;Parcubacteria group;Candidatus Llyodbacteria;Candidatus Lloydbacteria bacterium RIFOXYC12_FULL_46_25;
5.99146	500	PDA_run3|g6313.t1	-	-	-	-	-	2e-26	-	8e-24	750949140	34.21	Lacca	Laccaria amethystina LaAM-08-1	Eukaryota_NO_Metazoa	1095629	;cellular organisms;Eukaryota;Opisthokonta;Fungi;Dikarya;Basidiomycota;Agaricomycotina;Agaricomycetes;Agaricomycetidae;Agaricales;Tricholomataceae;Laccaria;Laccaria amethystina;Laccaria amethystina LaAM-08-1;
5.99146	501	PDA_run3|g24285.t1	-	-	-	-	-	2e-51	-	8e-49	552918359	38.82	Rhizo	Rhizophagus irregularis DAOM 181602	Eukaryota_NO_Metazoa	747089	;cellular organisms;Eukaryota;Opisthokonta;Fungi;Mucoromycota;Glomeromycotina;Glomeromycetes;Glomerales;Glomeraceae;Rhizophagus;Rhizophagus irregularis;Rhizophagus irregularis DAOM 181602;
5.99146	500	PDA_run3|g850.t1	-	-	-	-	-	5e-67	-	2e-64	1101798408	37.17	Crypt	Cryptococcus amylolentus CBS 6039	Eukaryota_NO_Metazoa	1295533	;cellular organisms;Eukaryota;Opisthokonta;Fungi;Dikarya;Basidiomycota;Agaricomycotina;Tremellomycetes;Tremellales;Cryptococcaceae;Cryptococcus;Cryptococcus amylolentus;Cryptococcus amylolentus CBS 6039;
5.99146	500	PDA_run3|g2743.t1	-	-	-	-	-	-	5e-67	2e-64	1134890829	44.11	S_coe	Stentor coeruleus	Eukaryota_NO_Metazoa	5963	;cellular organisms;Eukaryota;Alveolata;Ciliophora;Postciliodesmatophora;Heterotrichea;Heterotrichida;Stentoridae;Stentor;Stentor coeruleus;
5.85793	152	PDA_run3|g2021.t1	-	-	-	-	2e-08	-	-	7e-06	222612871	26.48	Oryza	Oryza sativa Japonica Group	Eukaryota_NO_Metazoa	39947	;cellular organisms;Eukaryota;Viridiplantae;Streptophyta;Streptophytina;Embryophyta;Tracheophyta;Euphyllophyta;Spermatophyta;Magnoliophyta;Mesangiospermae;Liliopsida;Petrosaviidae;commelinids;Poales;Poaceae;BOP clade;Oryzoideae;Oryzeae;Oryzinae;Oryza;Oryza sativa;Oryza sativa Japonica Group;
5.85793	487	PDA_run3|g30221.t1	-	-	-	-	-	2e-09	-	7e-07	1000218710	30.89	M_bol	Microdochium bolleyi	Eukaryota_NO_Metazoa	196109	;cellular organisms;Eukaryota;Opisthokonta;Fungi;Dikarya;Ascomycota;saccharomyceta;Pezizomycotina;leotiomyceta;sordariomyceta;Sordariomycetes;Xylariomycetidae;Xylariales;Microdochiaceae;Microdochium;Microdochium bolleyi;
5.85793	501	PDA_run3|g31336.t1	-	-	-	-	-	-	2e-14	7e-12	470529233	30.15	Acant	Acanthamoeba castellanii str. Neff	Eukaryota_NO_Metazoa	1257118	;cellular organisms;Eukaryota;Amoebozoa;Discosea;Longamoebia;Centramoebida;Acanthamoebidae;Acanthamoeba;Acanthamoeba castellanii;Acanthamoeba castellanii str. Neff;
5.80914	502	PDA_run3|g7481.t1	-	-	-	-	-	9e-17	-	3e-14	1091739174	39.02	Lacha	Lachancea nothofagi CBS 11611	Eukaryota_NO_Metazoa	1266666	;cellular organisms;Eukaryota;Opisthokonta;Fungi;Dikarya;Ascomycota;saccharomyceta;Saccharomycotina;Saccharomycetes;Saccharomycetales;Saccharomycetaceae;Lachancea;Lachancea nothofagi;Lachancea nothofagi CBS 11611;
5.80914	19	PDA_run3|g23132.t1	-	-	-	-	-	-	9e-07	0.0003	831759992	32.67	Acyto	Acytostelium subglobosum LB1	Eukaryota_NO_Metazoa	1410327	;cellular organisms;Eukaryota;Amoebozoa;Mycetozoa;Dictyosteliida;Acytostelium;Acytostelium subglobosum;Acytostelium subglobosum LB1;
5.70378	500	PDA_run3|g19719.t1	-	2e-16	-	-	-	-	-	6e-14	524136434	29.39	Prevo	Prevotella sp. CAG:1092	Bacteria	1262919	;cellular organisms;Bacteria;FCB group;Bacteroidetes/Chlorobi group;Bacteroidetes;Bacteroidia;Bacteroidales;Prevotellaceae;Prevotella;environmental samples;Prevotella sp. CAG:1092;
5.70378	358	PDA_run3|g20007.t1	-	-	-	-	-	1e-09	-	3e-07	1040528810	32.31	Pseud	Pseudogymnoascus sp. 23342-1-I1	Eukaryota_NO_Metazoa	1524831	;cellular organisms;Eukaryota;Opisthokonta;Fungi;Dikarya;Ascomycota;saccharomyceta;Pezizomycotina;leotiomyceta;sordariomyceta;Leotiomycetes;Leotiomycetes incertae sedis;Pseudeurotiaceae;Pseudogymnoascus;Pseudogymnoascus sp. 23342-1-I1;
5.70378	501	PDA_run3|g22402.t1	-	-	-	-	3e-48	-	-	9e-46	743928717	58.09	P_eup	Populus euphratica	Eukaryota_NO_Metazoa	75702	;cellular organisms;Eukaryota;Viridiplantae;Streptophyta;Streptophytina;Embryophyta;Tracheophyta;Euphyllophyta;Spermatophyta;Magnoliophyta;Mesangiospermae;eudicotyledons;Gunneridae;Pentapetalae;rosids;fabids;Malpighiales;Salicaceae;Saliceae;Populus;Populus euphratica;
5.65499	5	PDA_run3|g20748.t1	-	-	-	-	-	-	7e-09	2e-06	667483329	39.52	A_hyp	Achlya hypogyna	Eukaryota_NO_Metazoa	1202772	;cellular organisms;Eukaryota;Stramenopiles;Oomycetes;Saprolegniales;Saprolegniaceae;Achlya;Achlya hypogyna;
5.52146	500	PDA_run3|g18618.t1	-	-	-	-	-	-	2e-35	5e-33	167393060	42.02	Entam	Entamoeba dispar SAW760	Eukaryota_NO_Metazoa	370354	;cellular organisms;Eukaryota;Amoebozoa;Archamoebae;Entamoebidae;Entamoeba;Entamoeba dispar;Entamoeba dispar SAW760;
5.52146	145	PDA_run3|g12915.t1	-	-	-	-	-	4e-12	-	1e-09	552910486	32.57	Rhizo	Rhizophagus irregularis DAOM 181602	Eukaryota_NO_Metazoa	747089	;cellular organisms;Eukaryota;Opisthokonta;Fungi;Mucoromycota;Glomeromycotina;Glomeromycetes;Glomerales;Glomeraceae;Rhizophagus;Rhizophagus irregularis;Rhizophagus irregularis DAOM 181602;
5.52146	45	PDA_run3|g13619.t1	-	-	-	-	4e-08	-	-	1e-05	545357445	60.53	Cocco	Coccomyxa subellipsoidea C-169	Eukaryota_NO_Metazoa	574566	;cellular organisms;Eukaryota;Viridiplantae;Chlorophyta;Trebouxiophyceae;Trebouxiophyceae incertae sedis;Coccomyxaceae;Coccomyxa;Coccomyxa subellipsoidea;Coccomyxa subellipsoidea C-169;
5.52146	306	PDA_run3|g27003.t1	-	-	-	-	-	-	2e-07	5e-05	855312724	28.57	B_hom	Blastocystis hominis	Eukaryota_NO_Metazoa	12968	;cellular organisms;Eukaryota;Stramenopiles;Blastocystis;Blastocystis hominis;
5.52146	500	PDA_run3|g24624.t1	-	-	-	-	-	-	8e-24	2e-21	829164212	28.05	Tetra	Tetrahymena thermophila SB210	Eukaryota_NO_Metazoa	312017	;cellular organisms;Eukaryota;Alveolata;Ciliophora;Intramacronucleata;Oligohymenophorea;Hymenostomatida;Tetrahymenina;Tetrahymenidae;Tetrahymena;Tetrahymena thermophila;Tetrahymena thermophila SB210;
5.45247	500	PDA_run3|g17655.t1	-	3e-11	-	-	-	-	-	7e-09	973098145	33.09	Syner	Synergistales bacterium 53_16	Bacteria	1635273	;cellular organisms;Bacteria;Synergistetes;Synergistia;Synergistales;unclassified Synergistales;Synergistales bacterium 53_16;
5.29832	500	PDA_run3|g116.t1	-	-	-	-	-	3e-20	-	6e-18	661178204	29.08	Licht	Lichtheimia corymbifera JMRC:FSU:9682	Eukaryota_NO_Metazoa	1263082	;cellular organisms;Eukaryota;Opisthokonta;Fungi;Mucoromycota;Mucoromycotina;Mucorales;Lichtheimiaceae;Lichtheimia;Lichtheimia corymbifera;Lichtheimia corymbifera JMRC:FSU:9682;
5.29832	169	PDA_run3|g544.t1	-	-	-	-	1e-08	-	-	2e-06	700257058	32.32	A_pla	Alisma plantago-aquatica	Eukaryota_NO_Metazoa	15000	;cellular organisms;Eukaryota;Viridiplantae;Streptophyta;Streptophytina;Embryophyta;Tracheophyta;Euphyllophyta;Spermatophyta;Magnoliophyta;Mesangiospermae;Liliopsida;Alismatales;Alismataceae;Alisma;Alisma plantago-aquatica;
5.29832	158	PDA_run3|g4461.t1	-	-	-	-	-	3e-13	-	6e-11	682341589	49.21	Pseud	Pseudogymnoascus sp. VKM F-4513 (FW-928)	Eukaryota_NO_Metazoa	1420907	;cellular organisms;Eukaryota;Opisthokonta;Fungi;Dikarya;Ascomycota;saccharomyceta;Pezizomycotina;leotiomyceta;sordariomyceta;Leotiomycetes;Leotiomycetes incertae sedis;Pseudeurotiaceae;Pseudogymnoascus;Pseudogymnoascus sp. VKM F-4513 (FW-928);
5.29832	501	PDA_run3|g7207.t1	-	-	-	-	-	1e-15	-	2e-13	748487968	30.23	Arthr	Arthrobotrys oligospora ATCC 24927	Eukaryota_NO_Metazoa	756982	;cellular organisms;Eukaryota;Opisthokonta;Fungi;Dikarya;Ascomycota;saccharomyceta;Pezizomycotina;Orbiliomycetes;Orbiliales;Orbiliaceae;Arthrobotrys;Arthrobotrys oligospora;Arthrobotrys oligospora ATCC 24927;
5.29832	56	PDA_run3|g8149.t1	-	-	-	-	-	-	3e-13	6e-11	678306073	28.04	S_lem	Stylonychia lemnae	Eukaryota_NO_Metazoa	5949	;cellular organisms;Eukaryota;Alveolata;Ciliophora;Intramacronucleata;Spirotrichea;Stichotrichia;Sporadotrichida;Oxytrichidae;Stylonychinae;Stylonychia;Stylonychia lemnae;
5.29832	254	PDA_run3|g12370.t1	-	-	-	-	-	1e-08	-	2e-06	1111938565	33.63	Asper	Aspergillus aculeatus ATCC 16872	Eukaryota_NO_Metazoa	690307	;cellular organisms;Eukaryota;Opisthokonta;Fungi;Dikarya;Ascomycota;saccharomyceta;Pezizomycotina;leotiomyceta;Eurotiomycetes;Eurotiomycetidae;Eurotiales;Aspergillaceae;Aspergillus;Aspergillus aculeatus;Aspergillus aculeatus ATCC 16872;
5.29832	1268	PDA_run3|g14517.t1	-	-	-	-	1e-17	-	-	2e-15	302848631	25.87	Volvo	Volvox carteri f. nagariensis	Eukaryota_NO_Metazoa	3068	;cellular organisms;Eukaryota;Viridiplantae;Chlorophyta;Chlorophyceae;Chlamydomonadales;Volvocaceae;Volvox;Volvox carteri;Volvox carteri f. nagariensis;
5.29832	500	PDA_run3|g16964.t1	-	1e-13	-	-	-	-	-	2e-11	499613112	28.08	P_mar	Prochlorococcus marinus	Bacteria	1219	;cellular organisms;Bacteria;Terrabacteria group;Cyanobacteria/Melainabacteria group;Cyanobacteria;Synechococcales;Prochloraceae;Prochlorococcus;Prochlorococcus marinus;
5.29832	364	PDA_run3|g18740.t1	-	-	-	-	-	-	1e-10	2e-08	470379519	34.19	Acant	Acanthamoeba castellanii str. Neff	Eukaryota_NO_Metazoa	1257118	;cellular organisms;Eukaryota;Amoebozoa;Discosea;Longamoebia;Centramoebida;Acanthamoebidae;Acanthamoeba;Acanthamoeba castellanii;Acanthamoeba castellanii str. Neff;
5.29832	17	PDA_run3|g21170.t1	-	-	-	-	-	-	2e-09	4e-07	330790191	27.96	D_pur	Dictyostelium purpureum	Eukaryota_NO_Metazoa	5786	;cellular organisms;Eukaryota;Amoebozoa;Mycetozoa;Dictyosteliida;Dictyostelium;Dictyostelium purpureum;
5.29832	374	PDA_run3|g23073.t1	-	-	-	-	2e-09	-	-	4e-07	571567262	31.03	G_max	Glycine max	Eukaryota_NO_Metazoa	3847	;cellular organisms;Eukaryota;Viridiplantae;Streptophyta;Streptophytina;Embryophyta;Tracheophyta;Euphyllophyta;Spermatophyta;Magnoliophyta;Mesangiospermae;eudicotyledons;Gunneridae;Pentapetalae;rosids;fabids;Fabales;Fabaceae;Papilionoideae;Phaseoleae;Glycine;Soja;Glycine max;
5.29832	687	PDA_run3|g24018.t1	-	-	-	-	-	-	1e-10	2e-08	694537683	64.58	F_alb	Fonticula alba	Eukaryota_NO_Metazoa	691883	;cellular organisms;Eukaryota;Opisthokonta;Nucleariidae and Fonticula group;Fonticula;Fonticula alba;
5.29832	115	PDA_run3|g25495.t1	-	4e-07	-	-	-	-	-	8e-05	655020720	27.81	N_jap	Neptunomonas japonica	Bacteria	417574	;cellular organisms;Bacteria;Proteobacteria;Gammaproteobacteria;Oceanospirillales;Oceanospirillaceae;Neptunomonas;Neptunomonas japonica;
5.29832	147	PDA_run3|g27552.t1	-	-	-	-	3e-09	-	-	6e-07	1035946086	35.51	A_com	Ananas comosus	Eukaryota_NO_Metazoa	4615	;cellular organisms;Eukaryota;Viridiplantae;Streptophyta;Streptophytina;Embryophyta;Tracheophyta;Euphyllophyta;Spermatophyta;Magnoliophyta;Mesangiospermae;Liliopsida;Petrosaviidae;commelinids;Poales;Bromeliaceae;Bromelioideae;Ananas;Ananas comosus;
5.29832	500	PDA_run3|g28763.t1	-	-	-	-	-	-	2e-14	4e-12	528268925	50.7	A_dea	Angomonas deanei	Eukaryota_NO_Metazoa	59799	;cellular organisms;Eukaryota;Euglenozoa;Kinetoplastida;Trypanosomatidae;Strigomonadinae;Angomonas;Angomonas deanei;
5.29832	500	PDA_run3|g30444.t1	-	-	-	-	1e-22	-	-	2e-20	1072943279	57.14	R_sat	Raphanus sativus	Eukaryota_NO_Metazoa	3726	;cellular organisms;Eukaryota;Viridiplantae;Streptophyta;Streptophytina;Embryophyta;Tracheophyta;Euphyllophyta;Spermatophyta;Magnoliophyta;Mesangiospermae;eudicotyledons;Gunneridae;Pentapetalae;rosids;malvids;Brassicales;Brassicaceae;Brassiceae;Raphanus;Raphanus sativus;
5.29832	548	PDA_run3|g3570.t1	-	-	-	-	-	2e-23	-	4e-21	751711637	32.92	Scler	Scleroderma citrinum Foug A	Eukaryota_NO_Metazoa	1036808	;cellular organisms;Eukaryota;Opisthokonta;Fungi;Dikarya;Basidiomycota;Agaricomycotina;Agaricomycetes;Agaricomycetidae;Boletales;Sclerodermatineae;Sclerodermataceae;Scleroderma;Scleroderma citrinum;Scleroderma citrinum Foug A;
5.29832	280	PDA_run3|g13316.t1	-	-	-	-	-	2e-10	-	4e-08	242216186	38.4	Posti	Postia placenta Mad-698-R	Eukaryota_NO_Metazoa	561896	;cellular organisms;Eukaryota;Opisthokonta;Fungi;Dikarya;Basidiomycota;Agaricomycotina;Agaricomycetes;Agaricomycetes incertae sedis;Polyporales;Coriolaceae;Postia;Postia placenta;Postia placenta Mad-698-R;
5.116	500	PDA_run3|g874.t1	-	-	-	-	6e-48	-	-	1e-45	1040877652	35.35	Daucu	Daucus carota subsp. sativus	Eukaryota_NO_Metazoa	79200	;cellular organisms;Eukaryota;Viridiplantae;Streptophyta;Streptophytina;Embryophyta;Tracheophyta;Euphyllophyta;Spermatophyta;Magnoliophyta;Mesangiospermae;eudicotyledons;Gunneridae;Pentapetalae;asterids;campanulids;Apiales;Apiineae;Apiaceae;Apioideae;Scandiceae;Daucinae;Daucus;Daucus sect. Daucus;Daucus carota;Daucus carota subsp. sativus;
5.116	32	PDA_run3|g12697.t1	-	-	-	-	6e-08	-	-	1e-05	971516378	51.02	K_fla	Klebsormidium flaccidum	Eukaryota_NO_Metazoa	3175	;cellular organisms;Eukaryota;Viridiplantae;Streptophyta;Klebsormidiophyceae;Klebsormidiales;Klebsormidiaceae;Klebsormidium;Klebsormidium flaccidum;
5.116	504	PDA_run3|g24993.t1	-	-	-	-	6e-12	-	-	1e-09	1130831972	34.19	C_fol	Cephalotus follicularis	Eukaryota_NO_Metazoa	3775	;cellular organisms;Eukaryota;Viridiplantae;Streptophyta;Streptophytina;Embryophyta;Tracheophyta;Euphyllophyta;Spermatophyta;Magnoliophyta;Mesangiospermae;eudicotyledons;Gunneridae;Pentapetalae;rosids;fabids;Oxalidales;Cephalotaceae;Cephalotus;Cephalotus follicularis;
5.116	501	PDA_run3|g29730.t1	-	-	-	-	-	6e-67	-	1e-64	1062156183	34.02	Crypt	Cryptococcus depauperatus CBS 7855	Eukaryota_NO_Metazoa	1295532	;cellular organisms;Eukaryota;Opisthokonta;Fungi;Dikarya;Basidiomycota;Agaricomycotina;Tremellomycetes;Tremellales;Cryptococcaceae;Cryptococcus;Cryptococcus depauperatus;Cryptococcus depauperatus CBS 7855;
5.07517	502	PDA_run3|g29329.t1	-	-	-	-	-	-	5e-14	8e-12	686632529	29.21	T_gra	Trypanosoma grayi	Eukaryota_NO_Metazoa	71804	;cellular organisms;Eukaryota;Euglenozoa;Kinetoplastida;Trypanosomatidae;Trypanosoma;Trypanosoma with unspecified subgenus;Trypanosoma grayi;
5.01064	501	PDA_run3|g9553.t1	-	-	-	-	-	4e-67	-	6e-65	1062156183	33.5	Crypt	Cryptococcus depauperatus CBS 7855	Eukaryota_NO_Metazoa	1295532	;cellular organisms;Eukaryota;Opisthokonta;Fungi;Dikarya;Basidiomycota;Agaricomycotina;Tremellomycetes;Tremellales;Cryptococcaceae;Cryptococcus;Cryptococcus depauperatus;Cryptococcus depauperatus CBS 7855;
5.01064	501	PDA_run3|g22498.t1	-	-	-	-	-	4e-50	-	6e-48	595500878	36.82	Rhizo	Rhizophagus irregularis DAOM 197198w	Eukaryota_NO_Metazoa	1432141	;cellular organisms;Eukaryota;Opisthokonta;Fungi;Mucoromycota;Glomeromycotina;Glomeromycetes;Glomerales;Glomeraceae;Rhizophagus;Rhizophagus irregularis;Rhizophagus irregularis DAOM 197198w;
5.01064	26	PDA_run3|g27692.t1	-	2e-06	-	-	-	-	-	0.0003	818235302	55.81	candi	candidate division TM6 bacterium GW2011_GWF2_28_16	Bacteria	1619077	;cellular organisms;Bacteria;unclassified Bacteria;Bacteria candidate phyla;Candidatus Dependentiae;unclassified Candidatus Dependentiae;candidate division TM6 bacterium GW2011_GWF2_28_16;
5.01064	234	PDA_run3|g16398.t1	-	-	-	-	-	2e-17	-	3e-15	552932456	25	Rhizo	Rhizophagus irregularis DAOM 181602	Eukaryota_NO_Metazoa	747089	;cellular organisms;Eukaryota;Opisthokonta;Fungi;Mucoromycota;Glomeromycotina;Glomeromycetes;Glomerales;Glomeraceae;Rhizophagus;Rhizophagus irregularis;Rhizophagus irregularis DAOM 181602;
4.96185	1213	PDA_run3|g11376.t1	-	-	-	-	-	-	7e-17	1e-14	298706080	22.45	E_sil	Ectocarpus siliculosus	Eukaryota_NO_Metazoa	2880	;cellular organisms;Eukaryota;Stramenopiles;PX clade;Phaeophyceae;Ectocarpales;Ectocarpaceae;Ectocarpus;Ectocarpus siliculosus;
4.96185	500	PDA_run3|g16865.t1	-	-	-	-	-	7e-67	-	1e-64	1062156183	34.34	Crypt	Cryptococcus depauperatus CBS 7855	Eukaryota_NO_Metazoa	1295532	;cellular organisms;Eukaryota;Opisthokonta;Fungi;Dikarya;Basidiomycota;Agaricomycotina;Tremellomycetes;Tremellales;Cryptococcaceae;Cryptococcus;Cryptococcus depauperatus;Cryptococcus depauperatus CBS 7855;
4.96185	598	PDA_run3|g31062.t1	-	7e-106	-	-	-	-	-	1e-103	518066761	39.09	W_pip	Wolbachia pipientis	Bacteria	955	;cellular organisms;Bacteria;Proteobacteria;Alphaproteobacteria;Rickettsiales;Anaplasmataceae;Wolbachieae;Wolbachia;Wolbachia pipientis;
4.94164	2030	PDA_run3|g1114.t1	-	-	-	-	-	-	5e-24	7e-22	551646009	23.55	Guill	Guillardia theta CCMP2712	Eukaryota_NO_Metazoa	905079	;cellular organisms;Eukaryota;Cryptophyta;Pyrenomonadales;Geminigeraceae;Guillardia;Guillardia theta;Guillardia theta CCMP2712;
4.89285	82	PDA_run3|g23335.t1	-	-	-	-	6e-07	-	-	8e-05	1099132000	41.25	N_cae	Noccaea caerulescens	Eukaryota_NO_Metazoa	107243	;cellular organisms;Eukaryota;Viridiplantae;Streptophyta;Streptophytina;Embryophyta;Tracheophyta;Euphyllophyta;Spermatophyta;Magnoliophyta;Mesangiospermae;eudicotyledons;Gunneridae;Pentapetalae;rosids;malvids;Brassicales;Brassicaceae;Coluteocarpeae;Noccaea;Noccaea caerulescens;
4.82831	253	PDA_run3|g543.t1	-	-	-	-	8e-11	-	-	1e-08	1035946086	31.21	A_com	Ananas comosus	Eukaryota_NO_Metazoa	4615	;cellular organisms;Eukaryota;Viridiplantae;Streptophyta;Streptophytina;Embryophyta;Tracheophyta;Euphyllophyta;Spermatophyta;Magnoliophyta;Mesangiospermae;Liliopsida;Petrosaviidae;commelinids;Poales;Bromeliaceae;Bromelioideae;Ananas;Ananas comosus;
4.82831	591	PDA_run3|g12116.t1	-	8e-15	-	-	-	-	-	1e-12	1104659673	30.63	C_cht	Coleofasciculus chthonoplastes	Bacteria	64178	;cellular organisms;Bacteria;Terrabacteria group;Cyanobacteria/Melainabacteria group;Cyanobacteria;Oscillatoriophycideae;Oscillatoriales;Coleofasciculaceae;Coleofasciculus;Coleofasciculus chthonoplastes;
4.78749	504	PDA_run3|g3767.t1	-	-	-	-	5e-09	-	-	6e-07	242079923	32.77	S_bic	Sorghum bicolor	Eukaryota_NO_Metazoa	4558	;cellular organisms;Eukaryota;Viridiplantae;Streptophyta;Streptophytina;Embryophyta;Tracheophyta;Euphyllophyta;Spermatophyta;Magnoliophyta;Mesangiospermae;Liliopsida;Petrosaviidae;commelinids;Poales;Poaceae;PACMAD clade;Panicoideae;Andropogonodae;Andropogoneae;Sorghinae;Sorghum;Sorghum bicolor;
4.7387	504	PDA_run3|g21641.t1	-	-	-	-	7e-18	-	-	8e-16	1026759361	38.1	March	Marchantia polymorpha subsp. polymorpha	Eukaryota_NO_Metazoa	1480153	;cellular organisms;Eukaryota;Viridiplantae;Streptophyta;Streptophytina;Embryophyta;Marchantiophyta;Marchantiopsida;Marchantiidae;Marchantiales;Marchantiaceae;Marchantia;Marchantia polymorpha;Marchantia polymorpha subsp. polymorpha;
4.60517	500	PDA_run3|g9116.t1	-	-	-	-	-	-	4e-67	4e-65	857972564	44.19	P_bra	Plasmodiophora brassicae	Eukaryota_NO_Metazoa	37360	;cellular organisms;Eukaryota;Rhizaria;Cercozoa;Imbricatea;Plasmodiophorida;Plasmodiophoridae;Plasmodiophora;Plasmodiophora brassicae;
4.60517	500	PDA_run3|g523.t1	-	-	-	-	-	-	4e-30	4e-28	1091424962	45.83	T_foe	Tritrichomonas foetus	Eukaryota_NO_Metazoa	1144522	;cellular organisms;Eukaryota;Parabasalia;Tritrichomonadida;Tritrichomonadidae;Tritrichomonas;Tritrichomonas foetus;
4.60517	164	PDA_run3|g4508.t1	-	-	-	-	-	2e-39	-	2e-37	595490490	32	Rhizo	Rhizophagus irregularis DAOM 197198w	Eukaryota_NO_Metazoa	1432141	;cellular organisms;Eukaryota;Opisthokonta;Fungi;Mucoromycota;Glomeromycotina;Glomeromycetes;Glomerales;Glomeraceae;Rhizophagus;Rhizophagus irregularis;Rhizophagus irregularis DAOM 197198w;
4.60517	500	PDA_run3|g5435.t1	-	-	-	-	-	-	5e-15	5e-13	68062504	51.56	Plasm	Plasmodium berghei ANKA	Eukaryota_NO_Metazoa	5823	;cellular organisms;Eukaryota;Alveolata;Apicomplexa;Aconoidasida;Haemosporida;Plasmodiidae;Plasmodium;Plasmodium (Vinckeia);Plasmodium berghei;Plasmodium berghei ANKA;
4.60517	507	PDA_run3|g7531.t1	-	-	-	-	-	3e-23	-	3e-21	820654886	35	X_den	Xanthophyllomyces dendrorhous	Eukaryota_NO_Metazoa	5421	;cellular organisms;Eukaryota;Opisthokonta;Fungi;Dikarya;Basidiomycota;Agaricomycotina;Tremellomycetes;Cystofilobasidiales;Mrakiaceae;Xanthophyllomyces;Xanthophyllomyces dendrorhous;
4.60517	500	PDA_run3|g9709.t1	-	-	-	-	-	3e-10	-	3e-08	523780235	44.29	Sprag	Spraguea lophii 42_110	Eukaryota_NO_Metazoa	1358809	;cellular organisms;Eukaryota;Opisthokonta;Fungi;Microsporidia;Apansporoblastina;Spraguidae;Spraguea;Spraguea lophii;Spraguea lophii 42_110;
4.60517	500	PDA_run3|g12005.t1	-	-	-	-	3e-10	-	-	3e-08	148910031	27.35	P_sit	Picea sitchensis	Eukaryota_NO_Metazoa	3332	;cellular organisms;Eukaryota;Viridiplantae;Streptophyta;Streptophytina;Embryophyta;Tracheophyta;Euphyllophyta;Spermatophyta;Acrogymnospermae;Pinidae;Pinales;Pinaceae;Picea;Picea sitchensis;
4.60517	231	PDA_run3|g12593.t1	-	-	-	-	-	-	1e-06	0.0001	855312724	29.36	B_hom	Blastocystis hominis	Eukaryota_NO_Metazoa	12968	;cellular organisms;Eukaryota;Stramenopiles;Blastocystis;Blastocystis hominis;
4.60517	506	PDA_run3|g13503.t1	-	1e-17	-	-	-	-	-	1e-15	916704743	28.03	Z_gan	Zooshikella ganghwensis	Bacteria	202772	;cellular organisms;Bacteria;Proteobacteria;Gammaproteobacteria;Oceanospirillales;Hahellaceae;Zooshikella;Zooshikella ganghwensis;
4.60517	194	PDA_run3|g15627.t1	-	-	-	-	-	-	2e-54	2e-52	66813768	44.23	Dicty	Dictyostelium discoideum AX4	Eukaryota_NO_Metazoa	352472	;cellular organisms;Eukaryota;Amoebozoa;Mycetozoa;Dictyosteliida;Dictyostelium;Dictyostelium discoideum;Dictyostelium discoideum AX4;
4.60517	500	PDA_run3|g17616.t1	-	-	-	-	1e-11	-	-	1e-09	971514957	36.96	K_fla	Klebsormidium flaccidum	Eukaryota_NO_Metazoa	3175	;cellular organisms;Eukaryota;Viridiplantae;Streptophyta;Klebsormidiophyceae;Klebsormidiales;Klebsormidiaceae;Klebsormidium;Klebsormidium flaccidum;
4.60517	500	PDA_run3|g17849.t1	-	-	-	-	-	4e-34	-	4e-32	1035376456	42.07	Rhizo	Rhizopogon vinicolor AM-OR11-026	Eukaryota_NO_Metazoa	1314800	;cellular organisms;Eukaryota;Opisthokonta;Fungi;Dikarya;Basidiomycota;Agaricomycotina;Agaricomycetes;Agaricomycetidae;Boletales;Suillineae;Rhizopogonaceae;Rhizopogon;Rhizopogon vinicolor;Rhizopogon vinicolor AM-OR11-026;
4.60517	501	PDA_run3|g17965.t1	-	-	-	-	-	5e-31	-	5e-29	1064990338	77.46	Candi	Candida tanzawaensis NRRL Y-17324	Eukaryota_NO_Metazoa	984487	;cellular organisms;Eukaryota;Opisthokonta;Fungi;Dikarya;Ascomycota;saccharomyceta;Saccharomycotina;Saccharomycetes;Saccharomycetales;Debaryomycetaceae;Candida tanzawaensis clade;[Candida] tanzawaensis;Candida tanzawaensis NRRL Y-17324;
4.60517	1100	PDA_run3|g18658.t1	-	-	-	-	-	-	1e-11	1e-09	123490670	38.78	Trich	Trichomonas vaginalis G3	Eukaryota_NO_Metazoa	412133	;cellular organisms;Eukaryota;Parabasalia;Trichomonadida;Trichomonadidae;Trichomonas;Trichomonas vaginalis;Trichomonas vaginalis G3;
4.60517	503	PDA_run3|g25718.t1	-	-	-	-	-	1e-57	-	1e-55	1001618498	37.22	Gonap	Gonapodya prolifera JEL478	Eukaryota_NO_Metazoa	1344416	;cellular organisms;Eukaryota;Opisthokonta;Fungi;Chytridiomycota;Monoblepharidomycetes;Monoblepharidales;Gonapodyaceae;Gonapodya;Gonapodya prolifera;Gonapodya prolifera JEL478;
4.60517	1471	PDA_run3|g26641.t1	-	-	-	-	-	3e-23	-	3e-21	387766290	37.87	Schiz	Schizosaccharomyces japonicus yFS275	Eukaryota_NO_Metazoa	402676	;cellular organisms;Eukaryota;Opisthokonta;Fungi;Dikarya;Ascomycota;Taphrinomycotina;Schizosaccharomycetes;Schizosaccharomycetales;Schizosaccharomycetaceae;Schizosaccharomyces;Schizosaccharomyces japonicus;Schizosaccharomyces japonicus yFS275;
4.60517	501	PDA_run3|g17381.t1	-	-	-	-	-	-	7e-57	7e-55	397574604	35.21	T_oce	Thalassiosira oceanica	Eukaryota_NO_Metazoa	159749	;cellular organisms;Eukaryota;Stramenopiles;Bacillariophyta;Coscinodiscophyceae;Thalassiosirophycidae;Thalassiosirales;Thalassiosiraceae;Thalassiosira;Thalassiosira oceanica;
4.49981	500	PDA_run3|g18297.t1	-	1e-32	-	-	-	-	-	9e-31	918209932	30.48	L_def	Lysobacter defluvii	Bacteria	391738	;cellular organisms;Bacteria;Proteobacteria;Gammaproteobacteria;Xanthomonadales;Xanthomonadaceae;Lysobacter;Lysobacter defluvii;
4.47164	933	PDA_run3|g4038.t1	-	-	-	-	-	-	8e-27	7e-25	514680479	27.46	S_ros	Salpingoeca rosetta	Eukaryota_NO_Metazoa	946362	;cellular organisms;Eukaryota;Opisthokonta;Choanoflagellida;Craspedida;Salpingoecidae;Salpingoeca;Salpingoeca rosetta;
4.45102	422	PDA_run3|g11890.t1	-	-	-	-	-	7e-75	-	6e-73	595479733	35.31	Rhizo	Rhizophagus irregularis DAOM 197198w	Eukaryota_NO_Metazoa	1432141	;cellular organisms;Eukaryota;Opisthokonta;Fungi;Mucoromycota;Glomeromycotina;Glomeromycetes;Glomerales;Glomeraceae;Rhizophagus;Rhizophagus irregularis;Rhizophagus irregularis DAOM 197198w;
4.42285	500	PDA_run3|g30079.t1	-	-	-	-	-	6e-31	-	5e-29	1037357715	51.33	Hanse	Hanseniaspora valbyensis NRRL Y-1626	Eukaryota_NO_Metazoa	766949	;cellular organisms;Eukaryota;Opisthokonta;Fungi;Dikarya;Ascomycota;saccharomyceta;Saccharomycotina;Saccharomycetes;Saccharomycetales;Saccharomycodaceae;Hanseniaspora;Hanseniaspora valbyensis;Hanseniaspora valbyensis NRRL Y-1626;
4.38203	500	PDA_run3|g4540.t1	-	-	-	-	-	-	1e-69	8e-68	1084839775	37.24	P_gab	Plasmodium gaboni	Eukaryota_NO_Metazoa	647221	;cellular organisms;Eukaryota;Alveolata;Apicomplexa;Aconoidasida;Haemosporida;Plasmodiidae;Plasmodium;Plasmodium (Laverania);Plasmodium gaboni;
4.38203	252	PDA_run3|g6722.t1	-	5e-06	-	-	-	-	-	0.0004	517799817	30.64	R_mar	Rubritalea marina	Bacteria	361055	;cellular organisms;Bacteria;PVC group;Verrucomicrobia;Verrucomicrobiae;Verrucomicrobiales;Rubritaleaceae;Rubritalea;Rubritalea marina;
4.31749	183	PDA_run3|g994.t1	-	-	-	-	-	-	4e-07	3e-05	551666049	50	Guill	Guillardia theta CCMP2712	Eukaryota_NO_Metazoa	905079	;cellular organisms;Eukaryota;Cryptophyta;Pyrenomonadales;Geminigeraceae;Guillardia;Guillardia theta;Guillardia theta CCMP2712;
4.31749	229	PDA_run3|g28846.t1	-	-	-	-	-	-	4e-20	3e-18	1037160710	38.62	Plasm	Plasmodium ovale wallikeri	Eukaryota_NO_Metazoa	864142	;cellular organisms;Eukaryota;Alveolata;Apicomplexa;Aconoidasida;Haemosporida;Plasmodiidae;Plasmodium;Plasmodium (Plasmodium);Plasmodium ovale;Plasmodium ovale wallikeri;
4.31749	515	PDA_run3|g11892.t1	-	-	-	-	-	4e-90	-	3e-88	552918359	41.33	Rhizo	Rhizophagus irregularis DAOM 181602	Eukaryota_NO_Metazoa	747089	;cellular organisms;Eukaryota;Opisthokonta;Fungi;Mucoromycota;Glomeromycotina;Glomeromycetes;Glomerales;Glomeraceae;Rhizophagus;Rhizophagus irregularis;Rhizophagus irregularis DAOM 181602;
4.2485	500	PDA_run3|g2001.t1	-	-	-	-	-	1e-09	-	7e-08	1069583912	30.19	nd	[Candida] auris	Eukaryota_NO_Metazoa	498019	;cellular organisms;Eukaryota;Opisthokonta;Fungi;Dikarya;Ascomycota;saccharomyceta;Saccharomycotina;Saccharomycetes;Saccharomycetales;Metschnikowiaceae;Clavispora;Clavispora/Candida clade;[Candida] auris;
4.2485	500	PDA_run3|g2777.t1	-	-	-	-	-	1e-38	-	7e-37	1026273043	38.81	Mucor	Mucor circinelloides f. lusitanicus CBS 277.49	Eukaryota_NO_Metazoa	747725	;cellular organisms;Eukaryota;Opisthokonta;Fungi;Mucoromycota;Mucoromycotina;Mucorales;Mucorineae;Mucoraceae;Mucor;Mucor circinelloides;Mucor circinelloides f. lusitanicus;Mucor circinelloides f. lusitanicus CBS 277.49;
4.2485	501	PDA_run3|g29548.t1	-	-	-	-	1e-10	-	-	7e-09	661896886	36.59	C_can	Coffea canephora	Eukaryota_NO_Metazoa	49390	;cellular organisms;Eukaryota;Viridiplantae;Streptophyta;Streptophytina;Embryophyta;Tracheophyta;Euphyllophyta;Spermatophyta;Magnoliophyta;Mesangiospermae;eudicotyledons;Gunneridae;Pentapetalae;asterids;lamiids;Gentianales;Rubiaceae;Ixoroideae;Coffeeae;Coffea;Coffea canephora;
4.19971	261	PDA_run3|g575.t1	-	-	-	-	-	-	6e-09	4e-07	401415962	42.35	Leish	Leishmania mexicana MHOM/GT/2001/U1103	Eukaryota_NO_Metazoa	929439	;cellular organisms;Eukaryota;Euglenozoa;Kinetoplastida;Trypanosomatidae;Leishmaniinae;Leishmania;Leishmania;Leishmania mexicana species complex;Leishmania mexicana;Leishmania mexicana MHOM/GT/2001/U1103;
4.19971	500	PDA_run3|g3502.t1	-	-	-	-	-	3e-09	-	2e-07	1045447825	31.9	Kwoni	Kwoniella heveanensis CBS 569	Eukaryota_NO_Metazoa	1296119	;cellular organisms;Eukaryota;Opisthokonta;Fungi;Dikarya;Basidiomycota;Agaricomycotina;Tremellomycetes;Tremellales;Cryptococcaceae;Kwoniella;Kwoniella heveanensis;Kwoniella heveanensis CBS 569;
4.19971	500	PDA_run3|g20340.t1	-	-	-	-	-	-	3e-09	2e-07	551651607	29.63	Guill	Guillardia theta CCMP2712	Eukaryota_NO_Metazoa	905079	;cellular organisms;Eukaryota;Cryptophyta;Pyrenomonadales;Geminigeraceae;Guillardia;Guillardia theta;Guillardia theta CCMP2712;
4.19971	500	PDA_run3|g23014.t1	-	-	-	-	-	-	6e-20	4e-18	955180004	37.02	B_sal	Bodo saltans	Eukaryota_NO_Metazoa	75058	;cellular organisms;Eukaryota;Euglenozoa;Kinetoplastida;Bodonidae;Bodo;Bodo saltans;
4.19971	500	PDA_run3|g23173.t1	-	-	-	-	-	6e-39	-	4e-37	1102164704	34.48	Pichi	Pichia membranifaciens NRRL Y-2026	Eukaryota_NO_Metazoa	763406	;cellular organisms;Eukaryota;Opisthokonta;Fungi;Dikarya;Ascomycota;saccharomyceta;Saccharomycotina;Saccharomycetes;Saccharomycetales;Pichiaceae;Pichia;Pichia membranifaciens;Pichia membranifaciens NRRL Y-2026;
4.19971	500	PDA_run3|g26030.t1	-	3e-14	-	-	-	-	-	2e-12	1101460606	42.31	Gamma	Gammaproteobacteria bacterium MedPE	Bacteria	1860093	;cellular organisms;Bacteria;Proteobacteria;Gammaproteobacteria;unclassified Gammaproteobacteria;unclassified Gammaproteobacteria (miscellaneous);Gammaproteobacteria bacterium MedPE;
4.13517	791	PDA_run3|g17062.t1	-	8e-16	-	-	-	-	-	5e-14	1001687487	31.47	L_int	Leptospira interrogans	Bacteria	173	;cellular organisms;Bacteria;Spirochaetes;Spirochaetia;Leptospirales;Leptospiraceae;Leptospira;Leptospira interrogans;
4.13517	106	PDA_run3|g27559.t1	-	-	-	-	8e-08	-	-	5e-06	1021534007	31.94	A_ipa	Arachis ipaensis	Eukaryota_NO_Metazoa	130454	;cellular organisms;Eukaryota;Viridiplantae;Streptophyta;Streptophytina;Embryophyta;Tracheophyta;Euphyllophyta;Spermatophyta;Magnoliophyta;Mesangiospermae;eudicotyledons;Gunneridae;Pentapetalae;rosids;fabids;Fabales;Fabaceae;Papilionoideae;Dalbergieae;Arachis;Arachis ipaensis;
4.09434	510	PDA_run3|g16493.t1	-	5e-21	-	-	-	-	-	3e-19	655394852	31.34	S_pur	Streptomyces purpureus	Bacteria	1951	;cellular organisms;Bacteria;Terrabacteria group;Actinobacteria;Actinobacteria;Streptomycetales;Streptomycetaceae;Streptomyces;Streptomyces purpureus;
4.09434	381	PDA_run3|g23288.t1	-	-	-	-	5e-10	-	-	3e-08	695058106	31.16	Musa	Musa acuminata subsp. malaccensis	Eukaryota_NO_Metazoa	214687	;cellular organisms;Eukaryota;Viridiplantae;Streptophyta;Streptophytina;Embryophyta;Tracheophyta;Euphyllophyta;Spermatophyta;Magnoliophyta;Mesangiospermae;Liliopsida;Petrosaviidae;commelinids;Zingiberales;Musaceae;Musa;Musa acuminata;Musa acuminata subsp. malaccensis;
4.09434	308	PDA_run3|g26321.t1	-	-	-	-	-	-	1e-06	6e-05	1042752189	25.16	P_con	Paratrypanosoma confusum	Eukaryota_NO_Metazoa	1470209	;cellular organisms;Eukaryota;Euglenozoa;Kinetoplastida;Trypanosomatidae;Paratrypanosoma;Paratrypanosoma confusum;
4.09434	501	PDA_run3|g21957.t1	-	-	-	-	-	-	1e-48	6e-47	923124518	36.97	Theca	Thecamonas trahens ATCC 50062	Eukaryota_NO_Metazoa	461836	;cellular organisms;Eukaryota;Apusozoa;Apusomonadidae;Thecamonas;Thecamonas trahens;Thecamonas trahens ATCC 50062;
4.04555	500	PDA_run3|g5014.t1	-	-	-	-	-	7e-34	-	4e-32	913854652	31.45	P_sor	Puccinia sorghi	Eukaryota_NO_Metazoa	27349	;cellular organisms;Eukaryota;Opisthokonta;Fungi;Dikarya;Basidiomycota;Pucciniomycotina;Pucciniomycetes;Pucciniales;Pucciniaceae;Puccinia;Puccinia sorghi;
3.91202	500	PDA_run3|g2363.t1	-	2e-12	-	-	-	-	-	1e-10	919506164	30.06	S_aur	Streptomyces aureofaciens	Bacteria	1894	;cellular organisms;Bacteria;Terrabacteria group;Actinobacteria;Actinobacteria;Streptomycetales;Streptomycetaceae;Streptomyces;Streptomyces aureofaciens;
3.91202	505	PDA_run3|g3108.t1	-	-	-	-	-	-	2e-12	1e-10	157876453	33.62	Leish	Leishmania major strain Friedlin	Eukaryota_NO_Metazoa	347515	;cellular organisms;Eukaryota;Euglenozoa;Kinetoplastida;Trypanosomatidae;Leishmaniinae;Leishmania;Leishmania;Leishmania major species complex;Leishmania major;Leishmania major strain Friedlin;
3.91202	501	PDA_run3|g3809.t1	-	-	-	-	-	2e-12	-	1e-10	527296908	37.9	Fomit	Fomitopsis pinicola FP-58527 SS1	Eukaryota_NO_Metazoa	743788	;cellular organisms;Eukaryota;Opisthokonta;Fungi;Dikarya;Basidiomycota;Agaricomycotina;Agaricomycetes;Agaricomycetes incertae sedis;Polyporales;Fomitopsidaceae;Fomitopsis;Fomitopsis pinicola;Fomitopsis pinicola FP-58527 SS1;
3.91202	5	PDA_run3|g5437.t1	-	-	-	-	-	1e-05	-	0.0005	751017862	43.28	Gymno	Gymnopus luxurians FD-317 M1	Eukaryota_NO_Metazoa	944289	;cellular organisms;Eukaryota;Opisthokonta;Fungi;Dikarya;Basidiomycota;Agaricomycotina;Agaricomycetes;Agaricomycetidae;Agaricales;Omphalotaceae;Gymnopus;Gymnopus luxurians;Gymnopus luxurians FD-317 M1;
3.91202	500	PDA_run3|g8429.t1	-	-	-	-	4e-17	-	-	2e-15	242068713	29.59	S_bic	Sorghum bicolor	Eukaryota_NO_Metazoa	4558	;cellular organisms;Eukaryota;Viridiplantae;Streptophyta;Streptophytina;Embryophyta;Tracheophyta;Euphyllophyta;Spermatophyta;Magnoliophyta;Mesangiospermae;Liliopsida;Petrosaviidae;commelinids;Poales;Poaceae;PACMAD clade;Panicoideae;Andropogonodae;Andropogoneae;Sorghinae;Sorghum;Sorghum bicolor;
3.91202	165	PDA_run3|g8759.t1	-	-	-	-	2e-07	-	-	1e-05	944231042	35.79	S_ita	Setaria italica	Eukaryota_NO_Metazoa	4555	;cellular organisms;Eukaryota;Viridiplantae;Streptophyta;Streptophytina;Embryophyta;Tracheophyta;Euphyllophyta;Spermatophyta;Magnoliophyta;Mesangiospermae;Liliopsida;Petrosaviidae;commelinids;Poales;Poaceae;PACMAD clade;Panicoideae;Panicodae;Paniceae;Cenchrinae;Setaria;Setaria italica;
3.91202	500	PDA_run3|g10269.t1	-	-	-	-	-	4e-14	-	2e-12	384500853	53.01	Rhizo	Rhizopus delemar RA 99-880	Eukaryota_NO_Metazoa	246409	;cellular organisms;Eukaryota;Opisthokonta;Fungi;Mucoromycota;Mucoromycotina;Mucorales;Mucorineae;Rhizopodaceae;Rhizopus;Rhizopus delemar;Rhizopus delemar RA 99-880;
3.91202	20	PDA_run3|g10548.t1	-	-	-	-	-	2e-07	-	1e-05	915147791	40.54	E_xen	Exophiala xenobiotica	Eukaryota_NO_Metazoa	348802	;cellular organisms;Eukaryota;Opisthokonta;Fungi;Dikarya;Ascomycota;saccharomyceta;Pezizomycotina;leotiomyceta;Eurotiomycetes;Chaetothyriomycetidae;Chaetothyriales;Herpotrichiellaceae;Exophiala;Exophiala xenobiotica;
3.91202	518	PDA_run3|g11965.t1	-	4e-17	-	-	-	-	-	2e-15	916704743	28.72	Z_gan	Zooshikella ganghwensis	Bacteria	202772	;cellular organisms;Bacteria;Proteobacteria;Gammaproteobacteria;Oceanospirillales;Hahellaceae;Zooshikella;Zooshikella ganghwensis;
3.91202	1726	PDA_run3|g14899.t1	-	-	-	-	-	-	2e-27	1e-25	237840079	29.37	Toxop	Toxoplasma gondii ME49	Eukaryota_NO_Metazoa	508771	;cellular organisms;Eukaryota;Alveolata;Apicomplexa;Conoidasida;Coccidia;Eucoccidiorida;Eimeriorina;Sarcocystidae;Toxoplasma;Toxoplasma gondii;Toxoplasma gondii ME49;
3.91202	66	PDA_run3|g16131.t1	-	-	-	-	8e-08	-	-	4e-06	700256996	28.16	I_jap	Iris japonica	Eukaryota_NO_Metazoa	203638	;cellular organisms;Eukaryota;Viridiplantae;Streptophyta;Streptophytina;Embryophyta;Tracheophyta;Euphyllophyta;Spermatophyta;Magnoliophyta;Mesangiospermae;Liliopsida;Petrosaviidae;Asparagales;Iridaceae;Iris;Iris japonica;
3.91202	500	PDA_run3|g16268.t1	-	4e-14	-	-	-	-	-	2e-12	738273715	28.34	M_jan	Marinobacterium jannaschii	Bacteria	64970	;cellular organisms;Bacteria;Proteobacteria;Gammaproteobacteria;Oceanospirillales;Oceanospirillaceae;Marinobacterium;Marinobacterium jannaschii;
3.91202	501	PDA_run3|g16299.t1	-	-	-	-	-	-	4e-65	2e-63	145536305	53.37	Param	Paramecium tetraurelia strain d4-2	Eukaryota_NO_Metazoa	412030	;cellular organisms;Eukaryota;Alveolata;Ciliophora;Intramacronucleata;Oligohymenophorea;Peniculida;Parameciidae;Paramecium;Paramecium tetraurelia;Paramecium tetraurelia strain d4-2;
3.91202	518	PDA_run3|g21303.t1	-	2e-15	-	-	-	-	-	1e-13	763039660	25.48	Brady	Bradyrhizobiaceae bacterium SG-6C	Bacteria	709797	;cellular organisms;Bacteria;Proteobacteria;Alphaproteobacteria;Rhizobiales;Bradyrhizobiaceae;unclassified Bradyrhizobiaceae;Bradyrhizobiaceae bacterium SG-6C;
3.91202	1850	PDA_run3|g21756.t1	-	4e-26	-	-	-	-	-	2e-24	653242802	59.18	P_mar	Pontibacillus marinus	Bacteria	273164	;cellular organisms;Bacteria;Terrabacteria group;Firmicutes;Bacilli;Bacillales;Bacillaceae;Pontibacillus;Pontibacillus marinus;
3.91202	15	PDA_run3|g28245.t1	-	-	-	-	-	6e-07	-	3e-05	552921062	48.84	Rhizo	Rhizophagus irregularis DAOM 181602	Eukaryota_NO_Metazoa	747089	;cellular organisms;Eukaryota;Opisthokonta;Fungi;Mucoromycota;Glomeromycotina;Glomeromycetes;Glomerales;Glomeraceae;Rhizophagus;Rhizophagus irregularis;Rhizophagus irregularis DAOM 181602;
3.80666	500	PDA_run3|g27014.t1	-	-	-	-	-	2e-12	-	9e-11	1025687199	30.86	Cordy	Cordyceps confragosa RCEF 1005	Eukaryota_NO_Metazoa	1081108	;cellular organisms;Eukaryota;Opisthokonta;Fungi;Dikarya;Ascomycota;saccharomyceta;Pezizomycotina;leotiomyceta;sordariomyceta;Sordariomycetes;Hypocreomycetidae;Hypocreales;Cordycipitaceae;Cordyceps;Cordyceps confragosa;Cordyceps confragosa RCEF 1005;
3.80666	501	PDA_run3|g13107.t1	-	-	-	-	-	2e-60	-	9e-59	799347003	35.34	Crypt	Cryptococcus neoformans var. grubii H99	Eukaryota_NO_Metazoa	235443	;cellular organisms;Eukaryota;Opisthokonta;Fungi;Dikarya;Basidiomycota;Agaricomycotina;Tremellomycetes;Tremellales;Cryptococcaceae;Cryptococcus;Cryptococcus neoformans species complex;Cryptococcus neoformans;Cryptococcus neoformans var. grubii;Cryptococcus neoformans var. grubii H99;
3.75787	20	PDA_run3|g3808.t1	-	-	-	-	-	-	7e-06	0.0003	159107469	43.86	Giard	Giardia lamblia ATCC 50803	Eukaryota_NO_Metazoa	184922	;cellular organisms;Eukaryota;Fornicata;Diplomonadida;Hexamitidae;Giardiinae;Giardia;Giardia intestinalis;Giardia lamblia ATCC 50803;
3.75787	500	PDA_run3|g11845.t1	-	-	-	-	-	7e-19	-	3e-17	754402678	47.57	W_cif	Wickerhamomyces ciferrii	Eukaryota_NO_Metazoa	1041607	;cellular organisms;Eukaryota;Opisthokonta;Fungi;Dikarya;Ascomycota;saccharomyceta;Saccharomycotina;Saccharomycetes;Saccharomycetales;Phaffomycetaceae;Wickerhamomyces;Wickerhamomyces ciferrii;
3.75787	500	PDA_run3|g12527.t1	-	-	-	-	-	-	7e-09	3e-07	831790079	53.06	Acyto	Acytostelium subglobosum LB1	Eukaryota_NO_Metazoa	1410327	;cellular organisms;Eukaryota;Amoebozoa;Mycetozoa;Dictyosteliida;Acytostelium;Acytostelium subglobosum;Acytostelium subglobosum LB1;
3.75787	20	PDA_run3|g19099.t1	-	-	-	-	-	-	7e-07	3e-05	678318274	60.47	S_lem	Stylonychia lemnae	Eukaryota_NO_Metazoa	5949	;cellular organisms;Eukaryota;Alveolata;Ciliophora;Intramacronucleata;Spirotrichea;Stichotrichia;Sporadotrichida;Oxytrichidae;Stylonychinae;Stylonychia;Stylonychia lemnae;
3.75787	82	PDA_run3|g24726.t1	-	7e-07	-	-	-	-	-	3e-05	501449780	61.36	Candi	Candidatus Amoebophilus asiaticus	Bacteria	281120	;cellular organisms;Bacteria;FCB group;Bacteroidetes/Chlorobi group;Bacteroidetes;Cytophagia;Cytophagales;Amoebophilaceae;Candidatus Amoebophilus;Candidatus Amoebophilus asiaticus;
3.68888	501	PDA_run3|g1847.t1	-	-	-	-	5e-13	-	-	2e-11	502103248	24.62	C_ari	Cicer arietinum	Eukaryota_NO_Metazoa	3827	;cellular organisms;Eukaryota;Viridiplantae;Streptophyta;Streptophytina;Embryophyta;Tracheophyta;Euphyllophyta;Spermatophyta;Magnoliophyta;Mesangiospermae;eudicotyledons;Gunneridae;Pentapetalae;rosids;fabids;Fabales;Fabaceae;Papilionoideae;Cicereae;Cicer;Cicer arietinum;
3.68888	19	PDA_run3|g13805.t1	-	-	-	-	-	-	2e-06	8e-05	678318274	64.86	S_lem	Stylonychia lemnae	Eukaryota_NO_Metazoa	5949	;cellular organisms;Eukaryota;Alveolata;Ciliophora;Intramacronucleata;Spirotrichea;Stichotrichia;Sporadotrichida;Oxytrichidae;Stylonychinae;Stylonychia;Stylonychia lemnae;
3.68888	503	PDA_run3|g17091.t1	-	-	-	-	5e-15	-	-	2e-13	721671277	34.38	B_dis	Brachypodium distachyon	Eukaryota_NO_Metazoa	15368	;cellular organisms;Eukaryota;Viridiplantae;Streptophyta;Streptophytina;Embryophyta;Tracheophyta;Euphyllophyta;Spermatophyta;Magnoliophyta;Mesangiospermae;Liliopsida;Petrosaviidae;commelinids;Poales;Poaceae;BOP clade;Pooideae;Brachypodieae;Brachypodium;Brachypodium distachyon;
3.68888	500	PDA_run3|g349.t1	-	-	-	-	-	-	2e-13	8e-12	955172630	21.39	B_sal	Bodo saltans	Eukaryota_NO_Metazoa	75058	;cellular organisms;Eukaryota;Euglenozoa;Kinetoplastida;Bodonidae;Bodo;Bodo saltans;
3.68888	119	PDA_run3|g1979.t1	-	-	-	-	-	-	2e-14	8e-13	1134876705	44.44	S_coe	Stentor coeruleus	Eukaryota_NO_Metazoa	5963	;cellular organisms;Eukaryota;Alveolata;Ciliophora;Postciliodesmatophora;Heterotrichea;Heterotrichida;Stentoridae;Stentor;Stentor coeruleus;
3.68888	504	PDA_run3|g8809.t1	-	-	-	-	2e-48	-	-	8e-47	159490395	54.23	C_rei	Chlamydomonas reinhardtii	Eukaryota_NO_Metazoa	3055	;cellular organisms;Eukaryota;Viridiplantae;Chlorophyta;Chlorophyceae;Chlamydomonadales;Chlamydomonadaceae;Chlamydomonas;Chlamydomonas reinhardtii;
3.68888	500	PDA_run3|g16609.t1	-	-	-	-	5e-134	-	-	2e-132	302765258	51.39	S_moe	Selaginella moellendorffii	Eukaryota_NO_Metazoa	88036	;cellular organisms;Eukaryota;Viridiplantae;Streptophyta;Streptophytina;Embryophyta;Tracheophyta;Lycopodiidae;Selaginellales;Selaginellaceae;Selaginella;Selaginella moellendorffii;
3.50656	443	PDA_run3|g16847.t1	-	-	-	-	-	6e-10	-	2e-08	1028904241	41.33	Stago	Stagonospora sp. SRC1lsM3a	Eukaryota_NO_Metazoa	765868	;cellular organisms;Eukaryota;Opisthokonta;Fungi;Dikarya;Ascomycota;saccharomyceta;Pezizomycotina;leotiomyceta;dothideomyceta;Dothideomycetes;Pleosporomycetidae;Pleosporales;Massarineae;Massarinaceae;Stagonospora;Stagonospora sp. SRC1lsM3a;
3.50656	86	PDA_run3|g17794.t1	-	-	-	-	6e-09	-	-	2e-07	1099073859	27.69	N_cae	Noccaea caerulescens	Eukaryota_NO_Metazoa	107243	;cellular organisms;Eukaryota;Viridiplantae;Streptophyta;Streptophytina;Embryophyta;Tracheophyta;Euphyllophyta;Spermatophyta;Magnoliophyta;Mesangiospermae;eudicotyledons;Gunneridae;Pentapetalae;rosids;malvids;Brassicales;Brassicaceae;Coluteocarpeae;Noccaea;Noccaea caerulescens;
3.50656	27	PDA_run3|g19558.t1	-	6e-07	-	-	-	-	-	2e-05	494009241	25.22	P_mic	Prevotella micans	Bacteria	189723	;cellular organisms;Bacteria;FCB group;Bacteroidetes/Chlorobi group;Bacteroidetes;Bacteroidia;Bacteroidales;Prevotellaceae;Prevotella;Prevotella micans;
3.50656	500	PDA_run3|g21505.t1	-	-	-	-	-	-	9e-09	3e-07	831790079	53.06	Acyto	Acytostelium subglobosum LB1	Eukaryota_NO_Metazoa	1410327	;cellular organisms;Eukaryota;Amoebozoa;Mycetozoa;Dictyosteliida;Acytostelium;Acytostelium subglobosum;Acytostelium subglobosum LB1;
3.50656	523	PDA_run3|g27119.t1	-	-	-	-	-	6e-12	-	2e-10	751677718	27.38	Seren	Serendipita vermifera MAFF 305830	Eukaryota_NO_Metazoa	933852	;cellular organisms;Eukaryota;Opisthokonta;Fungi;Dikarya;Basidiomycota;Agaricomycotina;Agaricomycetes;Agaricomycetes incertae sedis;Sebacinales;Serendipitaceae;Serendipita;Serendipita vermifera;Serendipita vermifera MAFF 305830;
3.50656	500	PDA_run3|g1398.t1	-	-	-	-	-	3e-64	-	1e-62	1062156183	36.46	Crypt	Cryptococcus depauperatus CBS 7855	Eukaryota_NO_Metazoa	1295532	;cellular organisms;Eukaryota;Opisthokonta;Fungi;Dikarya;Basidiomycota;Agaricomycotina;Tremellomycetes;Tremellales;Cryptococcaceae;Cryptococcus;Cryptococcus depauperatus;Cryptococcus depauperatus CBS 7855;
3.50656	500	PDA_run3|g15743.t1	-	-	-	-	3e-81	-	-	1e-79	926779052	40.1	M_neg	Monoraphidium neglectum	Eukaryota_NO_Metazoa	145388	;cellular organisms;Eukaryota;Viridiplantae;Chlorophyta;Chlorophyceae;Sphaeropleales;Selenastraceae;Monoraphidium;Monoraphidium neglectum;
3.4012	500	PDA_run3|g12153.t1	-	-	-	-	-	1e-79	-	3e-78	1043301098	43.85	C_cuc	Choanephora cucurbitarum	Eukaryota_NO_Metazoa	101091	;cellular organisms;Eukaryota;Opisthokonta;Fungi;Mucoromycota;Mucoromycotina;Mucorales;Mucorineae;Choanephoraceae;Choanephoroideae;Choanephora;Choanephora cucurbitarum;
3.4012	507	PDA_run3|g6931.t1	-	-	-	-	1e-17	-	-	3e-16	113120269	47.42	V_sti	Vasconcellea stipulata	Eukaryota_NO_Metazoa	262694	;cellular organisms;Eukaryota;Viridiplantae;Streptophyta;Streptophytina;Embryophyta;Tracheophyta;Euphyllophyta;Spermatophyta;Magnoliophyta;Mesangiospermae;eudicotyledons;Gunneridae;Pentapetalae;rosids;malvids;Brassicales;Caricaceae;Vasconcellea;Vasconcellea stipulata;
3.4012	500	PDA_run3|g13654.t1	-	-	-	-	-	2e-41	-	6e-40	1046766785	78.02	Lepid	Lepidopterella palustris CBS 459.81	Eukaryota_NO_Metazoa	1314670	;cellular organisms;Eukaryota;Opisthokonta;Fungi;Dikarya;Ascomycota;saccharomyceta;Pezizomycotina;leotiomyceta;dothideomyceta;Dothideomycetes;Pleosporomycetidae;Mytilinidiales;Argynnaceae;Lepidopterella;Lepidopterella palustris;Lepidopterella palustris CBS 459.81;
3.4012	501	PDA_run3|g17571.t1	-	-	-	-	-	1e-40	-	3e-39	646284763	34.1	Botry	Botryobasidium botryosum FD-172 SS1	Eukaryota_NO_Metazoa	930990	;cellular organisms;Eukaryota;Opisthokonta;Fungi;Dikarya;Basidiomycota;Agaricomycotina;Agaricomycetes;Agaricomycetes incertae sedis;Cantharellales;Botryobasidiaceae;Botryobasidium;Botryobasidium botryosum;Botryobasidium botryosum FD-172 SS1;
3.4012	4	PDA_run3|g21702.t1	-	-	-	-	2e-05	-	-	0.0006	922393557	32.85	M_tru	Medicago truncatula	Eukaryota_NO_Metazoa	3880	;cellular organisms;Eukaryota;Viridiplantae;Streptophyta;Streptophytina;Embryophyta;Tracheophyta;Euphyllophyta;Spermatophyta;Magnoliophyta;Mesangiospermae;eudicotyledons;Gunneridae;Pentapetalae;rosids;fabids;Fabales;Fabaceae;Papilionoideae;Trifolieae;Medicago;Medicago truncatula;
3.4012	501	PDA_run3|g24170.t1	-	-	-	-	2e-21	-	-	6e-20	1021553440	31.64	A_ipa	Arachis ipaensis	Eukaryota_NO_Metazoa	130454	;cellular organisms;Eukaryota;Viridiplantae;Streptophyta;Streptophytina;Embryophyta;Tracheophyta;Euphyllophyta;Spermatophyta;Magnoliophyta;Mesangiospermae;eudicotyledons;Gunneridae;Pentapetalae;rosids;fabids;Fabales;Fabaceae;Papilionoideae;Dalbergieae;Arachis;Arachis ipaensis;
3.4012	34	PDA_run3|g29136.t1	-	-	-	-	-	-	3e-06	9e-05	829168353	32.26	Tetra	Tetrahymena thermophila SB210	Eukaryota_NO_Metazoa	312017	;cellular organisms;Eukaryota;Alveolata;Ciliophora;Intramacronucleata;Oligohymenophorea;Hymenostomatida;Tetrahymenina;Tetrahymenidae;Tetrahymena;Tetrahymena thermophila;Tetrahymena thermophila SB210;
3.4012	691	PDA_run3|g5451.t1	-	-	-	-	-	2e-11	-	6e-10	666431199	54.22	Asper	Aspergillus fumigatus var. RP-2014	Eukaryota_NO_Metazoa	1476192	;cellular organisms;Eukaryota;Opisthokonta;Fungi;Dikarya;Ascomycota;saccharomyceta;Pezizomycotina;leotiomyceta;Eurotiomycetes;Eurotiomycetidae;Eurotiales;Aspergillaceae;Aspergillus;Aspergillus fumigatus;Aspergillus fumigatus var. RP-2014;
3.4012	28	PDA_run3|g13546.t1	-	-	-	-	-	-	1e-06	3e-05	672299329	44.83	Toxop	Toxoplasma gondii RUB	Eukaryota_NO_Metazoa	935652	;cellular organisms;Eukaryota;Alveolata;Apicomplexa;Conoidasida;Coccidia;Eucoccidiorida;Eimeriorina;Sarcocystidae;Toxoplasma;Toxoplasma gondii;Toxoplasma gondii RUB;
3.4012	501	PDA_run3|g20739.t1	-	-	-	-	-	-	2e-26	6e-25	910760515	27.47	Perki	Perkinsela sp. CCAP 1560/4	Eukaryota_NO_Metazoa	1314962	;cellular organisms;Eukaryota;Euglenozoa;Kinetoplastida;unclassified Kinetoplastida;Perkinsela;Perkinsela sp. CCAP 1560/4;
3.4012	502	PDA_run3|g22659.t1	-	-	-	-	-	-	1e-09	3e-08	470518261	41.67	Acant	Acanthamoeba castellanii str. Neff	Eukaryota_NO_Metazoa	1257118	;cellular organisms;Eukaryota;Amoebozoa;Discosea;Longamoebia;Centramoebida;Acanthamoebidae;Acanthamoeba;Acanthamoeba castellanii;Acanthamoeba castellanii str. Neff;
3.4012	119	PDA_run3|g26198.t1	-	-	-	-	1e-06	-	-	3e-05	1099118219	40.28	N_cae	Noccaea caerulescens	Eukaryota_NO_Metazoa	107243	;cellular organisms;Eukaryota;Viridiplantae;Streptophyta;Streptophytina;Embryophyta;Tracheophyta;Euphyllophyta;Spermatophyta;Magnoliophyta;Mesangiospermae;eudicotyledons;Gunneridae;Pentapetalae;rosids;malvids;Brassicales;Brassicaceae;Coluteocarpeae;Noccaea;Noccaea caerulescens;
3.4012	502	PDA_run3|g26418.t1	-	-	-	-	-	-	1e-13	3e-12	873240574	32.89	Vitre	Vitrella brassicaformis CCMP3155	Eukaryota_NO_Metazoa	1169540	;cellular organisms;Eukaryota;Alveolata;Chromerida;Vitrella;Vitrella brassicaformis;Vitrella brassicaformis CCMP3155;
3.4012	500	PDA_run3|g21920.t1	-	-	-	-	-	1e-84	-	3e-83	998526625	42.33	D_fab	Debaryomyces fabryi	Eukaryota_NO_Metazoa	58627	;cellular organisms;Eukaryota;Opisthokonta;Fungi;Dikarya;Ascomycota;saccharomyceta;Saccharomycotina;Saccharomycetes;Saccharomycetales;Debaryomycetaceae;Debaryomyces;Debaryomyces fabryi;
3.4012	500	PDA_run3|g24819.t1	-	-	-	-	-	2e-68	-	6e-67	1062156183	33.86	Crypt	Cryptococcus depauperatus CBS 7855	Eukaryota_NO_Metazoa	1295532	;cellular organisms;Eukaryota;Opisthokonta;Fungi;Dikarya;Basidiomycota;Agaricomycotina;Tremellomycetes;Tremellales;Cryptococcaceae;Cryptococcus;Cryptococcus depauperatus;Cryptococcus depauperatus CBS 7855;
3.35241	501	PDA_run3|g4090.t1	-	-	-	-	-	7e-17	-	2e-15	1000778739	35.03	Conid	Conidiobolus coronatus NRRL 28638	Eukaryota_NO_Metazoa	796925	;cellular organisms;Eukaryota;Opisthokonta;Fungi;Zoopagomycota;Entomophthoromycotina;Entomophthoromycetes;Entomophthorales;Ancylistaceae;Conidiobolus;Conidiobolus coronatus;Conidiobolus coronatus NRRL 28638;
3.35241	500	PDA_run3|g17566.t1	-	-	-	-	-	-	7e-20	2e-18	123476782	40.3	Trich	Trichomonas vaginalis G3	Eukaryota_NO_Metazoa	412133	;cellular organisms;Eukaryota;Parabasalia;Trichomonadida;Trichomonadidae;Trichomonas;Trichomonas vaginalis;Trichomonas vaginalis G3;
3.35241	501	PDA_run3|g24515.t1	-	-	-	-	-	7e-10	-	2e-08	646287061	33.02	Botry	Botryobasidium botryosum FD-172 SS1	Eukaryota_NO_Metazoa	930990	;cellular organisms;Eukaryota;Opisthokonta;Fungi;Dikarya;Basidiomycota;Agaricomycotina;Agaricomycetes;Agaricomycetes incertae sedis;Cantharellales;Botryobasidiaceae;Botryobasidium;Botryobasidium botryosum;Botryobasidium botryosum FD-172 SS1;
3.28341	652	PDA_run3|g15181.t1	-	-	-	-	-	-	3e-07	8e-06	514695559	38.96	S_ros	Salpingoeca rosetta	Eukaryota_NO_Metazoa	946362	;cellular organisms;Eukaryota;Opisthokonta;Choanoflagellida;Craspedida;Salpingoecidae;Salpingoeca;Salpingoeca rosetta;
3.28341	501	PDA_run3|g16439.t1	-	-	-	-	-	-	3e-21	8e-20	123407171	30.55	Trich	Trichomonas vaginalis G3	Eukaryota_NO_Metazoa	412133	;cellular organisms;Eukaryota;Parabasalia;Trichomonadida;Trichomonadidae;Trichomonas;Trichomonas vaginalis;Trichomonas vaginalis G3;
3.21888	501	PDA_run3|g7667.t1	-	-	-	-	8e-62	-	-	2e-60	296089684	35.39	V_vin	Vitis vinifera	Eukaryota_NO_Metazoa	29760	;cellular organisms;Eukaryota;Viridiplantae;Streptophyta;Streptophytina;Embryophyta;Tracheophyta;Euphyllophyta;Spermatophyta;Magnoliophyta;Mesangiospermae;eudicotyledons;Gunneridae;Pentapetalae;rosids;rosids incertae sedis;Vitales;Vitaceae;Vitis;Vitis vinifera;
3.21888	500	PDA_run3|g11692.t1	-	-	-	-	2e-31	-	-	5e-30	1040871327	45.67	Daucu	Daucus carota subsp. sativus	Eukaryota_NO_Metazoa	79200	;cellular organisms;Eukaryota;Viridiplantae;Streptophyta;Streptophytina;Embryophyta;Tracheophyta;Euphyllophyta;Spermatophyta;Magnoliophyta;Mesangiospermae;eudicotyledons;Gunneridae;Pentapetalae;asterids;campanulids;Apiales;Apiineae;Apiaceae;Apioideae;Scandiceae;Daucinae;Daucus;Daucus sect. Daucus;Daucus carota;Daucus carota subsp. sativus;
3.21888	503	PDA_run3|g5607.t1	-	-	-	-	4e-13	-	-	1e-11	700257058	27.06	A_pla	Alisma plantago-aquatica	Eukaryota_NO_Metazoa	15000	;cellular organisms;Eukaryota;Viridiplantae;Streptophyta;Streptophytina;Embryophyta;Tracheophyta;Euphyllophyta;Spermatophyta;Magnoliophyta;Mesangiospermae;Liliopsida;Alismatales;Alismataceae;Alisma;Alisma plantago-aquatica;
3.21888	111	PDA_run3|g7377.t1	-	4e-12	-	-	-	-	-	1e-10	1089025600	26.56	H_alb	Haloactinobacterium album	Bacteria	648782	;cellular organisms;Bacteria;Terrabacteria group;Actinobacteria;Actinobacteria;Micrococcales;Ruaniaceae;Haloactinobacterium;Haloactinobacterium album;
3.21888	271	PDA_run3|g7724.t1	-	-	-	-	4e-11	-	-	1e-09	1137192290	40.16	C_oli	Corchorus olitorius	Eukaryota_NO_Metazoa	93759	;cellular organisms;Eukaryota;Viridiplantae;Streptophyta;Streptophytina;Embryophyta;Tracheophyta;Euphyllophyta;Spermatophyta;Magnoliophyta;Mesangiospermae;eudicotyledons;Gunneridae;Pentapetalae;rosids;malvids;Malvales;Malvaceae;Grewioideae;Apeibeae;Corchorus;Corchorus olitorius;
3.21888	5	PDA_run3|g8634.t1	-	-	-	-	-	2e-10	-	5e-09	672822462	31.36	Morti	Mortierella verticillata NRRL 6337	Eukaryota_NO_Metazoa	1069443	;cellular organisms;Eukaryota;Opisthokonta;Fungi;Mucoromycota;Mortierellomycotina;Mortierellales;Mortierellaceae;Mortierella;Mortierella verticillata;Mortierella verticillata NRRL 6337;
3.21888	500	PDA_run3|g12312.t1	-	-	-	-	-	-	8e-23	2e-21	123446233	33.15	Trich	Trichomonas vaginalis G3	Eukaryota_NO_Metazoa	412133	;cellular organisms;Eukaryota;Parabasalia;Trichomonadida;Trichomonadidae;Trichomonas;Trichomonas vaginalis;Trichomonas vaginalis G3;
3.21888	500	PDA_run3|g24949.t1	-	-	-	-	-	-	2e-22	5e-21	672186648	34.98	Plasm	Plasmodium inui San Antonio 1	Eukaryota_NO_Metazoa	1237626	;cellular organisms;Eukaryota;Alveolata;Apicomplexa;Aconoidasida;Haemosporida;Plasmodiidae;Plasmodium;Plasmodium (Plasmodium);Plasmodium inui;Plasmodium inui San Antonio 1;
3.21888	501	PDA_run3|g25760.t1	-	-	-	-	-	-	8e-11	2e-09	224012763	38.96	Thala	Thalassiosira pseudonana CCMP1335	Eukaryota_NO_Metazoa	296543	;cellular organisms;Eukaryota;Stramenopiles;Bacillariophyta;Coscinodiscophyceae;Thalassiosirophycidae;Thalassiosirales;Thalassiosiraceae;Thalassiosira;Thalassiosira pseudonana;Thalassiosira pseudonana CCMP1335;
3.21888	39	PDA_run3|g27019.t1	-	-	-	-	-	8e-07	-	2e-05	459367309	33.61	Candi	Candida maltosa Xu316	Eukaryota_NO_Metazoa	1245528	;cellular organisms;Eukaryota;Opisthokonta;Fungi;Dikarya;Ascomycota;saccharomyceta;Saccharomycotina;Saccharomycetes;Saccharomycetales;Debaryomycetaceae;Candida/Lodderomyces clade;Candida;Candida maltosa;Candida maltosa Xu316;
3.21888	152	PDA_run3|g29935.t1	-	-	-	-	-	8e-25	-	2e-23	595481362	35.21	Rhizo	Rhizophagus irregularis DAOM 197198w	Eukaryota_NO_Metazoa	1432141	;cellular organisms;Eukaryota;Opisthokonta;Fungi;Mucoromycota;Glomeromycotina;Glomeromycetes;Glomerales;Glomeraceae;Rhizophagus;Rhizophagus irregularis;Rhizophagus irregularis DAOM 197198w;
3.21888	16	PDA_run3|g30375.t1	-	8e-08	-	-	-	-	-	2e-06	929035566	28.4	P_fus	Pseudomonas fuscovaginae	Bacteria	50340	;cellular organisms;Bacteria;Proteobacteria;Gammaproteobacteria;Pseudomonadales;Pseudomonadaceae;Pseudomonas;Pseudomonas syringae group;Pseudomonas fuscovaginae;
3.21888	399	PDA_run3|g30503.t1	-	-	-	-	-	-	4e-09	1e-07	669152872	28.57	Sapro	Saprolegnia diclina VS20	Eukaryota_NO_Metazoa	1156394	;cellular organisms;Eukaryota;Stramenopiles;Oomycetes;Saprolegniales;Saprolegniaceae;Saprolegnia;Saprolegnia diclina;Saprolegnia diclina VS20;
3.14988	502	PDA_run3|g10173.t1	-	-	-	-	-	-	3e-12	7e-11	669152872	27.7	Sapro	Saprolegnia diclina VS20	Eukaryota_NO_Metazoa	1156394	;cellular organisms;Eukaryota;Stramenopiles;Oomycetes;Saprolegniales;Saprolegniaceae;Saprolegnia;Saprolegnia diclina;Saprolegnia diclina VS20;
3.14988	15	PDA_run3|g25505.t1	-	-	-	-	-	3e-05	-	0.0007	630020448	33.06	Pesta	Pestalotiopsis fici W106-1	Eukaryota_NO_Metazoa	1229662	;cellular organisms;Eukaryota;Opisthokonta;Fungi;Dikarya;Ascomycota;saccharomyceta;Pezizomycotina;leotiomyceta;sordariomyceta;Sordariomycetes;Xylariomycetidae;Xylariales;Sporocadaceae;Pestalotiopsis;Pestalotiopsis fici;Pestalotiopsis fici W106-1;
2.99573	500	PDA_run3|g2331.t1	-	-	-	-	-	1e-128	-	2e-127	302306347	51.27	Eremo	Eremothecium gossypii ATCC 10895	Eukaryota_NO_Metazoa	284811	;cellular organisms;Eukaryota;Opisthokonta;Fungi;Dikarya;Ascomycota;saccharomyceta;Saccharomycotina;Saccharomycetes;Saccharomycetales;Saccharomycetaceae;Eremothecium;Eremothecium gossypii;Eremothecium gossypii ATCC 10895;
2.99573	500	PDA_run3|g7018.t1	-	-	-	-	-	2e-24	-	4e-23	1026265919	31.58	Mucor	Mucor circinelloides f. lusitanicus CBS 277.49	Eukaryota_NO_Metazoa	747725	;cellular organisms;Eukaryota;Opisthokonta;Fungi;Mucoromycota;Mucoromycotina;Mucorales;Mucorineae;Mucoraceae;Mucor;Mucor circinelloides;Mucor circinelloides f. lusitanicus;Mucor circinelloides f. lusitanicus CBS 277.49;
2.99573	500	PDA_run3|g1959.t1	-	-	-	-	-	-	1e-11	2e-10	1129211161	27.84	S_mic	Symbiodinium microadriaticum	Eukaryota_NO_Metazoa	2951	;cellular organisms;Eukaryota;Alveolata;Dinophyceae;Suessiales;Symbiodiniaceae;Symbiodinium;Symbiodinium microadriaticum;
2.99573	6	PDA_run3|g4546.t1	-	-	-	-	-	-	1e-05	0.0002	551560643	27.47	Emili	Emiliania huxleyi CCMP1516	Eukaryota_NO_Metazoa	280463	;cellular organisms;Eukaryota;Haptophyceae;Isochrysidales;Noelaerhabdaceae;Emiliania;Emiliania huxleyi;Emiliania huxleyi CCMP1516;
2.99573	500	PDA_run3|g4859.t1	-	-	-	-	-	3e-09	-	6e-08	918823593	42.65	Aureo	Aureobasidium namibiae CBS 147.97	Eukaryota_NO_Metazoa	1043004	;cellular organisms;Eukaryota;Opisthokonta;Fungi;Dikarya;Ascomycota;saccharomyceta;Pezizomycotina;leotiomyceta;dothideomyceta;Dothideomycetes;Dothideomycetidae;Dothideales;Aureobasidiaceae;Aureobasidium;Aureobasidium namibiae;Aureobasidium namibiae CBS 147.97;
2.99573	317	PDA_run3|g10289.t1	-	-	-	-	-	1e-11	-	2e-10	672824583	42.03	Morti	Mortierella verticillata NRRL 6337	Eukaryota_NO_Metazoa	1069443	;cellular organisms;Eukaryota;Opisthokonta;Fungi;Mucoromycota;Mortierellomycotina;Mortierellales;Mortierellaceae;Mortierella;Mortierella verticillata;Mortierella verticillata NRRL 6337;
2.99573	501	PDA_run3|g10774.t1	-	-	-	-	-	2e-07	-	4e-06	1101781499	61.54	Crypt	Cryptococcus amylolentus CBS 6039	Eukaryota_NO_Metazoa	1295533	;cellular organisms;Eukaryota;Opisthokonta;Fungi;Dikarya;Basidiomycota;Agaricomycotina;Tremellomycetes;Tremellales;Cryptococcaceae;Cryptococcus;Cryptococcus amylolentus;Cryptococcus amylolentus CBS 6039;
2.99573	501	PDA_run3|g15732.t1	-	-	-	-	-	1e-14	-	2e-13	1029186620	39.23	Pyren	Pyrenochaeta sp. DS3sAY3a	Eukaryota_NO_Metazoa	765867	;cellular organisms;Eukaryota;Opisthokonta;Fungi;Dikarya;Ascomycota;saccharomyceta;Pezizomycotina;leotiomyceta;dothideomyceta;Dothideomycetes;Pleosporomycetidae;Pleosporales;Pleosporineae;Cucurbitariaceae;Pyrenochaeta;Pyrenochaeta sp. DS3sAY3a;
2.99573	97	PDA_run3|g17149.t1	-	-	-	-	-	-	1e-07	2e-06	1129211161	27.54	S_mic	Symbiodinium microadriaticum	Eukaryota_NO_Metazoa	2951	;cellular organisms;Eukaryota;Alveolata;Dinophyceae;Suessiales;Symbiodiniaceae;Symbiodinium;Symbiodinium microadriaticum;
2.99573	500	PDA_run3|g17834.t1	-	-	-	-	-	1e-09	-	2e-08	734656561	31.25	Metar	Metarhizium album ARSEF 1941	Eukaryota_NO_Metazoa	1081103	;cellular organisms;Eukaryota;Opisthokonta;Fungi;Dikarya;Ascomycota;saccharomyceta;Pezizomycotina;leotiomyceta;sordariomyceta;Sordariomycetes;Hypocreomycetidae;Hypocreales;Clavicipitaceae;Metarhizium;Metarhizium album;Metarhizium album ARSEF 1941;
2.99573	500	PDA_run3|g23161.t1	-	-	-	-	-	2e-09	-	4e-08	1111945904	34.74	Asper	Aspergillus aculeatus ATCC 16872	Eukaryota_NO_Metazoa	690307	;cellular organisms;Eukaryota;Opisthokonta;Fungi;Dikarya;Ascomycota;saccharomyceta;Pezizomycotina;leotiomyceta;Eurotiomycetes;Eurotiomycetidae;Eurotiales;Aspergillaceae;Aspergillus;Aspergillus aculeatus;Aspergillus aculeatus ATCC 16872;
2.99573	500	PDA_run3|g24612.t1	-	-	-	-	-	5e-15	-	1e-13	1034733693	55.26	Pucci	Puccinia triticina 1-1 BBBD Race 1	Eukaryota_NO_Metazoa	630390	;cellular organisms;Eukaryota;Opisthokonta;Fungi;Dikarya;Basidiomycota;Pucciniomycotina;Pucciniomycetes;Pucciniales;Pucciniaceae;Puccinia;Puccinia triticina;Puccinia triticina 1-1 BBBD Race 1;
2.99573	120	PDA_run3|g26834.t1	-	1e-10	-	-	-	-	-	2e-09	516251245	51.25	F_con	Fortiea contorta	Bacteria	1892405	;cellular organisms;Bacteria;Terrabacteria group;Cyanobacteria/Melainabacteria group;Cyanobacteria;Nostocales;Fortieaceae;Fortiea;Fortiea contorta;
2.99573	502	PDA_run3|g28384.t1	-	-	-	-	3e-09	-	-	6e-08	1052206168	47.3	P_dac	Phoenix dactylifera	Eukaryota_NO_Metazoa	42345	;cellular organisms;Eukaryota;Viridiplantae;Streptophyta;Streptophytina;Embryophyta;Tracheophyta;Euphyllophyta;Spermatophyta;Magnoliophyta;Mesangiospermae;Liliopsida;Petrosaviidae;commelinids;Arecales;Arecaceae;Coryphoideae;Phoeniceae;Phoenix;Phoenix dactylifera;
2.99573	710	PDA_run3|g29096.t1	-	-	-	-	3e-25	-	-	6e-24	326491397	33.48	Horde	Hordeum vulgare subsp. vulgare	Eukaryota_NO_Metazoa	112509	;cellular organisms;Eukaryota;Viridiplantae;Streptophyta;Streptophytina;Embryophyta;Tracheophyta;Euphyllophyta;Spermatophyta;Magnoliophyta;Mesangiospermae;Liliopsida;Petrosaviidae;commelinids;Poales;Poaceae;BOP clade;Pooideae;Triticodae;Triticeae;Hordeinae;Hordeum;Hordeum vulgare;Hordeum vulgare subsp. vulgare;
2.99573	502	PDA_run3|g30372.t1	-	-	-	-	-	3e-09	-	6e-08	523780235	44.78	Sprag	Spraguea lophii 42_110	Eukaryota_NO_Metazoa	1358809	;cellular organisms;Eukaryota;Opisthokonta;Fungi;Microsporidia;Apansporoblastina;Spraguidae;Spraguea;Spraguea lophii;Spraguea lophii 42_110;
2.99573	504	PDA_run3|g31446.t1	-	2e-09	-	-	-	-	-	4e-08	502673778	38.1	P_sta	Pirellula staleyi	Bacteria	125	;cellular organisms;Bacteria;PVC group;Planctomycetes;Planctomycetia;Planctomycetales;Planctomycetaceae;Pirellula;Pirellula staleyi;
2.99573	500	PDA_run3|g31636.t1	-	-	-	-	-	-	4e-08	8e-07	669138466	32.04	Sapro	Saprolegnia diclina VS20	Eukaryota_NO_Metazoa	1156394	;cellular organisms;Eukaryota;Stramenopiles;Oomycetes;Saprolegniales;Saprolegniaceae;Saprolegnia;Saprolegnia diclina;Saprolegnia diclina VS20;
2.99573	501	PDA_run3|g1567.t1	-	-	-	-	-	2e-60	-	4e-59	799347003	36.09	Crypt	Cryptococcus neoformans var. grubii H99	Eukaryota_NO_Metazoa	235443	;cellular organisms;Eukaryota;Opisthokonta;Fungi;Dikarya;Basidiomycota;Agaricomycotina;Tremellomycetes;Tremellales;Cryptococcaceae;Cryptococcus;Cryptococcus neoformans species complex;Cryptococcus neoformans;Cryptococcus neoformans var. grubii;Cryptococcus neoformans var. grubii H99;
2.99573	502	PDA_run3|g5434.t1	-	-	-	-	1e-65	-	-	2e-64	302799320	34.03	S_moe	Selaginella moellendorffii	Eukaryota_NO_Metazoa	88036	;cellular organisms;Eukaryota;Viridiplantae;Streptophyta;Streptophytina;Embryophyta;Tracheophyta;Lycopodiidae;Selaginellales;Selaginellaceae;Selaginella;Selaginella moellendorffii;
2.99573	2476	PDA_run3|g10441.t1	-	-	-	-	-	-	2e-30	4e-29	551643271	24.66	Guill	Guillardia theta CCMP2712	Eukaryota_NO_Metazoa	905079	;cellular organisms;Eukaryota;Cryptophyta;Pyrenomonadales;Geminigeraceae;Guillardia;Guillardia theta;Guillardia theta CCMP2712;
2.99573	500	PDA_run3|g16201.t1	-	5e-37	-	-	-	-	-	1e-35	1068517941	29.03	Salin	Salinivibrio sp. DV	Bacteria	1892894	;cellular organisms;Bacteria;Proteobacteria;Gammaproteobacteria;Vibrionales;Vibrionaceae;Salinivibrio;Salinivibrio sp. DV;
2.89037	194	PDA_run3|g17702.t1	-	-	-	-	-	-	5e-09	9e-08	224012763	37.18	Thala	Thalassiosira pseudonana CCMP1335	Eukaryota_NO_Metazoa	296543	;cellular organisms;Eukaryota;Stramenopiles;Bacillariophyta;Coscinodiscophyceae;Thalassiosirophycidae;Thalassiosirales;Thalassiosiraceae;Thalassiosira;Thalassiosira pseudonana;Thalassiosira pseudonana CCMP1335;
2.8622	501	PDA_run3|g11260.t1	-	-	-	-	-	4e-14	-	7e-13	1102298756	37.04	Babje	Babjeviella inositovora NRRL Y-12698	Eukaryota_NO_Metazoa	984486	;cellular organisms;Eukaryota;Opisthokonta;Fungi;Dikarya;Ascomycota;saccharomyceta;Saccharomycotina;Saccharomycetes;Saccharomycetales;Debaryomycetaceae;Babjeviella;Babjeviella inositovora;Babjeviella inositovora NRRL Y-12698;
2.81341	507	PDA_run3|g4649.t1	-	-	-	-	3e-09	-	-	5e-08	700257048	30.86	Cerat	Ceratophyllum platyacanthum subsp. oryzetorum	Eukaryota_NO_Metazoa	1560471	;cellular organisms;Eukaryota;Viridiplantae;Streptophyta;Streptophytina;Embryophyta;Tracheophyta;Euphyllophyta;Spermatophyta;Magnoliophyta;Mesangiospermae;Ceratophyllales;Ceratophyllaceae;Ceratophyllum;Ceratophyllum platyacanthum;Ceratophyllum platyacanthum subsp. oryzetorum;
2.81341	131	PDA_run3|g13614.t1	-	-	-	-	-	3e-12	-	5e-11	595479454	44.76	Rhizo	Rhizophagus irregularis DAOM 197198w	Eukaryota_NO_Metazoa	1432141	;cellular organisms;Eukaryota;Opisthokonta;Fungi;Mucoromycota;Glomeromycotina;Glomeromycetes;Glomerales;Glomeraceae;Rhizophagus;Rhizophagus irregularis;Rhizophagus irregularis DAOM 197198w;
2.81341	11	PDA_run3|g17743.t1	-	-	-	-	-	3e-05	-	0.0005	1101780547	33.78	Crypt	Cryptococcus amylolentus CBS 6039	Eukaryota_NO_Metazoa	1295533	;cellular organisms;Eukaryota;Opisthokonta;Fungi;Dikarya;Basidiomycota;Agaricomycotina;Tremellomycetes;Tremellales;Cryptococcaceae;Cryptococcus;Cryptococcus amylolentus;Cryptococcus amylolentus CBS 6039;
2.81341	625	PDA_run3|g20711.t1	-	-	-	-	-	6e-11	-	1e-09	387766290	30.9	Schiz	Schizosaccharomyces japonicus yFS275	Eukaryota_NO_Metazoa	402676	;cellular organisms;Eukaryota;Opisthokonta;Fungi;Dikarya;Ascomycota;Taphrinomycotina;Schizosaccharomycetes;Schizosaccharomycetales;Schizosaccharomycetaceae;Schizosaccharomyces;Schizosaccharomyces japonicus;Schizosaccharomyces japonicus yFS275;
2.81341	500	PDA_run3|g22551.t1	-	-	-	-	6e-12	-	-	1e-10	747086392	28.35	S_ind	Sesamum indicum	Eukaryota_NO_Metazoa	4182	;cellular organisms;Eukaryota;Viridiplantae;Streptophyta;Streptophytina;Embryophyta;Tracheophyta;Euphyllophyta;Spermatophyta;Magnoliophyta;Mesangiospermae;eudicotyledons;Gunneridae;Pentapetalae;asterids;lamiids;Lamiales;Pedaliaceae;Sesamum;Sesamum indicum;
2.81341	501	PDA_run3|g25208.t1	-	-	-	-	-	-	3e-14	5e-13	873240574	36.03	Vitre	Vitrella brassicaformis CCMP3155	Eukaryota_NO_Metazoa	1169540	;cellular organisms;Eukaryota;Alveolata;Chromerida;Vitrella;Vitrella brassicaformis;Vitrella brassicaformis CCMP3155;
2.81341	51	PDA_run3|g27632.t1	-	-	-	-	-	-	6e-13	1e-11	118346753	22.73	Tetra	Tetrahymena thermophila SB210	Eukaryota_NO_Metazoa	312017	;cellular organisms;Eukaryota;Alveolata;Ciliophora;Intramacronucleata;Oligohymenophorea;Hymenostomatida;Tetrahymenina;Tetrahymenidae;Tetrahymena;Tetrahymena thermophila;Tetrahymena thermophila SB210;
2.70805	500	PDA_run3|g5511.t1	-	-	-	-	-	2e-12	-	3e-11	646310270	27.05	Pleur	Pleurotus ostreatus PC15	Eukaryota_NO_Metazoa	1137138	;cellular organisms;Eukaryota;Opisthokonta;Fungi;Dikarya;Basidiomycota;Agaricomycotina;Agaricomycetes;Agaricomycetidae;Agaricales;Pleurotaceae;Pleurotus;Pleurotus ostreatus;Pleurotus ostreatus PC15;
2.70805	500	PDA_run3|g9501.t1	-	-	-	-	2e-24	-	-	3e-23	302796125	29.39	S_moe	Selaginella moellendorffii	Eukaryota_NO_Metazoa	88036	;cellular organisms;Eukaryota;Viridiplantae;Streptophyta;Streptophytina;Embryophyta;Tracheophyta;Lycopodiidae;Selaginellales;Selaginellaceae;Selaginella;Selaginella moellendorffii;
2.70805	503	PDA_run3|g9941.t1	-	-	-	-	2e-09	-	-	3e-08	302840884	29.66	Volvo	Volvox carteri f. nagariensis	Eukaryota_NO_Metazoa	3068	;cellular organisms;Eukaryota;Viridiplantae;Chlorophyta;Chlorophyceae;Chlamydomonadales;Volvocaceae;Volvox;Volvox carteri;Volvox carteri f. nagariensis;
2.70805	83	PDA_run3|g21232.t1	-	-	-	-	-	2e-06	-	3e-05	949389689	32.98	R_nec	Rosellinia necatrix	Eukaryota_NO_Metazoa	77044	;cellular organisms;Eukaryota;Opisthokonta;Fungi;Dikarya;Ascomycota;saccharomyceta;Pezizomycotina;leotiomyceta;sordariomyceta;Sordariomycetes;Xylariomycetidae;Xylariales;Xylariaceae;Rosellinia;Rosellinia necatrix;
2.70805	500	PDA_run3|g29890.t1	-	-	-	-	-	6e-15	-	9e-14	403216457	33.33	Kazac	Kazachstania naganishii CBS 8797	Eukaryota_NO_Metazoa	1071383	;cellular organisms;Eukaryota;Opisthokonta;Fungi;Dikarya;Ascomycota;saccharomyceta;Saccharomycotina;Saccharomycetes;Saccharomycetales;Saccharomycetaceae;Kazachstania;Kazachstania naganishii;Kazachstania naganishii CBS 8797;
2.70805	501	PDA_run3|g7401.t1	-	-	-	-	-	-	2e-66	3e-65	1084839775	35.54	P_gab	Plasmodium gaboni	Eukaryota_NO_Metazoa	647221	;cellular organisms;Eukaryota;Alveolata;Apicomplexa;Aconoidasida;Haemosporida;Plasmodiidae;Plasmodium;Plasmodium (Laverania);Plasmodium gaboni;
2.59027	500	PDA_run3|g10629.t1	-	-	-	-	-	6e-64	-	8e-63	1062156183	33.6	Crypt	Cryptococcus depauperatus CBS 7855	Eukaryota_NO_Metazoa	1295532	;cellular organisms;Eukaryota;Opisthokonta;Fungi;Dikarya;Basidiomycota;Agaricomycotina;Tremellomycetes;Tremellales;Cryptococcaceae;Cryptococcus;Cryptococcus depauperatus;Cryptococcus depauperatus CBS 7855;
2.59027	501	PDA_run3|g25418.t1	-	-	-	-	-	6e-79	-	8e-78	1062156183	36.69	Crypt	Cryptococcus depauperatus CBS 7855	Eukaryota_NO_Metazoa	1295532	;cellular organisms;Eukaryota;Opisthokonta;Fungi;Dikarya;Basidiomycota;Agaricomycotina;Tremellomycetes;Tremellales;Cryptococcaceae;Cryptococcus;Cryptococcus depauperatus;Cryptococcus depauperatus CBS 7855;
2.59027	11	PDA_run3|g16552.t1	-	-	-	-	-	-	3e-07	4e-06	145538660	30.3	Param	Paramecium tetraurelia strain d4-2	Eukaryota_NO_Metazoa	412030	;cellular organisms;Eukaryota;Alveolata;Ciliophora;Intramacronucleata;Oligohymenophorea;Peniculida;Parameciidae;Paramecium;Paramecium tetraurelia;Paramecium tetraurelia strain d4-2;
2.59027	501	PDA_run3|g26077.t1	-	-	-	-	3e-15	-	-	4e-14	1035954156	36.55	A_com	Ananas comosus	Eukaryota_NO_Metazoa	4615	;cellular organisms;Eukaryota;Viridiplantae;Streptophyta;Streptophytina;Embryophyta;Tracheophyta;Euphyllophyta;Spermatophyta;Magnoliophyta;Mesangiospermae;Liliopsida;Petrosaviidae;commelinids;Poales;Bromeliaceae;Bromelioideae;Ananas;Ananas comosus;
2.59027	2	PDA_run3|g28366.t1	-	-	-	-	-	-	3e-05	0.0004	514700786	21.92	S_ros	Salpingoeca rosetta	Eukaryota_NO_Metazoa	946362	;cellular organisms;Eukaryota;Opisthokonta;Choanoflagellida;Craspedida;Salpingoecidae;Salpingoeca;Salpingoeca rosetta;
2.59027	500	PDA_run3|g31086.t1	-	-	-	-	-	6e-12	-	8e-11	1103341888	28.66	R_ves	Rhizopogon vesiculosus	Eukaryota_NO_Metazoa	180088	;cellular organisms;Eukaryota;Opisthokonta;Fungi;Dikarya;Basidiomycota;Agaricomycotina;Agaricomycetes;Agaricomycetidae;Boletales;Suillineae;Rhizopogonaceae;Rhizopogon;Rhizopogon vesiculosus;
2.59027	504	PDA_run3|g12582.t1	-	-	-	3e-33	-	-	-	4e-32	228861649	31.76	Eupro	Euproctis pseudoconspersa nucleopolyhedrovirus	Viruses	307467	;Viruses;dsDNA viruses, no RNA stage;Baculoviridae;Alphabaculovirus;Euproctis pseudoconspersa nucleopolyhedrovirus;
2.5539	500	PDA_run3|g7709.t1	-	7e-11	-	-	-	-	-	9e-10	729032271	35.78	Geoba	Geobacter sp. OR-1	Bacteria	1266765	;cellular organisms;Bacteria;Proteobacteria;delta/epsilon subdivisions;Deltaproteobacteria;Desulfuromonadales;Geobacteraceae;Geobacter;Geobacter sp. OR-1;
2.5539	17	PDA_run3|g12813.t1	-	-	-	-	7e-06	-	-	9e-05	700257032	36.11	D_opp	Dioscorea oppositifolia	Eukaryota_NO_Metazoa	569628	;cellular organisms;Eukaryota;Viridiplantae;Streptophyta;Streptophytina;Embryophyta;Tracheophyta;Euphyllophyta;Spermatophyta;Magnoliophyta;Mesangiospermae;Liliopsida;Petrosaviidae;Dioscoreales;Dioscoreaceae;Dioscorea;Dioscorea oppositifolia;
2.52573	263	PDA_run3|g2087.t1	-	4e-11	-	-	-	-	-	5e-10	820796659	41.35	K_jej	Kordia jejudonensis	Bacteria	1348245	;cellular organisms;Bacteria;FCB group;Bacteroidetes/Chlorobi group;Bacteroidetes;Flavobacteriia;Flavobacteriales;Flavobacteriaceae;Kordia;Kordia jejudonensis;
2.52573	500	PDA_run3|g9105.t1	-	4e-06	-	-	-	-	-	5e-05	254871283	30.51	B_the	Bifidobacterium thermacidophilum	Bacteria	246618	;cellular organisms;Bacteria;Terrabacteria group;Actinobacteria;Actinobacteria;Bifidobacteriales;Bifidobacteriaceae;Bifidobacterium;Bifidobacterium thermacidophilum;
2.52573	500	PDA_run3|g13355.t1	-	8e-23	-	-	-	-	-	1e-21	503452335	48.78	F_taf	Fluviicola taffensis	Bacteria	191579	;cellular organisms;Bacteria;FCB group;Bacteroidetes/Chlorobi group;Bacteroidetes;Flavobacteriia;Flavobacteriales;Crocinitomicaceae;Fluviicola;Fluviicola taffensis;
2.52573	500	PDA_run3|g20497.t1	-	-	-	-	-	-	4e-27	5e-26	1134866072	43.75	S_coe	Stentor coeruleus	Eukaryota_NO_Metazoa	5963	;cellular organisms;Eukaryota;Alveolata;Ciliophora;Postciliodesmatophora;Heterotrichea;Heterotrichida;Stentoridae;Stentor;Stentor coeruleus;
2.52573	500	PDA_run3|g27310.t1	-	-	-	-	-	4e-31	-	5e-30	1063247221	50.88	Lipom	Lipomyces starkeyi NRRL Y-11557	Eukaryota_NO_Metazoa	675824	;cellular organisms;Eukaryota;Opisthokonta;Fungi;Dikarya;Ascomycota;saccharomyceta;Saccharomycotina;Saccharomycetes;Saccharomycetales;Lipomycetaceae;Lipomyces;Lipomyces starkeyi;Lipomyces starkeyi NRRL Y-11557;
2.52573	44	PDA_run3|g29944.t1	-	-	-	-	8e-06	-	-	0.0001	670360133	63.41	Z_may	Zea mays	Eukaryota_NO_Metazoa	4577	;cellular organisms;Eukaryota;Viridiplantae;Streptophyta;Streptophytina;Embryophyta;Tracheophyta;Euphyllophyta;Spermatophyta;Magnoliophyta;Mesangiospermae;Liliopsida;Petrosaviidae;commelinids;Poales;Poaceae;PACMAD clade;Panicoideae;Andropogonodae;Andropogoneae;Tripsacinae;Zea;Zea mays;
2.52573	508	PDA_run3|g16147.t1	-	-	-	-	4e-16	-	-	5e-15	1068084237	38.27	L_ele	Luzula elegans	Eukaryota_NO_Metazoa	223690	;cellular organisms;Eukaryota;Viridiplantae;Streptophyta;Streptophytina;Embryophyta;Tracheophyta;Euphyllophyta;Spermatophyta;Magnoliophyta;Mesangiospermae;Liliopsida;Petrosaviidae;commelinids;Poales;Juncaceae;Luzula;Luzula elegans;
2.52573	503	PDA_run3|g28826.t1	-	-	-	-	-	-	8e-16	1e-14	873240574	38.93	Vitre	Vitrella brassicaformis CCMP3155	Eukaryota_NO_Metazoa	1169540	;cellular organisms;Eukaryota;Alveolata;Chromerida;Vitrella;Vitrella brassicaformis;Vitrella brassicaformis CCMP3155;
2.48491	500	PDA_run3|g1757.t1	-	-	-	-	5e-50	-	-	6e-49	1012182650	35.45	A_dur	Arachis duranensis	Eukaryota_NO_Metazoa	130453	;cellular organisms;Eukaryota;Viridiplantae;Streptophyta;Streptophytina;Embryophyta;Tracheophyta;Euphyllophyta;Spermatophyta;Magnoliophyta;Mesangiospermae;eudicotyledons;Gunneridae;Pentapetalae;rosids;fabids;Fabales;Fabaceae;Papilionoideae;Dalbergieae;Arachis;Arachis duranensis;
2.48491	500	PDA_run3|g5545.t1	-	-	-	-	-	-	5e-19	6e-18	514655737	48.15	S_ros	Salpingoeca rosetta	Eukaryota_NO_Metazoa	946362	;cellular organisms;Eukaryota;Opisthokonta;Choanoflagellida;Craspedida;Salpingoecidae;Salpingoeca;Salpingoeca rosetta;
2.48491	655	PDA_run3|g15057.t1	-	-	-	-	5e-19	-	-	6e-18	950956735	25.2	Vigna	Vigna radiata var. radiata	Eukaryota_NO_Metazoa	3916	;cellular organisms;Eukaryota;Viridiplantae;Streptophyta;Streptophytina;Embryophyta;Tracheophyta;Euphyllophyta;Spermatophyta;Magnoliophyta;Mesangiospermae;eudicotyledons;Gunneridae;Pentapetalae;rosids;fabids;Fabales;Fabaceae;Papilionoideae;Phaseoleae;Vigna;Vigna radiata;Vigna radiata var. radiata;
2.48491	504	PDA_run3|g28484.t1	-	5e-23	-	-	-	-	-	6e-22	524651394	70.49	Firmi	Firmicutes bacterium CAG:341	Bacteria	1263019	;cellular organisms;Bacteria;Terrabacteria group;Firmicutes;environmental samples;Firmicutes bacterium CAG:341;
2.45674	2094	PDA_run3|g26640.t1	-	-	-	-	-	-	6e-28	7e-27	551646009	23.01	Guill	Guillardia theta CCMP2712	Eukaryota_NO_Metazoa	905079	;cellular organisms;Eukaryota;Cryptophyta;Pyrenomonadales;Geminigeraceae;Guillardia;Guillardia theta;Guillardia theta CCMP2712;
2.45674	501	PDA_run3|g28640.t1	-	-	-	-	-	6e-56	-	7e-55	807753193	35.96	F_rad	Fibroporia radiculosa	Eukaryota_NO_Metazoa	599839	;cellular organisms;Eukaryota;Opisthokonta;Fungi;Dikarya;Basidiomycota;Agaricomycotina;Agaricomycetes;Agaricomycetes incertae sedis;Polyporales;Polyporaceae;Fibroporia;Fibroporia radiculosa;
2.43612	500	PDA_run3|g31327.t1	-	-	-	-	-	-	7e-11	8e-10	83715961	29.28	B_cab	Babesia caballi	Eukaryota_NO_Metazoa	5871	;cellular organisms;Eukaryota;Alveolata;Apicomplexa;Aconoidasida;Piroplasmida;Babesiidae;Babesia;Babesia caballi;
2.43612	520	PDA_run3|g27469.t1	-	-	-	-	-	7e-95	-	8e-94	595479454	35.7	Rhizo	Rhizophagus irregularis DAOM 197198w	Eukaryota_NO_Metazoa	1432141	;cellular organisms;Eukaryota;Opisthokonta;Fungi;Mucoromycota;Glomeromycotina;Glomeromycetes;Glomerales;Glomeraceae;Rhizophagus;Rhizophagus irregularis;Rhizophagus irregularis DAOM 197198w;
2.42037	500	PDA_run3|g2012.t1	-	-	-	-	-	8e-10	-	9e-09	759289593	40.87	P_ame	Phialophora americana	Eukaryota_NO_Metazoa	5601	;cellular organisms;Eukaryota;Opisthokonta;Fungi;Dikarya;Ascomycota;saccharomyceta;Pezizomycotina;leotiomyceta;Eurotiomycetes;Chaetothyriomycetidae;Chaetothyriales;Herpotrichiellaceae;Phialophora;Phialophora americana;
2.40795	31	PDA_run3|g5253.t1	-	-	-	-	-	9e-06	-	0.0001	727131067	28.39	R_mic	Rhizopus microsporus	Eukaryota_NO_Metazoa	58291	;cellular organisms;Eukaryota;Opisthokonta;Fungi;Mucoromycota;Mucoromycotina;Mucorales;Mucorineae;Rhizopodaceae;Rhizopus;Rhizopus microsporus;
2.40795	1239	PDA_run3|g6101.t1	-	-	-	-	-	-	9e-13	1e-11	146182859	36.29	Tetra	Tetrahymena thermophila SB210	Eukaryota_NO_Metazoa	312017	;cellular organisms;Eukaryota;Alveolata;Ciliophora;Intramacronucleata;Oligohymenophorea;Hymenostomatida;Tetrahymenina;Tetrahymenidae;Tetrahymena;Tetrahymena thermophila;Tetrahymena thermophila SB210;
2.40795	114	PDA_run3|g8986.t1	-	-	-	-	-	-	9e-07	1e-05	1129211161	33.63	S_mic	Symbiodinium microadriaticum	Eukaryota_NO_Metazoa	2951	;cellular organisms;Eukaryota;Alveolata;Dinophyceae;Suessiales;Symbiodiniaceae;Symbiodinium;Symbiodinium microadriaticum;
2.40795	500	PDA_run3|g9092.t1	-	-	-	-	-	-	9e-10	1e-08	813179030	30.51	Sapro	Saprolegnia parasitica CBS 223.65	Eukaryota_NO_Metazoa	695850	;cellular organisms;Eukaryota;Stramenopiles;Oomycetes;Saprolegniales;Saprolegniaceae;Saprolegnia;Saprolegnia parasitica;Saprolegnia parasitica CBS 223.65;
2.40795	500	PDA_run3|g26909.t1	-	-	-	-	9e-27	-	-	1e-25	545363756	35.44	Cocco	Coccomyxa subellipsoidea C-169	Eukaryota_NO_Metazoa	574566	;cellular organisms;Eukaryota;Viridiplantae;Chlorophyta;Trebouxiophyceae;Trebouxiophyceae incertae sedis;Coccomyxaceae;Coccomyxa;Coccomyxa subellipsoidea;Coccomyxa subellipsoidea C-169;
2.30259	500	PDA_run3|g18702.t1	-	-	-	-	-	4e-76	-	4e-75	1062156183	36.36	Crypt	Cryptococcus depauperatus CBS 7855	Eukaryota_NO_Metazoa	1295532	;cellular organisms;Eukaryota;Opisthokonta;Fungi;Dikarya;Basidiomycota;Agaricomycotina;Tremellomycetes;Tremellales;Cryptococcaceae;Cryptococcus;Cryptococcus depauperatus;Cryptococcus depauperatus CBS 7855;
2.30259	500	PDA_run3|g1554.t1	-	-	-	-	-	2e-56	-	2e-55	1071043288	32.25	C_ole	Cutaneotrichosporon oleaginosus	Eukaryota_NO_Metazoa	879819	;cellular organisms;Eukaryota;Opisthokonta;Fungi;Dikarya;Basidiomycota;Agaricomycotina;Tremellomycetes;Trichosporonales;Trichosporonaceae;Cutaneotrichosporon;Cutaneotrichosporon oleaginosus;
2.30259	500	PDA_run3|g2483.t1	-	-	-	-	-	-	1e-13	1e-12	290985622	29.75	Naegl	Naegleria gruberi strain NEG-M	Eukaryota_NO_Metazoa	744533	;cellular organisms;Eukaryota;Heterolobosea;Schizopyrenida;Vahlkampfiidae;Naegleria;Naegleria gruberi;Naegleria gruberi strain NEG-M;
2.30259	3	PDA_run3|g2894.t1	-	-	-	-	-	-	4e-05	0.0004	470272090	34.94	D_fas	Dictyostelium fasciculatum	Eukaryota_NO_Metazoa	261658	;cellular organisms;Eukaryota;Amoebozoa;Mycetozoa;Dictyosteliida;Dictyostelium;Dictyostelium fasciculatum;
2.30259	500	PDA_run3|g5343.t1	-	2e-09	-	-	-	-	-	2e-08	984749436	28.57	b_P3	bacterium P3	Bacteria	1768113	;cellular organisms;Bacteria;unclassified Bacteria;unclassified Bacteria (miscellaneous);bacterium P3;
2.30259	9	PDA_run3|g6615.t1	-	-	-	-	-	2e-07	-	2e-06	1027070688	25.54	S_api	Scedosporium apiospermum	Eukaryota_NO_Metazoa	563466	;cellular organisms;Eukaryota;Opisthokonta;Fungi;Dikarya;Ascomycota;saccharomyceta;Pezizomycotina;leotiomyceta;sordariomyceta;Sordariomycetes;Hypocreomycetidae;Microascales;Microascaceae;Scedosporium;Scedosporium apiospermum;
2.30259	9	PDA_run3|g7552.t1	-	-	-	-	4e-05	-	-	0.0004	514823622	23.66	S_ita	Setaria italica	Eukaryota_NO_Metazoa	4555	;cellular organisms;Eukaryota;Viridiplantae;Streptophyta;Streptophytina;Embryophyta;Tracheophyta;Euphyllophyta;Spermatophyta;Magnoliophyta;Mesangiospermae;Liliopsida;Petrosaviidae;commelinids;Poales;Poaceae;PACMAD clade;Panicoideae;Panicodae;Paniceae;Cenchrinae;Setaria;Setaria italica;
2.30259	44	PDA_run3|g7924.t1	-	-	-	-	-	-	1e-07	1e-06	471197218	27.87	Entam	Entamoeba invadens IP1	Eukaryota_NO_Metazoa	370355	;cellular organisms;Eukaryota;Amoebozoa;Archamoebae;Entamoebidae;Entamoeba;Entamoeba invadens;Entamoeba invadens IP1;
2.30259	246	PDA_run3|g7997.t1	-	-	-	-	1e-07	-	-	1e-06	1002300521	27.92	Oryza	Oryza sativa Japonica Group	Eukaryota_NO_Metazoa	39947	;cellular organisms;Eukaryota;Viridiplantae;Streptophyta;Streptophytina;Embryophyta;Tracheophyta;Euphyllophyta;Spermatophyta;Magnoliophyta;Mesangiospermae;Liliopsida;Petrosaviidae;commelinids;Poales;Poaceae;BOP clade;Oryzoideae;Oryzeae;Oryzinae;Oryza;Oryza sativa;Oryza sativa Japonica Group;
2.30259	81	PDA_run3|g9132.t1	-	-	-	-	-	1e-07	-	1e-06	1083161468	31.69	P_ari	Penicillium arizonense	Eukaryota_NO_Metazoa	1835702	;cellular organisms;Eukaryota;Opisthokonta;Fungi;Dikarya;Ascomycota;saccharomyceta;Pezizomycotina;leotiomyceta;Eurotiomycetes;Eurotiomycetidae;Eurotiales;Aspergillaceae;Penicillium;Penicillium arizonense;
2.30259	57	PDA_run3|g13182.t1	-	-	-	-	-	-	2e-07	2e-06	470394277	36.96	Acant	Acanthamoeba castellanii str. Neff	Eukaryota_NO_Metazoa	1257118	;cellular organisms;Eukaryota;Amoebozoa;Discosea;Longamoebia;Centramoebida;Acanthamoebidae;Acanthamoeba;Acanthamoeba castellanii;Acanthamoeba castellanii str. Neff;
2.30259	125	PDA_run3|g13474.t1	-	-	-	-	2e-06	-	-	2e-05	255082906	37.96	M_com	Micromonas commoda	Eukaryota_NO_Metazoa	296587	;cellular organisms;Eukaryota;Viridiplantae;Chlorophyta;prasinophytes;Mamiellophyceae;Mamiellales;Mamiellaceae;Micromonas;Micromonas commoda;
2.30259	108	PDA_run3|g13565.t1	-	-	-	-	-	-	2e-27	2e-26	1032149266	30.95	Blast	Blastocystis sp. ATCC 50177/Nand II	Eukaryota_NO_Metazoa	478820	;cellular organisms;Eukaryota;Stramenopiles;Blastocystis;Blastocystis sp. subtypes;Blastocystis sp. subtype 1;Blastocystis sp. ATCC 50177/Nand II;
2.30259	429	PDA_run3|g13867.t1	-	-	-	2e-08	-	-	-	2e-07	228107	43.21	F_vir	Fowlpox virus	Viruses	10261	;Viruses;dsDNA viruses, no RNA stage;Poxviridae;Chordopoxvirinae;Avipoxvirus;Fowlpox virus;
2.30259	500	PDA_run3|g14847.t1	-	2e-12	-	-	-	-	-	2e-11	499679152	47.95	Synec	Synechococcus sp. CC9902	Bacteria	316279	;cellular organisms;Bacteria;Terrabacteria group;Cyanobacteria/Melainabacteria group;Cyanobacteria;Synechococcales;Synechococcaceae;Synechococcus;Synechococcus sp. CC9902;
2.30259	4	PDA_run3|g14985.t1	-	4e-05	-	-	-	-	-	0.0004	930111266	31.61	V_cor	Vibrio coralliilyticus	Bacteria	190893	;cellular organisms;Bacteria;Proteobacteria;Gammaproteobacteria;Vibrionales;Vibrionaceae;Vibrio;Vibrio coralliilyticus;
2.30259	500	PDA_run3|g15434.t1	-	-	-	-	-	3e-12	-	3e-11	646310270	27.78	Pleur	Pleurotus ostreatus PC15	Eukaryota_NO_Metazoa	1137138	;cellular organisms;Eukaryota;Opisthokonta;Fungi;Dikarya;Basidiomycota;Agaricomycotina;Agaricomycetes;Agaricomycetidae;Agaricales;Pleurotaceae;Pleurotus;Pleurotus ostreatus;Pleurotus ostreatus PC15;
2.30259	271	PDA_run3|g16800.t1	-	-	-	-	-	5e-07	-	5e-06	477519003	35.35	Fusar	Fusarium oxysporum f. sp. cubense race 1	Eukaryota_NO_Metazoa	1229664	;cellular organisms;Eukaryota;Opisthokonta;Fungi;Dikarya;Ascomycota;saccharomyceta;Pezizomycotina;leotiomyceta;sordariomyceta;Sordariomycetes;Hypocreomycetidae;Hypocreales;Nectriaceae;Fusarium;Fusarium oxysporum species complex;Fusarium oxysporum;Fusarium oxysporum f. cubense;Fusarium oxysporum f. sp. cubense race 1;
2.30259	97	PDA_run3|g16811.t1	-	-	-	-	-	-	7e-06	7e-05	330845605	37.08	D_pur	Dictyostelium purpureum	Eukaryota_NO_Metazoa	5786	;cellular organisms;Eukaryota;Amoebozoa;Mycetozoa;Dictyosteliida;Dictyostelium;Dictyostelium purpureum;
2.30259	500	PDA_run3|g17755.t1	-	-	-	-	-	-	3e-09	3e-08	470518261	48.08	Acant	Acanthamoeba castellanii str. Neff	Eukaryota_NO_Metazoa	1257118	;cellular organisms;Eukaryota;Amoebozoa;Discosea;Longamoebia;Centramoebida;Acanthamoebidae;Acanthamoeba;Acanthamoeba castellanii;Acanthamoeba castellanii str. Neff;
2.30259	161	PDA_run3|g19429.t1	-	-	-	-	2e-08	-	-	2e-07	1044540827	32.14	V_ang	Vigna angularis	Eukaryota_NO_Metazoa	3914	;cellular organisms;Eukaryota;Viridiplantae;Streptophyta;Streptophytina;Embryophyta;Tracheophyta;Euphyllophyta;Spermatophyta;Magnoliophyta;Mesangiospermae;eudicotyledons;Gunneridae;Pentapetalae;rosids;fabids;Fabales;Fabaceae;Papilionoideae;Phaseoleae;Vigna;Vigna angularis;
2.30259	20	PDA_run3|g19798.t1	-	-	-	-	-	-	4e-06	4e-05	915010076	29.49	E_ace	Eimeria acervulina	Eukaryota_NO_Metazoa	5801	;cellular organisms;Eukaryota;Alveolata;Apicomplexa;Conoidasida;Coccidia;Eucoccidiorida;Eimeriorina;Eimeriidae;Eimeria;Eimeria acervulina;
2.30259	36	PDA_run3|g21914.t1	-	3e-06	-	-	-	-	-	3e-05	665927144	43.64	Sphin	Sphingobium sp. HDIP04	Bacteria	428994	;cellular organisms;Bacteria;Proteobacteria;Alphaproteobacteria;Sphingomonadales;Sphingomonadaceae;Sphingobium;Sphingobium sp. HDIP04;
2.30259	500	PDA_run3|g22270.t1	-	-	-	-	-	1e-13	-	1e-12	213402569	29.76	Schiz	Schizosaccharomyces japonicus yFS275	Eukaryota_NO_Metazoa	402676	;cellular organisms;Eukaryota;Opisthokonta;Fungi;Dikarya;Ascomycota;Taphrinomycotina;Schizosaccharomycetes;Schizosaccharomycetales;Schizosaccharomycetaceae;Schizosaccharomyces;Schizosaccharomyces japonicus;Schizosaccharomyces japonicus yFS275;
2.30259	5	PDA_run3|g22851.t1	-	-	-	-	-	-	7e-07	7e-06	145517851	35.8	Param	Paramecium tetraurelia strain d4-2	Eukaryota_NO_Metazoa	412030	;cellular organisms;Eukaryota;Alveolata;Ciliophora;Intramacronucleata;Oligohymenophorea;Peniculida;Parameciidae;Paramecium;Paramecium tetraurelia;Paramecium tetraurelia strain d4-2;
2.30259	501	PDA_run3|g24238.t1	-	-	-	-	2e-09	-	-	2e-08	661896886	37.66	C_can	Coffea canephora	Eukaryota_NO_Metazoa	49390	;cellular organisms;Eukaryota;Viridiplantae;Streptophyta;Streptophytina;Embryophyta;Tracheophyta;Euphyllophyta;Spermatophyta;Magnoliophyta;Mesangiospermae;eudicotyledons;Gunneridae;Pentapetalae;asterids;lamiids;Gentianales;Rubiaceae;Ixoroideae;Coffeeae;Coffea;Coffea canephora;
2.30259	504	PDA_run3|g27770.t1	-	-	-	-	1e-08	-	-	1e-07	475464529	38.1	A_tau	Aegilops tauschii	Eukaryota_NO_Metazoa	37682	;cellular organisms;Eukaryota;Viridiplantae;Streptophyta;Streptophytina;Embryophyta;Tracheophyta;Euphyllophyta;Spermatophyta;Magnoliophyta;Mesangiospermae;Liliopsida;Petrosaviidae;commelinids;Poales;Poaceae;BOP clade;Pooideae;Triticodae;Triticeae;Triticinae;Aegilops;Aegilops tauschii;
2.30259	507	PDA_run3|g28378.t1	-	-	-	-	-	-	1e-13	1e-12	514681124	32.68	S_ros	Salpingoeca rosetta	Eukaryota_NO_Metazoa	946362	;cellular organisms;Eukaryota;Opisthokonta;Choanoflagellida;Craspedida;Salpingoecidae;Salpingoeca;Salpingoeca rosetta;
2.30259	501	PDA_run3|g29197.t1	-	-	-	-	-	-	3e-14	3e-13	873240574	34.27	Vitre	Vitrella brassicaformis CCMP3155	Eukaryota_NO_Metazoa	1169540	;cellular organisms;Eukaryota;Alveolata;Chromerida;Vitrella;Vitrella brassicaformis;Vitrella brassicaformis CCMP3155;
2.30259	500	PDA_run3|g85.t1	-	-	-	-	3e-16	-	-	3e-15	1063023500	59.02	A_amn	Anthurium amnicola	Eukaryota_NO_Metazoa	1678845	;cellular organisms;Eukaryota;Viridiplantae;Streptophyta;Streptophytina;Embryophyta;Tracheophyta;Euphyllophyta;Spermatophyta;Magnoliophyta;Mesangiospermae;Liliopsida;Alismatales;Araceae;Pothoideae;Potheae;Anthurium;Anthurium amnicola;
2.30259	500	PDA_run3|g2322.t1	-	-	-	-	7e-10	-	-	7e-09	922361039	33.08	M_tru	Medicago truncatula	Eukaryota_NO_Metazoa	3880	;cellular organisms;Eukaryota;Viridiplantae;Streptophyta;Streptophytina;Embryophyta;Tracheophyta;Euphyllophyta;Spermatophyta;Magnoliophyta;Mesangiospermae;eudicotyledons;Gunneridae;Pentapetalae;rosids;fabids;Fabales;Fabaceae;Papilionoideae;Trifolieae;Medicago;Medicago truncatula;
2.30259	500	PDA_run3|g6117.t1	-	6e-35	-	-	-	-	-	6e-34	511067007	31.09	E_cae	Enterorhabdus caecimuris	Bacteria	671266	;cellular organisms;Bacteria;Terrabacteria group;Actinobacteria;Coriobacteriia;Eggerthellales;Eggerthellaceae;Enterorhabdus;Enterorhabdus caecimuris;
2.30259	691	PDA_run3|g10770.t1	-	-	-	-	-	-	3e-13	3e-12	167538092	35.24	Monos	Monosiga brevicollis MX1	Eukaryota_NO_Metazoa	431895	;cellular organisms;Eukaryota;Opisthokonta;Choanoflagellida;Craspedida;Salpingoecidae;Monosiga;Monosiga brevicollis;Monosiga brevicollis MX1;
2.30259	502	PDA_run3|g12484.t1	-	4e-16	-	-	-	-	-	4e-15	1119281722	27.81	Armat	Armatimonadetes bacterium GBS	Bacteria	1661580	;cellular organisms;Bacteria;Terrabacteria group;Armatimonadetes;unclassified Armatimonadetes;Armatimonadetes bacterium GBS;
2.30259	121	PDA_run3|g14882.t1	-	-	-	-	-	-	2e-13	2e-12	831790693	27.02	Acyto	Acytostelium subglobosum LB1	Eukaryota_NO_Metazoa	1410327	;cellular organisms;Eukaryota;Amoebozoa;Mycetozoa;Dictyosteliida;Acytostelium;Acytostelium subglobosum;Acytostelium subglobosum LB1;
2.30259	979	PDA_run3|g19320.t1	-	-	-	-	-	2e-10	-	2e-09	682355932	45.88	Pseud	Pseudogymnoascus sp. VKM F-4513 (FW-928)	Eukaryota_NO_Metazoa	1420907	;cellular organisms;Eukaryota;Opisthokonta;Fungi;Dikarya;Ascomycota;saccharomyceta;Pezizomycotina;leotiomyceta;sordariomyceta;Leotiomycetes;Leotiomycetes incertae sedis;Pseudeurotiaceae;Pseudogymnoascus;Pseudogymnoascus sp. VKM F-4513 (FW-928);
2.30259	500	PDA_run3|g20359.t1	-	-	-	-	-	2e-36	-	2e-35	729715695	37.68	R_mic	Rhizopus microsporus	Eukaryota_NO_Metazoa	58291	;cellular organisms;Eukaryota;Opisthokonta;Fungi;Mucoromycota;Mucoromycotina;Mucorales;Mucorineae;Rhizopodaceae;Rhizopus;Rhizopus microsporus;
2.30259	501	PDA_run3|g20623.t1	-	-	-	-	-	7e-31	-	7e-30	1032643535	48.06	Morti	Mortierella elongata AG-77	Eukaryota_NO_Metazoa	1314771	;cellular organisms;Eukaryota;Opisthokonta;Fungi;Mucoromycota;Mortierellomycotina;Mortierellales;Mortierellaceae;Mortierella;Mortierella elongata;Mortierella elongata AG-77;
2.30259	3553	PDA_run3|g22062.t1	-	1e-20	-	-	-	-	-	1e-19	464273318	39.62	Lepto	Leptospira interrogans serovar Bataviae str. UI 08561	Bacteria	1049806	;cellular organisms;Bacteria;Spirochaetes;Spirochaetia;Leptospirales;Leptospiraceae;Leptospira;Leptospira interrogans;Leptospira interrogans serovar Bataviae;Leptospira interrogans serovar Bataviae str. UI 08561;
2.30259	265	PDA_run3|g23414.t1	-	-	-	-	8e-10	-	-	8e-09	508711796	38.3	T_cac	Theobroma cacao	Eukaryota_NO_Metazoa	3641	;cellular organisms;Eukaryota;Viridiplantae;Streptophyta;Streptophytina;Embryophyta;Tracheophyta;Euphyllophyta;Spermatophyta;Magnoliophyta;Mesangiospermae;eudicotyledons;Gunneridae;Pentapetalae;rosids;malvids;Malvales;Malvaceae;Byttnerioideae;Theobroma;Theobroma cacao;
2.30259	500	PDA_run3|g27275.t1	-	-	-	-	-	2e-48	-	2e-47	552920312	44.5	Rhizo	Rhizophagus irregularis DAOM 181602	Eukaryota_NO_Metazoa	747089	;cellular organisms;Eukaryota;Opisthokonta;Fungi;Mucoromycota;Glomeromycotina;Glomeromycetes;Glomerales;Glomeraceae;Rhizophagus;Rhizophagus irregularis;Rhizophagus irregularis DAOM 181602;
2.19722	86	PDA_run3|g3421.t1	-	-	-	-	-	-	1e-06	9e-06	403338012	27.36	O_tri	Oxytricha trifallax	Eukaryota_NO_Metazoa	1172189	;cellular organisms;Eukaryota;Alveolata;Ciliophora;Intramacronucleata;Spirotrichea;Stichotrichia;Sporadotrichida;Oxytrichidae;Oxytrichinae;Oxytricha;Oxytricha trifallax;
2.19722	292	PDA_run3|g17807.t1	-	-	-	-	-	-	1e-07	9e-07	551568318	28.19	Emili	Emiliania huxleyi CCMP1516	Eukaryota_NO_Metazoa	280463	;cellular organisms;Eukaryota;Haptophyceae;Isochrysidales;Noelaerhabdaceae;Emiliania;Emiliania huxleyi;Emiliania huxleyi CCMP1516;
2.1848	1093	PDA_run3|g14759.t1	-	-	-	-	-	-	9e-159	8e-158	1013935881	100	D_lac	Dictyostelium lacteum	Eukaryota_NO_Metazoa	361077	;cellular organisms;Eukaryota;Amoebozoa;Mycetozoa;Dictyosteliida;Dictyostelium;Dictyostelium lacteum;
2.16905	503	PDA_run3|g26367.t1	-	-	-	-	8e-10	-	-	7e-09	729329786	26.76	T_has	Tarenaya hassleriana	Eukaryota_NO_Metazoa	28532	;cellular organisms;Eukaryota;Viridiplantae;Streptophyta;Streptophytina;Embryophyta;Tracheophyta;Euphyllophyta;Spermatophyta;Magnoliophyta;Mesangiospermae;eudicotyledons;Gunneridae;Pentapetalae;rosids;malvids;Brassicales;Cleomaceae;Tarenaya;Tarenaya hassleriana;
2.12026	500	PDA_run3|g23107.t1	-	6e-14	-	-	-	-	-	5e-13	499679152	38.98	Synec	Synechococcus sp. CC9902	Bacteria	316279	;cellular organisms;Bacteria;Terrabacteria group;Cyanobacteria/Melainabacteria group;Cyanobacteria;Synechococcales;Synechococcaceae;Synechococcus;Synechococcus sp. CC9902;
2.07944	500	PDA_run3|g8864.t1	-	-	-	-	1e-08	-	-	8e-08	302836319	28.12	Volvo	Volvox carteri f. nagariensis	Eukaryota_NO_Metazoa	3068	;cellular organisms;Eukaryota;Viridiplantae;Chlorophyta;Chlorophyceae;Chlamydomonadales;Volvocaceae;Volvox;Volvox carteri;Volvox carteri f. nagariensis;
2.07944	501	PDA_run3|g20550.t1	-	5e-27	-	-	-	-	-	4e-26	1121311332	50	Calot	Calothrix sp. HK-06	Bacteria	1137096	;cellular organisms;Bacteria;Terrabacteria group;Cyanobacteria/Melainabacteria group;Cyanobacteria;Nostocales;Rivulariaceae;Calothrix;Calothrix sp. HK-06;
2.0149	500	PDA_run3|g4940.t1	-	-	-	-	4e-11	-	-	3e-10	116794358	32.24	P_sit	Picea sitchensis	Eukaryota_NO_Metazoa	3332	;cellular organisms;Eukaryota;Viridiplantae;Streptophyta;Streptophytina;Embryophyta;Tracheophyta;Euphyllophyta;Spermatophyta;Acrogymnospermae;Pinidae;Pinales;Pinaceae;Picea;Picea sitchensis;
2.0149	501	PDA_run3|g1584.t1	-	-	-	-	4e-09	-	-	3e-08	700256970	32.8	P_ter	Pinellia ternata	Eukaryota_NO_Metazoa	199225	;cellular organisms;Eukaryota;Viridiplantae;Streptophyta;Streptophytina;Embryophyta;Tracheophyta;Euphyllophyta;Spermatophyta;Magnoliophyta;Mesangiospermae;Liliopsida;Alismatales;Araceae;Aroideae;Arisaemateae;Pinellia;Pinellia ternata;
2.0149	501	PDA_run3|g2884.t1	-	-	-	-	-	4e-57	-	3e-56	1032643535	58.22	Morti	Mortierella elongata AG-77	Eukaryota_NO_Metazoa	1314771	;cellular organisms;Eukaryota;Opisthokonta;Fungi;Mucoromycota;Mortierellomycotina;Mortierellales;Mortierellaceae;Mortierella;Mortierella elongata;Mortierella elongata AG-77;
2.0149	500	PDA_run3|g11066.t1	-	8e-11	-	-	-	-	-	6e-10	499679152	45.21	Synec	Synechococcus sp. CC9902	Bacteria	316279	;cellular organisms;Bacteria;Terrabacteria group;Cyanobacteria/Melainabacteria group;Cyanobacteria;Synechococcales;Synechococcaceae;Synechococcus;Synechococcus sp. CC9902;
2.0149	10	PDA_run3|g20520.t1	-	-	-	-	-	-	4e-06	3e-05	669157512	29.52	Sapro	Saprolegnia diclina VS20	Eukaryota_NO_Metazoa	1156394	;cellular organisms;Eukaryota;Stramenopiles;Oomycetes;Saprolegniales;Saprolegniaceae;Saprolegnia;Saprolegnia diclina;Saprolegnia diclina VS20;
2.0149	501	PDA_run3|g20578.t1	-	-	-	-	4e-19	-	-	3e-18	902213633	37.09	S_ole	Spinacia oleracea	Eukaryota_NO_Metazoa	3562	;cellular organisms;Eukaryota;Viridiplantae;Streptophyta;Streptophytina;Embryophyta;Tracheophyta;Euphyllophyta;Spermatophyta;Magnoliophyta;Mesangiospermae;eudicotyledons;Gunneridae;Pentapetalae;Caryophyllales;Chenopodiaceae;Chenopodioideae;Anserineae;Spinacia;Spinacia oleracea;
2.0149	118	PDA_run3|g24625.t1	-	-	-	-	-	-	4e-06	3e-05	145547842	45	Param	Paramecium tetraurelia strain d4-2	Eukaryota_NO_Metazoa	412030	;cellular organisms;Eukaryota;Alveolata;Ciliophora;Intramacronucleata;Oligohymenophorea;Peniculida;Parameciidae;Paramecium;Paramecium tetraurelia;Paramecium tetraurelia strain d4-2;
1.96611	501	PDA_run3|g2251.t1	-	7e-83	-	-	-	-	-	5e-82	489555770	65.19	Prote	Proteobacteria	Bacteria	1224	;cellular organisms;Bacteria;Proteobacteria;
1.96611	503	PDA_run3|g6214.t1	-	7e-10	-	-	-	-	-	5e-09	1039508044	31.4	Rhizo	Rhizobium	Bacteria	379	;cellular organisms;Bacteria;Proteobacteria;Alphaproteobacteria;Rhizobiales;Rhizobiaceae;Rhizobium/Agrobacterium group;Rhizobium;
1.96611	68	PDA_run3|g16012.t1	-	-	-	-	7e-06	-	-	5e-05	475464529	45.83	A_tau	Aegilops tauschii	Eukaryota_NO_Metazoa	37682	;cellular organisms;Eukaryota;Viridiplantae;Streptophyta;Streptophytina;Embryophyta;Tracheophyta;Euphyllophyta;Spermatophyta;Magnoliophyta;Mesangiospermae;Liliopsida;Petrosaviidae;commelinids;Poales;Poaceae;BOP clade;Pooideae;Triticodae;Triticeae;Triticinae;Aegilops;Aegilops tauschii;
1.94591	102	PDA_run3|g24249.t1	-	1e-06	-	-	-	-	-	7e-06	1090854068	44.26	N_sol	Nonomuraea solani	Bacteria	1144553	;cellular organisms;Bacteria;Terrabacteria group;Actinobacteria;Actinobacteria;Streptosporangiales;Streptosporangiaceae;Nonomuraea;Nonomuraea solani;
1.89712	508	PDA_run3|g3024.t1	-	-	-	-	-	3e-49	-	2e-48	302881251	42.18	Nectr	Nectria haematococca mpVI 77-13-4	Eukaryota_NO_Metazoa	660122	;cellular organisms;Eukaryota;Opisthokonta;Fungi;Dikarya;Ascomycota;saccharomyceta;Pezizomycotina;leotiomyceta;sordariomyceta;Sordariomycetes;Hypocreomycetidae;Hypocreales;Nectriaceae;Fusarium;Fusarium solani species complex;Nectria haematococca;Nectria haematococca mpVI;Nectria haematococca mpVI 77-13-4;
1.89712	500	PDA_run3|g6339.t1	-	3e-12	-	-	-	-	-	2e-11	499409232	42.74	T_whi	Tropheryma whipplei	Bacteria	2039	;cellular organisms;Bacteria;Terrabacteria group;Actinobacteria;Actinobacteria;Micrococcales;unclassified Micrococcales;Tropheryma;Tropheryma whipplei;
1.89712	502	PDA_run3|g8832.t1	-	-	-	-	-	-	3e-10	2e-09	470518261	40.79	Acant	Acanthamoeba castellanii str. Neff	Eukaryota_NO_Metazoa	1257118	;cellular organisms;Eukaryota;Amoebozoa;Discosea;Longamoebia;Centramoebida;Acanthamoebidae;Acanthamoeba;Acanthamoeba castellanii;Acanthamoeba castellanii str. Neff;
1.89712	54	PDA_run3|g9395.t1	-	-	-	-	-	6e-07	-	4e-06	552940727	31.87	Rhizo	Rhizophagus irregularis DAOM 181602	Eukaryota_NO_Metazoa	747089	;cellular organisms;Eukaryota;Opisthokonta;Fungi;Mucoromycota;Glomeromycotina;Glomeromycetes;Glomerales;Glomeraceae;Rhizophagus;Rhizophagus irregularis;Rhizophagus irregularis DAOM 181602;
1.89712	126	PDA_run3|g11679.t1	-	-	-	-	-	-	6e-09	4e-08	813111986	27.03	Sapro	Saprolegnia parasitica CBS 223.65	Eukaryota_NO_Metazoa	695850	;cellular organisms;Eukaryota;Stramenopiles;Oomycetes;Saprolegniales;Saprolegniaceae;Saprolegnia;Saprolegnia parasitica;Saprolegnia parasitica CBS 223.65;
1.89712	390	PDA_run3|g15968.t1	-	3e-07	-	-	-	-	-	2e-06	984749436	29.69	b_P3	bacterium P3	Bacteria	1768113	;cellular organisms;Bacteria;unclassified Bacteria;unclassified Bacteria (miscellaneous);bacterium P3;
1.89712	6	PDA_run3|g16030.t1	-	-	-	-	-	-	3e-05	0.0002	301122653	35.56	Phyto	Phytophthora infestans T30-4	Eukaryota_NO_Metazoa	403677	;cellular organisms;Eukaryota;Stramenopiles;Oomycetes;Peronosporales;Phytophthora;Phytophthora infestans;Phytophthora infestans T30-4;
1.89712	63	PDA_run3|g18607.t1	-	-	-	-	-	9e-07	-	6e-06	384488285	29.87	Rhizo	Rhizopus delemar RA 99-880	Eukaryota_NO_Metazoa	246409	;cellular organisms;Eukaryota;Opisthokonta;Fungi;Mucoromycota;Mucoromycotina;Mucorales;Mucorineae;Rhizopodaceae;Rhizopus;Rhizopus delemar;Rhizopus delemar RA 99-880;
1.89712	504	PDA_run3|g22843.t1	-	3e-11	-	-	-	-	-	2e-10	916704743	28.39	Z_gan	Zooshikella ganghwensis	Bacteria	202772	;cellular organisms;Bacteria;Proteobacteria;Gammaproteobacteria;Oceanospirillales;Hahellaceae;Zooshikella;Zooshikella ganghwensis;
1.89712	500	PDA_run3|g25419.t1	-	-	-	-	-	3e-72	-	2e-71	1062156183	35.6	Crypt	Cryptococcus depauperatus CBS 7855	Eukaryota_NO_Metazoa	1295532	;cellular organisms;Eukaryota;Opisthokonta;Fungi;Dikarya;Basidiomycota;Agaricomycotina;Tremellomycetes;Tremellales;Cryptococcaceae;Cryptococcus;Cryptococcus depauperatus;Cryptococcus depauperatus CBS 7855;
1.89712	500	PDA_run3|g26271.t1	-	3e-12	-	-	-	-	-	2e-11	1057335557	60.71	Vibri	Vibrio	Bacteria	662	;cellular organisms;Bacteria;Proteobacteria;Gammaproteobacteria;Vibrionales;Vibrionaceae;Vibrio;
1.89712	88	PDA_run3|g30787.t1	-	-	-	-	3e-06	-	-	2e-05	1025406054	36.78	N_tab	Nicotiana tabacum	Eukaryota_NO_Metazoa	4097	;cellular organisms;Eukaryota;Viridiplantae;Streptophyta;Streptophytina;Embryophyta;Tracheophyta;Euphyllophyta;Spermatophyta;Magnoliophyta;Mesangiospermae;eudicotyledons;Gunneridae;Pentapetalae;asterids;lamiids;Solanales;Solanaceae;Nicotianoideae;Nicotianeae;Nicotiana;Nicotiana tabacum;
1.79176	500	PDA_run3|g2030.t1	-	-	-	-	-	-	5e-15	3e-14	1084839775	36.29	P_gab	Plasmodium gaboni	Eukaryota_NO_Metazoa	647221	;cellular organisms;Eukaryota;Alveolata;Apicomplexa;Aconoidasida;Haemosporida;Plasmodiidae;Plasmodium;Plasmodium (Laverania);Plasmodium gaboni;
1.79176	575	PDA_run3|g12055.t1	-	1e-11	-	-	-	-	-	6e-11	1108372268	26.06	P_aga	Planktothrix agardhii	Bacteria	1160	;cellular organisms;Bacteria;Terrabacteria group;Cyanobacteria/Melainabacteria group;Cyanobacteria;Oscillatoriophycideae;Oscillatoriales;Microcoleaceae;Planktothrix;Planktothrix agardhii;
1.79176	106	PDA_run3|g6864.t1	-	-	-	-	-	-	5e-14	3e-13	470394277	36.67	Acant	Acanthamoeba castellanii str. Neff	Eukaryota_NO_Metazoa	1257118	;cellular organisms;Eukaryota;Amoebozoa;Discosea;Longamoebia;Centramoebida;Acanthamoebidae;Acanthamoeba;Acanthamoeba castellanii;Acanthamoeba castellanii str. Neff;
1.79176	501	PDA_run3|g15829.t1	-	-	-	-	-	-	5e-21	3e-20	1091415721	32.19	T_foe	Tritrichomonas foetus	Eukaryota_NO_Metazoa	1144522	;cellular organisms;Eukaryota;Parabasalia;Tritrichomonadida;Tritrichomonadidae;Tritrichomonas;Tritrichomonas foetus;
1.79176	500	PDA_run3|g20634.t1	-	-	-	-	-	-	5e-06	3e-05	573091005	56.1	P_min	Prorocentrum minimum	Eukaryota_NO_Metazoa	39449	;cellular organisms;Eukaryota;Alveolata;Dinophyceae;Prorocentrales;Prorocentraceae;Prorocentrum;Prorocentrum minimum;
1.79176	500	PDA_run3|g25307.t1	-	-	-	-	-	5e-68	-	3e-67	1101798408	37.27	Crypt	Cryptococcus amylolentus CBS 6039	Eukaryota_NO_Metazoa	1295533	;cellular organisms;Eukaryota;Opisthokonta;Fungi;Dikarya;Basidiomycota;Agaricomycotina;Tremellomycetes;Tremellales;Cryptococcaceae;Cryptococcus;Cryptococcus amylolentus;Cryptococcus amylolentus CBS 6039;
1.79176	500	PDA_run3|g26067.t1	-	-	-	-	-	5e-08	-	3e-07	918823593	41.18	Aureo	Aureobasidium namibiae CBS 147.97	Eukaryota_NO_Metazoa	1043004	;cellular organisms;Eukaryota;Opisthokonta;Fungi;Dikarya;Ascomycota;saccharomyceta;Pezizomycotina;leotiomyceta;dothideomyceta;Dothideomycetes;Dothideomycetidae;Dothideales;Aureobasidiaceae;Aureobasidium;Aureobasidium namibiae;Aureobasidium namibiae CBS 147.97;
1.79176	20	PDA_run3|g28439.t1	-	1e-05	-	-	-	-	-	6e-05	495523959	29.79	Z_ali	Zhongshania aliphaticivorans	Bacteria	1470434	;cellular organisms;Bacteria;Proteobacteria;Gammaproteobacteria;Cellvibrionales;Spongiibacteraceae;Zhongshania;Zhongshania aliphaticivorans;
1.74297	130	PDA_run3|g483.t1	-	-	-	-	7e-07	-	-	4e-06	1029042304	28.38	G_hir	Gossypium hirsutum	Eukaryota_NO_Metazoa	3635	;cellular organisms;Eukaryota;Viridiplantae;Streptophyta;Streptophytina;Embryophyta;Tracheophyta;Euphyllophyta;Spermatophyta;Magnoliophyta;Mesangiospermae;eudicotyledons;Gunneridae;Pentapetalae;rosids;malvids;Malvales;Malvaceae;Malvoideae;Gossypium;Gossypium hirsutum;
1.74297	503	PDA_run3|g13183.t1	-	-	-	-	-	7e-13	-	4e-12	527296908	41.67	Fomit	Fomitopsis pinicola FP-58527 SS1	Eukaryota_NO_Metazoa	743788	;cellular organisms;Eukaryota;Opisthokonta;Fungi;Dikarya;Basidiomycota;Agaricomycotina;Agaricomycetes;Agaricomycetes incertae sedis;Polyporales;Fomitopsidaceae;Fomitopsis;Fomitopsis pinicola;Fomitopsis pinicola FP-58527 SS1;
1.7148	500	PDA_run3|g9479.t1	-	-	-	-	-	-	9e-13	5e-12	403338012	29.74	O_tri	Oxytricha trifallax	Eukaryota_NO_Metazoa	1172189	;cellular organisms;Eukaryota;Alveolata;Ciliophora;Intramacronucleata;Spirotrichea;Stichotrichia;Sporadotrichida;Oxytrichidae;Oxytrichinae;Oxytricha;Oxytricha trifallax;
1.60944	503	PDA_run3|g5870.t1	-	-	-	-	-	1e-71	-	5e-71	528891872	87.18	Rozel	Rozella allomycis CSF55	Eukaryota_NO_Metazoa	988480	;cellular organisms;Eukaryota;Opisthokonta;Fungi;Cryptomycota;Rozella;Rozella allomycis;Rozella allomycis CSF55;
1.60944	500	PDA_run3|g18710.t1	-	-	-	-	-	-	2e-73	1e-72	1084839775	37.76	P_gab	Plasmodium gaboni	Eukaryota_NO_Metazoa	647221	;cellular organisms;Eukaryota;Alveolata;Apicomplexa;Aconoidasida;Haemosporida;Plasmodiidae;Plasmodium;Plasmodium (Laverania);Plasmodium gaboni;
1.60944	421	PDA_run3|g607.t1	-	-	-	-	-	1e-07	-	5e-07	260947710	43.84	Clavi	Clavispora lusitaniae ATCC 42720	Eukaryota_NO_Metazoa	306902	;cellular organisms;Eukaryota;Opisthokonta;Fungi;Dikarya;Ascomycota;saccharomyceta;Saccharomycotina;Saccharomycetes;Saccharomycetales;Metschnikowiaceae;Clavispora;Clavispora lusitaniae;Clavispora lusitaniae ATCC 42720;
1.60944	502	PDA_run3|g934.t1	-	4e-11	-	-	-	-	-	2e-10	524347836	33.57	Firmi	Firmicutes bacterium CAG:145	Bacteria	1263005	;cellular organisms;Bacteria;Terrabacteria group;Firmicutes;environmental samples;Firmicutes bacterium CAG:145;
1.60944	149	PDA_run3|g1713.t1	-	-	-	-	-	2e-09	-	1e-08	927420538	32.14	Trich	Trichoderma virens Gv29-8	Eukaryota_NO_Metazoa	413071	;cellular organisms;Eukaryota;Opisthokonta;Fungi;Dikarya;Ascomycota;saccharomyceta;Pezizomycotina;leotiomyceta;sordariomyceta;Sordariomycetes;Hypocreomycetidae;Hypocreales;Hypocreaceae;Trichoderma;Trichoderma virens;Trichoderma virens Gv29-8;
1.60944	1831	PDA_run3|g1926.t1	-	-	-	-	-	-	2e-19	1e-18	92790166	36.16	E_mag	Eudiplodinium maggii	Eukaryota_NO_Metazoa	47892	;cellular organisms;Eukaryota;Alveolata;Ciliophora;Intramacronucleata;Litostomatea;Trichostomatia;Entodiniomorphida;Ophryoscolecidae;Eudiplodinium;Eudiplodinium maggii;
1.60944	36	PDA_run3|g3835.t1	-	2e-06	-	-	-	-	-	1e-05	947625054	27.89	Aerom	Aeromicrobium sp. Root495	Bacteria	1736550	;cellular organisms;Bacteria;Terrabacteria group;Actinobacteria;Actinobacteria;Propionibacteriales;Nocardioidaceae;Aeromicrobium;Aeromicrobium sp. Root495;
1.60944	500	PDA_run3|g4054.t1	-	-	-	-	6e-09	-	-	3e-08	302840884	31.01	Volvo	Volvox carteri f. nagariensis	Eukaryota_NO_Metazoa	3068	;cellular organisms;Eukaryota;Viridiplantae;Chlorophyta;Chlorophyceae;Chlamydomonadales;Volvocaceae;Volvox;Volvox carteri;Volvox carteri f. nagariensis;
1.60944	500	PDA_run3|g4061.t1	-	6e-13	-	-	-	-	-	3e-12	499679152	45.35	Synec	Synechococcus sp. CC9902	Bacteria	316279	;cellular organisms;Bacteria;Terrabacteria group;Cyanobacteria/Melainabacteria group;Cyanobacteria;Synechococcales;Synechococcaceae;Synechococcus;Synechococcus sp. CC9902;
1.60944	45	PDA_run3|g5604.t1	-	-	-	-	2e-06	-	-	1e-05	976923470	23.38	Cynar	Cynara cardunculus var. scolymus	Eukaryota_NO_Metazoa	59895	;cellular organisms;Eukaryota;Viridiplantae;Streptophyta;Streptophytina;Embryophyta;Tracheophyta;Euphyllophyta;Spermatophyta;Magnoliophyta;Mesangiospermae;eudicotyledons;Gunneridae;Pentapetalae;asterids;campanulids;Asterales;Asteraceae;Carduoideae;Cardueae;Carduinae;Cynara;Cynara cardunculus;Cynara cardunculus subsp. cardunculus;Cynara cardunculus var. scolymus;
1.60944	1471	PDA_run3|g6004.t1	-	-	-	-	2e-55	-	-	1e-54	950956735	29.37	Vigna	Vigna radiata var. radiata	Eukaryota_NO_Metazoa	3916	;cellular organisms;Eukaryota;Viridiplantae;Streptophyta;Streptophytina;Embryophyta;Tracheophyta;Euphyllophyta;Spermatophyta;Magnoliophyta;Mesangiospermae;eudicotyledons;Gunneridae;Pentapetalae;rosids;fabids;Fabales;Fabaceae;Papilionoideae;Phaseoleae;Vigna;Vigna radiata;Vigna radiata var. radiata;
1.60944	500	PDA_run3|g8229.t1	-	-	-	-	6e-08	-	-	3e-07	255630597	37.65	G_max	Glycine max	Eukaryota_NO_Metazoa	3847	;cellular organisms;Eukaryota;Viridiplantae;Streptophyta;Streptophytina;Embryophyta;Tracheophyta;Euphyllophyta;Spermatophyta;Magnoliophyta;Mesangiospermae;eudicotyledons;Gunneridae;Pentapetalae;rosids;fabids;Fabales;Fabaceae;Papilionoideae;Phaseoleae;Glycine;Soja;Glycine max;
1.60944	2	PDA_run3|g8968.t1	-	-	-	-	-	-	0.0001	0.0005	829082909	26.23	Babes	Babesia microti strain RI	Eukaryota_NO_Metazoa	1133968	;cellular organisms;Eukaryota;Alveolata;Apicomplexa;Aconoidasida;Piroplasmida;Babesiidae;Babesia;Babesia microti;Babesia microti strain RI;
1.60944	500	PDA_run3|g11644.t1	-	2e-08	-	-	-	-	-	1e-07	501539060	48.33	C_pro	Coprothermobacter proteolyticus	Bacteria	35786	;cellular organisms;Bacteria;Terrabacteria group;Firmicutes;Clostridia;Thermoanaerobacterales;Thermodesulfobiaceae;Coprothermobacter;Coprothermobacter proteolyticus;
1.60944	500	PDA_run3|g12443.t1	-	2e-12	-	-	-	-	-	1e-11	973098145	33.09	Syner	Synergistales bacterium 53_16	Bacteria	1635273	;cellular organisms;Bacteria;Synergistetes;Synergistia;Synergistales;unclassified Synergistales;Synergistales bacterium 53_16;
1.60944	3	PDA_run3|g13083.t1	-	4e-07	-	-	-	-	-	2e-06	518066761	35.23	W_pip	Wolbachia pipientis	Bacteria	955	;cellular organisms;Bacteria;Proteobacteria;Alphaproteobacteria;Rickettsiales;Anaplasmataceae;Wolbachieae;Wolbachia;Wolbachia pipientis;
1.60944	507	PDA_run3|g14353.t1	-	-	-	-	-	-	1e-12	5e-12	698822919	27.84	A_ast	Aphanomyces astaci	Eukaryota_NO_Metazoa	112090	;cellular organisms;Eukaryota;Stramenopiles;Oomycetes;Saprolegniales;Saprolegniaceae;Aphanomyces;Aphanomyces astaci;
1.60944	5	PDA_run3|g16358.t1	-	-	-	-	0.0001	-	-	0.0005	747086706	40	S_ind	Sesamum indicum	Eukaryota_NO_Metazoa	4182	;cellular organisms;Eukaryota;Viridiplantae;Streptophyta;Streptophytina;Embryophyta;Tracheophyta;Euphyllophyta;Spermatophyta;Magnoliophyta;Mesangiospermae;eudicotyledons;Gunneridae;Pentapetalae;asterids;lamiids;Lamiales;Pedaliaceae;Sesamum;Sesamum indicum;
1.60944	500	PDA_run3|g16965.t1	-	-	-	-	-	6e-36	-	3e-35	589281410	26.96	Treme	Tremella mesenterica DSM 1558	Eukaryota_NO_Metazoa	578456	;cellular organisms;Eukaryota;Opisthokonta;Fungi;Dikarya;Basidiomycota;Agaricomycotina;Tremellomycetes;Tremellales;Tremellaceae;Tremella;Tremella mesenterica;Tremella mesenterica DSM 1558;
1.60944	107	PDA_run3|g18626.t1	-	-	-	-	1e-14	-	-	5e-14	1024038724	32.65	D_hyg	Dorcoceras hygrometricum	Eukaryota_NO_Metazoa	472368	;cellular organisms;Eukaryota;Viridiplantae;Streptophyta;Streptophytina;Embryophyta;Tracheophyta;Euphyllophyta;Spermatophyta;Magnoliophyta;Mesangiospermae;eudicotyledons;Gunneridae;Pentapetalae;asterids;lamiids;Lamiales;Gesneriaceae;Didymocarpoideae;Trichosporeae;Loxocarpinae;Dorcoceras;Dorcoceras hygrometricum;
1.60944	500	PDA_run3|g20207.t1	-	-	-	-	-	-	2e-11	1e-10	1013934721	41.94	D_lac	Dictyostelium lacteum	Eukaryota_NO_Metazoa	361077	;cellular organisms;Eukaryota;Amoebozoa;Mycetozoa;Dictyosteliida;Dictyostelium;Dictyostelium lacteum;
1.60944	182	PDA_run3|g23437.t1	-	-	-	-	4e-08	-	-	2e-07	700257056	28.32	Z_may	Zea mays	Eukaryota_NO_Metazoa	4577	;cellular organisms;Eukaryota;Viridiplantae;Streptophyta;Streptophytina;Embryophyta;Tracheophyta;Euphyllophyta;Spermatophyta;Magnoliophyta;Mesangiospermae;Liliopsida;Petrosaviidae;commelinids;Poales;Poaceae;PACMAD clade;Panicoideae;Andropogonodae;Andropogoneae;Tripsacinae;Zea;Zea mays;
1.50408	500	PDA_run3|g13347.t1	-	-	-	-	-	-	2e-53	9e-53	330842282	39.18	D_pur	Dictyostelium purpureum	Eukaryota_NO_Metazoa	5786	;cellular organisms;Eukaryota;Amoebozoa;Mycetozoa;Dictyosteliida;Dictyostelium;Dictyostelium purpureum;
1.50408	500	PDA_run3|g545.t1	-	2e-10	-	-	-	-	-	9e-10	917355897	40	M_lau	Mesoaciditoga lauensis	Bacteria	1495039	;cellular organisms;Bacteria;Thermotogae;Thermotogae;Mesoaciditogales;Mesoaciditogaceae;Mesoaciditoga;Mesoaciditoga lauensis;
1.50408	500	PDA_run3|g8917.t1	-	-	-	-	-	-	2e-11	9e-11	403356078	33.57	O_tri	Oxytricha trifallax	Eukaryota_NO_Metazoa	1172189	;cellular organisms;Eukaryota;Alveolata;Ciliophora;Intramacronucleata;Spirotrichea;Stichotrichia;Sporadotrichida;Oxytrichidae;Oxytrichinae;Oxytricha;Oxytricha trifallax;
1.50408	2	PDA_run3|g13249.t1	-	-	-	-	0.0002	-	-	0.0009	168052759	33.33	P_pat	Physcomitrella patens	Eukaryota_NO_Metazoa	3218	;cellular organisms;Eukaryota;Viridiplantae;Streptophyta;Streptophytina;Embryophyta;Bryophyta;Bryophytina;Bryopsida;Funariidae;Funariales;Funariaceae;Physcomitrella;Physcomitrella patens;
1.50408	2	PDA_run3|g17190.t1	-	-	-	-	-	2e-05	-	9e-05	336269967	31.25	Sorda	Sordaria macrospora k-hell	Eukaryota_NO_Metazoa	771870	;cellular organisms;Eukaryota;Opisthokonta;Fungi;Dikarya;Ascomycota;saccharomyceta;Pezizomycotina;leotiomyceta;sordariomyceta;Sordariomycetes;Sordariomycetidae;Sordariales;Sordariaceae;Sordaria;Sordaria macrospora;Sordaria macrospora k-hell;
1.50408	505	PDA_run3|g20815.t1	-	-	-	-	-	2e-17	-	9e-17	299747772	39.06	Copri	Coprinopsis cinerea okayama7#130	Eukaryota_NO_Metazoa	240176	;cellular organisms;Eukaryota;Opisthokonta;Fungi;Dikarya;Basidiomycota;Agaricomycotina;Agaricomycetes;Agaricomycetidae;Agaricales;Psathyrellaceae;Coprinopsis;Coprinopsis cinerea;Coprinopsis cinerea okayama7#130;
1.50408	521	PDA_run3|g21222.t1	-	-	-	-	2e-17	-	-	9e-17	326501384	30.6	Horde	Hordeum vulgare subsp. vulgare	Eukaryota_NO_Metazoa	112509	;cellular organisms;Eukaryota;Viridiplantae;Streptophyta;Streptophytina;Embryophyta;Tracheophyta;Euphyllophyta;Spermatophyta;Magnoliophyta;Mesangiospermae;Liliopsida;Petrosaviidae;commelinids;Poales;Poaceae;BOP clade;Pooideae;Triticodae;Triticeae;Hordeinae;Hordeum;Hordeum vulgare;Hordeum vulgare subsp. vulgare;
1.50408	14	PDA_run3|g22852.t1	-	0.0002	-	-	-	-	-	0.0009	398115269	30.61	Pseud	Pseudomonas sp. GM102	Bacteria	1144321	;cellular organisms;Bacteria;Proteobacteria;Gammaproteobacteria;Pseudomonadales;Pseudomonadaceae;Pseudomonas;Pseudomonas sp. GM102;
1.50408	501	PDA_run3|g28624.t1	-	-	-	-	-	-	2e-12	9e-12	471226167	25.55	I_mul	Ichthyophthirius multifiliis	Eukaryota_NO_Metazoa	5932	;cellular organisms;Eukaryota;Alveolata;Ciliophora;Intramacronucleata;Oligohymenophorea;Hymenostomatida;Ophryoglenina;Ichthyophthirius;Ichthyophthirius multifiliis;
1.49165	509	PDA_run3|g5761.t1	-	-	-	-	9e-10	-	-	4e-09	736543823	32.97	T_aes	Triticum aestivum	Eukaryota_NO_Metazoa	4565	;cellular organisms;Eukaryota;Viridiplantae;Streptophyta;Streptophytina;Embryophyta;Tracheophyta;Euphyllophyta;Spermatophyta;Magnoliophyta;Mesangiospermae;Liliopsida;Petrosaviidae;commelinids;Poales;Poaceae;BOP clade;Pooideae;Triticodae;Triticeae;Triticinae;Triticum;Triticum aestivum;
1.49165	500	PDA_run3|g15232.t1	-	-	-	-	-	9e-69	-	4e-68	757324174	34.47	Crypt	Cryptococcus gattii VGII LA55	Eukaryota_NO_Metazoa	1296106	;cellular organisms;Eukaryota;Opisthokonta;Fungi;Dikarya;Basidiomycota;Agaricomycotina;Tremellomycetes;Tremellales;Cryptococcaceae;Cryptococcus;Cryptococcus gattii species complex;Cryptococcus gattii VGII;Cryptococcus gattii VGII LA55;
1.49165	1595	PDA_run3|g24765.t1	-	-	-	-	-	-	9e-29	4e-28	92790146	31.86	D_rum	Dasytricha ruminantium	Eukaryota_NO_Metazoa	40806	;cellular organisms;Eukaryota;Alveolata;Ciliophora;Intramacronucleata;Litostomatea;Trichostomatia;Vestibuliferida;Isotrichidae;Dasytricha;Dasytricha ruminantium;
1.45529	2	PDA_run3|g1390.t1	-	7e-05	-	-	-	-	-	0.0003	1057443662	21.79	P_wil	Phormidium willei	Bacteria	399100	;cellular organisms;Bacteria;Terrabacteria group;Cyanobacteria/Melainabacteria group;Cyanobacteria;Oscillatoriophycideae;Oscillatoriales;Oscillatoriaceae;Phormidium;Phormidium willei;
1.45529	500	PDA_run3|g1474.t1	-	7e-14	-	-	-	-	-	3e-13	640627114	36.49	S_noc	Sulfitobacter noctilucicola	Bacteria	1342301	;cellular organisms;Bacteria;Proteobacteria;Alphaproteobacteria;Rhodobacterales;Rhodobacteraceae;Sulfitobacter;Sulfitobacter noctilucicola;
1.45529	500	PDA_run3|g20230.t1	-	7e-11	-	-	-	-	-	3e-10	984749436	28.85	b_P3	bacterium P3	Bacteria	1768113	;cellular organisms;Bacteria;unclassified Bacteria;unclassified Bacteria (miscellaneous);bacterium P3;
1.45529	500	PDA_run3|g25281.t1	-	-	-	-	7e-11	-	-	3e-10	567125377	35.09	E_sal	Eutrema salsugineum	Eukaryota_NO_Metazoa	72664	;cellular organisms;Eukaryota;Viridiplantae;Streptophyta;Streptophytina;Embryophyta;Tracheophyta;Euphyllophyta;Spermatophyta;Magnoliophyta;Mesangiospermae;eudicotyledons;Gunneridae;Pentapetalae;rosids;malvids;Brassicales;Brassicaceae;Eutremeae;Eutrema;Eutrema salsugineum;
1.38629	500	PDA_run3|g331.t1	-	-	-	-	-	-	5e-128	2e-127	1091426556	66.41	T_foe	Tritrichomonas foetus	Eukaryota_NO_Metazoa	1144522	;cellular organisms;Eukaryota;Parabasalia;Tritrichomonadida;Tritrichomonadidae;Tritrichomonas;Tritrichomonas foetus;
1.38629	524	PDA_run3|g1658.t1	-	-	-	-	1e-27	-	-	4e-27	1137181196	39.53	C_oli	Corchorus olitorius	Eukaryota_NO_Metazoa	93759	;cellular organisms;Eukaryota;Viridiplantae;Streptophyta;Streptophytina;Embryophyta;Tracheophyta;Euphyllophyta;Spermatophyta;Magnoliophyta;Mesangiospermae;eudicotyledons;Gunneridae;Pentapetalae;rosids;malvids;Malvales;Malvaceae;Grewioideae;Apeibeae;Corchorus;Corchorus olitorius;
1.38629	3	PDA_run3|g6518.t1	-	-	-	-	-	-	5e-06	2e-05	551560643	31.31	Emili	Emiliania huxleyi CCMP1516	Eukaryota_NO_Metazoa	280463	;cellular organisms;Eukaryota;Haptophyceae;Isochrysidales;Noelaerhabdaceae;Emiliania;Emiliania huxleyi;Emiliania huxleyi CCMP1516;
1.38629	507	PDA_run3|g6795.t1	-	-	-	-	1e-21	-	-	4e-21	502161601	28.97	C_ari	Cicer arietinum	Eukaryota_NO_Metazoa	3827	;cellular organisms;Eukaryota;Viridiplantae;Streptophyta;Streptophytina;Embryophyta;Tracheophyta;Euphyllophyta;Spermatophyta;Magnoliophyta;Mesangiospermae;eudicotyledons;Gunneridae;Pentapetalae;rosids;fabids;Fabales;Fabaceae;Papilionoideae;Cicereae;Cicer;Cicer arietinum;
1.38629	500	PDA_run3|g9100.t1	-	2e-11	-	-	-	-	-	8e-11	1086829521	47.89	B_lit	Bauldia litoralis	Bacteria	665467	;cellular organisms;Bacteria;Proteobacteria;Alphaproteobacteria;Rhizobiales;unclassified Rhizobiales;Bauldia;Bauldia litoralis;
1.38629	2	PDA_run3|g14699.t1	-	5e-05	-	-	-	-	-	0.0002	1055354168	50	M_spa	Marinomonas spartinae	Bacteria	1792290	;cellular organisms;Bacteria;Proteobacteria;Gammaproteobacteria;Oceanospirillales;Oceanospirillaceae;Marinomonas;Marinomonas spartinae;
1.38629	203	PDA_run3|g21425.t1	-	-	-	-	-	1e-36	-	4e-36	552918359	23.42	Rhizo	Rhizophagus irregularis DAOM 181602	Eukaryota_NO_Metazoa	747089	;cellular organisms;Eukaryota;Opisthokonta;Fungi;Mucoromycota;Glomeromycotina;Glomeromycetes;Glomerales;Glomeraceae;Rhizophagus;Rhizophagus irregularis;Rhizophagus irregularis DAOM 181602;
1.38629	500	PDA_run3|g25117.t1	-	-	-	-	-	-	5e-14	2e-13	669152872	29.93	Sapro	Saprolegnia diclina VS20	Eukaryota_NO_Metazoa	1156394	;cellular organisms;Eukaryota;Stramenopiles;Oomycetes;Saprolegniales;Saprolegniaceae;Saprolegnia;Saprolegnia diclina;Saprolegnia diclina VS20;
1.38629	500	PDA_run3|g27649.t1	-	-	-	-	-	1e-11	-	4e-11	384484459	32.45	Rhizo	Rhizopus delemar RA 99-880	Eukaryota_NO_Metazoa	246409	;cellular organisms;Eukaryota;Opisthokonta;Fungi;Mucoromycota;Mucoromycotina;Mucorales;Mucorineae;Rhizopodaceae;Rhizopus;Rhizopus delemar;Rhizopus delemar RA 99-880;
1.38629	543	PDA_run3|g29107.t1	-	-	-	-	1e-09	-	-	4e-09	1035942518	34.48	A_com	Ananas comosus	Eukaryota_NO_Metazoa	4615	;cellular organisms;Eukaryota;Viridiplantae;Streptophyta;Streptophytina;Embryophyta;Tracheophyta;Euphyllophyta;Spermatophyta;Magnoliophyta;Mesangiospermae;Liliopsida;Petrosaviidae;commelinids;Poales;Bromeliaceae;Bromelioideae;Ananas;Ananas comosus;
1.38629	94	PDA_run3|g29122.t1	-	-	-	-	-	-	1e-10	4e-10	546313665	34.56	C_cri	Chondrus crispus	Eukaryota_NO_Metazoa	2769	;cellular organisms;Eukaryota;Rhodophyta;Florideophyceae;Gigartinales;Gigartinaceae;Chondrus;Chondrus crispus;
1.38629	699	PDA_run3|g29464.t1	-	-	-	-	-	-	1e-13	4e-13	167538092	35.42	Monos	Monosiga brevicollis MX1	Eukaryota_NO_Metazoa	431895	;cellular organisms;Eukaryota;Opisthokonta;Choanoflagellida;Craspedida;Salpingoecidae;Monosiga;Monosiga brevicollis;Monosiga brevicollis MX1;
1.32176	501	PDA_run3|g12649.t1	-	-	-	-	-	-	8e-27	3e-26	1134895642	32.09	S_coe	Stentor coeruleus	Eukaryota_NO_Metazoa	5963	;cellular organisms;Eukaryota;Alveolata;Ciliophora;Postciliodesmatophora;Heterotrichea;Heterotrichida;Stentoridae;Stentor;Stentor coeruleus;
1.25276	3	PDA_run3|g6534.t1	-	-	-	-	-	-	0.0002	0.0007	1013938339	29.76	D_lac	Dictyostelium lacteum	Eukaryota_NO_Metazoa	361077	;cellular organisms;Eukaryota;Amoebozoa;Mycetozoa;Dictyosteliida;Dictyostelium;Dictyostelium lacteum;
1.25276	384	PDA_run3|g12277.t1	-	-	-	-	-	-	2e-09	7e-09	389593823	38.89	Leish	Leishmania major strain Friedlin	Eukaryota_NO_Metazoa	347515	;cellular organisms;Eukaryota;Euglenozoa;Kinetoplastida;Trypanosomatidae;Leishmaniinae;Leishmania;Leishmania;Leishmania major species complex;Leishmania major;Leishmania major strain Friedlin;
1.25276	504	PDA_run3|g21703.t1	-	-	-	-	2e-11	-	-	7e-11	1021474195	43.04	A_ipa	Arachis ipaensis	Eukaryota_NO_Metazoa	130454	;cellular organisms;Eukaryota;Viridiplantae;Streptophyta;Streptophytina;Embryophyta;Tracheophyta;Euphyllophyta;Spermatophyta;Magnoliophyta;Mesangiospermae;eudicotyledons;Gunneridae;Pentapetalae;rosids;fabids;Fabales;Fabaceae;Papilionoideae;Dalbergieae;Arachis;Arachis ipaensis;
1.20397	503	PDA_run3|g14926.t1	-	-	-	-	-	9e-59	-	3e-58	1001618498	37.38	Gonap	Gonapodya prolifera JEL478	Eukaryota_NO_Metazoa	1344416	;cellular organisms;Eukaryota;Opisthokonta;Fungi;Chytridiomycota;Monoblepharidomycetes;Monoblepharidales;Gonapodyaceae;Gonapodya;Gonapodya prolifera;Gonapodya prolifera JEL478;
1.20397	89	PDA_run3|g1838.t1	-	-	-	-	-	6e-06	-	2e-05	597976333	26.67	Dicho	Dichomitus squalens LYAD-421 SS1	Eukaryota_NO_Metazoa	732165	;cellular organisms;Eukaryota;Opisthokonta;Fungi;Dikarya;Basidiomycota;Agaricomycotina;Agaricomycetes;Agaricomycetes incertae sedis;Polyporales;Polyporaceae;Dichomitus;Dichomitus squalens;Dichomitus squalens LYAD-421 SS1;
1.20397	504	PDA_run3|g5164.t1	-	-	-	-	-	6e-09	-	2e-08	909608028	48.28	Pucci	Puccinia striiformis f. sp. tritici PST-78	Eukaryota_NO_Metazoa	1165861	;cellular organisms;Eukaryota;Opisthokonta;Fungi;Dikarya;Basidiomycota;Pucciniomycotina;Pucciniomycetes;Pucciniales;Pucciniaceae;Puccinia;Puccinia striiformis;Puccinia striiformis f. sp. tritici;Puccinia striiformis f. sp. tritici PST-78;
1.20397	286	PDA_run3|g5960.t1	-	-	-	-	3e-07	-	-	1e-06	661896886	32.53	C_can	Coffea canephora	Eukaryota_NO_Metazoa	49390	;cellular organisms;Eukaryota;Viridiplantae;Streptophyta;Streptophytina;Embryophyta;Tracheophyta;Euphyllophyta;Spermatophyta;Magnoliophyta;Mesangiospermae;eudicotyledons;Gunneridae;Pentapetalae;asterids;lamiids;Gentianales;Rubiaceae;Ixoroideae;Coffeeae;Coffea;Coffea canephora;
1.20397	508	PDA_run3|g8588.t1	-	3e-24	-	-	-	-	-	1e-23	1063831438	33.33	M_sup	Methyloceanibacter superfactus	Bacteria	1774969	;cellular organisms;Bacteria;Proteobacteria;Alphaproteobacteria;Rhizobiales;unclassified Rhizobiales;Methyloceanibacter;Methyloceanibacter superfactus;
1.20397	501	PDA_run3|g12516.t1	-	-	-	-	6e-21	-	-	2e-20	674246476	29.72	A_alp	Arabis alpina	Eukaryota_NO_Metazoa	50452	;cellular organisms;Eukaryota;Viridiplantae;Streptophyta;Streptophytina;Embryophyta;Tracheophyta;Euphyllophyta;Spermatophyta;Magnoliophyta;Mesangiospermae;eudicotyledons;Gunneridae;Pentapetalae;rosids;malvids;Brassicales;Brassicaceae;Arabideae;Arabis;Arabis alpina;
1.20397	111	PDA_run3|g23074.t1	-	-	-	-	-	3e-07	-	1e-06	1134817542	31.75	S_cul	Smittium culicis	Eukaryota_NO_Metazoa	133412	;cellular organisms;Eukaryota;Opisthokonta;Fungi;Zoopagomycota;Kickxellomycotina;Harpellales;Legeriomycetaceae;Smittium;Smittium culicis;
1.20397	500	PDA_run3|g23575.t1	-	-	-	-	3e-21	-	-	1e-20	308804786	26.81	O_tau	Ostreococcus tauri	Eukaryota_NO_Metazoa	70448	;cellular organisms;Eukaryota;Viridiplantae;Chlorophyta;prasinophytes;Mamiellophyceae;Mamiellales;Bathycoccaceae;Ostreococcus;Ostreococcus tauri;
1.20397	500	PDA_run3|g26415.t1	-	6e-47	-	-	-	-	-	2e-46	1041168852	31.03	Arden	Ardenticatena	Bacteria	1382931	;cellular organisms;Bacteria;Terrabacteria group;Chloroflexi;Ardenticatenia;Ardenticatenales;Ardenticatenaceae;Ardenticatena;
1.20397	165	PDA_run3|g27347.t1	-	3e-09	-	-	-	-	-	1e-08	505468353	49.18	S_dav	Streptomyces davawensis	Bacteria	348043	;cellular organisms;Bacteria;Terrabacteria group;Actinobacteria;Actinobacteria;Streptomycetales;Streptomycetaceae;Streptomyces;Streptomyces davawensis;
1.20397	501	PDA_run3|g31508.t1	-	-	-	-	3e-13	-	-	1e-12	302840884	29.29	Volvo	Volvox carteri f. nagariensis	Eukaryota_NO_Metazoa	3068	;cellular organisms;Eukaryota;Viridiplantae;Chlorophyta;Chlorophyceae;Chlamydomonadales;Volvocaceae;Volvox;Volvox carteri;Volvox carteri f. nagariensis;
1.20397	500	PDA_run3|g5512.t1	-	-	-	-	-	6e-98	-	2e-97	45185725	35.44	Eremo	Eremothecium gossypii ATCC 10895	Eukaryota_NO_Metazoa	284811	;cellular organisms;Eukaryota;Opisthokonta;Fungi;Dikarya;Ascomycota;saccharomyceta;Saccharomycotina;Saccharomycetes;Saccharomycetales;Saccharomycetaceae;Eremothecium;Eremothecium gossypii;Eremothecium gossypii ATCC 10895;
1.20397	500	PDA_run3|g21146.t1	-	-	-	-	-	9e-116	-	3e-115	632918918	47.52	U_vir	Ustilaginoidea virens	Eukaryota_NO_Metazoa	1159556	;cellular organisms;Eukaryota;Opisthokonta;Fungi;Dikarya;Ascomycota;saccharomyceta;Pezizomycotina;leotiomyceta;sordariomyceta;Sordariomycetes;Hypocreomycetidae;Hypocreales;Hypocreales incertae sedis;Ustilaginoidea;Ustilaginoidea virens;
1.09861	245	PDA_run3|g10212.t1	-	-	-	-	-	1e-47	-	3e-47	595479454	34.79	Rhizo	Rhizophagus irregularis DAOM 197198w	Eukaryota_NO_Metazoa	1432141	;cellular organisms;Eukaryota;Opisthokonta;Fungi;Mucoromycota;Glomeromycotina;Glomeromycetes;Glomerales;Glomeraceae;Rhizophagus;Rhizophagus irregularis;Rhizophagus irregularis DAOM 197198w;
1.09861	148	PDA_run3|g438.t1	-	-	-	-	-	1e-11	-	3e-11	595498317	43.16	Rhizo	Rhizophagus irregularis DAOM 197198w	Eukaryota_NO_Metazoa	1432141	;cellular organisms;Eukaryota;Opisthokonta;Fungi;Mucoromycota;Glomeromycotina;Glomeromycetes;Glomerales;Glomeraceae;Rhizophagus;Rhizophagus irregularis;Rhizophagus irregularis DAOM 197198w;
1.09861	500	PDA_run3|g1345.t1	-	-	-	-	-	1e-10	-	3e-10	358053941	34.4	Mixia	Mixia osmundae IAM 14324	Eukaryota_NO_Metazoa	764103	;cellular organisms;Eukaryota;Opisthokonta;Fungi;Dikarya;Basidiomycota;Pucciniomycotina;Mixiomycetes;Mixiales;Mixiaceae;Mixia;Mixia osmundae;Mixia osmundae IAM 14324;
1.09861	500	PDA_run3|g1806.t1	-	-	-	-	-	-	2e-13	6e-13	1091421079	30.97	T_foe	Tritrichomonas foetus	Eukaryota_NO_Metazoa	1144522	;cellular organisms;Eukaryota;Parabasalia;Tritrichomonadida;Tritrichomonadidae;Tritrichomonas;Tritrichomonas foetus;
1.09861	6	PDA_run3|g2200.t1	-	-	-	-	-	3e-06	-	9e-06	1032652908	26.22	Morti	Mortierella elongata AG-77	Eukaryota_NO_Metazoa	1314771	;cellular organisms;Eukaryota;Opisthokonta;Fungi;Mucoromycota;Mortierellomycotina;Mortierellales;Mortierellaceae;Mortierella;Mortierella elongata;Mortierella elongata AG-77;
1.09861	500	PDA_run3|g4158.t1	-	-	-	-	-	-	2e-23	6e-23	1032154121	81.48	Blast	Blastocystis sp. ATCC 50177/Nand II	Eukaryota_NO_Metazoa	478820	;cellular organisms;Eukaryota;Stramenopiles;Blastocystis;Blastocystis sp. subtypes;Blastocystis sp. subtype 1;Blastocystis sp. ATCC 50177/Nand II;
1.09861	43	PDA_run3|g5938.t1	-	2e-06	-	-	-	-	-	6e-06	545427574	31.25	P_gin	Porphyromonas gingivalis	Bacteria	837	;cellular organisms;Bacteria;FCB group;Bacteroidetes/Chlorobi group;Bacteroidetes;Bacteroidia;Bacteroidales;Porphyromonadaceae;Porphyromonas;Porphyromonas gingivalis;
1.09861	510	PDA_run3|g9484.t1	-	1e-12	-	-	-	-	-	3e-12	808750382	29.26	Pseud	Pseudoalteromonas luteoviolacea S4054	Bacteria	1129367	;cellular organisms;Bacteria;Proteobacteria;Gammaproteobacteria;Alteromonadales;Pseudoalteromonadaceae;Pseudoalteromonas;Pseudoalteromonas luteoviolacea;Pseudoalteromonas luteoviolacea S4054;
1.09861	500	PDA_run3|g11979.t1	-	-	-	-	-	2e-09	-	6e-09	1111945904	41.33	Asper	Aspergillus aculeatus ATCC 16872	Eukaryota_NO_Metazoa	690307	;cellular organisms;Eukaryota;Opisthokonta;Fungi;Dikarya;Ascomycota;saccharomyceta;Pezizomycotina;leotiomyceta;Eurotiomycetes;Eurotiomycetidae;Eurotiales;Aspergillaceae;Aspergillus;Aspergillus aculeatus;Aspergillus aculeatus ATCC 16872;
1.09861	501	PDA_run3|g13271.t1	-	-	-	-	-	1e-09	-	3e-09	296813631	43.37	Arthr	Arthroderma otae CBS 113480	Eukaryota_NO_Metazoa	554155	;cellular organisms;Eukaryota;Opisthokonta;Fungi;Dikarya;Ascomycota;saccharomyceta;Pezizomycotina;leotiomyceta;Eurotiomycetes;Eurotiomycetidae;Onygenales;Arthrodermataceae;Microsporum;Microsporum canis;Arthroderma otae CBS 113480;
1.09861	501	PDA_run3|g14533.t1	-	-	-	-	1e-08	-	-	3e-08	222640527	43.42	Oryza	Oryza sativa Japonica Group	Eukaryota_NO_Metazoa	39947	;cellular organisms;Eukaryota;Viridiplantae;Streptophyta;Streptophytina;Embryophyta;Tracheophyta;Euphyllophyta;Spermatophyta;Magnoliophyta;Mesangiospermae;Liliopsida;Petrosaviidae;commelinids;Poales;Poaceae;BOP clade;Oryzoideae;Oryzeae;Oryzinae;Oryza;Oryza sativa;Oryza sativa Japonica Group;
1.09861	501	PDA_run3|g14851.t1	-	-	-	-	-	1e-12	-	3e-12	527296908	38.71	Fomit	Fomitopsis pinicola FP-58527 SS1	Eukaryota_NO_Metazoa	743788	;cellular organisms;Eukaryota;Opisthokonta;Fungi;Dikarya;Basidiomycota;Agaricomycotina;Agaricomycetes;Agaricomycetes incertae sedis;Polyporales;Fomitopsidaceae;Fomitopsis;Fomitopsis pinicola;Fomitopsis pinicola FP-58527 SS1;
1.09861	27	PDA_run3|g18755.t1	-	-	-	-	-	3e-10	-	9e-10	149240575	29.31	Lodde	Lodderomyces elongisporus NRRL YB-4239	Eukaryota_NO_Metazoa	379508	;cellular organisms;Eukaryota;Opisthokonta;Fungi;Dikarya;Ascomycota;saccharomyceta;Saccharomycotina;Saccharomycetes;Saccharomycetales;Debaryomycetaceae;Candida/Lodderomyces clade;Lodderomyces;Lodderomyces elongisporus;Lodderomyces elongisporus NRRL YB-4239;
1.09861	501	PDA_run3|g20469.t1	-	2e-10	-	-	-	-	-	6e-10	488860013	42.65	L_ill	Leptonema illini	Bacteria	183	;cellular organisms;Bacteria;Spirochaetes;Spirochaetia;Leptospirales;Leptospiraceae;Leptonema;Leptonema illini;
1.09861	500	PDA_run3|g21510.t1	-	-	-	-	3e-64	-	-	9e-64	747089487	35.57	S_ind	Sesamum indicum	Eukaryota_NO_Metazoa	4182	;cellular organisms;Eukaryota;Viridiplantae;Streptophyta;Streptophytina;Embryophyta;Tracheophyta;Euphyllophyta;Spermatophyta;Magnoliophyta;Mesangiospermae;eudicotyledons;Gunneridae;Pentapetalae;asterids;lamiids;Lamiales;Pedaliaceae;Sesamum;Sesamum indicum;
1.09861	500	PDA_run3|g24293.t1	-	-	-	-	-	3e-17	-	9e-17	402225696	51.04	D_pri	Dacryopinax primogenitus	Eukaryota_NO_Metazoa	1858805	;cellular organisms;Eukaryota;Opisthokonta;Fungi;Dikarya;Basidiomycota;Agaricomycotina;Dacrymycetes;Dacrymycetales;Dacrymycetaceae;Dacryopinax;Dacryopinax primogenitus;
1.09861	510	PDA_run3|g24746.t1	-	-	-	-	-	-	1e-21	3e-21	754351124	29.24	Capsa	Capsaspora owczarzaki ATCC 30864	Eukaryota_NO_Metazoa	595528	;cellular organisms;Eukaryota;Opisthokonta;Opisthokonta incertae sedis;Ichthyosporea;Capsaspora;Capsaspora owczarzaki;Capsaspora owczarzaki ATCC 30864;
1.09861	500	PDA_run3|g25812.t1	-	-	-	-	-	-	1e-84	3e-84	855314977	34.88	B_hom	Blastocystis hominis	Eukaryota_NO_Metazoa	12968	;cellular organisms;Eukaryota;Stramenopiles;Blastocystis;Blastocystis hominis;
1.09861	304	PDA_run3|g28787.t1	-	2e-05	-	-	-	-	-	6e-05	464204920	32.19	Lepto	Leptospira santarosai serovar Arenal str. MAVJ 401	Bacteria	1049976	;cellular organisms;Bacteria;Spirochaetes;Spirochaetia;Leptospirales;Leptospiraceae;Leptospira;Leptospira santarosai;Leptospira santarosai serovar Arenal;Leptospira santarosai serovar Arenal str. MAVJ 401;
1.04982	500	PDA_run3|g1199.t1	-	-	-	-	-	7e-09	-	2e-08	729715695	28.75	R_mic	Rhizopus microsporus	Eukaryota_NO_Metazoa	58291	;cellular organisms;Eukaryota;Opisthokonta;Fungi;Mucoromycota;Mucoromycotina;Mucorales;Mucorineae;Rhizopodaceae;Rhizopus;Rhizopus microsporus;
1.04982	130	PDA_run3|g5689.t1	-	-	-	-	7e-07	-	-	2e-06	255078694	27.62	M_com	Micromonas commoda	Eukaryota_NO_Metazoa	296587	;cellular organisms;Eukaryota;Viridiplantae;Chlorophyta;prasinophytes;Mamiellophyceae;Mamiellales;Mamiellaceae;Micromonas;Micromonas commoda;
1.04982	500	PDA_run3|g28362.t1	-	7e-09	-	-	-	-	-	2e-08	931513462	28.57	Anaer	Anaerolineae bacterium SM23_ 63	Bacteria	1703387	;cellular organisms;Bacteria;Terrabacteria group;Chloroflexi;Anaerolineae;unclassified Anaerolineae;Anaerolineae bacterium SM23_ 63;
0.980829	6	PDA_run3|g22282.t1	-	-	-	-	-	-	3e-06	8e-06	551560643	25.96	Emili	Emiliania huxleyi CCMP1516	Eukaryota_NO_Metazoa	280463	;cellular organisms;Eukaryota;Haptophyceae;Isochrysidales;Noelaerhabdaceae;Emiliania;Emiliania huxleyi;Emiliania huxleyi CCMP1516;
0.980829	16	PDA_run3|g31145.t1	-	-	-	-	-	3e-06	-	8e-06	530542827	37.93	Nosem	Nosema apis BRL 01	Eukaryota_NO_Metazoa	1037528	;cellular organisms;Eukaryota;Opisthokonta;Fungi;Microsporidia;Apansporoblastina;Nosematidae;Nosema;Nosema apis;Nosema apis BRL 01;
0.980829	500	PDA_run3|g27149.t1	-	-	-	-	-	-	3e-35	8e-35	546307591	42.77	C_cri	Chondrus crispus	Eukaryota_NO_Metazoa	2769	;cellular organisms;Eukaryota;Rhodophyta;Florideophyceae;Gigartinales;Gigartinaceae;Chondrus;Chondrus crispus;
0.916291	500	PDA_run3|g4073.t1	-	2e-12	-	-	-	-	-	5e-12	499679152	43.33	Synec	Synechococcus sp. CC9902	Bacteria	316279	;cellular organisms;Bacteria;Terrabacteria group;Cyanobacteria/Melainabacteria group;Cyanobacteria;Synechococcales;Synechococcaceae;Synechococcus;Synechococcus sp. CC9902;
0.916291	1352	PDA_run3|g6397.t1	-	-	-	-	-	-	8e-53	2e-52	1013939781	74.24	D_lac	Dictyostelium lacteum	Eukaryota_NO_Metazoa	361077	;cellular organisms;Eukaryota;Amoebozoa;Mycetozoa;Dictyosteliida;Dictyostelium;Dictyostelium lacteum;
0.916291	68	PDA_run3|g8761.t1	-	-	-	-	-	8e-11	-	2e-10	807753009	31.74	F_rad	Fibroporia radiculosa	Eukaryota_NO_Metazoa	599839	;cellular organisms;Eukaryota;Opisthokonta;Fungi;Dikarya;Basidiomycota;Agaricomycotina;Agaricomycetes;Agaricomycetes incertae sedis;Polyporales;Polyporaceae;Fibroporia;Fibroporia radiculosa;
0.916291	176	PDA_run3|g9679.t1	-	4e-07	-	-	-	-	-	1e-06	1001056251	51.39	P_aer	Pseudomonas aeruginosa	Bacteria	287	;cellular organisms;Bacteria;Proteobacteria;Gammaproteobacteria;Pseudomonadales;Pseudomonadaceae;Pseudomonas;Pseudomonas aeruginosa group;Pseudomonas aeruginosa;
0.916291	500	PDA_run3|g10458.t1	-	-	-	-	-	4e-44	-	1e-43	671689053	44.77	L_ram	Lichtheimia ramosa	Eukaryota_NO_Metazoa	688394	;cellular organisms;Eukaryota;Opisthokonta;Fungi;Mucoromycota;Mucoromycotina;Mucorales;Lichtheimiaceae;Lichtheimia;Lichtheimia ramosa;
0.916291	500	PDA_run3|g11598.t1	-	4e-27	-	-	-	-	-	1e-26	489536634	36.46	C_pas	Clostridium pasteurianum	Bacteria	1501	;cellular organisms;Bacteria;Terrabacteria group;Firmicutes;Clostridia;Clostridiales;Clostridiaceae;Clostridium;Clostridium pasteurianum;
0.916291	20	PDA_run3|g11931.t1	-	-	-	-	-	4e-10	-	1e-09	552940825	24.32	Rhizo	Rhizophagus irregularis DAOM 181602	Eukaryota_NO_Metazoa	747089	;cellular organisms;Eukaryota;Opisthokonta;Fungi;Mucoromycota;Glomeromycotina;Glomeromycetes;Glomerales;Glomeraceae;Rhizophagus;Rhizophagus irregularis;Rhizophagus irregularis DAOM 181602;
0.916291	500	PDA_run3|g24361.t1	-	-	-	-	-	4e-08	-	1e-07	1000776613	46.3	Conid	Conidiobolus coronatus NRRL 28638	Eukaryota_NO_Metazoa	796925	;cellular organisms;Eukaryota;Opisthokonta;Fungi;Zoopagomycota;Entomophthoromycotina;Entomophthoromycetes;Entomophthorales;Ancylistaceae;Conidiobolus;Conidiobolus coronatus;Conidiobolus coronatus NRRL 28638;
0.916291	500	PDA_run3|g27261.t1	-	-	-	-	-	4e-37	-	1e-36	1062132366	39.32	Crypt	Cryptococcus depauperatus CBS 7841	Eukaryota_NO_Metazoa	1295531	;cellular organisms;Eukaryota;Opisthokonta;Fungi;Dikarya;Basidiomycota;Agaricomycotina;Tremellomycetes;Tremellales;Cryptococcaceae;Cryptococcus;Cryptococcus depauperatus;Cryptococcus depauperatus CBS 7841;
0.916291	91	PDA_run3|g4395.t1	-	-	-	-	-	8e-06	-	2e-05	682306720	25.33	Pseud	Pseudogymnoascus sp. VKM F-4246	Eukaryota_NO_Metazoa	1420902	;cellular organisms;Eukaryota;Opisthokonta;Fungi;Dikarya;Ascomycota;saccharomyceta;Pezizomycotina;leotiomyceta;sordariomyceta;Leotiomycetes;Leotiomycetes incertae sedis;Pseudeurotiaceae;Pseudogymnoascus;Pseudogymnoascus sp. VKM F-4246;
0.916291	500	PDA_run3|g1095.t1	-	-	-	-	-	4e-09	-	1e-08	1111945904	39.74	Asper	Aspergillus aculeatus ATCC 16872	Eukaryota_NO_Metazoa	690307	;cellular organisms;Eukaryota;Opisthokonta;Fungi;Dikarya;Ascomycota;saccharomyceta;Pezizomycotina;leotiomyceta;Eurotiomycetes;Eurotiomycetidae;Eurotiales;Aspergillaceae;Aspergillus;Aspergillus aculeatus;Aspergillus aculeatus ATCC 16872;
0.916291	501	PDA_run3|g24742.t1	-	-	-	-	-	-	2e-13	5e-13	1084839775	37.29	P_gab	Plasmodium gaboni	Eukaryota_NO_Metazoa	647221	;cellular organisms;Eukaryota;Alveolata;Apicomplexa;Aconoidasida;Haemosporida;Plasmodiidae;Plasmodium;Plasmodium (Laverania);Plasmodium gaboni;
0.916291	506	PDA_run3|g26779.t1	-	-	-	-	-	-	2e-13	5e-13	470375747	27.23	Acant	Acanthamoeba castellanii str. Neff	Eukaryota_NO_Metazoa	1257118	;cellular organisms;Eukaryota;Amoebozoa;Discosea;Longamoebia;Centramoebida;Acanthamoebidae;Acanthamoeba;Acanthamoeba castellanii;Acanthamoeba castellanii str. Neff;
0.916291	500	PDA_run3|g30731.t1	-	2e-13	-	-	-	-	-	5e-13	944022057	42.17	S_pha	Streptomyces phaeochromogenes	Bacteria	1923	;cellular organisms;Bacteria;Terrabacteria group;Actinobacteria;Actinobacteria;Streptomycetales;Streptomycetaceae;Streptomyces;Streptomyces phaeochromogenes;
0.916291	500	PDA_run3|g3381.t1	-	-	-	-	-	-	2e-60	5e-60	470321361	78.51	Capsa	Capsaspora owczarzaki ATCC 30864	Eukaryota_NO_Metazoa	595528	;cellular organisms;Eukaryota;Opisthokonta;Opisthokonta incertae sedis;Ichthyosporea;Capsaspora;Capsaspora owczarzaki;Capsaspora owczarzaki ATCC 30864;
0.847298	3	PDA_run3|g17507.t1	-	-	-	-	-	0.0003	-	0.0007	835892047	32.03	Magna	Magnaporthiopsis poae ATCC 64411	Eukaryota_NO_Metazoa	644358	;cellular organisms;Eukaryota;Opisthokonta;Fungi;Dikarya;Ascomycota;saccharomyceta;Pezizomycotina;leotiomyceta;sordariomyceta;Sordariomycetes;Sordariomycetidae;Magnaporthales;Magnaporthaceae;Magnaporthiopsis;Magnaporthiopsis poae;Magnaporthiopsis poae ATCC 64411;
0.847298	575	PDA_run3|g10549.t1	-	-	-	-	-	3e-36	-	7e-36	402467804	73.17	Edhaz	Edhazardia aedis USNM 41457	Eukaryota_NO_Metazoa	1003232	;cellular organisms;Eukaryota;Opisthokonta;Fungi;Microsporidia;Microsporidia incertae sedis;Culicosporidae;Edhazardia;Edhazardia aedis;Edhazardia aedis USNM 41457;
0.81093	2297	PDA_run3|g10440.t1	-	-	-	-	4e-26	-	-	9e-26	302848631	28.73	Volvo	Volvox carteri f. nagariensis	Eukaryota_NO_Metazoa	3068	;cellular organisms;Eukaryota;Viridiplantae;Chlorophyta;Chlorophyceae;Chlamydomonadales;Volvocaceae;Volvox;Volvox carteri;Volvox carteri f. nagariensis;
0.81093	501	PDA_run3|g7846.t1	-	-	-	-	-	4e-31	-	9e-31	1032643535	48.84	Morti	Mortierella elongata AG-77	Eukaryota_NO_Metazoa	1314771	;cellular organisms;Eukaryota;Opisthokonta;Fungi;Mucoromycota;Mortierellomycotina;Mortierellales;Mortierellaceae;Mortierella;Mortierella elongata;Mortierella elongata AG-77;
0.798508	517	PDA_run3|g5995.t1	-	9e-15	-	-	-	-	-	2e-14	425859343	27.24	Bdell	Bdellovibrio bacteriovorus str. Tiberius	Bacteria	1069642	;cellular organisms;Bacteria;Proteobacteria;delta/epsilon subdivisions;Deltaproteobacteria;Bdellovibrionales;Bdellovibrionaceae;Bdellovibrio;Bdellovibrio bacteriovorus;Bdellovibrio bacteriovorus str. Tiberius;
0.798508	509	PDA_run3|g14066.t1	-	-	-	-	-	9e-15	-	2e-14	575477878	41.75	Batra	Batrachochytrium dendrobatidis JAM81	Eukaryota_NO_Metazoa	684364	;cellular organisms;Eukaryota;Opisthokonta;Fungi;Chytridiomycota;Chytridiomycetes;Rhizophydiales;Rhizophydiales incertae sedis;Batrachochytrium;Batrachochytrium dendrobatidis;Batrachochytrium dendrobatidis JAM81;
0.798508	501	PDA_run3|g68.t1	-	-	-	-	-	-	9e-14	2e-13	873240574	36.72	Vitre	Vitrella brassicaformis CCMP3155	Eukaryota_NO_Metazoa	1169540	;cellular organisms;Eukaryota;Alveolata;Chromerida;Vitrella;Vitrella brassicaformis;Vitrella brassicaformis CCMP3155;
0.798508	500	PDA_run3|g11018.t1	-	-	-	-	-	-	9e-12	2e-11	470375747	30.77	Acant	Acanthamoeba castellanii str. Neff	Eukaryota_NO_Metazoa	1257118	;cellular organisms;Eukaryota;Amoebozoa;Discosea;Longamoebia;Centramoebida;Acanthamoebidae;Acanthamoeba;Acanthamoeba castellanii;Acanthamoeba castellanii str. Neff;
0.798508	500	PDA_run3|g3943.t1	-	-	-	-	9e-26	-	-	2e-25	449459882	38.05	C_sat	Cucumis sativus	Eukaryota_NO_Metazoa	3659	;cellular organisms;Eukaryota;Viridiplantae;Streptophyta;Streptophytina;Embryophyta;Tracheophyta;Euphyllophyta;Spermatophyta;Magnoliophyta;Mesangiospermae;eudicotyledons;Gunneridae;Pentapetalae;rosids;fabids;Cucurbitales;Cucurbitaceae;Benincaseae;Cucumis;Cucumis sativus;
0.798508	500	PDA_run3|g19398.t1	-	-	-	-	-	-	9e-154	2e-153	551660938	46.23	Guill	Guillardia theta CCMP2712	Eukaryota_NO_Metazoa	905079	;cellular organisms;Eukaryota;Cryptophyta;Pyrenomonadales;Geminigeraceae;Guillardia;Guillardia theta;Guillardia theta CCMP2712;
0.693147	502	PDA_run3|g677.t1	-	-	-	-	-	-	1e-14	2e-14	873240574	38.17	Vitre	Vitrella brassicaformis CCMP3155	Eukaryota_NO_Metazoa	1169540	;cellular organisms;Eukaryota;Alveolata;Chromerida;Vitrella;Vitrella brassicaformis;Vitrella brassicaformis CCMP3155;
0.693147	503	PDA_run3|g1711.t1	-	-	-	-	-	1e-59	-	2e-59	1001618191	38.75	Gonap	Gonapodya prolifera JEL478	Eukaryota_NO_Metazoa	1344416	;cellular organisms;Eukaryota;Opisthokonta;Fungi;Chytridiomycota;Monoblepharidomycetes;Monoblepharidales;Gonapodyaceae;Gonapodya;Gonapodya prolifera;Gonapodya prolifera JEL478;
0.693147	500	PDA_run3|g2031.t1	-	1e-10	-	-	-	-	-	2e-10	499679152	46.58	Synec	Synechococcus sp. CC9902	Bacteria	316279	;cellular organisms;Bacteria;Terrabacteria group;Cyanobacteria/Melainabacteria group;Cyanobacteria;Synechococcales;Synechococcaceae;Synechococcus;Synechococcus sp. CC9902;
0.693147	502	PDA_run3|g3392.t1	-	-	-	-	-	-	5e-16	1e-15	330792217	49.41	D_pur	Dictyostelium purpureum	Eukaryota_NO_Metazoa	5786	;cellular organisms;Eukaryota;Amoebozoa;Mycetozoa;Dictyosteliida;Dictyostelium;Dictyostelium purpureum;
0.693147	501	PDA_run3|g3621.t1	-	-	-	-	1e-49	-	-	2e-49	747088918	37.72	S_ind	Sesamum indicum	Eukaryota_NO_Metazoa	4182	;cellular organisms;Eukaryota;Viridiplantae;Streptophyta;Streptophytina;Embryophyta;Tracheophyta;Euphyllophyta;Spermatophyta;Magnoliophyta;Mesangiospermae;eudicotyledons;Gunneridae;Pentapetalae;asterids;lamiids;Lamiales;Pedaliaceae;Sesamum;Sesamum indicum;
0.693147	501	PDA_run3|g5203.t1	-	-	-	-	-	1e-08	-	2e-08	1000489854	50.94	A_ric	Acidomyces richmondensis	Eukaryota_NO_Metazoa	245562	;cellular organisms;Eukaryota;Opisthokonta;Fungi;Dikarya;Ascomycota;saccharomyceta;Pezizomycotina;leotiomyceta;dothideomyceta;Dothideomycetes;Dothideomycetes incertae sedis;Acidomyces;Acidomyces richmondensis;
0.693147	500	PDA_run3|g5825.t1	-	-	-	-	-	1e-51	-	2e-51	588256358	53.38	Walle	Wallemia mellicola CBS 633.66	Eukaryota_NO_Metazoa	671144	;cellular organisms;Eukaryota;Opisthokonta;Fungi;Dikarya;Basidiomycota;Agaricomycotina;Wallemiomycetes;Wallemiales;Wallemiales incertae sedis;Wallemia;Wallemia mellicola;Wallemia mellicola CBS 633.66;
0.693147	500	PDA_run3|g6088.t1	-	-	-	-	-	3e-12	-	6e-12	761942995	46.67	Cylin	Cylindrobasidium torrendii FP15055 ss-10	Eukaryota_NO_Metazoa	1314674	;cellular organisms;Eukaryota;Opisthokonta;Fungi;Dikarya;Basidiomycota;Agaricomycotina;Agaricomycetes;Agaricomycetes incertae sedis;Corticiales;Corticiaceae;Cylindrobasidium;Cylindrobasidium torrendii;Cylindrobasidium torrendii FP15055 ss-10;
0.693147	496	PDA_run3|g6511.t1	-	-	-	-	-	1e-35	-	2e-35	1001618498	46.25	Gonap	Gonapodya prolifera JEL478	Eukaryota_NO_Metazoa	1344416	;cellular organisms;Eukaryota;Opisthokonta;Fungi;Chytridiomycota;Monoblepharidomycetes;Monoblepharidales;Gonapodyaceae;Gonapodya;Gonapodya prolifera;Gonapodya prolifera JEL478;
0.693147	501	PDA_run3|g8311.t1	-	-	-	-	2e-16	-	-	4e-16	116782493	34.39	P_sit	Picea sitchensis	Eukaryota_NO_Metazoa	3332	;cellular organisms;Eukaryota;Viridiplantae;Streptophyta;Streptophytina;Embryophyta;Tracheophyta;Euphyllophyta;Spermatophyta;Acrogymnospermae;Pinidae;Pinales;Pinaceae;Picea;Picea sitchensis;
0.693147	442	PDA_run3|g9612.t1	-	-	-	-	-	-	5e-22	1e-21	330790187	31.88	D_pur	Dictyostelium purpureum	Eukaryota_NO_Metazoa	5786	;cellular organisms;Eukaryota;Amoebozoa;Mycetozoa;Dictyosteliida;Dictyostelium;Dictyostelium purpureum;
0.693147	500	PDA_run3|g10238.t1	-	-	-	-	-	-	1e-08	2e-08	1013934721	36.56	D_lac	Dictyostelium lacteum	Eukaryota_NO_Metazoa	361077	;cellular organisms;Eukaryota;Amoebozoa;Mycetozoa;Dictyosteliida;Dictyostelium;Dictyostelium lacteum;
0.693147	1341	PDA_run3|g10524.t1	-	-	-	-	-	1e-36	-	2e-36	1091722485	58.52	Lacha	Lachancea dasiensis CBS 10888	Eukaryota_NO_Metazoa	1266660	;cellular organisms;Eukaryota;Opisthokonta;Fungi;Dikarya;Ascomycota;saccharomyceta;Saccharomycotina;Saccharomycetes;Saccharomycetales;Saccharomycetaceae;Lachancea;Lachancea dasiensis;Lachancea dasiensis CBS 10888;
0.693147	500	PDA_run3|g13369.t1	-	-	-	-	-	-	1e-22	2e-22	514699315	63.24	S_ros	Salpingoeca rosetta	Eukaryota_NO_Metazoa	946362	;cellular organisms;Eukaryota;Opisthokonta;Choanoflagellida;Craspedida;Salpingoecidae;Salpingoeca;Salpingoeca rosetta;
0.693147	501	PDA_run3|g14504.t1	-	-	-	-	3e-12	-	-	6e-12	700257058	26.16	A_pla	Alisma plantago-aquatica	Eukaryota_NO_Metazoa	15000	;cellular organisms;Eukaryota;Viridiplantae;Streptophyta;Streptophytina;Embryophyta;Tracheophyta;Euphyllophyta;Spermatophyta;Magnoliophyta;Mesangiospermae;Liliopsida;Alismatales;Alismataceae;Alisma;Alisma plantago-aquatica;
0.693147	500	PDA_run3|g14557.t1	-	-	-	-	-	-	5e-18	1e-17	66801753	36.67	Dicty	Dictyostelium discoideum AX4	Eukaryota_NO_Metazoa	352472	;cellular organisms;Eukaryota;Amoebozoa;Mycetozoa;Dictyosteliida;Dictyostelium;Dictyostelium discoideum;Dictyostelium discoideum AX4;
0.693147	933	PDA_run3|g16833.t1	-	-	-	-	-	1e-69	-	2e-69	1018857784	32.74	M_chl	Mycena chlorophos	Eukaryota_NO_Metazoa	658473	;cellular organisms;Eukaryota;Opisthokonta;Fungi;Dikarya;Basidiomycota;Agaricomycotina;Agaricomycetes;Agaricomycetidae;Agaricales;Tricholomataceae;Mycena;Mycena chlorophos;
0.693147	500	PDA_run3|g17506.t1	-	-	-	-	-	4e-34	-	8e-34	1069881385	47.15	Pneum	Pneumocystis jirovecii RU7	Eukaryota_NO_Metazoa	1408657	;cellular organisms;Eukaryota;Opisthokonta;Fungi;Dikarya;Ascomycota;Taphrinomycotina;Pneumocystidomycetes;Pneumocystidales;Pneumocystidaceae;Pneumocystis;Pneumocystis jirovecii;Pneumocystis jirovecii RU7;
0.693147	500	PDA_run3|g19677.t1	-	-	-	-	-	5e-24	-	1e-23	729699048	37.32	R_mic	Rhizopus microsporus	Eukaryota_NO_Metazoa	58291	;cellular organisms;Eukaryota;Opisthokonta;Fungi;Mucoromycota;Mucoromycotina;Mucorales;Mucorineae;Rhizopodaceae;Rhizopus;Rhizopus microsporus;
0.693147	866	PDA_run3|g20585.t1	-	-	-	-	-	-	4e-29	8e-29	857972719	28.83	P_bra	Plasmodiophora brassicae	Eukaryota_NO_Metazoa	37360	;cellular organisms;Eukaryota;Rhizaria;Cercozoa;Imbricatea;Plasmodiophorida;Plasmodiophoridae;Plasmodiophora;Plasmodiophora brassicae;
0.693147	501	PDA_run3|g23642.t1	-	-	-	-	-	1e-13	-	2e-13	754370899	53.33	Phleb	Phlebiopsis gigantea 11061_1 CR5-6	Eukaryota_NO_Metazoa	745531	;cellular organisms;Eukaryota;Opisthokonta;Fungi;Dikarya;Basidiomycota;Agaricomycotina;Agaricomycetes;Agaricomycetes incertae sedis;Polyporales;Phanerochaetaceae;Phlebiopsis;Phlebiopsis gigantea;Phlebiopsis gigantea 11061_1 CR5-6;
0.693147	504	PDA_run3|g26478.t1	-	-	-	-	-	-	1e-23	2e-23	290974325	47.54	Naegl	Naegleria gruberi strain NEG-M	Eukaryota_NO_Metazoa	744533	;cellular organisms;Eukaryota;Heterolobosea;Schizopyrenida;Vahlkampfiidae;Naegleria;Naegleria gruberi;Naegleria gruberi strain NEG-M;
0.693147	500	PDA_run3|g26852.t1	-	-	-	-	5e-19	-	-	1e-18	242068713	30.96	S_bic	Sorghum bicolor	Eukaryota_NO_Metazoa	4558	;cellular organisms;Eukaryota;Viridiplantae;Streptophyta;Streptophytina;Embryophyta;Tracheophyta;Euphyllophyta;Spermatophyta;Magnoliophyta;Mesangiospermae;Liliopsida;Petrosaviidae;commelinids;Poales;Poaceae;PACMAD clade;Panicoideae;Andropogonodae;Andropogoneae;Sorghinae;Sorghum;Sorghum bicolor;
0.693147	500	PDA_run3|g26990.t1	-	-	-	-	-	-	2e-70	4e-70	1084839775	37.24	P_gab	Plasmodium gaboni	Eukaryota_NO_Metazoa	647221	;cellular organisms;Eukaryota;Alveolata;Apicomplexa;Aconoidasida;Haemosporida;Plasmodiidae;Plasmodium;Plasmodium (Laverania);Plasmodium gaboni;
0.693147	708	PDA_run3|g29215.t1	3e-12	-	-	-	-	-	-	6e-12	932219238	28.3	M_fla	Methanosarcina flavescens	Archaea	1715806	;cellular organisms;Archaea;Euryarchaeota;Methanomicrobia;Methanosarcinales;Methanosarcinaceae;Methanosarcina;Methanosarcina flavescens;
0.693147	502	PDA_run3|g31324.t1	-	-	-	-	-	-	4e-10	8e-10	470518261	43.33	Acant	Acanthamoeba castellanii str. Neff	Eukaryota_NO_Metazoa	1257118	;cellular organisms;Eukaryota;Amoebozoa;Discosea;Longamoebia;Centramoebida;Acanthamoebidae;Acanthamoeba;Acanthamoeba castellanii;Acanthamoeba castellanii str. Neff;
0.693147	26	PDA_run3|g12591.t1	-	-	-	-	-	-	1e-05	2e-05	71747588	31.03	Trypa	Trypanosoma brucei brucei TREU927	Eukaryota_NO_Metazoa	185431	;cellular organisms;Eukaryota;Euglenozoa;Kinetoplastida;Trypanosomatidae;Trypanosoma;Trypanozoon;Trypanosoma brucei;Trypanosoma brucei brucei;Trypanosoma brucei brucei TREU927;
0.693147	123	PDA_run3|g16381.t1	-	-	-	-	-	-	2e-07	4e-07	401415962	38.89	Leish	Leishmania mexicana MHOM/GT/2001/U1103	Eukaryota_NO_Metazoa	929439	;cellular organisms;Eukaryota;Euglenozoa;Kinetoplastida;Trypanosomatidae;Leishmaniinae;Leishmania;Leishmania;Leishmania mexicana species complex;Leishmania mexicana;Leishmania mexicana MHOM/GT/2001/U1103;
0.693147	19	PDA_run3|g17301.t1	-	1e-05	-	-	-	-	-	2e-05	495866208	27.74	L_lic	Leptospira licerasiae	Bacteria	447106	;cellular organisms;Bacteria;Spirochaetes;Spirochaetia;Leptospirales;Leptospiraceae;Leptospira;Leptospira licerasiae;
0.693147	501	PDA_run3|g18028.t1	-	-	-	-	1e-07	-	-	2e-07	661896886	34.18	C_can	Coffea canephora	Eukaryota_NO_Metazoa	49390	;cellular organisms;Eukaryota;Viridiplantae;Streptophyta;Streptophytina;Embryophyta;Tracheophyta;Euphyllophyta;Spermatophyta;Magnoliophyta;Mesangiospermae;eudicotyledons;Gunneridae;Pentapetalae;asterids;lamiids;Gentianales;Rubiaceae;Ixoroideae;Coffeeae;Coffea;Coffea canephora;
0.693147	26	PDA_run3|g20019.t1	-	-	-	-	-	-	5e-05	0.0001	558602397	32.63	S_sal	Spironucleus salmonicida	Eukaryota_NO_Metazoa	348837	;cellular organisms;Eukaryota;Fornicata;Diplomonadida;Hexamitidae;Hexamitinae;Spironucleus;Spironucleus salmonicida;
0.693147	34	PDA_run3|g20417.t1	-	-	-	-	-	-	3e-06	6e-06	221061225	58	Plasm	Plasmodium knowlesi strain H	Eukaryota_NO_Metazoa	5851	;cellular organisms;Eukaryota;Alveolata;Apicomplexa;Aconoidasida;Haemosporida;Plasmodiidae;Plasmodium;Plasmodium (Plasmodium);Plasmodium knowlesi;Plasmodium knowlesi strain H;
0.693147	16	PDA_run3|g20704.t1	-	2e-05	-	-	-	-	-	4e-05	754240074	40	A_fri	Actinoplanes friuliensis	Bacteria	196914	;cellular organisms;Bacteria;Terrabacteria group;Actinobacteria;Actinobacteria;Micromonosporales;Micromonosporaceae;Actinoplanes;Actinoplanes friuliensis;
0.693147	76	PDA_run3|g21504.t1	-	-	-	-	-	4e-06	-	8e-06	695535734	46.03	Heter	Heterobasidion irregulare TC 32-1	Eukaryota_NO_Metazoa	747525	;cellular organisms;Eukaryota;Opisthokonta;Fungi;Dikarya;Basidiomycota;Agaricomycotina;Agaricomycetes;Agaricomycetes incertae sedis;Russulales;Bondarzewiaceae;Heterobasidion;Heterobasidion annosum species complex;Heterobasidion irregulare;Heterobasidion irregulare TC 32-1;
0.693147	30	PDA_run3|g25111.t1	-	-	-	-	-	5e-06	-	1e-05	646310680	36.84	Pleur	Pleurotus ostreatus PC15	Eukaryota_NO_Metazoa	1137138	;cellular organisms;Eukaryota;Opisthokonta;Fungi;Dikarya;Basidiomycota;Agaricomycotina;Agaricomycetes;Agaricomycetidae;Agaricales;Pleurotaceae;Pleurotus;Pleurotus ostreatus;Pleurotus ostreatus PC15;
0.693147	500	PDA_run3|g8442.t1	-	-	-	-	1e-09	-	-	2e-09	902177328	42.86	S_ole	Spinacia oleracea	Eukaryota_NO_Metazoa	3562	;cellular organisms;Eukaryota;Viridiplantae;Streptophyta;Streptophytina;Embryophyta;Tracheophyta;Euphyllophyta;Spermatophyta;Magnoliophyta;Mesangiospermae;eudicotyledons;Gunneridae;Pentapetalae;Caryophyllales;Chenopodiaceae;Chenopodioideae;Anserineae;Spinacia;Spinacia oleracea;
0.693147	3	PDA_run3|g16423.t1	-	-	-	-	-	-	0.0001	0.0002	471224939	32.47	I_mul	Ichthyophthirius multifiliis	Eukaryota_NO_Metazoa	5932	;cellular organisms;Eukaryota;Alveolata;Ciliophora;Intramacronucleata;Oligohymenophorea;Hymenostomatida;Ophryoglenina;Ichthyophthirius;Ichthyophthirius multifiliis;
0.693147	506	PDA_run3|g17317.t1	-	2e-13	-	-	-	-	-	4e-13	916704743	28.83	Z_gan	Zooshikella ganghwensis	Bacteria	202772	;cellular organisms;Bacteria;Proteobacteria;Gammaproteobacteria;Oceanospirillales;Hahellaceae;Zooshikella;Zooshikella ganghwensis;
0.693147	503	PDA_run3|g18768.t1	-	-	-	-	5e-11	-	-	1e-10	922434512	28.47	Brass	Brassica oleracea var. oleracea	Eukaryota_NO_Metazoa	109376	;cellular organisms;Eukaryota;Viridiplantae;Streptophyta;Streptophytina;Embryophyta;Tracheophyta;Euphyllophyta;Spermatophyta;Magnoliophyta;Mesangiospermae;eudicotyledons;Gunneridae;Pentapetalae;rosids;malvids;Brassicales;Brassicaceae;Brassiceae;Brassica;Brassica oleracea;Brassica oleracea var. oleracea;
0.693147	16	PDA_run3|g19283.t1	-	0.0001	-	-	-	-	-	0.0002	1097757618	43.75	H_alk	Halobacillus alkaliphilus	Bacteria	396056	;cellular organisms;Bacteria;Terrabacteria group;Firmicutes;Bacilli;Bacillales;Bacillaceae;Halobacillus;Halobacillus alkaliphilus;
0.693147	6	PDA_run3|g28460.t1	-	-	-	-	-	0.0001	-	0.0002	190347080	37.89	Meyer	Meyerozyma guilliermondii ATCC 6260	Eukaryota_NO_Metazoa	294746	;cellular organisms;Eukaryota;Opisthokonta;Fungi;Dikarya;Ascomycota;saccharomyceta;Saccharomycotina;Saccharomycetes;Saccharomycetales;Debaryomycetaceae;Meyerozyma;Meyerozyma guilliermondii;Meyerozyma guilliermondii ATCC 6260;
0.693147	6	PDA_run3|g29820.t1	-	-	-	-	-	-	0.0001	0.0002	145497755	32.09	Param	Paramecium tetraurelia strain d4-2	Eukaryota_NO_Metazoa	412030	;cellular organisms;Eukaryota;Alveolata;Ciliophora;Intramacronucleata;Oligohymenophorea;Peniculida;Parameciidae;Paramecium;Paramecium tetraurelia;Paramecium tetraurelia strain d4-2;
0.693147	500	PDA_run3|g5944.t1	-	-	-	-	-	2e-15	-	4e-15	953447439	30.83	Mixia	Mixia osmundae IAM 14324	Eukaryota_NO_Metazoa	764103	;cellular organisms;Eukaryota;Opisthokonta;Fungi;Dikarya;Basidiomycota;Pucciniomycotina;Mixiomycetes;Mixiales;Mixiaceae;Mixia;Mixia osmundae;Mixia osmundae IAM 14324;
0.693147	500	PDA_run3|g15032.t1	-	-	-	-	-	-	1e-24	2e-24	1032152821	35.93	Blast	Blastocystis sp. ATCC 50177/Nand II	Eukaryota_NO_Metazoa	478820	;cellular organisms;Eukaryota;Stramenopiles;Blastocystis;Blastocystis sp. subtypes;Blastocystis sp. subtype 1;Blastocystis sp. ATCC 50177/Nand II;
0.693147	500	PDA_run3|g28903.t1	-	2e-18	-	-	-	-	-	4e-18	1055467178	42.72	S_yok	Streptomyces yokosukanensis	Bacteria	67386	;cellular organisms;Bacteria;Terrabacteria group;Actinobacteria;Actinobacteria;Streptomycetales;Streptomycetaceae;Streptomyces;Streptomyces yokosukanensis;
0.693147	501	PDA_run3|g11521.t1	-	-	-	-	-	2e-51	-	4e-51	799347003	40	Crypt	Cryptococcus neoformans var. grubii H99	Eukaryota_NO_Metazoa	235443	;cellular organisms;Eukaryota;Opisthokonta;Fungi;Dikarya;Basidiomycota;Agaricomycotina;Tremellomycetes;Tremellales;Cryptococcaceae;Cryptococcus;Cryptococcus neoformans species complex;Cryptococcus neoformans;Cryptococcus neoformans var. grubii;Cryptococcus neoformans var. grubii H99;
0.693147	663	PDA_run3|g18147.t1	-	3e-47	-	-	-	-	-	6e-47	703001774	47.7	S_yer	Streptomyces yerevanensis	Bacteria	66378	;cellular organisms;Bacteria;Terrabacteria group;Actinobacteria;Actinobacteria;Streptomycetales;Streptomycetaceae;Streptomyces;Streptomyces yerevanensis;
0.587787	6	PDA_run3|g12564.t1	-	-	-	-	5e-05	-	-	9e-05	470143183	21.48	Fraga	Fragaria vesca subsp. vesca	Eukaryota_NO_Metazoa	101020	;cellular organisms;Eukaryota;Viridiplantae;Streptophyta;Streptophytina;Embryophyta;Tracheophyta;Euphyllophyta;Spermatophyta;Magnoliophyta;Mesangiospermae;eudicotyledons;Gunneridae;Pentapetalae;rosids;fabids;Rosales;Rosaceae;Rosoideae;Potentilleae;Fragariinae;Fragaria;Fragaria vesca;Fragaria vesca subsp. vesca;
0.559616	500	PDA_run3|g3380.t1	-	-	-	-	-	4e-54	-	7e-54	1032643842	77.88	Morti	Mortierella elongata AG-77	Eukaryota_NO_Metazoa	1314771	;cellular organisms;Eukaryota;Opisthokonta;Fungi;Mucoromycota;Mortierellomycotina;Mortierellales;Mortierellaceae;Mortierella;Mortierella elongata;Mortierella elongata AG-77;
0.559616	500	PDA_run3|g32.t1	-	-	-	-	-	4e-10	-	7e-10	729705223	68.57	R_mic	Rhizopus microsporus	Eukaryota_NO_Metazoa	58291	;cellular organisms;Eukaryota;Opisthokonta;Fungi;Mucoromycota;Mucoromycotina;Mucorales;Mucorineae;Rhizopodaceae;Rhizopus;Rhizopus microsporus;
0.559616	511	PDA_run3|g27678.t1	-	-	-	-	4e-11	-	-	7e-11	470108709	28.47	Fraga	Fragaria vesca subsp. vesca	Eukaryota_NO_Metazoa	101020	;cellular organisms;Eukaryota;Viridiplantae;Streptophyta;Streptophytina;Embryophyta;Tracheophyta;Euphyllophyta;Spermatophyta;Magnoliophyta;Mesangiospermae;eudicotyledons;Gunneridae;Pentapetalae;rosids;fabids;Rosales;Rosaceae;Rosoideae;Potentilleae;Fragariinae;Fragaria;Fragaria vesca;Fragaria vesca subsp. vesca;
0.510826	500	PDA_run3|g21734.t1	-	-	-	-	6e-47	-	-	1e-46	302776584	47.28	S_moe	Selaginella moellendorffii	Eukaryota_NO_Metazoa	88036	;cellular organisms;Eukaryota;Viridiplantae;Streptophyta;Streptophytina;Embryophyta;Tracheophyta;Lycopodiidae;Selaginellales;Selaginellaceae;Selaginella;Selaginella moellendorffii;
0.510826	9	PDA_run3|g5352.t1	-	-	-	-	-	6e-05	-	0.0001	646290779	32.62	Botry	Botryobasidium botryosum FD-172 SS1	Eukaryota_NO_Metazoa	930990	;cellular organisms;Eukaryota;Opisthokonta;Fungi;Dikarya;Basidiomycota;Agaricomycotina;Agaricomycetes;Agaricomycetes incertae sedis;Cantharellales;Botryobasidiaceae;Botryobasidium;Botryobasidium botryosum;Botryobasidium botryosum FD-172 SS1;
0.510826	4	PDA_run3|g11147.t1	-	-	-	-	-	6e-05	-	0.0001	685949680	25.77	Walle	Wallemia ichthyophaga EXF-994	Eukaryota_NO_Metazoa	1299270	;cellular organisms;Eukaryota;Opisthokonta;Fungi;Dikarya;Basidiomycota;Agaricomycotina;Wallemiomycetes;Wallemiales;Wallemiales incertae sedis;Wallemia;Wallemia ichthyophaga;Wallemia ichthyophaga EXF-994;
0.510826	508	PDA_run3|g12596.t1	-	-	-	-	-	-	3e-12	5e-12	698822921	27.22	A_ast	Aphanomyces astaci	Eukaryota_NO_Metazoa	112090	;cellular organisms;Eukaryota;Stramenopiles;Oomycetes;Saprolegniales;Saprolegniaceae;Aphanomyces;Aphanomyces astaci;
0.510826	4	PDA_run3|g15633.t1	-	-	-	-	-	6e-05	-	0.0001	915147791	42.19	E_xen	Exophiala xenobiotica	Eukaryota_NO_Metazoa	348802	;cellular organisms;Eukaryota;Opisthokonta;Fungi;Dikarya;Ascomycota;saccharomyceta;Pezizomycotina;leotiomyceta;Eurotiomycetes;Chaetothyriomycetidae;Chaetothyriales;Herpotrichiellaceae;Exophiala;Exophiala xenobiotica;
0.510826	501	PDA_run3|g29484.t1	-	-	-	-	3e-11	-	-	5e-11	302840884	29.6	Volvo	Volvox carteri f. nagariensis	Eukaryota_NO_Metazoa	3068	;cellular organisms;Eukaryota;Viridiplantae;Chlorophyta;Chlorophyceae;Chlamydomonadales;Volvocaceae;Volvox;Volvox carteri;Volvox carteri f. nagariensis;
0.510826	36	PDA_run3|g5497.t1	-	-	-	-	-	-	6e-07	1e-06	923118763	33.68	Theca	Thecamonas trahens ATCC 50062	Eukaryota_NO_Metazoa	461836	;cellular organisms;Eukaryota;Apusozoa;Apusomonadidae;Thecamonas;Thecamonas trahens;Thecamonas trahens ATCC 50062;
0.510826	9	PDA_run3|g26382.t1	-	-	-	-	6e-06	-	-	1e-05	241872560	28.87	L_lon	Lilium longiflorum	Eukaryota_NO_Metazoa	4690	;cellular organisms;Eukaryota;Viridiplantae;Streptophyta;Streptophytina;Embryophyta;Tracheophyta;Euphyllophyta;Spermatophyta;Magnoliophyta;Mesangiospermae;Liliopsida;Petrosaviidae;Liliales;Liliaceae;Lilium;Lilium longiflorum;
0.510826	13	PDA_run3|g30784.t1	-	-	-	-	-	-	0.0003	0.0005	873232312	48.28	Vitre	Vitrella brassicaformis CCMP3155	Eukaryota_NO_Metazoa	1169540	;cellular organisms;Eukaryota;Alveolata;Chromerida;Vitrella;Vitrella brassicaformis;Vitrella brassicaformis CCMP3155;
0.510826	500	PDA_run3|g9797.t1	-	-	-	-	-	3e-19	-	5e-19	671688549	75.47	L_ram	Lichtheimia ramosa	Eukaryota_NO_Metazoa	688394	;cellular organisms;Eukaryota;Opisthokonta;Fungi;Mucoromycota;Mucoromycotina;Mucorales;Lichtheimiaceae;Lichtheimia;Lichtheimia ramosa;
0.510826	934	PDA_run3|g14572.t1	-	-	-	-	-	-	6e-19	1e-18	71413050	61.9	Trypa	Trypanosoma cruzi strain CL Brener	Eukaryota_NO_Metazoa	353153	;cellular organisms;Eukaryota;Euglenozoa;Kinetoplastida;Trypanosomatidae;Trypanosoma;Schizotrypanum;Trypanosoma cruzi;Trypanosoma cruzi strain CL Brener;
0.510826	500	PDA_run3|g4557.t1	-	-	-	-	-	6e-68	-	1e-67	1101798408	38.01	Crypt	Cryptococcus amylolentus CBS 6039	Eukaryota_NO_Metazoa	1295533	;cellular organisms;Eukaryota;Opisthokonta;Fungi;Dikarya;Basidiomycota;Agaricomycotina;Tremellomycetes;Tremellales;Cryptococcaceae;Cryptococcus;Cryptococcus amylolentus;Cryptococcus amylolentus CBS 6039;
0.510826	500	PDA_run3|g19866.t1	-	-	-	-	-	-	6e-29	1e-28	452769376	34.16	Trypa	Trypanosomatidae sp. TS-2013	Eukaryota_NO_Metazoa	1296663	;cellular organisms;Eukaryota;Euglenozoa;Kinetoplastida;Trypanosomatidae;unclassified Trypanosomatidae;Trypanosomatidae sp. TS-2013;
0.470004	500	PDA_run3|g5012.t1	-	-	-	-	5e-47	-	-	8e-47	302776584	47.28	S_moe	Selaginella moellendorffii	Eukaryota_NO_Metazoa	88036	;cellular organisms;Eukaryota;Viridiplantae;Streptophyta;Streptophytina;Embryophyta;Tracheophyta;Lycopodiidae;Selaginellales;Selaginellaceae;Selaginella;Selaginella moellendorffii;
0.470004	501	PDA_run3|g26664.t1	-	-	-	-	5e-15	-	-	8e-15	147778639	33.73	V_vin	Vitis vinifera	Eukaryota_NO_Metazoa	29760	;cellular organisms;Eukaryota;Viridiplantae;Streptophyta;Streptophytina;Embryophyta;Tracheophyta;Euphyllophyta;Spermatophyta;Magnoliophyta;Mesangiospermae;eudicotyledons;Gunneridae;Pentapetalae;rosids;rosids incertae sedis;Vitales;Vitaceae;Vitis;Vitis vinifera;
0.470004	349	PDA_run3|g21933.t1	-	-	-	-	-	-	5e-08	8e-08	669152872	26.95	Sapro	Saprolegnia diclina VS20	Eukaryota_NO_Metazoa	1156394	;cellular organisms;Eukaryota;Stramenopiles;Oomycetes;Saprolegniales;Saprolegniaceae;Saprolegnia;Saprolegnia diclina;Saprolegnia diclina VS20;
0.470004	500	PDA_run3|g29573.t1	-	-	-	-	-	5e-17	-	8e-17	752279340	39.32	funga	fungal sp. No.11243	Eukaryota_NO_Metazoa	1603295	;cellular organisms;Eukaryota;Opisthokonta;Fungi;unclassified Fungi;fungal sp. No.11243;
0.470004	500	PDA_run3|g7805.t1	-	-	-	-	5e-48	-	-	8e-48	1024017190	37.64	D_hyg	Dorcoceras hygrometricum	Eukaryota_NO_Metazoa	472368	;cellular organisms;Eukaryota;Viridiplantae;Streptophyta;Streptophytina;Embryophyta;Tracheophyta;Euphyllophyta;Spermatophyta;Magnoliophyta;Mesangiospermae;eudicotyledons;Gunneridae;Pentapetalae;asterids;lamiids;Lamiales;Gesneriaceae;Didymocarpoideae;Trichosporeae;Loxocarpinae;Dorcoceras;Dorcoceras hygrometricum;
0.405465	293	PDA_run3|g6178.t1	-	-	-	-	-	4e-11	-	6e-11	475670553	38.75	Fusar	Fusarium oxysporum f. sp. cubense race 4	Eukaryota_NO_Metazoa	1229665	;cellular organisms;Eukaryota;Opisthokonta;Fungi;Dikarya;Ascomycota;saccharomyceta;Pezizomycotina;leotiomyceta;sordariomyceta;Sordariomycetes;Hypocreomycetidae;Hypocreales;Nectriaceae;Fusarium;Fusarium oxysporum species complex;Fusarium oxysporum;Fusarium oxysporum f. cubense;Fusarium oxysporum f. sp. cubense race 4;
0.405465	505	PDA_run3|g15144.t1	-	-	-	-	-	4e-11	-	6e-11	1102298756	36.61	Babje	Babjeviella inositovora NRRL Y-12698	Eukaryota_NO_Metazoa	984486	;cellular organisms;Eukaryota;Opisthokonta;Fungi;Dikarya;Ascomycota;saccharomyceta;Saccharomycotina;Saccharomycetes;Saccharomycetales;Debaryomycetaceae;Babjeviella;Babjeviella inositovora;Babjeviella inositovora NRRL Y-12698;
0.405465	259	PDA_run3|g7452.t1	-	-	-	-	-	2e-06	-	3e-06	528896723	36.84	Rozel	Rozella allomycis CSF55	Eukaryota_NO_Metazoa	988480	;cellular organisms;Eukaryota;Opisthokonta;Fungi;Cryptomycota;Rozella;Rozella allomycis;Rozella allomycis CSF55;
0.405465	24	PDA_run3|g12343.t1	-	-	-	-	2e-05	-	-	3e-05	657998606	25.57	M_dom	Malus domestica	Eukaryota_NO_Metazoa	3750	;cellular organisms;Eukaryota;Viridiplantae;Streptophyta;Streptophytina;Embryophyta;Tracheophyta;Euphyllophyta;Spermatophyta;Magnoliophyta;Mesangiospermae;eudicotyledons;Gunneridae;Pentapetalae;rosids;fabids;Rosales;Rosaceae;Maloideae;Maleae;Malus;Malus domestica;
0.405465	352	PDA_run3|g14829.t1	-	-	-	-	2e-08	-	-	3e-08	937929491	30.61	Oryza	Oryza sativa Japonica Group	Eukaryota_NO_Metazoa	39947	;cellular organisms;Eukaryota;Viridiplantae;Streptophyta;Streptophytina;Embryophyta;Tracheophyta;Euphyllophyta;Spermatophyta;Magnoliophyta;Mesangiospermae;Liliopsida;Petrosaviidae;commelinids;Poales;Poaceae;BOP clade;Oryzoideae;Oryzeae;Oryzinae;Oryza;Oryza sativa;Oryza sativa Japonica Group;
0.405465	506	PDA_run3|g27117.t1	-	-	-	-	-	-	4e-13	6e-13	470398295	25.55	Acant	Acanthamoeba castellanii str. Neff	Eukaryota_NO_Metazoa	1257118	;cellular organisms;Eukaryota;Amoebozoa;Discosea;Longamoebia;Centramoebida;Acanthamoebidae;Acanthamoeba;Acanthamoeba castellanii;Acanthamoeba castellanii str. Neff;
0.405465	501	PDA_run3|g1883.t1	-	-	-	-	2e-66	-	-	3e-66	565452455	32.98	C_rub	Capsella rubella	Eukaryota_NO_Metazoa	81985	;cellular organisms;Eukaryota;Viridiplantae;Streptophyta;Streptophytina;Embryophyta;Tracheophyta;Euphyllophyta;Spermatophyta;Magnoliophyta;Mesangiospermae;eudicotyledons;Gunneridae;Pentapetalae;rosids;malvids;Brassicales;Brassicaceae;Camelineae;Capsella;Capsella rubella;
0.405465	506	PDA_run3|g3496.t1	-	-	-	-	4e-49	-	-	6e-49	195618926	86.46	Z_may	Zea mays	Eukaryota_NO_Metazoa	4577	;cellular organisms;Eukaryota;Viridiplantae;Streptophyta;Streptophytina;Embryophyta;Tracheophyta;Euphyllophyta;Spermatophyta;Magnoliophyta;Mesangiospermae;Liliopsida;Petrosaviidae;commelinids;Poales;Poaceae;PACMAD clade;Panicoideae;Andropogonodae;Andropogoneae;Tripsacinae;Zea;Zea mays;
0.405465	515	PDA_run3|g4958.t1	-	-	-	-	-	-	2e-18	3e-18	343476708	44.76	Trypa	Trypanosoma congolense IL3000	Eukaryota_NO_Metazoa	1068625	;cellular organisms;Eukaryota;Euglenozoa;Kinetoplastida;Trypanosomatidae;Trypanosoma;Nannomonas;Trypanosoma congolense;Trypanosoma congolense IL3000;
0.405465	500	PDA_run3|g12352.t1	-	-	-	-	-	2e-40	-	3e-40	1062132366	39.3	Crypt	Cryptococcus depauperatus CBS 7841	Eukaryota_NO_Metazoa	1295531	;cellular organisms;Eukaryota;Opisthokonta;Fungi;Dikarya;Basidiomycota;Agaricomycotina;Tremellomycetes;Tremellales;Cryptococcaceae;Cryptococcus;Cryptococcus depauperatus;Cryptococcus depauperatus CBS 7841;
0.405465	506	PDA_run3|g14258.t1	-	-	-	-	2e-83	-	-	3e-83	72398503	98.41	C_pla	Craterostigma plantagineum	Eukaryota_NO_Metazoa	4153	;cellular organisms;Eukaryota;Viridiplantae;Streptophyta;Streptophytina;Embryophyta;Tracheophyta;Euphyllophyta;Spermatophyta;Magnoliophyta;Mesangiospermae;eudicotyledons;Gunneridae;Pentapetalae;asterids;lamiids;Lamiales;Linderniaceae;Craterostigma;Craterostigma plantagineum;
0.405465	503	PDA_run3|g17116.t1	-	-	-	-	2e-20	-	-	3e-20	1027859327	63.16	N_tab	Nicotiana tabacum	Eukaryota_NO_Metazoa	4097	;cellular organisms;Eukaryota;Viridiplantae;Streptophyta;Streptophytina;Embryophyta;Tracheophyta;Euphyllophyta;Spermatophyta;Magnoliophyta;Mesangiospermae;eudicotyledons;Gunneridae;Pentapetalae;asterids;lamiids;Solanales;Solanaceae;Nicotianoideae;Nicotianeae;Nicotiana;Nicotiana tabacum;
0.405465	500	PDA_run3|g23001.t1	-	-	-	-	4e-56	-	-	6e-56	922567044	49.03	Brass	Brassica oleracea var. oleracea	Eukaryota_NO_Metazoa	109376	;cellular organisms;Eukaryota;Viridiplantae;Streptophyta;Streptophytina;Embryophyta;Tracheophyta;Euphyllophyta;Spermatophyta;Magnoliophyta;Mesangiospermae;eudicotyledons;Gunneridae;Pentapetalae;rosids;malvids;Brassicales;Brassicaceae;Brassiceae;Brassica;Brassica oleracea;Brassica oleracea var. oleracea;
0.356675	500	PDA_run3|g11558.t1	-	-	-	-	7e-14	-	-	1e-13	1035954156	33.14	A_com	Ananas comosus	Eukaryota_NO_Metazoa	4615	;cellular organisms;Eukaryota;Viridiplantae;Streptophyta;Streptophytina;Embryophyta;Tracheophyta;Euphyllophyta;Spermatophyta;Magnoliophyta;Mesangiospermae;Liliopsida;Petrosaviidae;commelinids;Poales;Bromeliaceae;Bromelioideae;Ananas;Ananas comosus;
0.356675	500	PDA_run3|g23567.t1	-	-	-	-	-	-	7e-14	1e-13	294868756	27.54	Perki	Perkinsus marinus ATCC 50983	Eukaryota_NO_Metazoa	423536	;cellular organisms;Eukaryota;Alveolata;Perkinsea;Perkinsida;Perkinsidae;Perkinsus;Perkinsus marinus;Perkinsus marinus ATCC 50983;
0.356675	500	PDA_run3|g11767.t1	-	-	-	-	-	7e-17	-	1e-16	552928431	30.8	Rhizo	Rhizophagus irregularis DAOM 181602	Eukaryota_NO_Metazoa	747089	;cellular organisms;Eukaryota;Opisthokonta;Fungi;Mucoromycota;Glomeromycotina;Glomeromycetes;Glomerales;Glomeraceae;Rhizophagus;Rhizophagus irregularis;Rhizophagus irregularis DAOM 181602;
0.356675	500	PDA_run3|g26269.t1	-	-	-	-	-	7e-20	-	1e-19	915042021	43.09	Exoph	Exophiala aquamarina CBS 119918	Eukaryota_NO_Metazoa	1182545	;cellular organisms;Eukaryota;Opisthokonta;Fungi;Dikarya;Ascomycota;saccharomyceta;Pezizomycotina;leotiomyceta;Eurotiomycetes;Chaetothyriomycetidae;Chaetothyriales;Herpotrichiellaceae;Exophiala;Exophiala aquamarina;Exophiala aquamarina CBS 119918;
0.356675	1478	PDA_run3|g23589.t1	-	-	-	-	-	-	7e-92	1e-91	470324661	34.08	Capsa	Capsaspora owczarzaki ATCC 30864	Eukaryota_NO_Metazoa	595528	;cellular organisms;Eukaryota;Opisthokonta;Opisthokonta incertae sedis;Ichthyosporea;Capsaspora;Capsaspora owczarzaki;Capsaspora owczarzaki ATCC 30864;
0.336472	500	PDA_run3|g7583.t1	-	-	-	-	5e-29	-	-	7e-29	971510681	48.76	K_fla	Klebsormidium flaccidum	Eukaryota_NO_Metazoa	3175	;cellular organisms;Eukaryota;Viridiplantae;Streptophyta;Klebsormidiophyceae;Klebsormidiales;Klebsormidiaceae;Klebsormidium;Klebsormidium flaccidum;
0.336472	500	PDA_run3|g16614.t1	-	-	-	-	5e-13	-	-	7e-13	9955550	32.53	A_tha	Arabidopsis thaliana	Eukaryota_NO_Metazoa	3702	;cellular organisms;Eukaryota;Viridiplantae;Streptophyta;Streptophytina;Embryophyta;Tracheophyta;Euphyllophyta;Spermatophyta;Magnoliophyta;Mesangiospermae;eudicotyledons;Gunneridae;Pentapetalae;rosids;malvids;Brassicales;Brassicaceae;Camelineae;Arabidopsis;Arabidopsis thaliana;
0.287682	500	PDA_run3|g359.t1	-	-	-	-	-	3e-40	-	4e-40	729715695	39.53	R_mic	Rhizopus microsporus	Eukaryota_NO_Metazoa	58291	;cellular organisms;Eukaryota;Opisthokonta;Fungi;Mucoromycota;Mucoromycotina;Mucorales;Mucorineae;Rhizopodaceae;Rhizopus;Rhizopus microsporus;
0.287682	500	PDA_run3|g21686.t1	-	6e-14	-	-	-	-	-	8e-14	499679152	38.74	Synec	Synechococcus sp. CC9902	Bacteria	316279	;cellular organisms;Bacteria;Terrabacteria group;Cyanobacteria/Melainabacteria group;Cyanobacteria;Synechococcales;Synechococcaceae;Synechococcus;Synechococcus sp. CC9902;
0.287682	500	PDA_run3|g28595.t1	-	-	-	-	-	3e-09	-	4e-09	1043306712	28.93	C_cuc	Choanephora cucurbitarum	Eukaryota_NO_Metazoa	101091	;cellular organisms;Eukaryota;Opisthokonta;Fungi;Mucoromycota;Mucoromycotina;Mucorales;Mucorineae;Choanephoraceae;Choanephoroideae;Choanephora;Choanephora cucurbitarum;
0.287682	78	PDA_run3|g11802.t1	-	-	-	-	6e-06	-	-	8e-06	700257048	26.57	Cerat	Ceratophyllum platyacanthum subsp. oryzetorum	Eukaryota_NO_Metazoa	1560471	;cellular organisms;Eukaryota;Viridiplantae;Streptophyta;Streptophytina;Embryophyta;Tracheophyta;Euphyllophyta;Spermatophyta;Magnoliophyta;Mesangiospermae;Ceratophyllales;Ceratophyllaceae;Ceratophyllum;Ceratophyllum platyacanthum;Ceratophyllum platyacanthum subsp. oryzetorum;
0.287682	221	PDA_run3|g26540.t1	-	6e-06	-	-	-	-	-	8e-06	936186007	34.74	T_dax	Thermanaerothrix daxensis	Bacteria	869279	;cellular organisms;Bacteria;Terrabacteria group;Chloroflexi;Anaerolineae;Anaerolineales;Anaerolineaceae;Thermanaerothrix;Thermanaerothrix daxensis;
0.287682	500	PDA_run3|g9722.t1	-	-	-	-	-	-	3e-14	4e-14	74830684	35.34	P_tet	Paramecium tetraurelia	Eukaryota_NO_Metazoa	5888	;cellular organisms;Eukaryota;Alveolata;Ciliophora;Intramacronucleata;Oligohymenophorea;Peniculida;Parameciidae;Paramecium;Paramecium tetraurelia;
0.287682	500	PDA_run3|g12968.t1	-	-	-	-	-	-	3e-11	4e-11	470375747	33.33	Acant	Acanthamoeba castellanii str. Neff	Eukaryota_NO_Metazoa	1257118	;cellular organisms;Eukaryota;Amoebozoa;Discosea;Longamoebia;Centramoebida;Acanthamoebidae;Acanthamoeba;Acanthamoeba castellanii;Acanthamoeba castellanii str. Neff;
0.287682	500	PDA_run3|g16460.t1	-	-	-	-	-	-	3e-14	4e-14	695381346	33.77	P_soj	Phytophthora sojae	Eukaryota_NO_Metazoa	67593	;cellular organisms;Eukaryota;Stramenopiles;Oomycetes;Peronosporales;Phytophthora;Phytophthora sojae;
0.287682	500	PDA_run3|g15182.t1	-	-	-	-	-	3e-53	-	4e-53	1063242087	54.11	Nadso	Nadsonia fulvescens var. elongata DSM 6958	Eukaryota_NO_Metazoa	857566	;cellular organisms;Eukaryota;Opisthokonta;Fungi;Dikarya;Ascomycota;saccharomyceta;Saccharomycotina;Saccharomycetes;Saccharomycetales;Saccharomycetales incertae sedis;Nadsonia;Nadsonia fulvescens;Nadsonia fulvescens var. elongata;Nadsonia fulvescens var. elongata DSM 6958;
0.287682	500	PDA_run3|g25672.t1	-	-	-	-	3e-56	-	-	4e-56	1050581885	49.49	G_arb	Gossypium arboreum	Eukaryota_NO_Metazoa	29729	;cellular organisms;Eukaryota;Viridiplantae;Streptophyta;Streptophytina;Embryophyta;Tracheophyta;Euphyllophyta;Spermatophyta;Magnoliophyta;Mesangiospermae;eudicotyledons;Gunneridae;Pentapetalae;rosids;malvids;Malvales;Malvaceae;Malvoideae;Gossypium;Gossypium arboreum;
0.223144	500	PDA_run3|g16613.t1	-	-	-	-	8e-13	-	-	1e-12	1032281222	32.53	A_tha	Arabidopsis thaliana	Eukaryota_NO_Metazoa	3702	;cellular organisms;Eukaryota;Viridiplantae;Streptophyta;Streptophytina;Embryophyta;Tracheophyta;Euphyllophyta;Spermatophyta;Magnoliophyta;Mesangiospermae;eudicotyledons;Gunneridae;Pentapetalae;rosids;malvids;Brassicales;Brassicaceae;Camelineae;Arabidopsis;Arabidopsis thaliana;
0.223144	11	PDA_run3|g20964.t1	-	0.0004	-	-	-	-	-	0.0005	515881631	29.5	Fisch	Fischerella sp. PCC 9339	Bacteria	1174528	;cellular organisms;Bacteria;Terrabacteria group;Cyanobacteria/Melainabacteria group;Cyanobacteria;Nostocales;Hapalosiphonaceae;Fischerella;Fischerella sp. PCC 9339;
0.223144	2	PDA_run3|g22231.t1	-	-	-	-	0.0008	-	-	0.001	1130845690	27.57	C_fol	Cephalotus follicularis	Eukaryota_NO_Metazoa	3775	;cellular organisms;Eukaryota;Viridiplantae;Streptophyta;Streptophytina;Embryophyta;Tracheophyta;Euphyllophyta;Spermatophyta;Magnoliophyta;Mesangiospermae;eudicotyledons;Gunneridae;Pentapetalae;rosids;fabids;Oxalidales;Cephalotaceae;Cephalotus;Cephalotus follicularis;
0.223144	506	PDA_run3|g536.t1	-	-	-	-	-	-	4e-13	5e-13	873240574	34.01	Vitre	Vitrella brassicaformis CCMP3155	Eukaryota_NO_Metazoa	1169540	;cellular organisms;Eukaryota;Alveolata;Chromerida;Vitrella;Vitrella brassicaformis;Vitrella brassicaformis CCMP3155;
0.223144	510	PDA_run3|g2477.t1	-	-	-	-	-	8e-51	-	1e-50	1023280103	81.13	Daeda	Daedalea quercina L-15889	Eukaryota_NO_Metazoa	1314783	;cellular organisms;Eukaryota;Opisthokonta;Fungi;Dikarya;Basidiomycota;Agaricomycotina;Agaricomycetes;Agaricomycetes incertae sedis;Polyporales;Coriolaceae;Daedalea;Daedalea quercina;Daedalea quercina L-15889;
0.223144	506	PDA_run3|g6375.t1	-	8e-21	-	-	-	-	-	1e-20	984938387	29.48	V_cho	Vibrio cholerae	Bacteria	666	;cellular organisms;Bacteria;Proteobacteria;Gammaproteobacteria;Vibrionales;Vibrionaceae;Vibrio;Vibrio cholerae;
0.223144	287	PDA_run3|g7298.t1	-	-	-	-	-	8e-11	-	1e-10	475670553	37.5	Fusar	Fusarium oxysporum f. sp. cubense race 4	Eukaryota_NO_Metazoa	1229665	;cellular organisms;Eukaryota;Opisthokonta;Fungi;Dikarya;Ascomycota;saccharomyceta;Pezizomycotina;leotiomyceta;sordariomyceta;Sordariomycetes;Hypocreomycetidae;Hypocreales;Nectriaceae;Fusarium;Fusarium oxysporum species complex;Fusarium oxysporum;Fusarium oxysporum f. cubense;Fusarium oxysporum f. sp. cubense race 4;
0.223144	500	PDA_run3|g26830.t1	-	-	-	-	-	8e-56	-	1e-55	1069962232	38.57	Phyco	Phycomyces blakesleeanus NRRL 1555(-)	Eukaryota_NO_Metazoa	763407	;cellular organisms;Eukaryota;Opisthokonta;Fungi;Mucoromycota;Mucoromycotina;Mucorales;Phycomycetaceae;Phycomyces;Phycomyces blakesleeanus;Phycomyces blakesleeanus NRRL 1555(-);
0.182322	500	PDA_run3|g29287.t1	-	5e-40	-	-	-	-	-	6e-40	499369992	28.97	T_elo	Thermosynechococcus elongatus	Bacteria	146786	;cellular organisms;Bacteria;Terrabacteria group;Cyanobacteria/Melainabacteria group;Cyanobacteria;Synechococcales;Synechococcaceae;Thermosynechococcus;Thermosynechococcus elongatus;
0.154151	500	PDA_run3|g14571.t1	-	6e-23	-	-	-	-	-	7e-23	491493298	56.1	nd	[Eubacterium] hallii	Bacteria	39488	;cellular organisms;Bacteria;Terrabacteria group;Firmicutes;Clostridia;Clostridiales;Eubacteriaceae;Eubacterium;[Eubacterium] hallii;
0.154151	500	PDA_run3|g17944.t1	-	-	-	-	-	6e-08	-	7e-08	1103341888	26.75	R_ves	Rhizopogon vesiculosus	Eukaryota_NO_Metazoa	180088	;cellular organisms;Eukaryota;Opisthokonta;Fungi;Dikarya;Basidiomycota;Agaricomycotina;Agaricomycetes;Agaricomycetidae;Boletales;Suillineae;Rhizopogonaceae;Rhizopogon;Rhizopogon vesiculosus;
0.133531	13	PDA_run3|g28982.t1	-	-	-	-	-	7e-05	-	8e-05	575478624	33.8	Batra	Batrachochytrium dendrobatidis JAM81	Eukaryota_NO_Metazoa	684364	;cellular organisms;Eukaryota;Opisthokonta;Fungi;Chytridiomycota;Chytridiomycetes;Rhizophydiales;Rhizophydiales incertae sedis;Batrachochytrium;Batrachochytrium dendrobatidis;Batrachochytrium dendrobatidis JAM81;
0.133531	511	PDA_run3|g6828.t1	-	7e-23	-	-	-	-	-	8e-23	490876464	31.3	V_spl	Vibrio splendidus	Bacteria	29497	;cellular organisms;Bacteria;Proteobacteria;Gammaproteobacteria;Vibrionales;Vibrionaceae;Vibrio;Vibrio splendidus;
0.117783	41	PDA_run3|g26238.t1	-	-	-	-	-	-	8e-07	9e-07	635361977	23.17	A_can	Albugo candida	Eukaryota_NO_Metazoa	65357	;cellular organisms;Eukaryota;Stramenopiles;Oomycetes;Albuginales;Albuginaceae;Albugo;Albugo candida;
0.117783	45	PDA_run3|g31187.t1	-	-	-	-	8e-06	-	-	9e-06	661896886	44.9	C_can	Coffea canephora	Eukaryota_NO_Metazoa	49390	;cellular organisms;Eukaryota;Viridiplantae;Streptophyta;Streptophytina;Embryophyta;Tracheophyta;Euphyllophyta;Spermatophyta;Magnoliophyta;Mesangiospermae;eudicotyledons;Gunneridae;Pentapetalae;asterids;lamiids;Gentianales;Rubiaceae;Ixoroideae;Coffeeae;Coffea;Coffea canephora;
0.105361	8	PDA_run3|g22998.t1	-	-	-	-	-	9e-05	-	0.0001	326470762	34.51	Trich	Trichophyton tonsurans CBS 112818	Eukaryota_NO_Metazoa	647933	;cellular organisms;Eukaryota;Opisthokonta;Fungi;Dikarya;Ascomycota;saccharomyceta;Pezizomycotina;leotiomyceta;Eurotiomycetes;Eurotiomycetidae;Onygenales;Arthrodermataceae;Trichophyton;Trichophyton tonsurans;Trichophyton tonsurans CBS 112818;
0.105361	12	PDA_run3|g23585.t1	-	-	-	-	-	9e-05	-	0.0001	1063250242	31.62	Lipom	Lipomyces starkeyi NRRL Y-11557	Eukaryota_NO_Metazoa	675824	;cellular organisms;Eukaryota;Opisthokonta;Fungi;Dikarya;Ascomycota;saccharomyceta;Saccharomycotina;Saccharomycetes;Saccharomycetales;Lipomycetaceae;Lipomyces;Lipomyces starkeyi;Lipomyces starkeyi NRRL Y-11557;
0.105361	122	PDA_run3|g15508.t1	-	-	-	-	9e-08	-	-	1e-07	700256996	30.43	I_jap	Iris japonica	Eukaryota_NO_Metazoa	203638	;cellular organisms;Eukaryota;Viridiplantae;Streptophyta;Streptophytina;Embryophyta;Tracheophyta;Euphyllophyta;Spermatophyta;Magnoliophyta;Mesangiospermae;Liliopsida;Petrosaviidae;Asparagales;Iridaceae;Iris;Iris japonica;
0.105361	500	PDA_run3|g18286.t1	-	-	-	-	-	-	9e-11	1e-10	290977335	28.17	Naegl	Naegleria gruberi strain NEG-M	Eukaryota_NO_Metazoa	744533	;cellular organisms;Eukaryota;Heterolobosea;Schizopyrenida;Vahlkampfiidae;Naegleria;Naegleria gruberi;Naegleria gruberi strain NEG-M;
0	501	PDA_run3|g25.t1	-	0	-	-	-	-	-	0	802666028	80.3	P_pac	Pristionchus pacificus	Eukaryota_Metazoa	54126	;cellular organisms;Eukaryota;Opisthokonta;Metazoa;Eumetazoa;Bilateria;Protostomia;Ecdysozoa;Nematoda;Chromadorea;Diplogasterida;Neodiplogasteridae;Pristionchus;Pristionchus pacificus;
0	1047	PDA_run3|g99.t1	-	-	-	-	-	0	-	0	341890451	65.43	C_bre	Caenorhabditis brenneri	Eukaryota_Metazoa	135651	;cellular organisms;Eukaryota;Opisthokonta;Metazoa;Eumetazoa;Bilateria;Protostomia;Ecdysozoa;Nematoda;Chromadorea;Rhabditida;Rhabditoidea;Rhabditidae;Peloderinae;Caenorhabditis;Caenorhabditis brenneri;
0	614	PDA_run3|g100.t1	-	-	-	-	-	-	0	0	341890451	59.12	C_bre	Caenorhabditis brenneri	Eukaryota_Metazoa	135651	;cellular organisms;Eukaryota;Opisthokonta;Metazoa;Eumetazoa;Bilateria;Protostomia;Ecdysozoa;Nematoda;Chromadorea;Rhabditida;Rhabditoidea;Rhabditidae;Peloderinae;Caenorhabditis;Caenorhabditis brenneri;
0	518	PDA_run3|g117.t1	-	-	-	-	-	-	0	0	734556550	76.6	T_can	Toxocara canis	Eukaryota_Metazoa	6265	;cellular organisms;Eukaryota;Opisthokonta;Metazoa;Eumetazoa;Bilateria;Protostomia;Ecdysozoa;Nematoda;Chromadorea;Ascaridida;Ascaridoidea;Toxocaridae;Toxocara;Toxocara canis;
0	500	PDA_run3|g366.t1	-	0	-	-	-	-	-	0	341892221	68.85	C_bre	Caenorhabditis brenneri	Eukaryota_Metazoa	135651	;cellular organisms;Eukaryota;Opisthokonta;Metazoa;Eumetazoa;Bilateria;Protostomia;Ecdysozoa;Nematoda;Chromadorea;Rhabditida;Rhabditoidea;Rhabditidae;Peloderinae;Caenorhabditis;Caenorhabditis brenneri;
0	1672	PDA_run3|g416.t1	-	-	-	-	-	-	0	0	748376207	98.5	A_duo	Ancylostoma duodenale	Eukaryota_Metazoa	51022	;cellular organisms;Eukaryota;Opisthokonta;Metazoa;Eumetazoa;Bilateria;Protostomia;Ecdysozoa;Nematoda;Chromadorea;Rhabditida;Strongylida;Ancylostomatoidea;Ancylostomatidae;Ancylostomatinae;Ancylostoma;Ancylostoma duodenale;
0	504	PDA_run3|g480.t1	-	-	-	-	-	-	0	0	597888518	51.1	A_cey	Ancylostoma ceylanicum	Eukaryota_Metazoa	53326	;cellular organisms;Eukaryota;Opisthokonta;Metazoa;Eumetazoa;Bilateria;Protostomia;Ecdysozoa;Nematoda;Chromadorea;Rhabditida;Strongylida;Ancylostomatoidea;Ancylostomatidae;Ancylostomatinae;Ancylostoma;Ancylostoma ceylanicum;
0	501	PDA_run3|g495.t1	-	-	-	-	-	-	0	0	268529222	76.67	C_bri	Caenorhabditis briggsae	Eukaryota_Metazoa	6238	;cellular organisms;Eukaryota;Opisthokonta;Metazoa;Eumetazoa;Bilateria;Protostomia;Ecdysozoa;Nematoda;Chromadorea;Rhabditida;Rhabditoidea;Rhabditidae;Peloderinae;Caenorhabditis;Caenorhabditis briggsae;
0	579	PDA_run3|g640.t1	-	-	-	-	-	-	0	0	597894227	65.66	A_cey	Ancylostoma ceylanicum	Eukaryota_Metazoa	53326	;cellular organisms;Eukaryota;Opisthokonta;Metazoa;Eumetazoa;Bilateria;Protostomia;Ecdysozoa;Nematoda;Chromadorea;Rhabditida;Strongylida;Ancylostomatoidea;Ancylostomatidae;Ancylostomatinae;Ancylostoma;Ancylostoma ceylanicum;
0	1	PDA_run3|g661.t1	-	-	-	-	-	-	-	-	-	-	-	-	-	-	-
0	30	PDA_run3|g846.t1	-	-	-	-	-	3e-06	-	3e-06	761928424	39.39	Fistu	Fistulina hepatica ATCC 64428	Eukaryota_NO_Metazoa	1128425	;cellular organisms;Eukaryota;Opisthokonta;Fungi;Dikarya;Basidiomycota;Agaricomycotina;Agaricomycetes;Agaricomycetidae;Agaricales;Fistulinaceae;Fistulina;Fistulina hepatica;Fistulina hepatica ATCC 64428;
0	500	PDA_run3|g877.t1	-	-	-	-	-	-	3e-06	3e-06	972985872	40	L_ocu	Lepisosteus oculatus	Eukaryota_Metazoa	7918	;cellular organisms;Eukaryota;Opisthokonta;Metazoa;Eumetazoa;Bilateria;Deuterostomia;Chordata;Craniata;Vertebrata;Gnathostomata;Teleostomi;Euteleostomi;Actinopterygii;Actinopteri;Neopterygii;Holostei;Semionotiformes;Lepisosteidae;Lepisosteus;Lepisosteus oculatus;
0	500	PDA_run3|g1004.t1	-	-	-	-	-	1e-58	-	1e-58	1032643842	78.81	Morti	Mortierella elongata AG-77	Eukaryota_NO_Metazoa	1314771	;cellular organisms;Eukaryota;Opisthokonta;Fungi;Mucoromycota;Mortierellomycotina;Mortierellales;Mortierellaceae;Mortierella;Mortierella elongata;Mortierella elongata AG-77;
0	3	PDA_run3|g1290.t1	-	-	-	-	-	-	-	-	-	-	-	-	-	-	-
0	1	PDA_run3|g1357.t1	-	-	-	-	-	-	-	-	-	-	-	-	-	-	-
0	1	PDA_run3|g1540.t1	-	-	-	-	-	-	-	-	-	-	-	-	-	-	-
0	1	PDA_run3|g1694.t1	-	-	-	-	-	-	-	-	-	-	-	-	-	-	-
0	500	PDA_run3|g1867.t1	-	-	-	-	0	-	-	0	734549320	65.47	T_can	Toxocara canis	Eukaryota_Metazoa	6265	;cellular organisms;Eukaryota;Opisthokonta;Metazoa;Eumetazoa;Bilateria;Protostomia;Ecdysozoa;Nematoda;Chromadorea;Ascaridida;Ascaridoidea;Toxocaridae;Toxocara;Toxocara canis;
0	1	PDA_run3|g1916.t1	-	-	-	-	-	-	-	-	-	-	-	-	-	-	-
0	1	PDA_run3|g2217.t1	-	-	-	-	-	-	-	-	-	-	-	-	-	-	-
0	501	PDA_run3|g2234.t1	-	-	-	-	2e-08	-	-	2e-08	1137174600	30.89	C_oli	Corchorus olitorius	Eukaryota_NO_Metazoa	93759	;cellular organisms;Eukaryota;Viridiplantae;Streptophyta;Streptophytina;Embryophyta;Tracheophyta;Euphyllophyta;Spermatophyta;Magnoliophyta;Mesangiospermae;eudicotyledons;Gunneridae;Pentapetalae;rosids;malvids;Malvales;Malvaceae;Grewioideae;Apeibeae;Corchorus;Corchorus olitorius;
0	502	PDA_run3|g2355.t1	-	-	-	-	-	-	0	0	597875905	53.38	A_cey	Ancylostoma ceylanicum	Eukaryota_Metazoa	53326	;cellular organisms;Eukaryota;Opisthokonta;Metazoa;Eumetazoa;Bilateria;Protostomia;Ecdysozoa;Nematoda;Chromadorea;Rhabditida;Strongylida;Ancylostomatoidea;Ancylostomatidae;Ancylostomatinae;Ancylostoma;Ancylostoma ceylanicum;
0	500	PDA_run3|g2699.t1	-	1e-23	-	-	-	-	-	1e-23	505231825	46.43	Hydro	Hydrogenobaculum	Bacteria	168657	;cellular organisms;Bacteria;Aquificae;Aquificae;Aquificales;Aquificaceae;Hydrogenobaculum;
0	1	PDA_run3|g2798.t1	-	-	-	-	-	-	-	-	-	-	-	-	-	-	-
0	1	PDA_run3|g2802.t1	-	-	-	-	-	-	-	-	-	-	-	-	-	-	-
0	501	PDA_run3|g3027.t1	-	-	-	-	-	-	0	0	541044914	71.95	A_suu	Ascaris suum	Eukaryota_Metazoa	6253	;cellular organisms;Eukaryota;Opisthokonta;Metazoa;Eumetazoa;Bilateria;Protostomia;Ecdysozoa;Nematoda;Chromadorea;Ascaridida;Ascaridoidea;Ascarididae;Ascaris;Ascaris suum;
0	1	PDA_run3|g3414.t1	-	-	-	-	-	-	-	-	-	-	-	-	-	-	-
0	500	PDA_run3|g3475.t1	-	-	-	-	-	-	0	0	560123010	76.59	H_con	Haemonchus contortus	Eukaryota_Metazoa	6289	;cellular organisms;Eukaryota;Opisthokonta;Metazoa;Eumetazoa;Bilateria;Protostomia;Ecdysozoa;Nematoda;Chromadorea;Rhabditida;Strongylida;Trichostrongyloidea;Haemonchidae;Haemonchinae;Haemonchus;Haemonchus contortus;
0	1	PDA_run3|g3545.t1	-	-	-	-	-	-	-	-	-	-	-	-	-	-	-
0	501	PDA_run3|g3692.t1	-	-	-	-	-	-	2e-14	2e-14	157057188	27.4	M_mus	Mus musculus	Eukaryota_Metazoa	10090	;cellular organisms;Eukaryota;Opisthokonta;Metazoa;Eumetazoa;Bilateria;Deuterostomia;Chordata;Craniata;Vertebrata;Gnathostomata;Teleostomi;Euteleostomi;Sarcopterygii;Dipnotetrapodomorpha;Tetrapoda;Amniota;Mammalia;Theria;Eutheria;Boreoeutheria;Euarchontoglires;Glires;Rodentia;Sciurognathi;Muroidea;Muridae;Murinae;Mus;Mus;Mus musculus;
0	501	PDA_run3|g3713.t1	-	-	-	-	-	-	0	0	734562898	42.39	T_can	Toxocara canis	Eukaryota_Metazoa	6265	;cellular organisms;Eukaryota;Opisthokonta;Metazoa;Eumetazoa;Bilateria;Protostomia;Ecdysozoa;Nematoda;Chromadorea;Ascaridida;Ascaridoidea;Toxocaridae;Toxocara;Toxocara canis;
0	500	PDA_run3|g3804.t1	-	-	-	-	-	-	1e-21	1e-21	632964190	28.62	C_mil	Callorhinchus milii	Eukaryota_Metazoa	7868	;cellular organisms;Eukaryota;Opisthokonta;Metazoa;Eumetazoa;Bilateria;Deuterostomia;Chordata;Craniata;Vertebrata;Gnathostomata;Chondrichthyes;Holocephali;Chimaeriformes;Callorhinchidae;Callorhinchus;Callorhinchus milii;
0	501	PDA_run3|g4296.t1	-	-	-	-	5e-08	-	-	5e-08	1026077893	26.04	C_ann	Capsicum annuum	Eukaryota_NO_Metazoa	4072	;cellular organisms;Eukaryota;Viridiplantae;Streptophyta;Streptophytina;Embryophyta;Tracheophyta;Euphyllophyta;Spermatophyta;Magnoliophyta;Mesangiospermae;eudicotyledons;Gunneridae;Pentapetalae;asterids;lamiids;Solanales;Solanaceae;Solanoideae;Capsiceae;Capsicum;Capsicum annuum;
0	501	PDA_run3|g4345.t1	-	1e-13	-	-	-	-	-	1e-13	499679152	38.6	Synec	Synechococcus sp. CC9902	Bacteria	316279	;cellular organisms;Bacteria;Terrabacteria group;Cyanobacteria/Melainabacteria group;Cyanobacteria;Synechococcales;Synechococcaceae;Synechococcus;Synechococcus sp. CC9902;
0	502	PDA_run3|g4382.t1	-	-	-	-	0	-	-	0	1009370560	36.46	C_cos	Cyphomyrmex costatus	Eukaryota_Metazoa	456900	;cellular organisms;Eukaryota;Opisthokonta;Metazoa;Eumetazoa;Bilateria;Protostomia;Ecdysozoa;Panarthropoda;Arthropoda;Mandibulata;Pancrustacea;Hexapoda;Insecta;Dicondylia;Pterygota;Neoptera;Holometabola;Hymenoptera;Apocrita;Aculeata;Vespoidea;Formicidae;Myrmicinae;Attini;Cyphomyrmex;Cyphomyrmex costatus;
0	501	PDA_run3|g4421.t1	-	-	-	-	3e-08	-	-	3e-08	1058273438	30.19	G_atr	Graphocephala atropunctata	Eukaryota_Metazoa	36148	;cellular organisms;Eukaryota;Opisthokonta;Metazoa;Eumetazoa;Bilateria;Protostomia;Ecdysozoa;Panarthropoda;Arthropoda;Mandibulata;Pancrustacea;Hexapoda;Insecta;Dicondylia;Pterygota;Neoptera;Paraneoptera;Hemiptera;Auchenorrhyncha;Cicadomorpha;Membracoidea;Cicadellidae;Cicadellinae;Cicadellini;Graphocephala;Graphocephala atropunctata;
0	1	PDA_run3|g4476.t1	-	-	-	-	-	-	-	-	-	-	-	-	-	-	-
0	66	PDA_run3|g4509.t1	-	-	-	-	-	1e-10	-	1e-10	1048019801	30.57	R_zep	Rhagoletis zephyria	Eukaryota_Metazoa	28612	;cellular organisms;Eukaryota;Opisthokonta;Metazoa;Eumetazoa;Bilateria;Protostomia;Ecdysozoa;Panarthropoda;Arthropoda;Mandibulata;Pancrustacea;Hexapoda;Insecta;Dicondylia;Pterygota;Neoptera;Holometabola;Diptera;Brachycera;Muscomorpha;Eremoneura;Cyclorrhapha;Schizophora;Acalyptratae;Tephritoidea;Tephritidae;Trypetinae;Carpomyini;Carpomyina;Rhagoletis;Rhagoletis zephyria;
0	501	PDA_run3|g4890.t1	-	-	-	-	-	-	0	0	541044914	69.05	A_suu	Ascaris suum	Eukaryota_Metazoa	6253	;cellular organisms;Eukaryota;Opisthokonta;Metazoa;Eumetazoa;Bilateria;Protostomia;Ecdysozoa;Nematoda;Chromadorea;Ascaridida;Ascaridoidea;Ascarididae;Ascaris;Ascaris suum;
0	500	PDA_run3|g4911.t1	-	-	-	-	-	-	0	0	732892700	62.85	O_den	Oesophagostomum dentatum	Eukaryota_Metazoa	61180	;cellular organisms;Eukaryota;Opisthokonta;Metazoa;Eumetazoa;Bilateria;Protostomia;Ecdysozoa;Nematoda;Chromadorea;Rhabditida;Strongylida;Strongyloidea;Cloacinidae;Oesophagostomum;Oesophagostomum dentatum;
0	501	PDA_run3|g4918.t1	-	-	-	-	-	-	0	0	1017465574	42.73	C_ele	Caenorhabditis elegans	Eukaryota_Metazoa	6239	;cellular organisms;Eukaryota;Opisthokonta;Metazoa;Eumetazoa;Bilateria;Protostomia;Ecdysozoa;Nematoda;Chromadorea;Rhabditida;Rhabditoidea;Rhabditidae;Peloderinae;Caenorhabditis;Caenorhabditis elegans;
0	500	PDA_run3|g4935.t1	-	-	-	-	-	-	0	0	560118987	80.89	H_con	Haemonchus contortus	Eukaryota_Metazoa	6289	;cellular organisms;Eukaryota;Opisthokonta;Metazoa;Eumetazoa;Bilateria;Protostomia;Ecdysozoa;Nematoda;Chromadorea;Rhabditida;Strongylida;Trichostrongyloidea;Haemonchidae;Haemonchinae;Haemonchus;Haemonchus contortus;
0	1	PDA_run3|g5030.t1	-	-	-	-	-	-	-	-	-	-	-	-	-	-	-
0	501	PDA_run3|g5094.t1	-	-	-	-	-	-	2e-11	2e-11	669152872	28.36	Sapro	Saprolegnia diclina VS20	Eukaryota_NO_Metazoa	1156394	;cellular organisms;Eukaryota;Stramenopiles;Oomycetes;Saprolegniales;Saprolegniaceae;Saprolegnia;Saprolegnia diclina;Saprolegnia diclina VS20;
0	1	PDA_run3|g5254.t1	-	-	-	-	-	-	-	-	-	-	-	-	-	-	-
0	501	PDA_run3|g5439.t1	-	-	-	-	-	-	0	0	541044080	78.5	A_suu	Ascaris suum	Eukaryota_Metazoa	6253	;cellular organisms;Eukaryota;Opisthokonta;Metazoa;Eumetazoa;Bilateria;Protostomia;Ecdysozoa;Nematoda;Chromadorea;Ascaridida;Ascaridoidea;Ascarididae;Ascaris;Ascaris suum;
0	2	PDA_run3|g5552.t1	-	-	-	-	-	-	-	-	-	-	-	-	-	-	-
0	1	PDA_run3|g5798.t1	-	-	-	-	-	-	-	-	-	-	-	-	-	-	-
0	1	PDA_run3|g6038.t1	-	-	-	-	-	-	-	-	-	-	-	-	-	-	-
0	1	PDA_run3|g6177.t1	-	-	-	-	-	-	-	-	-	-	-	-	-	-	-
0	1	PDA_run3|g6230.t1	-	-	-	-	-	-	-	-	-	-	-	-	-	-	-
0	73	PDA_run3|g6370.t1	-	-	-	-	1e-05	-	-	1e-05	1026769835	37.97	March	Marchantia polymorpha subsp. polymorpha	Eukaryota_NO_Metazoa	1480153	;cellular organisms;Eukaryota;Viridiplantae;Streptophyta;Streptophytina;Embryophyta;Marchantiophyta;Marchantiopsida;Marchantiidae;Marchantiales;Marchantiaceae;Marchantia;Marchantia polymorpha;Marchantia polymorpha subsp. polymorpha;
0	1	PDA_run3|g6475.t1	-	-	-	-	-	-	-	-	-	-	-	-	-	-	-
0	23	PDA_run3|g6525.t1	-	-	-	-	3e-05	-	-	3e-05	1035237029	27.14	C_sem	Cynoglossus semilaevis	Eukaryota_Metazoa	244447	;cellular organisms;Eukaryota;Opisthokonta;Metazoa;Eumetazoa;Bilateria;Deuterostomia;Chordata;Craniata;Vertebrata;Gnathostomata;Teleostomi;Euteleostomi;Actinopterygii;Actinopteri;Neopterygii;Teleostei;Osteoglossocephalai;Clupeocephala;Euteleosteomorpha;Neoteleostei;Eurypterygia;Ctenosquamata;Acanthomorphata;Euacanthomorphacea;Percomorphaceae;Carangaria;Pleuronectiformes;Pleuronectoidei;Cynoglossi…
0	501	PDA_run3|g6995.t1	-	-	-	-	-	-	3e-12	3e-12	403356078	33.79	O_tri	Oxytricha trifallax	Eukaryota_NO_Metazoa	1172189	;cellular organisms;Eukaryota;Alveolata;Ciliophora;Intramacronucleata;Spirotrichea;Stichotrichia;Sporadotrichida;Oxytrichidae;Oxytrichinae;Oxytricha;Oxytricha trifallax;
0	1	PDA_run3|g7253.t1	-	-	-	-	-	-	-	-	-	-	-	-	-	-	-
0	500	PDA_run3|g7485.t1	-	-	-	-	-	0	-	0	732742080	68.42	O_den	Oesophagostomum dentatum	Eukaryota_Metazoa	61180	;cellular organisms;Eukaryota;Opisthokonta;Metazoa;Eumetazoa;Bilateria;Protostomia;Ecdysozoa;Nematoda;Chromadorea;Rhabditida;Strongylida;Strongyloidea;Cloacinidae;Oesophagostomum;Oesophagostomum dentatum;
0	1	PDA_run3|g7611.t1	-	-	-	-	-	-	-	-	-	-	-	-	-	-	-
0	1	PDA_run3|g7785.t1	-	-	-	-	-	-	-	-	-	-	-	-	-	-	-
0	2	PDA_run3|g7971.t1	-	-	-	-	-	-	-	-	-	-	-	-	-	-	-
0	1	PDA_run3|g7974.t1	-	-	-	-	-	-	-	-	-	-	-	-	-	-	-
0	500	PDA_run3|g8031.t1	-	-	-	-	-	-	0	0	560118987	80.89	H_con	Haemonchus contortus	Eukaryota_Metazoa	6289	;cellular organisms;Eukaryota;Opisthokonta;Metazoa;Eumetazoa;Bilateria;Protostomia;Ecdysozoa;Nematoda;Chromadorea;Rhabditida;Strongylida;Trichostrongyloidea;Haemonchidae;Haemonchinae;Haemonchus;Haemonchus contortus;
0	76	PDA_run3|g8164.t1	-	-	-	-	2e-08	-	-	2e-08	922529083	27.86	Brass	Brassica oleracea var. oleracea	Eukaryota_NO_Metazoa	109376	;cellular organisms;Eukaryota;Viridiplantae;Streptophyta;Streptophytina;Embryophyta;Tracheophyta;Euphyllophyta;Spermatophyta;Magnoliophyta;Mesangiospermae;eudicotyledons;Gunneridae;Pentapetalae;rosids;malvids;Brassicales;Brassicaceae;Brassiceae;Brassica;Brassica oleracea;Brassica oleracea var. oleracea;
0	501	PDA_run3|g8317.t1	-	-	-	-	-	0	-	0	671415174	68.14	B_mal	Brugia malayi	Eukaryota_Metazoa	6279	;cellular organisms;Eukaryota;Opisthokonta;Metazoa;Eumetazoa;Bilateria;Protostomia;Ecdysozoa;Nematoda;Chromadorea;Spirurida;Filarioidea;Onchocercidae;Brugia;Brugia malayi;
0	1	PDA_run3|g8413.t1	-	-	-	-	-	-	-	-	-	-	-	-	-	-	-
0	519	PDA_run3|g8438.t1	-	0	-	-	-	-	-	0	1110870290	34.94	O_nil	Oreochromis niloticus	Eukaryota_Metazoa	8128	;cellular organisms;Eukaryota;Opisthokonta;Metazoa;Eumetazoa;Bilateria;Deuterostomia;Chordata;Craniata;Vertebrata;Gnathostomata;Teleostomi;Euteleostomi;Actinopterygii;Actinopteri;Neopterygii;Teleostei;Osteoglossocephalai;Clupeocephala;Euteleosteomorpha;Neoteleostei;Eurypterygia;Ctenosquamata;Acanthomorphata;Euacanthomorphacea;Percomorphaceae;Ovalentaria;Cichlomorphae;Cichliformes;Cichlidae;Africa…
0	513	PDA_run3|g8524.t1	-	-	-	-	-	-	2e-08	2e-08	330796203	28.12	D_pur	Dictyostelium purpureum	Eukaryota_NO_Metazoa	5786	;cellular organisms;Eukaryota;Amoebozoa;Mycetozoa;Dictyosteliida;Dictyostelium;Dictyostelium purpureum;
0	1	PDA_run3|g8919.t1	-	-	-	-	-	-	-	-	-	-	-	-	-	-	-
0	501	PDA_run3|g8946.t1	-	0	-	-	-	-	-	0	541047425	73.86	A_suu	Ascaris suum	Eukaryota_Metazoa	6253	;cellular organisms;Eukaryota;Opisthokonta;Metazoa;Eumetazoa;Bilateria;Protostomia;Ecdysozoa;Nematoda;Chromadorea;Ascaridida;Ascaridoidea;Ascarididae;Ascaris;Ascaris suum;
0	500	PDA_run3|g8996.t1	-	-	-	-	-	0	-	0	597832660	69.42	A_cey	Ancylostoma ceylanicum	Eukaryota_Metazoa	53326	;cellular organisms;Eukaryota;Opisthokonta;Metazoa;Eumetazoa;Bilateria;Protostomia;Ecdysozoa;Nematoda;Chromadorea;Rhabditida;Strongylida;Ancylostomatoidea;Ancylostomatidae;Ancylostomatinae;Ancylostoma;Ancylostoma ceylanicum;
0	501	PDA_run3|g9160.t1	-	-	-	-	-	-	0	0	308496441	44.27	C_rem	Caenorhabditis remanei	Eukaryota_Metazoa	31234	;cellular organisms;Eukaryota;Opisthokonta;Metazoa;Eumetazoa;Bilateria;Protostomia;Ecdysozoa;Nematoda;Chromadorea;Rhabditida;Rhabditoidea;Rhabditidae;Peloderinae;Caenorhabditis;Caenorhabditis remanei;
0	1	PDA_run3|g9204.t1	-	-	-	-	-	-	-	-	-	-	-	-	-	-	-
0	982	PDA_run3|g9228.t1	-	-	-	-	-	0	-	0	541040393	52.64	A_suu	Ascaris suum	Eukaryota_Metazoa	6253	;cellular organisms;Eukaryota;Opisthokonta;Metazoa;Eumetazoa;Bilateria;Protostomia;Ecdysozoa;Nematoda;Chromadorea;Ascaridida;Ascaridoidea;Ascarididae;Ascaris;Ascaris suum;
0	36	PDA_run3|g9368.t1	-	2e-06	-	-	-	-	-	2e-06	242012623	33.63	Pedic	Pediculus humanus corporis	Eukaryota_Metazoa	121224	;cellular organisms;Eukaryota;Opisthokonta;Metazoa;Eumetazoa;Bilateria;Protostomia;Ecdysozoa;Panarthropoda;Arthropoda;Mandibulata;Pancrustacea;Hexapoda;Insecta;Dicondylia;Pterygota;Neoptera;Paraneoptera;Psocodea;Phthiraptera;Anoplura;Pediculidae;Pediculus;Pediculus humanus;Pediculus humanus corporis;
0	501	PDA_run3|g9515.t1	-	-	-	-	-	0	-	0	802659990	86.86	P_pac	Pristionchus pacificus	Eukaryota_Metazoa	54126	;cellular organisms;Eukaryota;Opisthokonta;Metazoa;Eumetazoa;Bilateria;Protostomia;Ecdysozoa;Nematoda;Chromadorea;Diplogasterida;Neodiplogasteridae;Pristionchus;Pristionchus pacificus;
0	501	PDA_run3|g9620.t1	-	0	-	-	-	-	-	0	541047425	73.86	A_suu	Ascaris suum	Eukaryota_Metazoa	6253	;cellular organisms;Eukaryota;Opisthokonta;Metazoa;Eumetazoa;Bilateria;Protostomia;Ecdysozoa;Nematoda;Chromadorea;Ascaridida;Ascaridoidea;Ascarididae;Ascaris;Ascaris suum;
0	501	PDA_run3|g10394.t1	-	-	-	-	-	-	0	0	915270103	81.98	N_ame	Necator americanus	Eukaryota_Metazoa	51031	;cellular organisms;Eukaryota;Opisthokonta;Metazoa;Eumetazoa;Bilateria;Protostomia;Ecdysozoa;Nematoda;Chromadorea;Rhabditida;Strongylida;Ancylostomatoidea;Ancylostomatidae;Bunostominae;Necator;Necator americanus;
0	500	PDA_run3|g10493.t1	-	-	-	-	2e-42	-	-	2e-42	795178037	32.24	Colob	Colobus angolensis palliatus	Eukaryota_Metazoa	336983	;cellular organisms;Eukaryota;Opisthokonta;Metazoa;Eumetazoa;Bilateria;Deuterostomia;Chordata;Craniata;Vertebrata;Gnathostomata;Teleostomi;Euteleostomi;Sarcopterygii;Dipnotetrapodomorpha;Tetrapoda;Amniota;Mammalia;Theria;Eutheria;Boreoeutheria;Euarchontoglires;Primates;Haplorrhini;Simiiformes;Catarrhini;Cercopithecoidea;Cercopithecidae;Colobinae;Colobus;Colobus angolensis;Colobus angolensis palli…
0	520	PDA_run3|g10587.t1	-	0	-	-	-	-	-	0	1110870290	35.12	O_nil	Oreochromis niloticus	Eukaryota_Metazoa	8128	;cellular organisms;Eukaryota;Opisthokonta;Metazoa;Eumetazoa;Bilateria;Deuterostomia;Chordata;Craniata;Vertebrata;Gnathostomata;Teleostomi;Euteleostomi;Actinopterygii;Actinopteri;Neopterygii;Teleostei;Osteoglossocephalai;Clupeocephala;Euteleosteomorpha;Neoteleostei;Eurypterygia;Ctenosquamata;Acanthomorphata;Euacanthomorphacea;Percomorphaceae;Ovalentaria;Cichlomorphae;Cichliformes;Cichlidae;Africa…
0	500	PDA_run3|g10803.t1	-	-	-	-	0	-	-	0	402595097	86.54	W_ban	Wuchereria bancrofti	Eukaryota_Metazoa	6293	;cellular organisms;Eukaryota;Opisthokonta;Metazoa;Eumetazoa;Bilateria;Protostomia;Ecdysozoa;Nematoda;Chromadorea;Spirurida;Filarioidea;Onchocercidae;Wuchereria;Wuchereria bancrofti;
0	500	PDA_run3|g10952.t1	-	-	-	-	0	-	-	0	734558513	93.8	T_can	Toxocara canis	Eukaryota_Metazoa	6265	;cellular organisms;Eukaryota;Opisthokonta;Metazoa;Eumetazoa;Bilateria;Protostomia;Ecdysozoa;Nematoda;Chromadorea;Ascaridida;Ascaridoidea;Toxocaridae;Toxocara;Toxocara canis;
0	500	PDA_run3|g11096.t1	-	-	-	-	0	-	-	0	734562008	59.01	T_can	Toxocara canis	Eukaryota_Metazoa	6265	;cellular organisms;Eukaryota;Opisthokonta;Metazoa;Eumetazoa;Bilateria;Protostomia;Ecdysozoa;Nematoda;Chromadorea;Ascaridida;Ascaridoidea;Toxocaridae;Toxocara;Toxocara canis;
0	31	PDA_run3|g11380.t1	-	-	-	-	-	-	1e-08	1e-08	546313665	34.48	C_cri	Chondrus crispus	Eukaryota_NO_Metazoa	2769	;cellular organisms;Eukaryota;Rhodophyta;Florideophyceae;Gigartinales;Gigartinaceae;Chondrus;Chondrus crispus;
0	500	PDA_run3|g11396.t1	-	-	-	-	-	-	0	0	560134738	71.65	H_con	Haemonchus contortus	Eukaryota_Metazoa	6289	;cellular organisms;Eukaryota;Opisthokonta;Metazoa;Eumetazoa;Bilateria;Protostomia;Ecdysozoa;Nematoda;Chromadorea;Rhabditida;Strongylida;Trichostrongyloidea;Haemonchidae;Haemonchinae;Haemonchus;Haemonchus contortus;
0	500	PDA_run3|g11508.t1	-	-	-	-	-	-	0	0	541048395	79.14	A_suu	Ascaris suum	Eukaryota_Metazoa	6253	;cellular organisms;Eukaryota;Opisthokonta;Metazoa;Eumetazoa;Bilateria;Protostomia;Ecdysozoa;Nematoda;Chromadorea;Ascaridida;Ascaridoidea;Ascarididae;Ascaris;Ascaris suum;
0	500	PDA_run3|g11726.t1	-	-	-	-	-	0	-	0	734555286	86.39	T_can	Toxocara canis	Eukaryota_Metazoa	6265	;cellular organisms;Eukaryota;Opisthokonta;Metazoa;Eumetazoa;Bilateria;Protostomia;Ecdysozoa;Nematoda;Chromadorea;Ascaridida;Ascaridoidea;Toxocaridae;Toxocara;Toxocara canis;
0	509	PDA_run3|g11811.t1	-	-	-	-	0	-	-	0	597857124	79.7	A_cey	Ancylostoma ceylanicum	Eukaryota_Metazoa	53326	;cellular organisms;Eukaryota;Opisthokonta;Metazoa;Eumetazoa;Bilateria;Protostomia;Ecdysozoa;Nematoda;Chromadorea;Rhabditida;Strongylida;Ancylostomatoidea;Ancylostomatidae;Ancylostomatinae;Ancylostoma;Ancylostoma ceylanicum;
0	500	PDA_run3|g11996.t1	-	-	-	-	1e-12	-	-	1e-12	1048034297	25.86	R_zep	Rhagoletis zephyria	Eukaryota_Metazoa	28612	;cellular organisms;Eukaryota;Opisthokonta;Metazoa;Eumetazoa;Bilateria;Protostomia;Ecdysozoa;Panarthropoda;Arthropoda;Mandibulata;Pancrustacea;Hexapoda;Insecta;Dicondylia;Pterygota;Neoptera;Holometabola;Diptera;Brachycera;Muscomorpha;Eremoneura;Cyclorrhapha;Schizophora;Acalyptratae;Tephritoidea;Tephritidae;Trypetinae;Carpomyini;Carpomyina;Rhagoletis;Rhagoletis zephyria;
0	501	PDA_run3|g12070.t1	-	-	-	-	-	-	1e-12	1e-12	669152872	31.33	Sapro	Saprolegnia diclina VS20	Eukaryota_NO_Metazoa	1156394	;cellular organisms;Eukaryota;Stramenopiles;Oomycetes;Saprolegniales;Saprolegniaceae;Saprolegnia;Saprolegnia diclina;Saprolegnia diclina VS20;
0	500	PDA_run3|g12425.t1	-	-	-	-	-	-	0	0	312081305	51.12	L_loa	Loa loa	Eukaryota_Metazoa	7209	;cellular organisms;Eukaryota;Opisthokonta;Metazoa;Eumetazoa;Bilateria;Protostomia;Ecdysozoa;Nematoda;Chromadorea;Spirurida;Filarioidea;Onchocercidae;Loa;Loa loa;
0	1	PDA_run3|g12459.t1	-	-	-	-	-	-	-	-	-	-	-	-	-	-	-
0	2232	PDA_run3|g12759.t1	-	0	-	-	-	-	-	0	734557972	33.89	T_can	Toxocara canis	Eukaryota_Metazoa	6265	;cellular organisms;Eukaryota;Opisthokonta;Metazoa;Eumetazoa;Bilateria;Protostomia;Ecdysozoa;Nematoda;Chromadorea;Ascaridida;Ascaridoidea;Toxocaridae;Toxocara;Toxocara canis;
0	500	PDA_run3|g13026.t1	-	-	-	-	-	-	2e-25	2e-25	194306131	30.53	H_gra	Hartaetosiga gracilis	Eukaryota_NO_Metazoa	216892	;cellular organisms;Eukaryota;Opisthokonta;Choanoflagellida;Craspedida;Salpingoecidae;Hartaetosiga;Hartaetosiga gracilis;
0	1	PDA_run3|g13218.t1	-	-	-	-	-	-	-	-	-	-	-	-	-	-	-
0	500	PDA_run3|g13368.t1	-	-	-	-	-	0	-	0	71986308	72.9	C_ele	Caenorhabditis elegans	Eukaryota_Metazoa	6239	;cellular organisms;Eukaryota;Opisthokonta;Metazoa;Eumetazoa;Bilateria;Protostomia;Ecdysozoa;Nematoda;Chromadorea;Rhabditida;Rhabditoidea;Rhabditidae;Peloderinae;Caenorhabditis;Caenorhabditis elegans;
0	513	PDA_run3|g13383.t1	-	-	-	-	3e-24	-	-	3e-24	566194278	38.19	P_tri	Populus trichocarpa	Eukaryota_NO_Metazoa	3694	;cellular organisms;Eukaryota;Viridiplantae;Streptophyta;Streptophytina;Embryophyta;Tracheophyta;Euphyllophyta;Spermatophyta;Magnoliophyta;Mesangiospermae;eudicotyledons;Gunneridae;Pentapetalae;rosids;fabids;Malpighiales;Salicaceae;Saliceae;Populus;Populus trichocarpa;
0	1	PDA_run3|g13600.t1	-	-	-	-	-	-	-	-	-	-	-	-	-	-	-
0	1	PDA_run3|g13606.t1	-	-	-	-	-	-	-	-	-	-	-	-	-	-	-
[truncated: 14,770 more rows]

## Sheet: AI-sup30
AI	query hits number	query name	best evalue Archaea	best evalue Bacteria	best evalue Viroids	best evalue Viruses	best evalue Viridiplantae	best evalue Fungi	best evalue Other	best evalue Metazoa	best hit gi	best hit prct ident	best hit org nickname	best hit org full name	best hit taxo group	best hit taxid	best hit lineage
[truncated: 201 more rows]

[truncated: 4 more sheets: Stats-AI-sup30, Ai-sup0, Ai-sup-0-sup70id, stats-contamination]
