# Supplementary material for: Signatures of the Evolution of Parthenogenesis and Cryptobiosis in the Genomes of Panagrolaimid Nematodes
Source: iScience. 2019 Oct 24;21:587–602. doi: 10.1016/j.isci.2019.10.039 (PMC6889759; doi:10.1016/j.isci.2019.10.039)
Supplement: Data S11. dNdS, Related to Figure S9 — List of genes possibly under selection and their functional descriptions retrieved from UniProt and Wormbase Genes listed are for comparison between amphimictic and parthenogenetic Panagrolaimus species, and for cryptobiotic Panagrolaimus species and (non-cryptobiotic) outgroup species. [file mmc12.xlsx]

## Sheet: Pana vs out Results
	dN/dS > 1 between Panagrolaimus and Propanagrolaimus and greater in Propanagrolaimus	dN/dS between Pano and outgroup	residual from lm from Cel	Genename	Uniprot	EGGNOG	Functional Category	Uniprot Status	Protein names	Gene names	EGGNOG description	Gene names (primary )	KO ID	Gene ontology (GO)
	Pana_OMCL1485	1.43662	0.501334	WBGene00010056	G5EG17			unreviewed	Protein SMC-6	smc-6 CELE_F54D5.14 F54D5.14		smc-6		ATP binding [GO:0005524]; chromosome organization [GO:0051276]; double-strand break repair via homologous recombination [GO:0000724]; Smc5-Smc6 complex [GO:0030915]
	Pana_OMCL1627	1.01587	1.84044	WBGene00003516	H2KYW1			unreviewed	Protein NAB-1, isoform a	nab-1 C43E11.6 CELE_C43E11.6		nab-1	K17551;	plasma membrane [GO:0005886]; presynaptic active zone [GO:0048786]; presynaptic periactive zone [GO:0036062]
	Pana_OMCL2284	1.76355	0.534478	WBGene00016154	O01961	COG5048	R	unreviewed	Protein C27A12.2	C27A12.2 CELE_C27A12.2	FOG			metal ion binding [GO:0046872]; nucleic acid binding [GO:0003676]
	Pana_OMCL3236	5.88849	4.88754	WBGene00001095	P90831	COG0173	J	unreviewed	Protein DARS-2	dars-2 CELE_F10C2.6 F10C2.6	Aspartyl-tRNA synthetase	dars-2	K01876;	aminoacyl-tRNA ligase activity [GO:0004812]; ATP binding [GO:0005524]; cytoplasm [GO:0005737]; nucleic acid binding [GO:0003676]; tRNA aminoacylation for protein translation [GO:0006418]
	Pana_OMCL3246	1.22732	0.77849	WBGene00003582	O62255	COG0494	L	reviewed	mRNA-decapping enzyme 2 (EC 3.6.1.-) (Nudix hydrolase 5)	dcap-2 ndx-5 F52G2.1	NTP pyrophosphohydrolases including oxidative damage repair enzymes	dcap-2	K12613;	cytoplasmic mRNA processing body [GO:0000932]; deadenylation-dependent decapping of nuclear-transcribed mRNA [GO:0000290]; determination of adult lifespan [GO:0008340]; m7G(5')pppN diphosphatase activity [GO:0050072]; manganese ion binding [GO:0030145]; nematode larval development [GO:0002119]; P granule [GO:0043186]; regulation of locomotion [GO:0040012]; reproduction [GO:0000003]; response to h…
	Pana_OMCL362	1.56086	0.75164	WBGene00000998	Q09165	NOG12793	S	reviewed	Mesocentin	dig-1 K07E12.1	Calcium ion binding protein	dig-1		calcium ion binding [GO:0005509]; catalytic activity [GO:0003824]; cell adhesion [GO:0007155]; gonad development [GO:0008406]; nervous system development [GO:0007399]; proteinaceous extracellular matrix [GO:0005578]
	Pana_OMCL6727	3.584	0.553658
	Pana_OMCL7514	1.08962	1.20129	WBGene00007167	Q17491	NOG302382		unreviewed	Protein RBG-3	rbg-3 B0393.2 CELE_B0393.2		rbg-3	K18469;	cytoplasm [GO:0005737]; GTPase activator activity [GO:0005096]; positive regulation of GTPase activity [GO:0043547]
	Pana_OMCL7742	1.42614	1.04718	WBGene00044070	P91821	COG2940	R	unreviewed	Protein SET-18, isoform a	set-18 CELE_T22A3.4 T22A3.4	Proteins containing SET domain	set-18	K11426;	endoplasmic reticulum [GO:0005783]; metal ion binding [GO:0046872]; sarcomere [GO:0030017]; striated muscle dense body [GO:0055120]
	Pana_OMCL9567	1.3316	0.705148	WBGene00010883	Q21590			unreviewed	Protein M7.7	CELE_M7.7 M7.7				ATP binding [GO:0005524]; cytoplasm [GO:0005737]; nucleus [GO:0005634]; peptidyl-serine phosphorylation [GO:0018105]; protein serine/threonine kinase activity [GO:0004674]; regulation of cell shape [GO:0008360]
	dN/dS > 1 between Panagrolaimus and Propanagrolaimus and greater in Panagrolaimus	dN/dS between Pano and outgroup	residual from lm from Cel	Genename	Uniprot	EGGNOG	Functional Category	Uniprot Status	Protein names	Gene names	EGGNOG description
	Pana_OMCL1546	1.66008	-0.452693	WBGene00012767	D3YT99			unreviewed	Protein FCD-2, isoform b	fcd-2 CELE_Y41E3.9 Y41E3.9		fcd-2		nucleotide-excision repair [GO:0006289]; nucleus [GO:0005634]; regulation of DNA-dependent DNA replication [GO:0090329]
	Pana_OMCL2180	1.19311	-0.438658	WBGene00001390	Q9XUB7	NOG249353	R	unreviewed	Protein FAR-6	far-6 CELE_W02A2.2 W02A2.2	Sushi domain containing 1 protein	far-6		lipid binding [GO:0008289]
	Pana_OMCL310	1.04906	-0.38594	WBGene00010197	O62265	COG3386	G	unreviewed	Protein F57C2.5, isoform a	CELE_F57C2.5 F57C2.5	Gluconolactonase			biosynthetic process [GO:0009058]; sarcoplasmic reticulum [GO:0016529]; strictosidine synthase activity [GO:0016844]
	Pana_OMCL76	1.43622	-1.0935
	dN/dS > 1 between Panagrolaimus and Propanagrolaimus and not greater in either	dN/dS between Pano and outgroup	residual from lm from Cel	Genename	Uniprot	EGGNOG	Functional Category	Uniprot Status	Protein names	Gene names	EGGNOG description
	Pana_OMCL205	1.01295	0.0614099
	Pana_OMCL2101	1.62435	0.174457	WBGene00020259	O01858	NOG274491		unreviewed	Protein T05E7.3	CELE_T05E7.3 T05E7.3			K18464;	WASH complex [GO:0071203]
	Pana_OMCL2271	1.44961	0.179589
	Pana_OMCL2324	1.16765	0.208806	WBGene00016151	Q18237	COG1196	D	unreviewed	Protein SMC-5	smc-5 C27A2.1 CELE_C27A2.1	Chromosome segregation ATPases	smc-5		double-strand break repair via homologous recombination [GO:0000724]; Smc5-Smc6 complex [GO:0030915]
	Pana_OMCL2332	1.14585	0.107317
	Pana_OMCL2458	1.23142	-0.158222
	Pana_OMCL2762	1.06311	0.38071
	Pana_OMCL2943	1.28978	0.0107181
	Pana_OMCL3023	1.02158	0.250594	WBGene00013667	Q9NF22	NOG240935	S	unreviewed	Protein Y105E8A.2	CELE_Y105E8A.2 Y105E8A.2			K14008;
	Pana_OMCL3047	1.03915	-0.0740798
	Pana_OMCL3565	2.95528	0.19533	WBGene00000145	Q20052	COG5194	D	unreviewed	Protein APC-11	apc-11 CELE_F35G12.9 F35G12.9	Component of SCF ubiquitin ligase and anaphase-promoting complex	apc-11	K03358;	anaphase-promoting complex [GO:0005680]; embryo development [GO:0009790]; meiotic chromosome segregation [GO:0045132]; negative regulation of cyclin-dependent protein serine/threonine kinase by cyclin degradation [GO:0008054]; protein ubiquitination involved in ubiquitin-dependent protein catabolic process [GO:0042787]; ubiquitin-protein transferase activity [GO:0004842]; zinc ion binding [GO:000…
	Pana_OMCL3592	1.28573	-0.149455	WBGene00015146	Q10929	NOG262939	T	unreviewed	Protein ABI-1	abi-1 B0336.6 CELE_B0336.6	Histidine kinase	abi-1		axon [GO:0030424]; cell migration [GO:0016477]; cell projection morphogenesis [GO:0048858]; cytoplasm [GO:0005737]; dendrite [GO:0030425]; neuronal cell body [GO:0043025]; neuron migration [GO:0001764]; positive regulation of engulfment of apoptotic cell [GO:1901076]; protein kinase binding [GO:0019901]; protein N-terminus binding [GO:0047485]
	Pana_OMCL4419	1.59608	0.328489	WBGene00013856	Q23247	NOG313262		reviewed	Uncharacterized protein ZC168.2	ZC168.2				extracellular region [GO:0005576]
	Pana_OMCL4681	1.82158	0.493582
	Pana_OMCL5906	1.75012	0.297174	WBGene00020436	Q22419	COG1228	Q	unreviewed	Protein T12A2.1	CELE_T12A2.1 T12A2.1	Imidazolonepropionase and related amidohydrolases			cytoplasm [GO:0005737]; histidine catabolic process to glutamate and formamide [GO:0019556]; hydrolase activity, acting on carbon-nitrogen (but not peptide) bonds, in cyclic amides [GO:0016812]
	Pana_OMCL6494	1.02124	0.0620908
	Pana_OMCL7132	1.60745	0.283779	WBGene00019806	O61975	COG5237	S	unreviewed	Protein R01B10.4	CELE_R01B10.4 R01B10.4	Predicted membrane protein
	Pana_OMCL7292	1.14294	0.171651
	Pana_OMCL7658	1.06845	-0.012614
	Pana_OMCL7741	1.18485	0.114325	WBGene00021514	Q95Y11	NOG238461	R	unreviewed	Protein Y41D4B.11, isoform a	CELE_Y41D4B.11 Y41D4B.11
	Pana_OMCL8680	1.00039	0.262897
	Everything Else with dN/dS > 1 between Panagrolaimus and Propanagrolaimus
	Gene Name	Average Dn/Ds	residual from lm from Cel	Genename	Uniprot	EGGNOG	Functional Category	Uniprot Status	Protein names	Gene names	EGGNOG description
	Pana_OMCL10309	19.3534		PS1159_g6052.t1
	Pana_OMCL3700	10.0727		WBGene00008362	C1P629	NOG313287		unreviewed	Protein CFIM-2, isoform b	cfim-2 CELE_D1046.1 D1046.1		cfim-2		nucleic acid binding [GO:0003676]; nucleotide binding [GO:0000166]
	Pana_OMCL10524	8.66155		PS1159_g22102.t1
	Pana_OMCL10383	5.99516		PS1159_g8482.t1
	Pana_OMCL10052	5.29535		PS1159_g3747.t1
	Pana_OMCL1254	4.98168		PS1159_g16256.t1
	Pana_OMCL9612	4.89652		WBGene00001309	O01971	NOG279740		reviewed	Emerin homolog 1 (Ce-emerin)	emr-1 M01D7.6		emr-1		chromosome segregation [GO:0007059]; integral component of nuclear inner membrane [GO:0005639]; lamin binding [GO:0005521]; mitotic cytokinesis [GO:0000281]; nuclear envelope [GO:0005635]; response to X-ray [GO:0010165]
	Pana_OMCL4928	4.89126		PS1159_g11125.t1
	Pana_OMCL10093	4.6849		PS1159_g17453.t1
	Pana_OMCL4273	4.57906		PS1159_g6345.t1
	Pana_OMCL7681	4.4971		WBGene00017646	O01738	NOG304177		reviewed	Differentially expressed in FDCP 8 homolog	F20H11.1				intracellular signal transduction [GO:0035556]; metal ion binding [GO:0046872]
	Pana_OMCL2084	4.20637		WBGene00012676	Q9NEU2	NOG292808		reviewed	Protein SDA1 homolog (Proximal proliferation in germline protein 3)	pro-3 Y39B6A.14		pro-3	K14856;	actin cytoskeleton organization [GO:0030036]; cell differentiation [GO:0030154]; gonadal mesoderm development [GO:0007506]; nucleolus [GO:0005730]; protein transport [GO:0015031]; ribosomal large subunit biogenesis [GO:0042273]; ribosomal large subunit export from nucleus [GO:0000055]
	Pana_OMCL11246	4.15098		PS1159_g4583.t1
	Pana_OMCL3497	4.0988		PS1159_g21472.t1
	Pana_OMCL7918	4.07823		WBGene00007189	Q17515	NOG268708		unreviewed	Protein B0491.1	B0491.1 CELE_B0491.1			K05284;	endoplasmic reticulum membrane [GO:0005789]; GPI anchor biosynthetic process [GO:0006506]; integral component of membrane [GO:0016021]; transferase activity, transferring hexosyl groups [GO:0016758]
	Pana_OMCL15618	3.90823		PS1159_g2976.t1
	Pana_OMCL7702	3.82309		WBGene00003376	O17212	NOG272513		unreviewed	Protein MLS-1	mls-1 CELE_H14A12.4 H14A12.4		mls-1		DNA binding [GO:0003677]; muscle cell fate specification [GO:0042694]; nucleus [GO:0005634]; post-embryonic development [GO:0009791]; sequence-specific DNA binding transcription factor activity [GO:0003700]; transcription, DNA-templated [GO:0006351]
	Pana_OMCL5399	3.79908		WBGene00018763	O01580	NOG131045	S	unreviewed	Protein F53F10.1	CELE_F53F10.1 F53F10.1				mitochondrion [GO:0005739]
	Pana_OMCL2536	3.79453		WBGene00015326	G5EEH6			unreviewed	Isovaleryl-CoA dehydrogenase (Protein IVD-1)	ivd-1 C02B10.1 CELE_C02B10.1		ivd-1	K00253;	acyl-CoA dehydrogenase activity [GO:0003995]; flavin adenine dinucleotide binding [GO:0050660]
	Pana_OMCL11352	3.77652		PS1159_g17921.t1
	Pana_OMCL8748	3.70828		PS1159_g21490.t1
	Pana_OMCL5126	3.56108		WBGene00012127	O18155	NOG292439		unreviewed	Protein T28D6.7	CELE_T28D6.7 T28D6.7				lipid binding [GO:0008289]
	Pana_OMCL9409	3.54658		PS1159_g1531.t1
	Pana_OMCL1149	3.50029		WBGene00006617	P52709	COG0441	J	reviewed	Threonine--tRNA ligase, cytoplasmic (EC 6.1.1.3) (Threonyl-tRNA synthetase) (ThrRS)	trs-1 C47D12.6		trs-1	K01868;	ATP binding [GO:0005524]; cytoplasm [GO:0005737]; determination of adult lifespan [GO:0008340]; threonine-tRNA ligase activity [GO:0004829]; threonyl-tRNA aminoacylation [GO:0006435]
	Pana_OMCL8887	3.47913		PS1159_g1669.t1
	Pana_OMCL6857	3.37593		WBGene00007195	D3YT70			unreviewed	Protein B0513.2, isoform b	B0513.2 CELE_B0513.2			K13176;	THO complex [GO:0000347]
	Pana_OMCL1473	3.27055		PS1159_g1844.t1
	Pana_OMCL8448	3.26735		WBGene00007731	D4PH98			unreviewed	Protein C25G4.3, isoform b	C25G4.3 CELE_C25G4.3				rRNA processing [GO:0006364]
	Pana_OMCL4341	3.26188		WBGene00016329	G5EEJ4			unreviewed	Osmotic stress resistance protein (Protein OSR-1)	osr-1 C32E12.3 CELE_C32E12.3		osr-1
	Pana_OMCL9477	3.21136		WBGene00006740	O44984	NOG259277	S	unreviewed	Protein TOFU-3	tofu-3 ulp-5 CELE_K02F2.4 K02F2.4		ulp-5		cysteine-type peptidase activity [GO:0008234]
	Pana_OMCL4398	3.15985		WBGene00011067	Q09600	NOG294563		reviewed	Vacuolar protein sorting-associated protein 11 homolog	vps-11 R06F6.2		vps-11		endosome [GO:0005768]; endosome organization [GO:0007032]; HOPS complex [GO:0030897]; intracellular protein transport [GO:0006886]; lysosome organization [GO:0007040]; protein binding, bridging [GO:0030674]; regulation of SNARE complex assembly [GO:0035542]; vacuolar membrane [GO:0005774]; vesicle docking involved in exocytosis [GO:0006904]; zinc ion binding [GO:0008270]
	Pana_OMCL11434	3.12354		PS1159_g16151.t1
	Pana_OMCL10087	2.98935
	Pana_OMCL11332	2.97804		PS1159_g8087.t1
	Pana_OMCL2005	2.96019		WBGene00006933	Q21053			unreviewed	Vacuolar protein sorting-associated protein 35	vps-35 CELE_F59G1.3 F59G1.3		vps-35	K18468;	intracellular protein transport [GO:0006886]; late endosome [GO:0005770]; protein transporter activity [GO:0008565]; retrograde transport, endosome to Golgi [GO:0042147]; retromer complex [GO:0030904]
	Pana_OMCL7066	2.9552		WBGene00013109	Q2HQJ8	NOG314365		unreviewed	Protein Y51H4A.15	CELE_Y51H4A.15 Y51H4A.15				maturation of SSU-rRNA from tricistronic rRNA transcript (SSU-rRNA, 5.8S rRNA, LSU-rRNA) [GO:0000462]; nucleus [GO:0005634]
	Pana_OMCL1237	2.89992		WBGene00015425	O01470	NOG311402		unreviewed	Protein C04E6.11	C04E6.11 CELE_C04E6.11			K17964;
	Pana_OMCL4731	2.89691		WBGene00018893	P91343	COG2319	R	reviewed	Ribosome biogenesis protein WDR12 homolog	tag-345 F55F8.5		tag-345	K14863;	maturation of 5.8S rRNA from tricistronic rRNA transcript (SSU-rRNA, 5.8S rRNA, LSU-rRNA) [GO:0000466]; maturation of LSU-rRNA from tricistronic rRNA transcript (SSU-rRNA, 5.8S rRNA, LSU-rRNA) [GO:0000463]; nucleoplasm [GO:0005654]; PeBoW complex [GO:0070545]; preribosome, large subunit precursor [GO:0030687]; ribonucleoprotein complex binding [GO:0043021]
	Pana_OMCL2036	2.85718		PS1159_g20925.t1
	Pana_OMCL6719	2.84378		PS1159_g18377.t1
	Pana_OMCL5730	2.81173		PS1159_g17939.t1
	Pana_OMCL9119	2.73992		PS1159_g9089.t1
	Pana_OMCL2969	2.73409		WBGene00002004	G5EFT5			unreviewed	Heat shock transcription factor 1 (Protein HSF-1)	hsf-1 CELE_Y53C10A.12 Y53C10A.12		hsf-1	K09418;	calmodulin binding [GO:0005516]; dauer larval development [GO:0040024]; defense response to Gram-negative bacterium [GO:0050829]; determination of adult lifespan [GO:0008340]; innate immune response [GO:0045087]; nuclear stress granule [GO:0097165]; nucleus [GO:0005634]; positive regulation of transcription from RNA polymerase II promoter [GO:0045944]; response to heat [GO:0009408]; response to t…
	Pana_OMCL10528	2.62872		PS1159_g13910.t1
	Pana_OMCL5908	2.59443		WBGene00020090	H1ZUX5			unreviewed	Protein R119.5, isoform b	CELE_R119.5 R119.5				protein-L-isoaspartate (D-aspartate) O-methyltransferase activity [GO:0004719]
	Pana_OMCL8121	2.57613		PS1159_g8649.t1
	Pana_OMCL2050	2.57235		WBGene00011680	Q22368	NOG308801		unreviewed	Protein T10B10.3	CELE_T10B10.3 T10B10.3
	Pana_OMCL1792	2.54421		WBGene00019649	O44624	NOG243347	S	unreviewed	Protein K11D12.9	CELE_K11D12.9 K11D12.9	Peptidase M11 gametolysin			zinc ion binding [GO:0008270]
	Pana_OMCL10000	2.5361
	Pana_OMCL1038	2.53523		PS1159_g22498.t1
	Pana_OMCL10568	2.5122		PS1159_g18516.t1
	Pana_OMCL7290	2.49042		PS1159_g188.t1
	Pana_OMCL6157	2.46396		WBGene00007221	Q17559	NOG311684		unreviewed	Protein CPNA-3	cpna-3 C01F6.1 CELE_C01F6.1		cpna-3
	Pana_OMCL2960	2.41481		WBGene00009290	O45417	NOG84915	S	unreviewed	Protein F31D4.2	CELE_F31D4.2 F31D4.2
	Pana_OMCL4276	2.39975		WBGene00008749	Q19403	COG0671	I	unreviewed	Protein F13E6.5	CELE_F13E6.5 F13E6.5				catalytic activity [GO:0003824]; membrane [GO:0016020]
	Pana_OMCL11237	2.38196		PS1159_g5711.t1
	Pana_OMCL458	2.37794		WBGene00012894	B7FAS5	COG5210	R	unreviewed	Protein TBC-17, isoform c	tbc-17 CELE_Y46G5A.1 Y46G5A.1		tbc-17
	Pana_OMCL6315	2.36949		PS1159_g3060.t1
	Pana_OMCL11353	2.32786		PS1159_g5444.t1
	Pana_OMCL2218	2.30464		WBGene00020935	Q7Z150	NOG324185		unreviewed	Protein FNCI-1, isoform b	fnci-1 CELE_W02D3.10 W02D3.10		fnci-1	K10895;	DNA repair [GO:0006281]
	Pana_OMCL1736	2.27598		WBGene00003576	Q17635	COG5185	D	reviewed	Kinetochore protein ndc-80 (CeNDC-80) (Hec1 homolog)	ndc-80 W01B6.9		ndc-80	K11547;	attachment of mitotic spindle microtubules to kinetochore [GO:0051315]; cell division [GO:0051301]; condensed nuclear chromosome kinetochore [GO:0000778]; establishment of mitotic spindle orientation [GO:0000132]; gonad morphogenesis [GO:0035262]; meiotic cell cycle [GO:0051321]; mitotic spindle organization [GO:0007052]; Ndc80 complex [GO:0031262]; protein complex binding [GO:0032403]; protein d…
	Pana_OMCL8067	2.25949		PS1159_g2616.t2
	Pana_OMCL3043	2.246		WBGene00015336	P34276	NOG315223		reviewed	GILT-like protein C02D5.2	C02D5.2				integral component of membrane [GO:0016021]
	Pana_OMCL6639	2.24244		WBGene00020844	Q22821	NOG283072		unreviewed	Protein T27A10.2	CELE_T27A10.2 T27A10.2
	Pana_OMCL2373	2.23735		WBGene00019120	H2KYU6			unreviewed	Protein NPL-4.1, isoform b	npl-4.1 CELE_F59E12.4 F59E12.4		npl-4.1		nucleus [GO:0005634]; zinc ion binding [GO:0008270]
	Pana_OMCL1579	2.2357		WBGene00011050	O62334	COG3408	G	unreviewed	Protein AGL-1	agl-1 CELE_R06A4.8 R06A4.8		agl-1	K01196;	4-alpha-glucanotransferase activity [GO:0004134]; amylo-alpha-1,6-glucosidase activity [GO:0004135]; cytoplasm [GO:0005737]; glycogen biosynthetic process [GO:0005978]; glycogen catabolic process [GO:0005980]; nucleus [GO:0005634]
	Pana_OMCL12599	2.22732		PS1159_g18944.t1
	Pana_OMCL11122	2.20614		PS1159_g9478.t1
	Pana_OMCL218	2.19951		WBGene00016117	Q18183	COG5043	U	unreviewed	Protein C25H3.8	C25H3.8 CELE_C25H3.8				extrinsic component of membrane [GO:0019898]; intracellular [GO:0005622]; protein retention in Golgi apparatus [GO:0045053]; protein targeting to vacuole [GO:0006623]
	Pana_OMCL3914	2.19166		WBGene00013998	G5EG49			unreviewed	Protein ZK550.4 (TFIIE-alpha protein)	TFIIE-alpha CELE_ZK550.4 ZK550.4		TFIIE-alpha	K03136;	regulation of transcription from RNA polymerase II promoter [GO:0006357]; RNA polymerase II transcription factor binding transcription factor activity [GO:0001076]; sequence-specific DNA binding [GO:0043565]; transcription factor TFIIE complex [GO:0005673]; transcription initiation from RNA polymerase II promoter [GO:0006367]
	Pana_OMCL7858	2.17204		WBGene00017375	Q19351	NOG264587		reviewed	Proton-gated ion channel subunit pbo-6 (PBoc defective protein pbo-6)	pbo-6 lgc-3 F11C7.1		pbo-6		extracellular ligand-gated ion channel activity [GO:0005230]; integral component of membrane [GO:0016021]; ion transmembrane transport [GO:0034220]
	Pana_OMCL1753	2.15528		PS1159_g16290.t1
	Pana_OMCL6526	2.13495		WBGene00019300	O45102	NOG308353		reviewed	Sugar transporter SWEET1 (CeSWEET1)	swt-1 K02D7.5		swt-1	K15382;	carbohydrate transmembrane transport [GO:0034219]; carbohydrate transport [GO:0008643]; DNA recombination [GO:0006310]; Golgi apparatus [GO:0005794]; Golgi membrane [GO:0000139]; integral component of membrane [GO:0016021]; plasma membrane [GO:0005886]; sugar transmembrane transporter activity [GO:0051119]
	Pana_OMCL11189	2.12933		PS1159_g14018.t1
	Pana_OMCL1738	2.12208		PS1159_g21290.t1
	Pana_OMCL1990	2.10365		WBGene00045484	G5EBL1			unreviewed	Protein F34D10.9	CELE_F34D10.9 F34D10.9
	Pana_OMCL4953	2.10165		WBGene00012694	Q8MYM8	COG5090	K	unreviewed	Protein Y39B6A.36	CELE_Y39B6A.36 Y39B6A.36			K03139;	ATP binding [GO:0005524]; ATP-dependent helicase activity [GO:0008026]; transcription factor TFIIF complex [GO:0005674]; transcription initiation from RNA polymerase II promoter [GO:0006367]
	Pana_OMCL11485	2.0909		PS1159_g2938.t1
	Pana_OMCL6298	2.07341		WBGene00013448	Q95PZ5	NOG319603		unreviewed	Protein Y66D12A.24	CELE_Y66D12A.24 Y66D12A.24				integral component of membrane [GO:0016021]
	Pana_OMCL5963	2.07244		WBGene00006978	G5EGI7			unreviewed	Protein ZIG-1 (Secreted 2-immunoglobulin-domain protein ZIG-1)	zig-1 CELE_K10C3.3 K10C3.3		zig-1
	Pana_OMCL8036	2.07093		PS1159_g2550.t1
	Pana_OMCL12	2.03302		WBGene00017310	O17408	COG0515	R	unreviewed	Protein F09G2.1	CELE_F09G2.1 F09G2.1	Serine/threonine protein kinase			ATP binding [GO:0005524]; protein tyrosine kinase activity [GO:0004713]
	Pana_OMCL10927	2.02605		PS1159_g10607.t1
	Pana_OMCL8245	2.01261		PS1159_g3426.t1
	Pana_OMCL9873	1.99723		PS1159_g21389.t1
	Pana_OMCL7801	1.98979		WBGene00001236	Q9BKS1	NOG298860		unreviewed	Protein ELC-1	elc-1 CELE_Y82E9BR.15 Y82E9BR.15		elc-1	K03872;	anterior/posterior axis specification, embryo [GO:0008595]; Cul2-RING ubiquitin ligase complex [GO:0031462]; positive regulation of metaphase/anaphase transition of meiotic cell cycle [GO:1902104]; protein domain specific binding [GO:0019904]; sister chromosome movement towards spindle pole involved in meiotic sister chromatid segregation [GO:0051759]; ubiquitin-dependent protein catabolic proces…
	Pana_OMCL11331	1.98368		PS1159_g7668.t1
	Pana_OMCL1766	1.96795		WBGene00000426	Q8STE5	NOG295208		reviewed	Cell death abnormality protein 12	ced-12 Y106G6E.5		ced-12	K12366;	actin cytoskeleton reorganization [GO:0031532]; actin filament organization [GO:0007015]; apoptotic process [GO:0006915]; cell migration [GO:0016477]; cytoplasm [GO:0005737]; cytoskeletal rearrangement involved in phagocytosis, engulfment [GO:0060097]; cytoskeleton [GO:0005856]; engulfment of apoptotic cell [GO:0043652]; enzyme binding [GO:0019899]; gonad morphogenesis [GO:0035262]; phagocytosis,…
	Pana_OMCL8782	1.96333		PS1159_g17328.t1
	Pana_OMCL2164	1.94926		WBGene00001813	O17895	COG1132	V	unreviewed	Protein HAF-3	haf-3 CELE_F57A10.3 F57A10.3		haf-3	K02021;	ATPase activity, coupled to transmembrane movement of substances [GO:0042626]; ATP binding [GO:0005524]; integral component of membrane [GO:0016021]; transmembrane transport [GO:0055085]
	Pana_OMCL2151	1.94386		WBGene00002079	Q965V4	COG5657	D	unreviewed	Protein XPO-2, isoform a	xpo-2 CELE_Y48G1A.5 Y48G1A.5		xpo-2	K18423;	intracellular protein transport [GO:0006886]
	Pana_OMCL2816	1.94282		WBGene00006365	B1Q236	NOG295274		unreviewed	Protein SYG-1, isoform b	syg-1 CELE_K02E10.8 K02E10.8		syg-1		axon [GO:0030424]; branching morphogenesis of a nerve [GO:0048755]; cell-cell signaling [GO:0007267]; immunoglobulin binding [GO:0019865]; integral component of membrane [GO:0016021]; plasma membrane [GO:0005886]; signal transduction [GO:0007165]; synapse [GO:0045202]; synapse organization [GO:0050808]; synaptic target recognition [GO:0008039]; transmembrane signaling receptor activity [GO:000488…
	Pana_OMCL7322	1.94237		PS1159_g6575.t1
	Pana_OMCL7130	1.93724		WBGene00017164	Q19089	COG4724	G	unreviewed	Protein ENG-1, isoform a	eng-1 CELE_F01F1.10 F01F1.10		eng-1	K01227;	cytoplasm [GO:0005737]; mannosyl-glycoprotein endo-beta-N-acetylglucosaminidase activity [GO:0033925]
	Pana_OMCL1409	1.93468		PS1159_g18280.t1
	Pana_OMCL1103	1.93425		PS1159_g10574.t1
	Pana_OMCL3077	1.9186		WBGene00022274	Q95XL6	NOG308355		unreviewed	Protein Y73E7A.8	CELE_Y73E7A.8 Y73E7A.8
	Pana_OMCL3268	1.91765		WBGene00020026	Q21960	NOG289024		unreviewed	Protein R12C12.6, isoform a	CELE_R12C12.6 R12C12.6				integral component of membrane [GO:0016021]
	Pana_OMCL7450	1.91594		PS1159_g6208.t1
	Pana_OMCL12616	1.90351		PS1159_g13502.t1
	Pana_OMCL4521	1.8993		WBGene00000142	Q17820	COG0476	H	reviewed	SUMO-activating enzyme subunit aos-1	aos-1 C08B6.9		aos-1	K10684;	cytosol [GO:0005829]; ligase activity [GO:0016874]; nucleus [GO:0005634]; protein sumoylation [GO:0016925]; regulation of mitotic cell cycle [GO:0007346]
	Pana_OMCL9192	1.89912		PS1159_g24461.t1
	Pana_OMCL9201	1.89327		PS1159_g4021.t1
	Pana_OMCL1150	1.89032		WBGene00020273	O16515	NOG317190		unreviewed	Protein T05H4.10	CELE_T05H4.10 T05H4.10			K14861;
	Pana_OMCL10556	1.88946		PS1159_g16703.t1
	Pana_OMCL1871	1.88824		WBGene00004319	Q23541	NOG327026		reviewed	Lysine-specific demethylase rbr-2 (Histone demethylase rbr-2) (EC 1.14.11.-) (Jumonji/ARID domain-containing protein rbr-2)	rbr-2 ZK593.4		rbr-2	K11446;	determination of adult lifespan [GO:0008340]; DNA binding [GO:0003677]; histone demethylase activity (H3-dimethyl-K4 specific) [GO:0034648]; histone demethylase activity (H3-trimethyl-K4 specific) [GO:0034647]; histone H3-K4 demethylation [GO:0034720]; histone H3-K4 demethylation, trimethyl-H3-K4-specific [GO:0034721]; nucleus [GO:0005634]; oxidoreductase activity, acting on paired donors, with i…
	Pana_OMCL4650	1.88805		WBGene00000388	P30634	COG5105	D	reviewed	M-phase inducer phosphatase cdc-25.3 (EC 3.1.3.48) (Cell division cycle-related protein 25.3)	cdc-25.3 ZK637.11		cdc-25.3		cell division [GO:0051301]; mitotic cell cycle [GO:0000278]; mitotic nuclear division [GO:0007067]; nucleus [GO:0005634]; phosphoprotein phosphatase activity [GO:0004721]; protein dephosphorylation [GO:0006470]; protein tyrosine phosphatase activity [GO:0004725]
	Pana_OMCL9406	1.87569		PS1159_g4845.t1
	Pana_OMCL8203	1.86697		WBGene00019425	Q09405	NOG319420		unreviewed	Protein K06A1.2	CELE_K06A1.2 K06A1.2
	Pana_OMCL11451	1.86364		PS1159_g302.t1
	Pana_OMCL6140	1.84515		WBGene00006673	G5ECW6			unreviewed	Protein TWK-20 (Putative potassium channel subunit n2P20)	twk-20 C40C9.1 CELE_C40C9.1		twk-20	K05323;	integral component of plasma membrane [GO:0005887]; potassium ion leak channel activity [GO:0022841]; potassium ion transmembrane transport [GO:0071805]; stabilization of membrane potential [GO:0030322]
	Pana_OMCL2301	1.84303		WBGene00017440	Q19437	COG0388	R	unreviewed	Protein UPB-1	upb-1 CELE_F13H8.7 F13H8.7		upb-1	K01431;	beta-alanine biosynthetic process via 3-ureidopropionate [GO:0033396]; beta-ureidopropionase activity [GO:0003837]; striated muscle dense body [GO:0055120]; thymine catabolic process [GO:0006210]; uracil catabolic process [GO:0006212]
	Pana_OMCL6108	1.83961		WBGene00007934	G5ECE7			unreviewed	Protein C34E7.4	C34E7.4 CELE_C34E7.4
	Pana_OMCL3026	1.83691		PS1159_g15208.t1
	Pana_OMCL1565	1.83148		WBGene00022301	Q9N4C2	COG5161	A	reviewed	Probable cleavage and polyadenylation specificity factor subunit 1 (Cleavage and polyadenylation specificity factor 160 kDa subunit) (CPSF 160 kDa subunit)	cpsf-1 Y76B12C.7		cpsf-1	K14401;	mRNA binding [GO:0003729]; mRNA cleavage [GO:0006379]; mRNA cleavage and polyadenylation specificity factor complex [GO:0005847]; mRNA polyadenylation [GO:0006378]
	Pana_OMCL10182	1.82724
	Pana_OMCL5207	1.82466		WBGene00019184	O76670	NOG325020		unreviewed	Protein H10E21.4	CELE_H10E21.4 H10E21.4				calcium ion binding [GO:0005509]
	Pana_OMCL1374	1.82248		WBGene00004122	Q20040	NOG267317		unreviewed	Protein PQN-35, isoform a	pqn-35 CELE_F35D11.2 F35D11.2		pqn-35
	Pana_OMCL3509	1.81891		PS1159_g20558.t1
	Pana_OMCL5275	1.81047		WBGene00013345	Q9NEQ8			unreviewed	Protein Y59A8B.8	CELE_Y59A8B.8 Y59A8B.8				intracellular protein transport [GO:0006886]; membrane fusion [GO:0061025]; SNARE complex [GO:0031201]; soluble NSF attachment protein activity [GO:0005483]; syntaxin binding [GO:0019905]; vacuolar membrane [GO:0005774]
	Pana_OMCL152	1.8086		WBGene00020813	Q22783	NOG330792		unreviewed	Protein T25G12.6	CELE_T25G12.6 T25G12.6
	Pana_OMCL11409	1.80465		PS1159_g22474.t1
	Pana_OMCL5441	1.80033		PS1159_g17330.t1
	Pana_OMCL10584	1.79856		PS1159_g19952.t1
	Pana_OMCL11276	1.79157		PS1159_g11950.t1
	Pana_OMCL4500	1.79036		WBGene00011201	P54137	COG0177	L	reviewed	Endonuclease III homolog (CeNTH) (EC 3.2.2.-) (EC 4.2.99.18) (Bifunctional DNA N-glycoslyase/DNA-(apurinic or apyrimidinic site) lyase) (DNA glycoslyase/AP lyase)	nth-1 R10E4.5		nth-1		4 iron, 4 sulfur cluster binding [GO:0051539]; 5-formyluracil DNA N-glycosylase activity [GO:0034042]; 5-hydroxymethyluracil DNA N-glycosylase activity [GO:0034043]; cellular response to hydrogen peroxide [GO:0070301]; depyrimidination [GO:0045008]; DNA binding [GO:0003677]; DNA repair [GO:0006281]; metal ion binding [GO:0046872]; mitochondrion [GO:0005739]; nucleus [GO:0005634]; oxidized pyrimid…
	Pana_OMCL2022	1.78956		PS1159_g21748.t1
	Pana_OMCL7650	1.78631		WBGene00000407	G5ECH7			unreviewed	Cell division protein kinase 5 (Protein CDK-5)	cdk-5 CELE_T27E9.3 T27E9.3		cdk-5	K02090;	ATP binding [GO:0005524]; axon [GO:0030424]; cell division [GO:0051301]; protein kinase activity [GO:0004672]; protein phosphorylation [GO:0006468]; protein serine/threonine kinase activity [GO:0004674]; regulation of gene expression [GO:0010468]; regulation of protein localization [GO:0032880]; synapse [GO:0045202]; synaptic transmission, GABAergic [GO:0051932]; synaptic vesicle transport [GO:00…
	Pana_OMCL7554	1.78204		PS1159_g21634.t1
	Pana_OMCL11412	1.76815		PS1159_g728.t1
	Pana_OMCL7180	1.76097		WBGene00044142	Q564P8			unreviewed	Protein H13N06.7	CELE_H13N06.7 H13N06.7
	Pana_OMCL4875	1.75335		WBGene00007355	Q17684	COG1758	K	reviewed	Probable DNA-directed RNA polymerases I, II, and III subunit RPABC2 (RNA polymerases I, II, and III subunit ABC2) (RPB6 homolog)	rpb-6 C06A1.5		rpb-6	K03014;	developmental process [GO:0032502]; DNA binding [GO:0003677]; DNA-directed RNA polymerase activity [GO:0003899]; DNA-directed RNA polymerase I complex [GO:0005736]; DNA-directed RNA polymerase II, core complex [GO:0005665]; DNA-directed RNA polymerase III complex [GO:0005666]; reproduction [GO:0000003]; transcription from RNA polymerase III promoter [GO:0006383]; transcription from RNA polymerase…
	Pana_OMCL7522	1.75279		WBGene00000437	P17488	NOG236971	N	reviewed	Homeobox protein ceh-13	ceh-13 R13A5.5		ceh-13	K09301;	cytoplasm [GO:0005737]; embryo development [GO:0009790]; nucleus [GO:0005634]; sequence-specific DNA binding [GO:0043565]; sequence-specific DNA binding transcription factor activity [GO:0003700]; single organismal cell-cell adhesion [GO:0016337]
	Pana_OMCL6133	1.73921		WBGene00009573	Q20202	NOG239043	S	unreviewed	Protein F40E10.5	CELE_F40E10.5 F40E10.5
	Pana_OMCL7777	1.73649		PS1159_g10067.t1
	Pana_OMCL5605	1.73376		WBGene00000908	G5EBZ6			unreviewed	DAF-12 B (Protein DAF-12, isoform c)	daf-12 CELE_F11A1.3 F11A1.3		daf-12	K08701;	dauer larval development [GO:0040024]; intracellular receptor signaling pathway [GO:0030522]; ligand-activated sequence-specific DNA binding RNA polymerase II transcription factor activity [GO:0004879]; male mating behavior [GO:0060179]; nucleus [GO:0005634]; positive regulation of transcription from RNA polymerase II promoter [GO:0045944]; regulation of development, heterochronic [GO:0040034]; r…
	Pana_OMCL1246	1.72533		WBGene00006446	O17850	NOG327234		reviewed	Ataxin-3 homolog (EC 3.4.19.12) (Machado-Joseph disease-like protein)	atx-3 F28F8.6		atx-3	K11863;	cytoplasm [GO:0005737]; nucleus [GO:0005634]; omega peptidase activity [GO:0008242]; regulation of transcription, DNA-templated [GO:0006355]; synaptic transmission [GO:0007268]; transcription, DNA-templated [GO:0006351]; ubiquitin-specific protease activity [GO:0004843]
	Pana_OMCL4951	1.72496		PS1159_g2720.t1
	Pana_OMCL11991	1.72271		PS1159_g1259.t1
	Pana_OMCL4634	1.72215		WBGene00017734	Q9TXI4	COG2086	C	unreviewed	Protein F23C8.5, isoform a	CELE_F23C8.5 F23C8.5			K03521;	electron carrier activity [GO:0009055]
	Pana_OMCL6205	1.71075		WBGene00017688	Q19694	NOG268111		unreviewed	Protein TTR-35	ttr-35 CELE_F22A3.2 F22A3.2		ttr-35		extracellular space [GO:0005615]
	Pana_OMCL1616	1.70749		WBGene00001215	G5EBN5			unreviewed	Enhancer of glp-1 (Protein EGO-2, isoform a)	ego-2 CELE_Y53H1C.2 Y53H1C.2		ego-2		positive regulation of Notch signaling pathway [GO:0045747]
	Pana_OMCL2594	1.70238		WBGene00013038	Q9XTT4	NOG247921	S	reviewed	Anillin-like protein 1	ani-1 Y49E10.19		ani-1	K18621;	cell cortex [GO:0005938]; cleavage furrow [GO:0032154]; collagen and cuticulin-based cuticle development [GO:0040002]; cortical cytoskeleton organization [GO:0030865]; cytoplasm [GO:0005737]; embryo development ending in birth or egg hatching [GO:0009792]; first cell cycle pseudocleavage [GO:0030590]; hermaphrodite genitalia development [GO:0040035]; locomotion [GO:0040011]; microtubule binding […
	Pana_OMCL1101	1.69956		PS1159_g11457.t1
	Pana_OMCL10310	1.69745
	Pana_OMCL1988	1.69519		PS1159_g6830.t1
	Pana_OMCL5636	1.69073		WBGene00008585	Q19210	NOG138310	R	unreviewed	Protein F08G12.1	CELE_F08G12.1 F08G12.1				GTP binding [GO:0005525]; intracellular [GO:0005622]; small GTPase mediated signal transduction [GO:0007264]
	Pana_OMCL6384	1.68196		WBGene00012970	F3Y5Q6			unreviewed	Protein Y48A6B.9, isoform b	CELE_Y48A6B.9 Y48A6B.9			K07512;	oxidoreductase activity [GO:0016491]; zinc ion binding [GO:0008270]
	Pana_OMCL1049	1.67243		WBGene00007027	Q9NEL2	COG0553	K	reviewed	Helicase ssl-1 (EC 3.6.4.-) (Swi/snf2-like protein 1)	ssl-1 Y111B2A.22	Superfamily II DNA/RNA helicases, SNF2 family	ssl-1	K11320;	ATP binding [GO:0005524]; chromatin modification [GO:0016568]; DNA binding [GO:0003677]; helicase activity [GO:0004386]; multicellular organismal development [GO:0007275]; nucleus [GO:0005634]
	Pana_OMCL1241	1.66932		PS1159_g16637.t1
	Pana_OMCL683	1.66727		WBGene00008127	C8JQS2			unreviewed	Protein DDO-1, isoform b	ddo-1 C47A10.5 CELE_C47A10.5		ddo-1	K00272;	D-aspartate oxidase activity [GO:0008445]; D-glutamate oxidase activity [GO:0047821]; oxidation-reduction process [GO:0055114]
	Pana_OMCL3503	1.65394		WBGene00019503	Q20068	NOG245706	S	unreviewed	Protein TBCE-1	tbce-1 CELE_K07H8.1 K07H8.1	Endonuclease	tbce-1		cytoplasm [GO:0005737]
	Pana_OMCL8080	1.65176		PS1159_g22721.t1
	Pana_OMCL3885	1.6426		PS1159_g6108.t1
	Pana_OMCL119	1.63661		WBGene00019862	Q21691	NOG310650		reviewed	Nuclear RNAi defective-3 protein	nrde-3 R04A9.2		nrde-3		cytoplasm [GO:0005737]; nucleus [GO:0005634]; olfactory learning [GO:0008355]; regulation of RNA interference [GO:1900368]; RNAi effector complex [GO:0031332]; RNA import into nucleus [GO:0006404]; RNA interference [GO:0016246]; siRNA binding [GO:0035197]
	Pana_OMCL11355	1.63579		PS1159_g18645.t1
	Pana_OMCL2666	1.62871		WBGene00000275	Q21776	NOG236866		unreviewed	Protein BUB-1	bub-1 CELE_R06C7.8 R06C7.8		bub-1	K02178;	ATP binding [GO:0005524]; kinetochore [GO:0000776]; protein serine/threonine kinase activity [GO:0004674]
	Pana_OMCL3428	1.62857		WBGene00001653	A5JYS9	NOG288642		unreviewed	Protein GON-4, isoform b	gon-4 CELE_K04D7.5 K04D7.5		gon-4		germ cell nucleus [GO:0043073]; gonad development [GO:0008406]; nucleus [GO:0005634]; positive regulation of cell division [GO:0051781]; reproduction [GO:0000003]
	Pana_OMCL1353	1.6247		WBGene00013580	H8ESF6			unreviewed	Protein Y79H2A.3, isoform c	CELE_Y79H2A.3 Y79H2A.3
	Pana_OMCL661	1.62332		WBGene00015939	Q09956	NOG249266	S	unreviewed	Protein C18A3.1	C18A3.1 CELE_C18A3.1				methyltransferase activity [GO:0008168]; nucleic acid binding [GO:0003676]; nucleobase-containing compound metabolic process [GO:0006139]
	Pana_OMCL792	1.62245		WBGene00002039	P91443	COG5022	Z	reviewed	Unconventional myosin heavy chain 6	hum-6 T10H10.1		hum-6	K10359;	ATP binding [GO:0005524]; cytoplasm [GO:0005737]; motor activity [GO:0003774]; myosin VI complex [GO:0031476]; signal transduction [GO:0007165]; transcription factor binding [GO:0008134]
	Pana_OMCL10807	1.61266		PS1159_g12834.t1
	Pana_OMCL360	1.60191		PS1159_g6636.t1
	Pana_OMCL6160	1.59369		WBGene00006649	O17389	NOG296187		unreviewed	Protein TTH-1	tth-1 CELE_F08F1.8 F08F1.8		tth-1		actin filament organization [GO:0007015]
	Pana_OMCL5801	1.5932		WBGene00008008	Q18511	COG2263	J	unreviewed	Protein C38D4.9	C38D4.9 CELE_C38D4.9			K07579;	methyltransferase activity [GO:0008168]; nucleic acid binding [GO:0003676]
	Pana_OMCL5745	1.59219		WBGene00010484	D3YT20			unreviewed	Protein DPH-3, isoform b	dph-3 CELE_K01H12.1 K01H12.1		dph-3	K15455;	nucleus [GO:0005634]
	Pana_OMCL252	1.59105		WBGene00013894	Q27535	COG3869	E	reviewed	Probable arginine kinase ZC434.8 (AK) (EC 2.7.3.3)	ZC434.8			K00934;	arginine kinase activity [GO:0004054]; ATP binding [GO:0005524]
	Pana_OMCL12866	1.59064		PS1159_g19281.t1
	Pana_OMCL2551	1.58668		PS1159_g4309.t1
	Pana_OMCL6003	1.58191		WBGene00017144	Q95QN6	NOG272422		reviewed	Uncharacterized RING finger protein EEED8.16	EEED8.16			K10632;	protein ubiquitination [GO:0016567]; ubiquitin binding [GO:0043130]; ubiquitin ligase complex [GO:0000151]; ubiquitin-protein transferase activity [GO:0004842]; zinc ion binding [GO:0008270]
	Pana_OMCL5391	1.57155		WBGene00014036	P30651	NOG323045		reviewed	Uncharacterized protein ZK643.5	ZK643.5
	Pana_OMCL3276	1.57136		PS1159_g681.t1
	Pana_OMCL6940	1.56845		WBGene00018961	Q10129	NOG243012		reviewed	Probable 28S ribosomal protein S16, mitochondrial (MRP-S16) (S16mt)	mrps-16 F56D1.3		mrps-16	K02959;	mitochondrial small ribosomal subunit [GO:0005763]; mitochondrial translation [GO:0032543]; structural constituent of ribosome [GO:0003735]
	Pana_OMCL3144	1.56725		WBGene00017826	Q19819	NOG242039	S	unreviewed	Protein TAG-340	tag-340 CELE_F26F4.4 F26F4.4		tag-340		lipid binding [GO:0008289]
	Pana_OMCL2319	1.56061		WBGene00017643	Q19642	NOG299329		unreviewed	Protein CZW-1	czw-1 CELE_F20D12.4 F20D12.4		czw-1	K11578;	chromosome, centromeric region [GO:0000775]; mitotic nuclear division [GO:0007067]; nucleus [GO:0005634]
	Pana_OMCL1239	1.55938		WBGene00011736	G5EBU8			unreviewed	Protein T12D8.9, isoform a	CELE_T12D8.9 T12D8.9
	Pana_OMCL1256	1.55934		WBGene00009103	G5EBY0			unreviewed	Protein RTFO-1	rtfo-1 CELE_F25B3.6 F25B3.6		rtfo-1	K15178;	DNA binding [GO:0003677]; DNA-templated transcription, initiation [GO:0006352]; histone modification [GO:0016570]; nucleus [GO:0005634]; regulation of transcription, DNA-templated [GO:0006355]
	Pana_OMCL9386	1.55893		PS1159_g8288.t1
	Pana_OMCL1397	1.55651		PS1159_g5188.t1
	Pana_OMCL9399	1.55364		PS1159_g16869.t2
	Pana_OMCL10571	1.54979		PS1159_g8497.t1
	Pana_OMCL7498	1.54773		WBGene00021927	Q9N366	COG0596	R	unreviewed	Protein Y55F3AM.10	CELE_Y55F3AM.10 Y55F3AM.10			K13706;
	Pana_OMCL1442	1.54136		WBGene00008722	Q19366	COG1311	L	reviewed	Probable DNA polymerase delta small subunit (EC 2.7.7.7)	F12F6.7			K02328;	DNA binding [GO:0003677]; DNA-directed DNA polymerase activity [GO:0003887]; DNA replication [GO:0006260]; nucleus [GO:0005634]
	Pana_OMCL1300	1.54061		PS1159_g753.t1
	Pana_OMCL3125	1.54041		WBGene00000583	G5EBT7			unreviewed	Collagen/olfactomedin domain containing protein 2 (Protein COF-2)	cof-2 C48E7.5 CELE_C48E7.5		cof-2	K16364;
	Pana_OMCL7484	1.53231		WBGene00021613	Q9BKR2	NOG275153		unreviewed	Protein Y47A7.1	CELE_Y47A7.1 Y47A7.1
	Pana_OMCL7472	1.5301		WBGene00001371	O45405	NOG282171		reviewed	Chloride intracellular channel exl-1 (Exc-4-like protein)	exl-1 F26H11.5		exl-1		apical plasma membrane [GO:0016324]; chloride channel activity [GO:0005254]; chloride channel complex [GO:0034707]; endoplasmic reticulum [GO:0005783]; Golgi apparatus [GO:0005794]; Golgi membrane [GO:0000139]; lysosomal membrane [GO:0005765]; lysosome [GO:0005764]; muscle cell projection membrane [GO:0036195]; striated muscle dense body [GO:0055120]; voltage-gated ion channel activity [GO:000524…
	Pana_OMCL563	1.53001		WBGene00014151	E9P864			unreviewed	Protein VPS-15, isoform b	vps-15 CELE_ZK930.1 ZK930.1		vps-15	K08333;
	Pana_OMCL2279	1.52418		WBGene00195093	D6RYE4			unreviewed	Protein Y59E9AL.36	CELE_Y59E9AL.36 Y59E9AL.36				nucleic acid binding [GO:0003676]; nucleotide binding [GO:0000166]
	Pana_OMCL2897	1.51609		WBGene00004829	Q19019	NOG242251	S	unreviewed	Protein SLI-1, isoform a (Sli-1 protein)	sli-1 CELE_M02A10.3 M02A10.3		sli-1	K04707;	calcium ion binding [GO:0005509]; cell surface receptor signaling pathway [GO:0007166]; negative regulation of vulval development [GO:0040027]; nucleus [GO:0005634]; regulation of signaling [GO:0023051]; signal transducer activity [GO:0004871]; ubiquitin-protein transferase activity [GO:0004842]; zinc ion binding [GO:0008270]
	Pana_OMCL2777	1.51554		WBGene00018702	Q20675	NOG303142		unreviewed	Protein F52E4.5	CELE_F52E4.5 F52E4.5
	Pana_OMCL8377	1.51221		PS1159_g20697.t2
	Pana_OMCL518	1.50816		WBGene00010284	Q2PJ74			unreviewed	Alpha-mannosidase (EC 3.2.1.-)	aman-2 CELE_F58H1.1 F58H1.1		aman-2	K01231;	alpha-mannosidase activity [GO:0004559]; carbohydrate binding [GO:0030246]; Golgi apparatus [GO:0005794]; mannose metabolic process [GO:0006013]; zinc ion binding [GO:0008270]
	Pana_OMCL7428	1.50412		PS1159_g21155.t1
	Pana_OMCL7217	1.50189		WBGene00013190	Q9XWI9	NOG288546		unreviewed	Protein Y54E2A.5	CELE_Y54E2A.5 Y54E2A.5
	Pana_OMCL347	1.49639		WBGene00006594	A8WFN4	NOG289584		unreviewed	Protein TOM-1, isoform b	tom-1 CELE_M01A10.2 M01A10.2		tom-1	K08518;	SNARE complex [GO:0031201]; synaptic vesicle priming [GO:0016082]
	Pana_OMCL1120	1.49461		PS1159_g18573.t1
	Pana_OMCL8102	1.4945		PS1159_g24328.t1
	Pana_OMCL4705	1.4944		WBGene00004475	I2HAF8			unreviewed	40S ribosomal protein S6	rps-6 CELE_Y71A12B.1 Y71A12B.1		rps-6		cytosolic small ribosomal subunit [GO:0022627]; determination of adult lifespan [GO:0008340]; ribosomal small subunit biogenesis [GO:0042274]; rRNA processing [GO:0006364]; structural constituent of ribosome [GO:0003735]; translation [GO:0006412]
	Pana_OMCL9393	1.49418		PS1159_g4945.t1
	Pana_OMCL1027	1.48914
	Pana_OMCL12593	1.48742		PS1159_g23246.t1
	Pana_OMCL10805	1.48716		PS1159_g15901.t1
	Pana_OMCL6705	1.4853		PS1159_g24645.t1
	Pana_OMCL4294	1.48497		WBGene00017816	P91277	NOG285495		unreviewed	Protein F26B1.2, isoform a	CELE_F26B1.2 F26B1.2			K12886;	cellular response to DNA damage stimulus [GO:0006974]; RNA binding [GO:0003723]
	Pana_OMCL8475	1.48048		WBGene00013446	Q95PJ8	NOG302257		reviewed	TM2 domain-containing protein Y66D12A.21	Y66D12A.21				integral component of membrane [GO:0016021]
	Pana_OMCL1229	1.47989		WBGene00003622	P41828	NOG324222		reviewed	Nuclear hormone receptor family member nhr-23 (Steroid hormone receptor family member chr-3)	nhr-23 chr-3 C01H6.5		nhr-23	K08701;	molting cycle, collagen and cuticulin-based cuticle [GO:0018996]; nucleus [GO:0005634]; RNA polymerase II regulatory region sequence-specific DNA binding [GO:0000977]; sequence-specific DNA binding transcription factor activity [GO:0003700]; steroid hormone receptor activity [GO:0003707]; transcription, DNA-templated [GO:0006351]; zinc ion binding [GO:0008270]
	Pana_OMCL4824	1.47728		WBGene00019641	O16626	NOG263945		unreviewed	Protein K10G6.4	CELE_K10G6.4 K10G6.4
	Pana_OMCL2582	1.47694		PS1159_g6603.t1
	Pana_OMCL1363	1.47692		WBGene00011437	Q22157	NOG264772		unreviewed	Protein T04F3.2	CELE_T04F3.2 T04F3.2				calcium ion binding [GO:0005509]; proteinaceous extracellular matrix [GO:0005578]; signal transduction [GO:0007165]
	Pana_OMCL9	1.47473		WBGene00003776	Q20641	COG5022	Z	unreviewed	Protein NMY-1	nmy-1 CELE_F52B10.1 F52B10.1		nmy-1	K10352;	ATP binding [GO:0005524]; cell-cell adherens junction [GO:0005913]; contractile fiber [GO:0043292]; locomotion [GO:0040011]; motor activity [GO:0003774]; myosin complex [GO:0016459]; nematode larval development [GO:0002119]; protein localization [GO:0008104]; regulation of embryonic cell shape [GO:0016476]
	Pana_OMCL9724	1.47345		PS1159_g5035.t1
	Pana_OMCL940	1.47274		WBGene00003800	Q17602	NOG12793	S	unreviewed	Protein NPP-14	npp-14 C03D6.4 CELE_C03D6.4	Calcium ion binding protein	npp-14	K14317;
	Pana_OMCL1459	1.47237		PS1159_g19897.t1
	Pana_OMCL1551	1.47123		WBGene00006988	Q9GT24	COG0515	R	reviewed	Probable serine/threonine-protein kinase zyg-1 (EC 2.7.11.1) (Zygote defective protein 1)	zyg-1 F59E12.2	Serine/threonine protein kinase	zyg-1	K08863;	ATP binding [GO:0005524]; cell division [GO:0051301]; centriole [GO:0005814]; centriole replication [GO:0007099]; centrosome [GO:0005813]; embryo development ending in birth or egg hatching [GO:0009792]; peptidyl-serine phosphorylation [GO:0018105]; protein kinase activity [GO:0004672]; protein localization [GO:0008104]; protein serine/threonine kinase activity [GO:0004674]; reproduction [GO:0000…
	Pana_OMCL6829	1.46891		WBGene00020422	Q10050	NOG245037	S	unreviewed	Protein T10F2.2	CELE_T10F2.2 T10F2.2			K15101;	integral component of membrane [GO:0016021]; transport [GO:0006810]
	Pana_OMCL2230	1.46271		WBGene00004116	H2L2J5			unreviewed	Protein PQN-27, isoform b	pqn-27 CELE_E01G4.4 E01G4.4		pqn-27	K14322;
	Pana_OMCL2638	1.45957		WBGene00003791	Q19131	NOG317768		unreviewed	Protein NPP-5	npp-5 CELE_F07A11.3 F07A11.3		npp-5	K14301;	nuclear pore [GO:0005643]; transport [GO:0006810]
	Pana_OMCL638	1.45198		WBGene00003220	O17514	COG2940	R	reviewed	Histone-lysine N-methyltransferase mes-2 (EC 2.1.1.43) (E(z) homolog) (Maternal-effect sterile protein 2)	mes-2 R06A4.7	Proteins containing SET domain	mes-2	K11430;	gamete generation [GO:0007276]; germ cell development [GO:0007281]; germ-line stem cell division [GO:0042078]; histone H3-K27 methylation [GO:0070734]; histone H3-K27 trimethylation [GO:0098532]; histone-lysine N-methyltransferase activity [GO:0018024]; histone methylation [GO:0016571]; histone methyltransferase activity [GO:0042054]; multicellular organismal development [GO:0007275]; nucleosome …
	Pana_OMCL2913	1.45195		WBGene00020803	Q10014	NOG258835	S	reviewed	Uncharacterized protein T25E4.1	T25E4.1
	Pana_OMCL6089	1.44559		WBGene00010627	Q21276	COG1498	J	reviewed	Uncharacterized NOP5 family protein K07C5.4	K07C5.4			K14564;	box C/D snoRNP complex [GO:0031428]; rRNA modification [GO:0000154]; small-subunit processome [GO:0032040]; snoRNA binding [GO:0030515]
	Pana_OMCL5822	1.44502		WBGene00020319	P91439	NOG247559	T	unreviewed	Protein NPR-31	npr-31 CELE_T07F8.2 T07F8.2	Anti-Sigma factor	npr-31		G-protein coupled receptor activity [GO:0004930]; integral component of membrane [GO:0016021]
	Pana_OMCL12615	1.44385		PS1159_g22361.t1
	Pana_OMCL1982	1.44343		WBGene00014218	P34600	COG5104	A	reviewed	WW domain-containing protein ZK1098.1	ZK1098.1			K12821;	nucleus [GO:0005634]
	Pana_OMCL2409	1.44066		WBGene00006760	O61980	NOG251652	S	unreviewed	Protein UNC-23, isoform a	unc-23 CELE_H14N18.1 H14N18.1		unc-23	K09556;
	Pana_OMCL11206	1.43909		PS1159_g19485.t1
	Pana_OMCL456	1.43756		WBGene00000912	O16850	COG5025	K	reviewed	Forkhead box protein O (FOXO) (Abnormal dauer formation protein 16)	daf-16 R13H8.1		daf-16	K09408;	activating transcription factor binding [GO:0033613]; aging [GO:0007568]; anatomical structure morphogenesis [GO:0009653]; cell differentiation [GO:0030154]; cellular response to DNA damage stimulus [GO:0006974]; cellular response to heat [GO:0034605]; cytoplasm [GO:0005737]; cytosol [GO:0005829]; dauer larval development [GO:0040024]; defense response to Gram-negative bacterium [GO:0050829]; det…
	Pana_OMCL7646	1.43506		WBGene00008222	O17690	NOG273570		unreviewed	Protein C50B6.9	C50B6.9 CELE_C50B6.9
	Pana_OMCL6738	1.42647		PS1159_g4457.t1
	Pana_OMCL6802	1.42578		WBGene00001998	G5EGG2			unreviewed	Protein HPR-17 (Rad17-like protein)	hpr-17 CELE_F32A11.2 F32A11.2		hpr-17	K06662;	cell cycle [GO:0007049]; DNA repair [GO:0006281]; nucleus [GO:0005634]
	Pana_OMCL2311	1.42506		WBGene00019822	O44500	NOG301038		unreviewed	Protein R02D3.4, isoform a	CELE_R02D3.4 R02D3.4
	Pana_OMCL10831	1.42438
	Pana_OMCL750	1.42119		WBGene00003210	Q18508	NOG274026		unreviewed	Protein MEL-28	mel-28 C38D4.3 CELE_C38D4.3		mel-28		chromatin [GO:0000785]; DNA binding [GO:0003677]; kinetochore [GO:0000776]; nuclear envelope [GO:0005635]; nuclear pore [GO:0005643]
	Pana_OMCL5892	1.41703		PS1159_g21271.t1
	Pana_OMCL6703	1.41684		PS1159_g5584.t1
	Pana_OMCL2225	1.41516		WBGene00002241	P34705	NOG251431		reviewed	Protein kup-1	kup-1 F10C2.2		kup-1
	Pana_OMCL2270	1.40669		PS1159_g10983.t2
	Pana_OMCL11783	1.4036		PS1159_g19233.t1
	Pana_OMCL5596	1.40209		WBGene00015942	Q18071	NOG261630		reviewed	Organic solute transporter alpha-like protein 2 (Solute carrier family 51 subunit alpha homolog A)	osta-2 C18A3.4		osta-2		integral component of membrane [GO:0016021]; plasma membrane [GO:0005886]; transport [GO:0006810]; transporter activity [GO:0005215]
	Pana_OMCL4706	1.40097		WBGene00003836	G8JYG1			unreviewed	Protein NXT-1, isoform b	nxt-1 CELE_Y71F9AM.5 Y71F9AM.5		nxt-1	K14285;	intracellular [GO:0005622]; transport [GO:0006810]
	Pana_OMCL6521	1.39526		PS1159_g17673.t1
	Pana_OMCL11423	1.39269		PS1159_g10913.t1
	Pana_OMCL9495	1.38889		PS1159_g18759.t1
	Pana_OMCL5285	1.38508		WBGene00004788	Q18864	COG2259	S	reviewed	Surfeit locus protein 4 homolog	sft-4 surf-4 C54H2.5		sft-4		endoplasmic reticulum-Golgi intermediate compartment [GO:0005793]; endoplasmic reticulum membrane [GO:0005789]; integral component of membrane [GO:0016021]; negative regulation of epidermal growth factor receptor signaling pathway [GO:0042059]; negative regulation of vulval development [GO:0040027]; nematode larval development [GO:0002119]; perinuclear region of cytoplasm [GO:0048471]; positive r…
	Pana_OMCL5075	1.38085		WBGene00004194	Q18426	COG0457	R	unreviewed	Protein PRX-5, isoform a	prx-5 C34C6.6 CELE_C34C6.6	FOG	prx-5	K13342;	cytosol [GO:0005829]; nematode larval development [GO:0002119]; peroxisomal membrane [GO:0005778]; peroxisome matrix targeting signal-1 binding [GO:0005052]; peroxisome targeting sequence binding [GO:0000268]; protein import into peroxisome matrix [GO:0016558]; protein import into peroxisome matrix, docking [GO:0016560]
	Pana_OMCL1147	1.38012		WBGene00006736	Q09353	COG5160	O	reviewed	Sentrin-specific protease (EC 3.4.22.68) (SUMO protease) (SuPr) (Ubiquitin-like protease)	ulp-1 T10F2.3		ulp-1	K08592;	cysteine-type peptidase activity [GO:0008234]; nucleus [GO:0005634]; regulation of protein localization [GO:0032880]
	Pana_OMCL5210	1.37743		WBGene00004189	Q22620	COG0442	J	unreviewed	Protein PARS-1, isoform a	pars-1 CELE_T20H4.3 T20H4.3		pars-1	K01881;	ATP binding [GO:0005524]; cytoplasm [GO:0005737]; proline-tRNA ligase activity [GO:0004827]; prolyl-tRNA aminoacylation [GO:0006433]
	Pana_OMCL7649	1.37718		PS1159_g15712.t1
	Pana_OMCL2469	1.37615		WBGene00008546	Q19130	COG0449	M	unreviewed	Protein GFAT-1, isoform a	gfat-1 CELE_F07A11.2 F07A11.2		gfat-1	K00820;	carbohydrate binding [GO:0030246]; carbohydrate biosynthetic process [GO:0016051]; glutamine-fructose-6-phosphate transaminase (isomerizing) activity [GO:0004360]
	Pana_OMCL6594	1.37456		WBGene00004335	Q7JNM3	COG5048	R	unreviewed	Protein REF-2, isoform b	ref-2 C47C12.3 CELE_C47C12.3	FOG	ref-2	K09227;	cytoplasm [GO:0005737]; DNA-templated transcription, initiation [GO:0006352]; metal ion binding [GO:0046872]; nematode larval development [GO:0002119]; neuron fate specification [GO:0048665]; nucleic acid binding [GO:0003676]; nucleus [GO:0005634]
	Pana_OMCL3137	1.37153		WBGene00020399	Q9TZI2	NOG293473		unreviewed	Protein ZTF-4	ztf-4 CELE_T10B11.3 T10B11.3		ztf-4		metal ion binding [GO:0046872]; nucleic acid binding [GO:0003676]; nucleotide binding [GO:0000166]
	Pana_OMCL722	1.3709		WBGene00007154	G5EDV4			unreviewed	Protein DHC-3	dhc-3 B0365.7 CELE_B0365.7		dhc-3		microtubule-based movement [GO:0007018]; microtubule motor activity [GO:0003777]
	Pana_OMCL1825	1.37084		WBGene00013693	Q95Q32	COG3250	G	unreviewed	Protein Y105E8B.9	CELE_Y105E8B.9 Y105E8B.9			K01195;	beta-glucuronidase activity [GO:0004566]; carbohydrate metabolic process [GO:0005975]; intracellular membrane-bounded organelle [GO:0043231]
	Pana_OMCL3474	1.36485		PS1159_g19588.t1
	Pana_OMCL4627	1.36273		WBGene00006542	P32085	COG2101	K	reviewed	TATA-box-binding protein (TATA sequence-binding protein) (TBP) (TATA-binding factor) (TATA-box factor) (Transcription initiation factor TFIID TBP subunit)	tbp-1 tbp T20B12.2		tbp-1	K03120;	AT DNA binding [GO:0003680]; DNA-templated transcription, initiation [GO:0006352]; nucleus [GO:0005634]; positive regulation of transcription, DNA-templated [GO:0045893]; sequence-specific DNA binding transcription factor activity [GO:0003700]; transcription factor binding [GO:0008134]
	Pana_OMCL3969	1.3602		WBGene00020762	Q2WF59	NOG255988	R	reviewed	Zyg eleven-related protein 1 (zyg-11-related protein)	zer-1 T24C4.6		zer-1	K10350;	Cul2-RING ubiquitin ligase complex [GO:0031462]; protein ubiquitination [GO:0016567]; regulation of ubiquitin-protein transferase activity [GO:0051438]; ubiquitin-protein transferase activity [GO:0004842]
	Pana_OMCL1328	1.35953		WBGene00018931	O45109	COG1819	G	unreviewed	Protein UGT-52	ugt-52 CELE_F56B3.7 F56B3.7		ugt-52		flavonoid biosynthetic process [GO:0009813]; flavonoid glucuronidation [GO:0052696]; glucuronosyltransferase activity [GO:0015020]; intracellular membrane-bounded organelle [GO:0043231]
	Pana_OMCL1805	1.35726		WBGene00004117	A5JYW9	COG5602	B	unreviewed	Protein SIN-3, isoform b	sin-3 CELE_F02E9.4 F02E9.4		sin-3	K11644;	cell fate specification [GO:0001708]; histone deacetylation [GO:0016575]; locomotion [GO:0040011]; negative regulation of transcription from RNA polymerase II promoter [GO:0000122]; nematode male tail tip morphogenesis [GO:0045138]; RNA polymerase II transcription corepressor activity [GO:0001106]; Sin3 complex [GO:0016580]; vulval development [GO:0040025]
	Pana_OMCL14063	1.35689		PS1159_g16121.t1
	Pana_OMCL1383	1.35521		WBGene00000774	O45577	COG0724	R	unreviewed	Protein CPF-2	cpf-2 CELE_F56A8.6 F56A8.6		cpf-2	K14407;	nuclear speck [GO:0016607]; nucleic acid binding [GO:0003676]; nucleotide binding [GO:0000166]
	Pana_OMCL11255	1.35001		PS1159_g20737.t1
	Pana_OMCL7587	1.34928		WBGene00013322	Q9U205	NOG276045		unreviewed	Protein Y57G11C.32	CELE_Y57G11C.32 Y57G11C.32
	Pana_OMCL10512	1.3486
	Pana_OMCL10472	1.3482
	Pana_OMCL646	1.34695		PS1159_g14036.t1
	Pana_OMCL11752	1.3439		PS1159_g6051.t1
	Pana_OMCL4571	1.34136		WBGene00007980	P48322	NOG275643		reviewed	Uncharacterized protein C36E8.1	C36E8.1			K15216;
	Pana_OMCL453	1.33619		PS1159_g12985.t2
	Pana_OMCL1743	1.33606		WBGene00005019	G5EF65			unreviewed	Protein SQV-1, isoform a (UDP-glucuronic acid decarboxylase) (EC 4.1.1.35)	sqv-1 CELE_D2096.4 D2096.4		sqv-1	K08678;	coenzyme binding [GO:0050662]; cytoplasm [GO:0005737]; embryo development ending in birth or egg hatching [GO:0009792]; morphogenesis of an epithelium [GO:0002009]; oviposition [GO:0018991]; pharynx development [GO:0060465]; reproduction [GO:0000003]; UDP-glucuronate decarboxylase activity [GO:0048040]; vulval development [GO:0040025]
	Pana_OMCL7595	1.33317		WBGene00006583	Q09665	COG5126	T	reviewed	Troponin C, isoform 2	tnc-2 ZK673.7		tnc-2		calcium ion binding [GO:0005509]; troponin I binding [GO:0031013]
	Pana_OMCL4844	1.3311		PS1159_g10228.t1
	Pana_OMCL8494	1.33026		PS1159_g21360.t1
	Pana_OMCL1921	1.33015		WBGene00020197	Q22120	NOG300315		unreviewed	alpha-1,2-Mannosidase (EC 3.2.1.-)	mans-3 CELE_T03G11.4 T03G11.4		mans-3	K01230;	calcium ion binding [GO:0005509]; mannosyl-oligosaccharide 1,2-alpha-mannosidase activity [GO:0004571]; membrane [GO:0016020]
	Pana_OMCL1580	1.32952		PS1159_g17018.t1
	Pana_OMCL1707	1.32836		WBGene00001162	A5HWA6	NOG328718		unreviewed	Protein EFL-2, isoform b	efl-2 CELE_Y48C3A.17 Y48C3A.17		efl-2		DNA binding [GO:0003677]; nucleus [GO:0005634]; sequence-specific DNA binding transcription factor activity [GO:0003700]; transcription, DNA-templated [GO:0006351]; transcription factor complex [GO:0005667]
	Pana_OMCL11416	1.32542		PS1159_g20368.t1
	Pana_OMCL11380	1.32506		PS1159_g18923.t1
	Pana_OMCL10275	1.32075
	Pana_OMCL2889	1.31694		WBGene00010302	B6VQ41	NOG12793	S	unreviewed	Protein F59A2.2, isoform b	CELE_F59A2.2 F59A2.2	Calcium ion binding protein
	Pana_OMCL7388	1.31657		PS1159_g17824.t1
	Pana_OMCL1842	1.31641		WBGene00014066	Q09615	COG0389	L	unreviewed	Protein REV-1	rev-1 CELE_ZK675.2 ZK675.2		rev-1	K03515;	damaged DNA binding [GO:0003684]; DNA-directed DNA polymerase activity [GO:0003887]; DNA repair [GO:0006281]; magnesium ion binding [GO:0000287]
	Pana_OMCL4323	1.31561		PS1159_g16882.t1
	Pana_OMCL1773	1.31388		PS1159_g696.t1
	Pana_OMCL10071	1.31299
	Pana_OMCL4053	1.31021		WBGene00003526	P55113	NOG278921		reviewed	Zinc metalloproteinase nas-7 (EC 3.4.24.21) (Nematode astacin 7)	nas-7 C07D10.4		nas-7	K08076;	extracellular region [GO:0005576]; metalloendopeptidase activity [GO:0004222]; pharyngeal pumping [GO:0043050]; pharynx development [GO:0060465]; zinc ion binding [GO:0008270]
	Pana_OMCL259	1.30445		WBGene00003795	Q21021	COG5171	U	unreviewed	Protein NPP-9, isoform a	npp-9 CELE_F59A2.1 F59A2.1		npp-9	K12172;	intracellular transport [GO:0046907]; nuclear pore [GO:0005643]; zinc ion binding [GO:0008270]
	Pana_OMCL4211	1.29826		WBGene00022471	Q95Y82	NOG246550	S	unreviewed	Protein Y119C1B.5	CELE_Y119C1B.5 Y119C1B.5				zinc ion binding [GO:0008270]
	Pana_OMCL2586	1.2969		PS1159_g6845.t1
	Pana_OMCL828	1.29679		PS1159_g11604.t1
	Pana_OMCL1031	1.29602
	Pana_OMCL4295	1.28869		PS1159_g17785.t1
	Pana_OMCL231	1.28533		WBGene00017947	Q19930	NOG248015	R	unreviewed	Protein MTH-2	mth-2 CELE_F31D5.4 F31D5.4		mth-2		membrane [GO:0016020]
	Pana_OMCL2264	1.28229		WBGene00015806	Q8MNV7	COG0553	K	reviewed	Putative SMARCAL1-like protein (EC 3.6.4.-)	C16A3.1	Superfamily II DNA/RNA helicases, SNF2 family		K14440;	annealing helicase activity [GO:0036310]; ATP binding [GO:0005524]; chromatin modification [GO:0016568]; DNA binding [GO:0003677]; DNA-dependent ATPase activity [GO:0008094]; DNA metabolic process [GO:0006259]; DNA strand renaturation [GO:0000733]; helicase activity [GO:0004386]; nucleus [GO:0005634]; regulation of transcription from RNA polymerase II promoter [GO:0006357]
	Pana_OMCL2481	1.28148		WBGene00019008	G8JXZ7			unreviewed	Protein F57C9.1, isoform b	CELE_F57C9.1 F57C9.1			K00868;	pyridoxal 5'-phosphate salvage [GO:0009443]; pyridoxal kinase activity [GO:0008478]
	Pana_OMCL3363	1.27578		WBGene00000549	K8ESK4			unreviewed	Protein CLS-2, isoform b	cls-2 CELE_R107.6 R107.6		cls-2
	Pana_OMCL7443	1.27569		WBGene00001719	Q18230	NOG309670		unreviewed	Protein GRL-10	grl-10 C26F1.5 CELE_C26F1.5		grl-10
	Pana_OMCL7339	1.27396		PS1159_g912.t1
	Pana_OMCL11419	1.27391		PS1159_g2653.t1
	Pana_OMCL1251	1.27338		WBGene00003801	P34343	NOG312399		reviewed	Nuclear pore complex protein 15 (Nucleoporin npp-15)	npp-15 nup133 C29E4.4		npp-15		mRNA transport [GO:0051028]; multicellular organismal development [GO:0007275]; nuclear pore [GO:0005643]; protein transport [GO:0015031]
	Pana_OMCL1699	1.27165		WBGene00011659	O02310	NOG330640		unreviewed	Protein T09E11.10	CELE_T09E11.10 T09E11.10				galactosyltransferase activity [GO:0008378]; Golgi apparatus [GO:0005794]; integral component of membrane [GO:0016021]; protein glycosylation [GO:0006486]
	Pana_OMCL2593	1.27102		WBGene00009006	Q19680	COG1109	G	unreviewed	Protein F21D5.1	CELE_F21D5.1 F21D5.1			K01836;	carbohydrate metabolic process [GO:0005975]; cytosol [GO:0005829]; magnesium ion binding [GO:0000287]; phosphoacetylglucosamine mutase activity [GO:0004610]; UDP-N-acetylglucosamine biosynthetic process [GO:0006048]
	Pana_OMCL3120	1.27034		WBGene00012927	Q9NAH8	COG0590	F	unreviewed	Protein Y47D3A.14	CELE_Y47D3A.14 Y47D3A.14			K15442;	hydrolase activity [GO:0016787]; zinc ion binding [GO:0008270]
	Pana_OMCL11113	1.26784
	Pana_OMCL11135	1.26489
	Pana_OMCL3031	1.26404		WBGene00015786	Q18005	NOG12793	S	unreviewed	Protein C15B12.4	C15B12.4 CELE_C15B12.4	Calcium ion binding protein
	Pana_OMCL11716	1.25917		PS1159_g3668.t1
	Pana_OMCL6762	1.25859		PS1159_g24297.t1
	Pana_OMCL2248	1.25759		WBGene00019394	O44771	NOG306883		unreviewed	Protein K04F10.1	CELE_K04F10.1 K04F10.1				RNA binding [GO:0003723]
	Pana_OMCL5953	1.25373		WBGene00015483	Q11185	COG3622	G	reviewed	Putative hydroxypyruvate isomerase (EC 5.3.1.22)	C05D11.5				hydroxypyruvate isomerase activity [GO:0008903]
	Pana_OMCL7736	1.25356		WBGene00011115	Q21821	NOG275200		unreviewed	Protein R07E5.7	CELE_R07E5.7 R07E5.7				plasma membrane [GO:0005886]
	Pana_OMCL11245	1.24991
	Pana_OMCL4840	1.24854		WBGene00009141	Q93594	COG0724	R	reviewed	Nuclear cap-binding protein subunit 2 (20 kDa nuclear cap-binding protein) (NCBP 20 kDa subunit) (CBP20)	ncbp-2 cbp-20 F26A3.2		ncbp-2		7-methylguanosine mRNA capping [GO:0006370]; gene silencing by RNA [GO:0031047]; mRNA cis splicing, via spliceosome [GO:0045292]; mRNA splicing, via spliceosome [GO:0000398]; nuclear cap binding complex [GO:0005846]; nuclear envelope [GO:0005635]; nuclear periphery [GO:0034399]; nucleotide binding [GO:0000166]; RNA cap binding [GO:0000339]
	Pana_OMCL3663	1.24724		WBGene00017885	Q1RS87	COG0318	I	unreviewed	Protein DIP-2, isoform d	dip-2 CELE_F28B3.4 F28B3.4		dip-2		catalytic activity [GO:0003824]
	Pana_OMCL9461	1.2452		PS1159_g1213.t1
	Pana_OMCL8763	1.24288		PS1159_g24213.t1
	Pana_OMCL4298	1.24228		WBGene00018859	Q94242	NOG273487		unreviewed	Protein F55A4.7	CELE_F55A4.7 F55A4.7
	Pana_OMCL1144	1.24041		WBGene00019288	Q09571	COG0412	Q	reviewed	Uncharacterized protein K02A2.1	K02A2.1				hydrolase activity [GO:0016787]
	Pana_OMCL4573	1.23877		WBGene00022720	F5GU44			unreviewed	Protein ZK370.6, isoform a	CELE_ZK370.6 ZK370.6
	Pana_OMCL1157	1.23848		WBGene00012999	G5ED21			unreviewed	DNA-directed RNA polymerase (EC 2.7.7.6)	rpoa-1 CELE_Y48E1A.1 Y48E1A.1		rpoa-1	K02999;	DNA binding [GO:0003677]; DNA-directed RNA polymerase activity [GO:0003899]; nucleus [GO:0005634]; transcription, DNA-templated [GO:0006351]; zinc ion binding [GO:0008270]
	Pana_OMCL1168	1.23833		WBGene00004824	C3JXE2	NOG272962		unreviewed	Protein F56B3.4, isoform b	CELE_F56B3.4 F56B3.4				nucleus [GO:0005634]; transcription from RNA polymerase II promoter [GO:0006366]
	Pana_OMCL4757	1.23799		WBGene00020968	Q23138	KOG3971		unreviewed	Protein W03A5.4	CELE_W03A5.4 W03A5.4				cell-cell signaling [GO:0007267]
	Pana_OMCL3234	1.23679		WBGene00015344	H2KYE0			unreviewed	Protein NRA-4, isoform b	nra-4 C02E11.1 CELE_C02E11.1		nra-4		endoplasmic reticulum [GO:0005783]
	Pana_OMCL8759	1.23678		PS1159_g9308.t1
	Pana_OMCL11196	1.23641
	Pana_OMCL3005	1.23303		PS1159_g2223.t1
	Pana_OMCL5103	1.23293		WBGene00007581	Q9U3P9	COG0500	Q	unreviewed	Protein ALKB-8	alkb-8 C14B1.10 CELE_C14B1.10		alkb-8	K10770;	cytoplasm [GO:0005737]; methyltransferase activity [GO:0008168]; oxidoreductase activity, acting on paired donors, with incorporation or reduction of molecular oxygen, 2-oxoglutarate as one donor, and incorporation of one atom each of oxygen into both donors [GO:0016706]
	Pana_OMCL591	1.23206		WBGene00001090	G5EDI8			unreviewed	Dicer-related helicase (Protein DRH-1, isoform a)	drh-1 CELE_F15B10.2 F15B10.2		drh-1		ATP binding [GO:0005524]; DNA binding [GO:0003677]; helicase activity [GO:0004386]; RNA interference [GO:0016246]
	Pana_OMCL10525	1.23161
	Pana_OMCL2292	1.22992		WBGene00019808	Q8MXG1	NOG327269		unreviewed	Protein R01B10.6	CELE_R01B10.6 R01B10.6
	Pana_OMCL3061	1.2287		WBGene00018421	P34438	NOG242041	R	reviewed	Uncharacterized protein F44E2.8	F44E2.8
	Pana_OMCL952	1.22597		WBGene00018706	Q9UAR0	NOG244366		unreviewed	Protein F52F10.2	CELE_F52F10.2 F52F10.2				integral component of membrane [GO:0016021]; transmembrane transport [GO:0055085]
	Pana_OMCL8345	1.22535		WBGene00003104	Q95Q39	NOG248637	S	reviewed	Protein male abnormal 7	mab-7 ZC13.4		mab-7		integral component of membrane [GO:0016021]; multicellular organismal development [GO:0007275]; plasma membrane [GO:0005886]
	Pana_OMCL9392	1.22347		PS1159_g20289.t1
	Pana_OMCL10570	1.22061
	Pana_OMCL11163	1.22056
	Pana_OMCL10546	1.2198
	Pana_OMCL3242	1.21864		WBGene00004064	G5EFG5			unreviewed	Protein PMS-2, isoform a	pms-2 CELE_H12C20.2 H12C20.2		pms-2	K10858;	ATPase activity [GO:0016887]; ATP binding [GO:0005524]; mismatched DNA binding [GO:0030983]; mismatch repair [GO:0006298]; MutLalpha complex [GO:0032389]; single-stranded DNA binding [GO:0003697]
	Pana_OMCL1811	1.21726		WBGene00011605	G5EEQ8			unreviewed	Protein T08A11.2	CELE_T08A11.2 T08A11.2			K12828;
	Pana_OMCL4636	1.21604		WBGene00007129	P41938	COG1250	I	reviewed	Probable 3-hydroxyacyl-CoA dehydrogenase B0272.3 (EC 1.1.1.35)	B0272.3			K00022;	3-hydroxyacyl-CoA dehydrogenase activity [GO:0003857]; fatty acid beta-oxidation [GO:0006635]; mitochondrial matrix [GO:0005759]; NAD+ binding [GO:0070403]
	Pana_OMCL2375	1.21541		WBGene00003133	O18191	NOG316940		unreviewed	Protein MAT-2	mat-2 CELE_W10C6.1 W10C6.1		mat-2		anaphase-promoting complex [GO:0005680]; establishment of meiotic spindle localization [GO:0051295]; metaphase/anaphase transition of meiotic cell cycle [GO:0044785]; metaphase/anaphase transition of mitotic cell cycle [GO:0007091]; polarity specification of anterior/posterior axis [GO:0009949]
	Pana_OMCL6487	1.21517		PS1159_g11374.t2
	Pana_OMCL7809	1.21406		WBGene00010610	P90910	NOG78145		unreviewed	Protein K07A1.3	CELE_K07A1.3 K07A1.3
	Pana_OMCL1190	1.213		WBGene00019547	Q21385	COG0477	G	unreviewed	Protein K09C4.1, isoform a	CELE_K09C4.1 K09C4.1				integral component of membrane [GO:0016021]; transmembrane transporter activity [GO:0022857]
	Pana_OMCL1315	1.2092		WBGene00017855	P91280	COG5644	S	unreviewed	Protein F27C1.6	CELE_F27C1.6 F27C1.6			K14567;	maturation of SSU-rRNA [GO:0030490]; nucleolus [GO:0005730]; small-subunit processome [GO:0032040]
	Pana_OMCL588	1.20916		WBGene00002036	Q17383	COG5022	Z	unreviewed	Hum-2 (Protein HUM-2, isoform b)	hum-2 CELE_F36D4.3 F36D4.3		hum-2	K10357;	ATP binding [GO:0005524]; motor activity [GO:0003774]; myosin complex [GO:0016459]
	Pana_OMCL1307	1.20767		PS1159_g18631.t1
	Pana_OMCL10405	1.20644
	Pana_OMCL5843	1.20539		WBGene00022175	Q9BL47	NOG148422		unreviewed	Protein Y71H2AM.10	CELE_Y71H2AM.10 Y71H2AM.10			K17599;
	Pana_OMCL12294	1.20513		PS1159_g13317.t1
	Pana_OMCL4453	1.20424		WBGene00009372	Q7JMR0	NOG321683		unreviewed	Protein EVL-18	evl-18 CELE_F34D10.2 F34D10.2		evl-18	K06628;	3'-5' DNA helicase activity [GO:0043138]; chromatin binding [GO:0003682]; DNA duplex unwinding [GO:0032508]; DNA replication initiation [GO:0006270]; DNA replication origin binding [GO:0003688]; DNA replication preinitiation complex [GO:0031261]; double-strand break repair via break-induced replication [GO:0000727]; mitotic DNA replication preinitiation complex assembly [GO:1902977]; nuclear pre-…
	Pana_OMCL187	1.1997		WBGene00003936	H2KYY3			unreviewed	Protein PAT-12, isoform b	pat-12 CELE_T17H7.4 T17H7.4		pat-12		embryonic morphogenesis [GO:0048598]; hemidesmosome [GO:0030056]; hemidesmosome assembly [GO:0031581]
	Pana_OMCL10272	1.19846
	Pana_OMCL9615	1.19673		PS1159_g21803.t1
	Pana_OMCL8516	1.19672		PS1159_g108.t1
	Pana_OMCL10495	1.19513
	Pana_OMCL1159	1.19475		PS1159_g22942.t1
	Pana_OMCL9019	1.19464		WBGene00019125	O01901	NOG261899	S	reviewed	WASH complex subunit CCDC53 homolog (Daf-16-dependent longevity protein 1)	ddl-1 F59E12.10		ddl-1	K18463;	cytoplasm [GO:0005737]; determination of adult lifespan [GO:0008340]; regulation of transcription regulatory region DNA binding [GO:2000677]; WASH complex [GO:0071203]
	Pana_OMCL10545	1.19376
	Pana_OMCL4642	1.19373		WBGene00018251	Q9TZK4	NOG266544		unreviewed	Protein F40H3.3	CELE_F40H3.3 F40H3.3
	Pana_OMCL3680	1.19248		WBGene00022792	P34668	COG0513	L	reviewed	Putative ATP-dependent RNA helicase ZK686.2 (EC 3.6.4.13)	ZK686.2			K14807;	ATP binding [GO:0005524]; helicase activity [GO:0004386]; RNA binding [GO:0003723]
	Pana_OMCL7352	1.19187		WBGene00007607	Q18019	NOG327581		unreviewed	Protein C15C8.5	C15C8.5 CELE_C15C8.5
	Pana_OMCL5221	1.19093		WBGene00013301	O18229	COG0363	G	reviewed	Putative 6-phosphogluconolactonase (6PGL) (EC 3.1.1.31)	Y57G11C.3			K01057;	6-phosphogluconolactonase activity [GO:0017057]; carbohydrate metabolic process [GO:0005975]; endoplasmic reticulum [GO:0005783]; pentose-phosphate shunt [GO:0006098]; sarcomere [GO:0030017]; striated muscle dense body [GO:0055120]
	Pana_OMCL6086	1.18687		WBGene00008288	Q86D25	NOG329885		reviewed	Cilia- and flagella-associated protein 20	C54C6.6				centriole [GO:0005814]; ciliary basal body [GO:0036064]; cilium [GO:0005929]; microtubule [GO:0005874]; nucleus [GO:0005634]; positive regulation of cell motility [GO:2000147]; positive regulation of feeding behavior [GO:2000253]; regulation of cilium beat frequency involved in ciliary motility [GO:0060296]
	Pana_OMCL5817	1.18488		WBGene00018361	O44509	NOG282580		unreviewed	Protein F42G8.10	CELE_F42G8.10 F42G8.10			K11351;
	Pana_OMCL467	1.18464		PS1159_g20870.t1
	Pana_OMCL2217	1.18426		WBGene00007630	Q09254	NOG324837		reviewed	Hemiasterlin resistant protein 1	har-1 C16C10.11		har-1		cytoplasm [GO:0005737]; mitochondrion [GO:0005739]; striated muscle dense body [GO:0055120]
	Pana_OMCL2533	1.18309		WBGene00001559	C0P276	NOG236923	S	unreviewed	Protein GEI-1, isoform c	gei-1 CELE_F45H7.2 F45H7.2		gei-1		lipid binding [GO:0008289]
	Pana_OMCL4539	1.18179		WBGene00011311	Q22046	NOG316621		unreviewed	Protein T01B7.5, isoform a	CELE_T01B7.5 T01B7.5			K14767;	maturation of SSU-rRNA from tricistronic rRNA transcript (SSU-rRNA, 5.8S rRNA, LSU-rRNA) [GO:0000462]; nucleolus [GO:0005730]; small-subunit processome [GO:0032040]
	Pana_OMCL5056	1.18074		WBGene00011802	Q9U367	NOG323624		unreviewed	Protein T16G1.9	CELE_T16G1.9 T16G1.9
	Pana_OMCL5005	1.17886		WBGene00020932	O01815	COG0167	F	unreviewed	Protein DHOD-1	dhod-1 CELE_W02D3.2 W02D3.2		dhod-1	K00254;	'de novo' pyrimidine nucleobase biosynthetic process [GO:0006207]; 'de novo' UMP biosynthetic process [GO:0044205]; dihydroorotate dehydrogenase activity [GO:0004152]; intrinsic component of mitochondrial inner membrane [GO:0031304]
	Pana_OMCL11343	1.17834
	Pana_OMCL6605	1.17803		WBGene00006515	Q11183	COG0526	O	reviewed	Thioredoxin domain-containing protein 9 homolog	tag-170 C05D11.3		tag-170		cell redox homeostasis [GO:0045454]; cytoplasm [GO:0005737]; microtubule cytoskeleton organization [GO:0000226]; nucleus [GO:0005634]
	Pana_OMCL12395	1.17672		PS1159_g18424.t1
	Pana_OMCL10341	1.17613
	Pana_OMCL3370	1.17482		WBGene00020262	O01596			unreviewed	Protein FERL-1	ferl-1 CELE_T05E8.1 T05E8.1		ferl-1		integral component of plasma membrane [GO:0005887]; membrane fusion [GO:0061025]; spermatogenesis [GO:0007283]
	Pana_OMCL4334	1.17089		WBGene00016793	Q9GYR2	COG5277	Z	unreviewed	Protein ARP-11	arp-11 C49H3.8 CELE_C49H3.8	Actin and related proteins	arp-11		dynactin complex [GO:0005869]
	Pana_OMCL1452	1.17078		WBGene00006450	Q18284	NOG241638	K	unreviewed	Protein TAG-77, isoform a	tag-77 C28C12.10 CELE_C28C12.10		tag-77		metal ion binding [GO:0046872]; phosphatidylinositol-3-phosphate binding [GO:0032266]; Rho guanyl-nucleotide exchange factor activity [GO:0005089]
	Pana_OMCL10340	1.16901
	Pana_OMCL7360	1.16773		PS1159_g23133.t1
	Pana_OMCL1164	1.16713		WBGene00020102	H2KZA5			unreviewed	Protein R148.3, isoform a	CELE_R148.3 R148.3
	Pana_OMCL1201	1.16641		WBGene00011827	G5EBW4			unreviewed	Protein T19A6.1, isoform c	CELE_T19A6.1 T19A6.1
	Pana_OMCL7223	1.16578		PS1159_g13510.t1
	Pana_OMCL7329	1.16432		PS1159_g15800.t1
	Pana_OMCL1228	1.16424		PS1159_g17129.t1
	Pana_OMCL6667	1.16182		WBGene00003089	G5EF51			unreviewed	Lim and transglutaminase domain protein (Protein LTD-1)	ltd-1 CELE_K02C4.4 K02C4.4		ltd-1		cell-cell junction [GO:0005911]; cytoplasm [GO:0005737]; muscle structure development [GO:0061061]; striated muscle dense body [GO:0055120]; zinc ion binding [GO:0008270]
	Pana_OMCL876	1.15875		WBGene00021214	Q9BL96	COG5072	D	unreviewed	Protein Y18H1A.10	CELE_Y18H1A.10 Y18H1A.10		hasp-2		ATP binding [GO:0005524]; cytoplasm [GO:0005737]; intracellular signal transduction [GO:0035556]; nucleus [GO:0005634]; protein serine/threonine kinase activity [GO:0004674]
	Pana_OMCL1099	1.1583
	Pana_OMCL6332	1.15723		WBGene00007627	Q09252	NOG310283		reviewed	Nuclear speckle splicing regulatory protein 1 homolog (Coiled-coil domain-containing protein 55 homolog)	ccdc-55 C16C10.6		ccdc-55		cytoplasm [GO:0005737]; inductive cell migration [GO:0040039]; mRNA binding [GO:0003729]; nematode larval development [GO:0002119]; nucleus [GO:0005634]
	Pana_OMCL2530	1.15639		WBGene00006432	Q19981	NOG242225	S	reviewed	Putative protein tag-53	tag-53 F33C8.1		tag-53		integral component of membrane [GO:0016021]; multicellular organismal development [GO:0007275]; receptor activity [GO:0004872]
	Pana_OMCL3644	1.15533		WBGene00021349	H2L0N8			reviewed	ADP-ribosylation factor-like protein 13B (ADP-ribosylation factor-like protein 13)	arl-13 Y37E3.5		arl-13	K07962;	ciliary inversin compartment [GO:0097543]; ciliary membrane [GO:0060170]; cilium morphogenesis [GO:0060271]; GTP binding [GO:0005525]; intracellular [GO:0005622]; intraciliary transport [GO:0042073]; nonmotile primary cilium [GO:0031513]; receptor localization to nonmotile primary cilium [GO:0097500]; sensory perception of chemical stimulus [GO:0007606]; small GTPase mediated signal transduction …
	Pana_OMCL1288	1.1548		WBGene00001017	E2JKY8			unreviewed	Protein DNC-1, isoform c	dnc-1 CELE_ZK593.5 ZK593.5		dnc-1	K04648;	astral microtubule [GO:0000235]; cell cortex [GO:0005938]; centrosomal and pronuclear rotation [GO:0035047]; centrosome [GO:0005813]; chromosome segregation [GO:0007059]; cytoplasm [GO:0005737]; cytoskeletal protein binding [GO:0008092]; dynactin complex [GO:0005869]; dynein intermediate chain binding [GO:0045505]; establishment of mitotic spindle orientation [GO:0000132]; kinetochore [GO:0000776…
	Pana_OMCL6982	1.15346		WBGene00021061	Q23206	NOG243940	S	unreviewed	Protein W06E11.1	CELE_W06E11.1 W06E11.1			K14721;	DNA-directed RNA polymerase activity [GO:0003899]; DNA-directed RNA polymerase III complex [GO:0005666]; transcription from RNA polymerase III promoter [GO:0006383]
	Pana_OMCL13679	1.15064		PS1159_g20113.t1
	Pana_OMCL10311	1.14658
	Pana_OMCL1269	1.1464		WBGene00001087	Q9U2M1			unreviewed	Condensin complex subunit 1	dpy-28 CELE_Y39A1B.3 Y39A1B.3		dpy-28	K06677;	cell division [GO:0051301]; chromosome segregation [GO:0007059]; condensed nuclear chromosome [GO:0000794]; dosage compensation complex [GO:0046536]; germ cell nucleus [GO:0043073]; meiotic sister chromatid segregation [GO:0045144]; mitotic chromosome condensation [GO:0007076]; mitotic sister chromatid segregation [GO:0000070]; negative regulation of reciprocal meiotic recombination [GO:0045128];…
	Pana_OMCL1444	1.14595		WBGene00021952	Q9TYW1	NOG322101		unreviewed	Protein VHA-19	vha-19 CELE_Y55H10A.1 Y55H10A.1		vha-19	K03662;	ATP hydrolysis coupled proton transport [GO:0015991]; membrane raft [GO:0045121]; proton-transporting ATPase activity, rotational mechanism [GO:0046961]; proton-transporting ATP synthase activity, rotational mechanism [GO:0046933]; proton-transporting V-type ATPase, V1 domain [GO:0033180]
	Pana_OMCL2274	1.14342		WBGene00015927	O45087	NOG308180		unreviewed	Protein DYCI-1	dyci-1 C17H12.1 CELE_C17H12.1		dyci-1	K10415;
	Pana_OMCL1154	1.14056		WBGene00003020	G5EDT1			unreviewed	Protein LIN-35 (Synthetic multivulva protein LIN-35 Rb)	lin-35 C32F10.2 CELE_C32F10.2		lin-35	K04681;	embryo development ending in birth or egg hatching [GO:0009792]; embryonic digestive tract morphogenesis [GO:0048557]; mitotic cell cycle arrest [GO:0071850]; negative regulation of transcription from RNA polymerase I promoter [GO:0016479]; negative regulation of vulval development [GO:0040027]; nematode larval development [GO:0002119]; nucleus [GO:0005634]; positive regulation of multicellular o…
	Pana_OMCL4195	1.13851		WBGene00010097	Q20822	NOG325632		reviewed	Probable signal recognition particle subunit SRP68 (SRP68) (Probable signal recognition particle 68 kDa protein)	F55C5.8			K03107;	7S RNA binding [GO:0008312]; endoplasmic reticulum [GO:0005783]; endoplasmic reticulum signal peptide binding [GO:0030942]; protein targeting to ER [GO:0045047]; signal recognition particle, endoplasmic reticulum targeting [GO:0005786]; signal recognition particle binding [GO:0005047]; signal sequence binding [GO:0005048]; SRP-dependent cotranslational protein targeting to membrane [GO:0006614]
	Pana_OMCL1585	1.13813		WBGene00018738	Q20700	NOG261898	R	unreviewed	Protein F53B1.6	CELE_F53B1.6 F53B1.6
	Pana_OMCL7550	1.13684		WBGene00015678	Q5ZR76	NOG307761		reviewed	GDP-D-glucose phosphorylase 1 (EC 2.7.7.78)	gdpgp1 C10F3.4		gdpgp1	K15630;	cytoplasm [GO:0005737]; GDP-D-glucose phosphorylase activity [GO:0080048]; glucose metabolic process [GO:0006006]; guanyl-nucleotide exchange factor activity [GO:0005085]; hydrolase activity [GO:0016787]; nucleotide binding [GO:0000166]; nucleotidyltransferase activity [GO:0016779]
	Pana_OMCL768	1.13406		WBGene00017429	Q19391	COG0451	M	unreviewed	Protein F13D11.4	CELE_F13D11.4 F13D11.4				3-beta-hydroxy-delta5-steroid dehydrogenase activity [GO:0003854]; steroid biosynthetic process [GO:0006694]
	Pana_OMCL3034	1.1323		WBGene00000413	Q86S68	NOG312810		unreviewed	Protein CDT-1	cdt-1 CELE_Y54E10A.15 Y54E10A.15		cdt-1	K10727;	cytoplasm [GO:0005737]; nucleus [GO:0005634]
	Pana_OMCL1368	1.13225		WBGene00006773	O02482	COG2319	R	reviewed	Transcription factor unc-37 (Uncoordinated protein 37)	unc-37 esg W02D3.9		unc-37		negative regulation of transcription, DNA-templated [GO:0045892]; nucleus [GO:0005634]; regulation of axonogenesis [GO:0050770]; regulation of neurotransmitter levels [GO:0001505]; regulation of synapse structure or activity [GO:0050803]; synaptic transmission [GO:0007268]; transcription, DNA-templated [GO:0006351]; transcription corepressor activity [GO:0003714]; transcription factor binding [GO…
	Pana_OMCL11487	1.12671		PS1159_g16867.t2
	Pana_OMCL4669	1.12663		WBGene00019946	H2L0H3			unreviewed	Protein CHAT-1, isoform a	chat-1 CELE_R08C7.2 R08C7.2		chat-1		membrane [GO:0016020]
	Pana_OMCL8065	1.12604		PS1159_g10684.t1
	Pana_OMCL5717	1.12461		PS1159_g18820.t1
	Pana_OMCL11306	1.1246
	Pana_OMCL8747	1.12425		PS1159_g15786.t1
	Pana_OMCL2186	1.12338		WBGene00000832	G8JYB2			unreviewed	Protein CTN-1, isoform d	ctn-1 CELE_Y23H5A.5 Y23H5A.5		ctn-1		cell adhesion [GO:0007155]; plasma membrane [GO:0005886]; regulation of locomotion [GO:0040012]; Rho protein signal transduction [GO:0007266]; striated muscle dense body [GO:0055120]
	Pana_OMCL5369	1.12337		WBGene00015163	Q10952	NOG292550		reviewed	Uncharacterized protein B0361.9	B0361.9
	Pana_OMCL4476	1.12259		WBGene00003616	Q17589	NOG245943	S	unreviewed	Protein NHR-17	nhr-17 C02B4.2 CELE_C02B4.2	Monocarboxylate protein	nhr-17		nucleus [GO:0005634]; sequence-specific DNA binding [GO:0043565]; sequence-specific DNA binding transcription factor activity [GO:0003700]; steroid hormone receptor activity [GO:0003707]; transcription, DNA-templated [GO:0006351]; zinc ion binding [GO:0008270]
	Pana_OMCL4378	1.12227		WBGene00008781	Q27493	COG0085	K	unreviewed	DNA-directed RNA polymerase (EC 2.7.7.6)	rpoa-2 CELE_F14B4.3 F14B4.3		rpoa-2	K03002;	DNA binding [GO:0003677]; DNA-directed RNA polymerase activity [GO:0003899]; DNA-directed RNA polymerase I complex [GO:0005736]; nucleolus [GO:0005730]; ribonucleoside binding [GO:0032549]; transcription from RNA polymerase I promoter [GO:0006360]
	Pana_OMCL6026	1.1219		WBGene00019231	Q9N5L5	NOG291708		unreviewed	Protein H23L24.4	CELE_H23L24.4 H23L24.4				G-protein coupled receptor activity [GO:0004930]; integral component of membrane [GO:0016021]
	Pana_OMCL10411	1.12068
	Pana_OMCL2155	1.11905		WBGene00002206	D6R8W4			unreviewed	Protein KIN-24	kin-24 CELE_K07F5.4 K07F5.4		kin-24		ATP binding [GO:0005524]; cell differentiation [GO:0030154]; cell migration [GO:0016477]; extrinsic component of cytoplasmic side of plasma membrane [GO:0031234]; innate immune response [GO:0045087]; non-membrane spanning protein tyrosine kinase activity [GO:0004715]; peptidyl-tyrosine autophosphorylation [GO:0038083]; receptor binding [GO:0005102]; regulation of cell proliferation [GO:0042127]; …
	Pana_OMCL1920	1.11717		WBGene00014826	A5Z2W3	NOG278199		unreviewed	Protein R13H4.2, isoform a	CELE_R13H4.2 R13H4.2
	Pana_OMCL7040	1.11658		WBGene00016106	H2KZ11			unreviewed	Protein C25F6.7, isoform a	C25F6.7 CELE_C25F6.7			K18264;
	Pana_OMCL3563	1.11474		PS1159_g631.t1
	Pana_OMCL7714	1.11462		WBGene00001489	H2KZV9			unreviewed	Protein FRM-2, isoform b	frm-2 CELE_T04C9.6 T04C9.6		frm-2		cytoplasm [GO:0005737]; cytoskeleton [GO:0005856]; extrinsic component of membrane [GO:0019898]
	Pana_OMCL4810	1.11315		PS1159_g1870.t1
	Pana_OMCL4833	1.11079		WBGene00012670	Q8MYP4	NOG284772		unreviewed	Protein Y39B6A.8	CELE_Y39B6A.8 Y39B6A.8				serine-type endopeptidase inhibitor activity [GO:0004867]
	Pana_OMCL11309	1.11053
	Pana_OMCL523	1.10791		WBGene00001516	A6ZJ45			unreviewed	Protein GAP-2, isoform j	gap-2 CELE_ZK899.8 ZK899.8		gap-2		cytoplasm [GO:0005737]; intrinsic component of the cytoplasmic side of the plasma membrane [GO:0031235]; negative regulation of Ras protein signal transduction [GO:0046580]; signal transduction [GO:0007165]
	Pana_OMCL7527	1.10749		WBGene00001919	P08898	COG2036	B	reviewed	Histone H3	his-2 T10C6.13; his-6 F45F2.13; his-9 ZK131.3; his-13 ZK131.7; his-17 K06C4.5; his-25 ZK131.2; his-27 K06C4.13; his-32 F17E9.10; his-42 F08G2.3; his-45 B0035.10; his-49 F07B7.5; his-55 F54E12.1; his-59 F55G1.2; his-63 F22B3.2			K11253;	DNA binding [GO:0003677]; nucleosome [GO:0000786]; nucleus [GO:0005634]
	Pana_OMCL756	1.10711		WBGene00013919	Q09641	NOG307610		unreviewed	alpha-1,2-Mannosidase (EC 3.2.1.-)	CELE_ZC506.1 ZC506.1			K10086;	calcium ion binding [GO:0005509]; mannosyl-oligosaccharide 1,2-alpha-mannosidase activity [GO:0004571]; membrane [GO:0016020]
	Pana_OMCL2971	1.10478		WBGene00021764	Q8WTJ9	NOG268776		unreviewed	Protein Y51F10.3, isoform a	CELE_Y51F10.3 Y51F10.3
	Pana_OMCL931	1.10449		WBGene00020141	Q94298	COG3325	G	unreviewed	Protein LMD-5	lmd-5 CELE_T01C4.1 T01C4.1		lmd-5		carbohydrate metabolic process [GO:0005975]; chitinase activity [GO:0004568]; chitin binding [GO:0008061]; chitin catabolic process [GO:0006032]; extracellular region [GO:0005576]
	Pana_OMCL9373	1.10317		PS1159_g4386.t1
	Pana_OMCL4754	1.10183		PS1159_g24750.t1
	Pana_OMCL3298	1.10149		WBGene00012713	O45924	COG1071	C	reviewed	2-oxoisovalerate dehydrogenase subunit alpha, mitochondrial (EC 1.2.4.4) (Branched-chain alpha-keto acid dehydrogenase E1 component alpha chain)	Y39E4A.3			K00166;	3-methyl-2-oxobutanoate dehydrogenase (2-methylpropanoyl-transferring) activity [GO:0003863]; fatty acid biosynthetic process [GO:0006633]; metal ion binding [GO:0046872]; mitochondrial matrix [GO:0005759]
	Pana_OMCL11482	1.10079
	Pana_OMCL7369	1.09842		WBGene00019362	O61847	COG0515	R	unreviewed	Protein CDK-2	cdk-2 CELE_K03E5.3 K03E5.3	Serine/threonine protein kinase	cdk-2		ATP binding [GO:0005524]; germline cell cycle switching, mitotic to meiotic cell cycle [GO:0051729]; posttranscriptional regulation of gene expression [GO:0010608]; protein phosphorylation [GO:0006468]; protein serine/threonine kinase activity [GO:0004674]
	Pana_OMCL7255	1.09834		WBGene00008533	A5Z2V7	NOG316025		unreviewed	Protein F02E9.10, isoform c	CELE_F02E9.10 F02E9.10
	Pana_OMCL2006	1.09709		WBGene00022463	Q9N595	COG5290	K	unreviewed	Protein ELPC-1	elpc-1 CELE_Y110A7A.16 Y110A7A.16		elpc-1	K11373;	cytoplasm [GO:0005737]; embryonic morphogenesis [GO:0048598]; neuronal cell body [GO:0043025]; neuron projection [GO:0043005]; olfactory learning [GO:0008355]; oocyte development [GO:0048599]; RNA-directed RNA polymerase activity [GO:0003968]; spermatogenesis [GO:0007283]; transcription, RNA-templated [GO:0001172]; translation [GO:0006412]; tRNA wobble uridine modification [GO:0002098]; vulval de…
	Pana_OMCL10520	1.09576
	Pana_OMCL7631	1.0934		WBGene00012304	G5EFQ3			unreviewed	Protein CUTL-4	cutl-4 CELE_W06D12.1 W06D12.1		cutl-4
	Pana_OMCL3114	1.09305		WBGene00013857	D3YT51			unreviewed	Protein ORC-5, isoform b	orc-5 CELE_ZC168.3 ZC168.3		orc-5	K02607;
	Pana_OMCL4855	1.09085		WBGene00017886	H2KZU5			unreviewed	Protein F28B3.5, isoform a	CELE_F28B3.5 F28B3.5
	Pana_OMCL4931	1.09069		WBGene00020301	Q22302	COG5109	R	unreviewed	Protein T07D1.2	CELE_T07D1.2 T07D1.2
	Pana_OMCL4325	1.09016		WBGene00015412	O44452	NOG331333		unreviewed	Protein LGC-9	lgc-9 C04C3.2 CELE_C04C3.2		lgc-9	K05312;	extracellular ligand-gated ion channel activity [GO:0005230]; integral component of membrane [GO:0016021]
	Pana_OMCL12578	1.08906		PS1159_g4776.t1
	Pana_OMCL6627	1.08506		WBGene00020561	Q10009	NOG289977		reviewed	Uncharacterized protein T19C3.3	T19C3.3
	Pana_OMCL7133	1.08488		PS1159_g11781.t1
	Pana_OMCL8787	1.08481		WBGene00021039	F0IWT5			unreviewed	Protein W05F2.7	CELE_W05F2.7 W05F2.7
	Pana_OMCL145	1.08374		PS1159_g1045.t1
	Pana_OMCL8458	1.08359		PS1159_g17128.t1
	Pana_OMCL4877	1.08249		WBGene00018625	O44729	COG2319	R	unreviewed	Protein PRP-17	prp-17 CELE_F49D11.1 F49D11.1		prp-17	K12816;
	Pana_OMCL1449	1.08133		WBGene00016508	P91136	COG5117	J	reviewed	Nucleolar complex protein 3 homolog (NOC3 protein homolog) (NOC3-like protein) (Nucleolar complex-associated protein 3-like protein)	C37H5.5			K14834;	nucleolus [GO:0005730]
	Pana_OMCL1814	1.08033		WBGene00000226	E5QCG9			unreviewed	Protein ATL-1, isoform c	atl-1 CELE_T06E4.3 T06E4.3		atl-1		1-phosphatidylinositol-3-kinase activity [GO:0016303]; condensed nuclear chromosome [GO:0000794]; embryo development [GO:0009790]; meiotic chromosome segregation [GO:0045132]; nucleus [GO:0005634]; phosphatidylinositol-3-phosphate biosynthetic process [GO:0036092]
	Pana_OMCL10314	1.07958
	Pana_OMCL13451	1.07909		PS1159_g7803.t1
	Pana_OMCL7862	1.07713		WBGene00010060	Q93787	NOG312962		unreviewed	Protein F54E4.4	CELE_F54E4.4 F54E4.4
	Pana_OMCL9704	1.07474		WBGene00013373	Q9U1X8	NOG86230	S	unreviewed	Protein Y62E10A.2	CELE_Y62E10A.2 Y62E10A.2	Processing of precursor 7, ribonuclease P/MRP subunit (S. cerevisiae)		K14527;	mitochondrial ribonuclease P complex [GO:0030678]; nucleus [GO:0005634]; poly(A) RNA binding [GO:0044822]; ribonuclease P activity [GO:0004526]; RNA phosphodiester bond hydrolysis, endonucleolytic [GO:0090502]; tRNA processing [GO:0008033]
	Pana_OMCL5989	1.07455		WBGene00004416	P49405	COG0256	J	reviewed	60S ribosomal protein L5	rpl-5 F54C9.5		rpl-5	K02932;	5S rRNA binding [GO:0008097]; ribosome [GO:0005840]; structural constituent of ribosome [GO:0003735]; translation [GO:0006412]
	Pana_OMCL7110	1.07334		WBGene00000887	P52018	COG0652	O	reviewed	Peptidyl-prolyl cis-trans isomerase 11 (PPIase 11) (EC 5.2.1.8) (Cyclophilin-11) (Rotamase 11)	cyn-11 cyp-11 T01B7.4	Peptidyl-prolyl cis-trans isomerase (rotamase) - cyclophilin family	cyn-11	K09567;	peptidyl-prolyl cis-trans isomerase activity [GO:0003755]; protein folding [GO:0006457]; protein peptidyl-prolyl isomerization [GO:0000413]
	Pana_OMCL1808	1.07303		WBGene00006753	G5ECQ1			unreviewed	Protein UNC-14 (UNC-14)	unc-14 CELE_K10D3.2 K10D3.2		unc-14		neuron projection [GO:0043005]; protein kinase binding [GO:0019901]; regulation of protein localization [GO:0032880]; scaffold protein binding [GO:0097110]; synaptic vesicle localization [GO:0097479]
	Pana_OMCL5842	1.07127		PS1159_g21980.t1
	Pana_OMCL3024	1.07119		PS1159_g24242.t1
	Pana_OMCL2422	1.06939		PS1159_g14463.t1
	Pana_OMCL3704	1.06877		WBGene00044321	O61818	NOG241777	S	unreviewed	Protein MRPS-30	mrps-30 B0511.8 CELE_B0511.8		mrps-30	K17409;	mitochondrion [GO:0005739]; ribosome [GO:0005840]; structural constituent of ribosome [GO:0003735]; translation [GO:0006412]
	Pana_OMCL1865	1.06827		WBGene00013679	E8MDW3			unreviewed	Protein Y105E8A.21, isoform b	CELE_Y105E8A.21 Y105E8A.21
	Pana_OMCL67	1.06671		PS1159_g19185.t1
	Pana_OMCL7567	1.06595		PS1159_g17823.t1
	Pana_OMCL212	1.06506		WBGene00000875	Q9XUS9	NOG305341		unreviewed	Protein CYK-4	cyk-4 CELE_K08E3.6 K08E3.6		cyk-4	K16733;	actomyosin contractile ring assembly [GO:0000915]; centralspindlin complex [GO:0097149]; GTPase activator activity [GO:0005096]; intracellular signal transduction [GO:0035556]; metal ion binding [GO:0046872]; microtubule binding [GO:0008017]; mitotic cytokinesis [GO:0000281]; mitotic spindle assembly [GO:0090307]; mitotic spindle midzone assembly [GO:0051256]; polar body extrusion after meiotic d…
	Pana_OMCL1247	1.06287		WBGene00013877	E5QCH1			unreviewed	Protein ZC376.6, isoform b	CELE_ZC376.6 ZC376.6				integrator complex [GO:0032039]
	Pana_OMCL10094	1.06273
	Pana_OMCL2374	1.06257		WBGene00002850	Q18038	COG0539	J	unreviewed	Protein LET-716	let-716 C16A3.3 CELE_C16A3.3		let-716	K14792;	nucleic acid binding [GO:0003676]; nucleus [GO:0005634]; RNA processing [GO:0006396]
	Pana_OMCL7037	1.06215		WBGene00009735	O62251	COG0293	J	reviewed	rRNA methyltransferase 2, mitochondrial (EC 2.1.1.-) (rRNA (uridine-2'-O)-methyltransferase)	F45G2.9			K02427;	methyltransferase activity [GO:0008168]; mitochondrion [GO:0005739]; RNA methylation [GO:0001510]; rRNA processing [GO:0006364]
	Pana_OMCL4484	1.06187		WBGene00003909	G5EDE1			unreviewed	Protein PAG-3 (Zinc finger protein PAG-3)	pag-3 CELE_F45B8.4 F45B8.4		pag-3		metal ion binding [GO:0046872]; negative regulation of apoptotic process [GO:0043066]; negative regulation of insulin secretion [GO:0046676]; negative regulation of neurotransmitter secretion [GO:0046929]; negative regulation of transcription from RNA polymerase II promoter [GO:0000122]; neuroblast fate specification [GO:0014018]; nucleic acid binding [GO:0003676]; nucleus [GO:0005634]; regulatio…
	Pana_OMCL1634	1.06106		WBGene00007413	O17580	COG5604	S	reviewed	Nucleolar complex protein 2 homolog (Protein NOC2 homolog) (Proximal proliferation in germline protein 2)	pro-2 C07E3.2		pro-2	K14833;	cell differentiation [GO:0030154]; gonadal mesoderm development [GO:0007506]; nucleus [GO:0005634]
	Pana_OMCL2696	1.05819		WBGene00002252	G5ECX0			reviewed	Latrophilin-like protein LAT-2	lat-2 B0286.2		lat-2	K04593;	carbohydrate binding [GO:0030246]; endopeptidase activity [GO:0004175]; G-protein coupled receptor activity [GO:0004930]; integral component of membrane [GO:0016021]; plasma membrane [GO:0005886]; self proteolysis [GO:0097264]
	Pana_OMCL2796	1.05628		WBGene00021323	Q9N470	NOG277683		unreviewed	Protein Y34B4A.7	CELE_Y34B4A.7 Y34B4A.7				catalytic activity [GO:0003824]
	Pana_OMCL8032	1.05453		WBGene00022538	O76699	NOG300236		unreviewed	Protein ZC190.4	CELE_ZC190.4 ZC190.4
	Pana_OMCL2055	1.05325		WBGene00000994	B7WN63	NOG276796		unreviewed	Protein DIC-1, isoform b	dic-1 CELE_F08B4.1 F08B4.1		dic-1
	Pana_OMCL7119	1.05289		WBGene00022664	Q9N4P3	NOG316076		unreviewed	Protein ZK121.2	CELE_ZK121.2 ZK121.2				nucleic acid binding [GO:0003676]
	Pana_OMCL2558	1.05256		WBGene00022501	Q23083	NOG287949		unreviewed	Protein ZC8.6	CELE_ZC8.6 ZC8.6			K13711;	phosphotransferase activity, alcohol group as acceptor [GO:0016773]
	Pana_OMCL3377	1.05213		WBGene00219274	H2L0K8			unreviewed	Protein T25G12.13	CELE_T25G12.13 T25G12.13				oxidoreductase activity [GO:0016491]
	Pana_OMCL7337	1.05193		PS1159_g11296.t1
	Pana_OMCL6869	1.0518		WBGene00018391	O02092	COG5250	K	unreviewed	Protein RPB-4	rpb-4 CELE_F43E2.2 F43E2.2		rpb-4	K03012;	cytoplasmic mRNA processing body [GO:0000932]; DNA-directed RNA polymerase activity [GO:0003899]; DNA-directed RNA polymerase II, core complex [GO:0005665]; mRNA export from nucleus in response to heat stress [GO:0031990]; nuclear-transcribed mRNA catabolic process, deadenylation-dependent decay [GO:0000288]; nucleotide binding [GO:0000166]; positive regulation of translational initiation [GO:004…
	Pana_OMCL4232	1.05047		WBGene00019779	Q9GYM9	NOG257377	S	unreviewed	Protein M60.2	CELE_M60.2 M60.2				defense response to Gram-negative bacterium [GO:0050829]; hydrolase activity, acting on ester bonds [GO:0016788]; innate immune response [GO:0045087]
	Pana_OMCL7214	1.04982		WBGene00012345	P91915	NOG248102		unreviewed	Protein W08E3.4	CELE_W08E3.4 W08E3.4				endoplasmic reticulum membrane [GO:0005789]
	Pana_OMCL4171	1.04867		WBGene00001153	Q09603	COG4281	I	unreviewed	Protein ECH-4	ech-4 CELE_R06F6.9 R06F6.9		ech-4	K13239;	catalytic activity [GO:0003824]; fatty acid beta-oxidation [GO:0006635]; fatty-acyl-CoA binding [GO:0000062]; lipid storage [GO:0019915]
	Pana_OMCL8112	1.04738		PS1159_g5453.t1
	Pana_OMCL1301	1.04606		PS1159_g23409.t1
	Pana_OMCL3817	1.04539		WBGene00013261	Q9NA80	NOG281916		reviewed	Stress-activated map kinase-interacting protein 1 homolog	sinh-1 Y57A10A.20		sinh-1
	Pana_OMCL9390	1.04469		PS1159_g19268.t1
	Pana_OMCL12340	1.04346		PS1159_g13691.t1
	Pana_OMCL3352	1.04291		WBGene00004180	G3MTW9			unreviewed	Protein PRI-1, isoform b	pri-1 CELE_F58A4.4 F58A4.4		pri-1	K02684;	DNA primase activity [GO:0003896]
	Pana_OMCL3651	1.0414		WBGene00007984	Q93348	NOG310996		reviewed	Putative iroquois-class homeodomain protein irx-1	irx-1 C36F7.1		irx-1		nucleus [GO:0005634]; regulation of transcription, DNA-templated [GO:0006355]; sequence-specific DNA binding [GO:0043565]
	Pana_OMCL12484	1.04016		PS1159_g13234.t1
	Pana_OMCL11139	1.03786
	Pana_OMCL12594	1.03716		PS1159_g20065.t1
	Pana_OMCL7304	1.0362		WBGene00011532	Q9U380	NOG277253		unreviewed	Protein CHAF-1	chaf-1 CELE_T06D10.2 T06D10.2		chaf-1	K10750;	CAF-1 complex [GO:0033186]; nucleosome assembly [GO:0006334]; nucleus [GO:0005634]
	Pana_OMCL8866	1.03554		PS1159_g19754.t1
	Pana_OMCL6962	1.03533		WBGene00020719	O17003	NOG290982		unreviewed	Protein T23B12.4	CELE_T23B12.4 T23B12.4		natc-1		cytoplasm [GO:0005737]; dauer larval development [GO:0040024]; determination of adult lifespan [GO:0008340]; NatC complex [GO:0031417]; response to heat [GO:0009408]; response to paraquat [GO:1901562]; stress response to cadmium ion [GO:1990170]; stress response to copper ion [GO:1990169]; stress response to zinc ion [GO:1990359]
	Pana_OMCL8879	1.03438		PS1159_g4828.t1
	Pana_OMCL4471	1.03378		WBGene00022663	Q2AAC3	COG0695	O	unreviewed	Protein GLRX-21, isoform b	glrx-21 CELE_ZK121.1 ZK121.1		glrx-21	K03676;	cell redox homeostasis [GO:0045454]; electron carrier activity [GO:0009055]; protein disulfide oxidoreductase activity [GO:0015035]
	Pana_OMCL6477	1.03317		PS1159_g21160.t1
	Pana_OMCL5734	1.0326		WBGene00009051	Q19724	NOG81252	S	reviewed	Probable NADH dehydrogenase [ubiquinone] iron-sulfur protein 6, mitochondrial (Complex I-13kD-A) (CI-13kD-A) (NADH-ubiquinone oxidoreductase 13 kDa-A subunit)	nduf-6 F22D6.4		nduf-6	K03939;	mitochondrial electron transport, NADH to ubiquinone [GO:0006120]; mitochondrial inner membrane [GO:0005743]; mitochondrion [GO:0005739]; respiratory chain [GO:0070469]; response to drug [GO:0042493]
	Pana_OMCL4286	1.03094		WBGene00004773	G5EFF4			unreviewed	Protein SEM-4 (SEM-4 long form)	sem-4 CELE_F15C11.1 F15C11.1		sem-4		mesodermal cell differentiation [GO:0048333]; metal ion binding [GO:0046872]; muscle cell differentiation [GO:0042692]; negative regulation of transcription from RNA polymerase II promoter [GO:0000122]; neuroblast differentiation [GO:0014016]; nucleus [GO:0005634]; RNA polymerase II regulatory region sequence-specific DNA binding [GO:0000977]; transdifferentiation [GO:0060290]
	Pana_OMCL128	1.03035		WBGene00017681	O01537	COG0477	G	unreviewed	Protein SLC-17.5	slc-17.5 CELE_F21F8.11 F21F8.11		slc-17.5		integral component of membrane [GO:0016021]; transmembrane transport [GO:0055085]
	Pana_OMCL6706	1.02739		WBGene00007927	Q18421	COG0576	O	reviewed	GrpE protein homolog, mitochondrial	C34C12.8			K03687;	adenyl-nucleotide exchange factor activity [GO:0000774]; mitochondrial matrix [GO:0005759]; mitochondrion [GO:0005739]; protein folding [GO:0006457]
	Pana_OMCL10934	1.02737
	Pana_OMCL3886	1.02698		WBGene00020184	P91430	COG0476	H	reviewed	Ubiquitin-like modifier-activating enzyme 5 (Ubiquitin-activating enzyme 5)	uba-5 T03F1.1		uba-5	K12164;	ATP binding [GO:0005524]; cytosol [GO:0005829]; determination of adult lifespan [GO:0008340]; metal ion binding [GO:0046872]; protein ufmylation [GO:0071569]; reproduction [GO:0000003]; stress response to metal ion [GO:0097501]; ubiquitin conjugating enzyme binding [GO:0031624]; UFM1 activating enzyme activity [GO:0071566]
	Pana_OMCL5679	1.02578		PS1159_g5143.t1
	Pana_OMCL11403	1.02563
	Pana_OMCL6917	1.0238		WBGene00007262	Q6LA91	NOG292459		unreviewed	Protein JUD-4	jud-4 C02D4.1 CELE_C02D4.1		jud-4
	Pana_OMCL964	1.02248		WBGene00003681	Q9U2R6	NOG253308	S	reviewed	Nuclear hormone receptor family member nhr-91	nhr-91 Y15E3A.1		nhr-91	K09185;	nucleus [GO:0005634]; sequence-specific DNA binding [GO:0043565]; sequence-specific DNA binding transcription factor activity [GO:0003700]; steroid hormone receptor activity [GO:0003707]; transcription, DNA-templated [GO:0006351]; zinc ion binding [GO:0008270]
	Pana_OMCL11190	1.0213
	Pana_OMCL1724	1.02095		PS1159_g13814.t1
	Pana_OMCL2206	1.01989		WBGene00003847	Q93560	COG5048	R	reviewed	B lymphocyte-induced maturation protein 1 homolog	blmp-1 F25D7.3	FOG	blmp-1		cellular developmental process [GO:0048869]; cytoplasm [GO:0005737]; dauer entry [GO:0043053]; determination of adult lifespan [GO:0008340]; hermaphrodite genitalia development [GO:0040035]; metal ion binding [GO:0046872]; negative regulation of distal tip cell migration [GO:1903355]; negative regulation of transcription from RNA polymerase II promoter [GO:0000122]; nucleic acid binding [GO:00036…
	Pana_OMCL5613	1.01937		WBGene00018008	O44782	COG5066	U	unreviewed	Major sperm protein	vpr-1 CELE_F33D11.11 F33D11.11		vpr-1	K10707;	cytoskeleton [GO:0005856]; endoplasmic reticulum membrane [GO:0005789]; ephrin receptor binding [GO:0046875]; protein domain specific binding [GO:0019904]
	Pana_OMCL10062	1.01931
	Pana_OMCL4163	1.01858		WBGene00011897	Q22647	COG5190	K	reviewed	Mitochondrial import inner membrane translocase subunit TIM50 (Small C-terminal domain Phosphatase protein 4)	scpl-4 tim-50 T21C9.12		scpl-4	K17496;	integral component of membrane [GO:0016021]; mitochondrial inner membrane presequence translocase complex [GO:0005744]; protein transport [GO:0015031]
	Pana_OMCL3003	1.01785		WBGene00015800	Q18025	NOG319116		unreviewed	Protein C15H9.4	C15H9.4 CELE_C15H9.4
	Pana_OMCL1531	1.01758		PS1159_g773.t1
	Pana_OMCL2636	1.01743		PS1159_g18664.t1
	Pana_OMCL3508	1.01635		WBGene00006489	Q23644	NOG279669		unreviewed	Protein ZHIT-3	zhit-3 CELE_ZK856.9 ZK856.9		zhit-3		nucleus [GO:0005634]
	Pana_OMCL1165	1.01584
	Pana_OMCL1820	1.01273		WBGene00012782	Q9XXE9	NOG303409		unreviewed	Protein Y43C5A.2	CELE_Y43C5A.2 Y43C5A.2
	Pana_OMCL455	1.01243		WBGene00003559	P34611	COG3391	S	reviewed	B-box type zinc finger protein ncl-1	ncl-1 ZK112.2		ncl-1	K11997;	cytoplasm [GO:0005737]; negative regulation of ribosome biogenesis [GO:0090071]; zinc ion binding [GO:0008270]
	Pana_OMCL409	1.01177		WBGene00010498	Q21117	COG0666	R	unreviewed	Protein K02B12.5	CELE_K02B12.5 K02B12.5
	Pana_OMCL2550	1.00929		WBGene00021842	Q9N3D1	NOG235630	S	unreviewed	Protein Y54E10BR.3	CELE_Y54E10BR.3 Y54E10BR.3			K11982;	zinc ion binding [GO:0008270]
	Pana_OMCL4623	1.00845		PS1159_g18871.t1
	Pana_OMCL2501	1.008		WBGene00012251	Q9XUL6	NOG288621		unreviewed	Protein CLEC-49	clec-49 CELE_W04E12.6 W04E12.6		clec-49		extracellular region [GO:0005576]; monosaccharide binding [GO:0048029]
	Pana_OMCL10430	1.00733
	Pana_OMCL3049	1.00516		WBGene00007991	O62096	NOG280015		unreviewed	Protein C37A5.7	C37A5.7 CELE_C37A5.7
	Pana_OMCL6816	1.00395		WBGene00016636	O44145	NOG268747		unreviewed	Protein PERM-2	perm-2 C44B12.1 CELE_C44B12.1		perm-2
	Pana_OMCL1584	1.00379		WBGene00011471	Q22229	NOG267164		unreviewed	Protein T05C12.8	CELE_T05C12.8 T05C12.8
	Pana_OMCL3447	1.00356		WBGene00019998	Q10043	NOG68849		reviewed	Uncharacterized protein R10H1.1	R10H1.1
	Pana_OMCL1302	1.00321		WBGene00009924	D3YT77			unreviewed	Protein CFP-1, isoform c	cfp-1 CELE_F52B11.1 F52B11.1		cfp-1
	Pana_OMCL3488	1.0026		WBGene00014115	G5EFL0			reviewed	Poly(A) RNA polymerase gld-4 (EC 2.7.7.19) (Defective in germ line development protein 4) (Germline development defective-4)	gld-4 ZK858.1		gld-4	K03514;	ATP binding [GO:0005524]; cytoplasm [GO:0005737]; meiotic cell cycle [GO:0051321]; metal ion binding [GO:0046872]; mRNA polyadenylation [GO:0006378]; multicellular organismal development [GO:0007275]; perinuclear region of cytoplasm [GO:0048471]; P granule [GO:0043186]; polynucleotide adenylyltransferase activity [GO:0004652]; polysome [GO:0005844]
	Pana_OMCL4578	1.00231		PS1159_g24042.t1
	Pana_OMCL11333	1.00108
	Pana_OMCL4820	1.00044		WBGene00011994	Q22747	NOG237953	S	unreviewed	Protein SAMP-1	samp-1 CELE_T24F1.2 T24F1.2		samp-1		embryo development ending in birth or egg hatching [GO:0009792]; nuclear envelope [GO:0005635]; nuclear migration along microtubule [GO:0030473]

## Sheet: Parth vs Sex Results
dN/dS > 1 between Parthogenic and sexual reproducers and greater in Parthogeneic	dN/dS between Pano and outgroup	residual from lm from Cel	Genename	Uniprot	EGGNOG	Functional Category	Uniprot Status	Protein names	Gene names	EGGNOG description	Gene names (primary )	KO ID	Gene ontology (GO)
Pana_OMCL10831	2.52133	0.66613	PS1159_g11369.t1
Pana_OMCL1101	1.14224	0.896153	PS1159_g11457.t1
Pana_OMCL11716	1.28592	0.470991	PS1159_g3668.t1
Pana_OMCL185	1.42762	0.644897	WBGene00012199	Q9XVH3	NOG254544	S	unreviewed	W02B8.3	mltn-3 CELE_W02B8.3 W02B8.3		mltn-3
dN/dS > 1 between Parthogenic and sexual reproducers and greater in Sexual reproducers	dN/dS between Pano and outgroup	residual from lm from Cel	Genename	Uniprot	EGGNOG	Functional Category	Uniprot Status	Protein names	Gene names	EGGNOG description	Gene names (primary )	KO ID	Gene ontology (GO)
Pana_OMCL1241	2.08081	-2.22788	PS1159_g16637.t1
Pana_OMCL1473	1.0423	-1.8158	PS1159_g1844.t1
Pana_OMCL1546	1.61768	-0.271968	WBGene00012767	D3YT99			unreviewed	Y41E3.9b	fcd-2 CELE_Y41E3.9 Y41E3.9		fcd-2		nucleotide-excision repair [GO:0006289]; nucleus [GO:0005634]; regulation of DNA-dependent DNA replication [GO:0090329]
Pana_OMCL8759	1.83529	-0.787935	PS1159_g9308.t1
dN/dS > 1 between Parthogenic and sexual reproducers and no bias in either	dN/dS between Pano and outgroup	residual from lm from Cel	Genename	Uniprot	EGGNOG	Functional Category	Uniprot Status	Protein names	Gene names	EGGNOG description	Gene names (primary )	KO ID	Gene ontology (GO)
Pana_OMCL1081	1.00807	0.0920215	WBGene00015753	P34330	NOG301354		reviewed	Uncharacterized protein C14B9.3	C14B9.3
Pana_OMCL1177	1.08689	-0.089403	WBGene00000070	G5EE33			unreviewed	C44F1.5	acy-3 C44F1.5 CELE_C44F1.5		acy-3		adenylate cyclase-activating G-protein coupled receptor signaling pathway [GO:0007189]; calcium- and calmodulin-responsive adenylate cyclase activity [GO:0008294]; cAMP biosynthetic process [GO:0006171]; cAMP-mediated signaling [GO:0019933]; negative regulation of protein kinase C signaling [GO:0090038]; plasma membrane [GO:0005886]; regulation of establishment of cell polarity [GO:2000114]
Pana_OMCL1770	8.51464	0.146507	WBGene00021344	Q9BKQ3	COG0417	L	unreviewed	DNA polymerase (EC 2.7.7.7)	CELE_Y37B11A.2 Y37B11A.2	DNA polymerase elongation subunit (family B)		K02350;	DNA binding [GO:0003677]; DNA-dependent DNA replication [GO:0006261]; DNA-directed DNA polymerase activity [GO:0003887]; error-prone translesion synthesis [GO:0042276]; nucleotide binding [GO:0000166]; nucleus [GO:0005634]; zeta DNA polymerase complex [GO:0016035]
Pana_OMCL374	1.07458	-0.204535	WBGene00018681	U4PB89			unreviewed	F52C12.4c	denn-4 CELE_F52C12.4 F52C12.4		denn-4
Pana_OMCL420	1.69755	-0.00687922	WBGene00010061	G5EEW5			unreviewed	F54E12.2	CELE_F54E12.2 F54E12.2			K15173;	ATP binding [GO:0005524]; DNA binding [GO:0003677]
Pana_OMCL4275	1.19719	-0.121849	WBGene00010418	G5EBT9			unreviewed	H27A22.1b	CELE_H27A22.1 H27A22.1			K00683;	glutaminyl-peptide cyclotransferase activity [GO:0016603]; peptidyl-pyroglutamic acid biosynthetic process, using glutaminyl-peptide cyclotransferase [GO:0017186]; zinc ion binding [GO:0008270]
Pana_OMCL5550	3.16249	-0.141101	WBGene00013585	Q9U1R5	COG2124	Q	unreviewed	Y80D3A.5	cyp-42a1 cyp-42A1 CELE_Y80D3A.5 Y80D3A.5		cyp-42a1		heme binding [GO:0020037]; iron ion binding [GO:0005506]; monooxygenase activity [GO:0004497]; oxidoreductase activity, acting on paired donors, with incorporation or reduction of molecular oxygen [GO:0016705]
Pana_OMCL6409	1.33924	-0.0105488	WBGene00010879	Q21525	NOG256013	S	unreviewed	M05D6.6	CELE_M05D6.6 M05D6.6
Pana_OMCL8063	1.73671	0.149826	PS1159_g7358.t1
Pana_OMCL810	1.00281	-0.0472463	WBGene00002979	H2KZ42			unreviewed	C46H11.4b	lfe-2 C46H11.4 CELE_C46H11.4		lfe-2		inositol-1,4,5-trisphosphate 3-kinase activity [GO:0008440]
Pana_OMCL8160	1.1336	-0.0466999	PS1159_g7775.t1
Pana_OMCL8457	1.76302	0.122124	PS1159_g8083.t1
Pana_OMCL8710	1.36081	-0.153154	PS1159_g23440.t1
Pana_OMCL9399	1.61267	-0.0753282	PS1159_g16869.t2
Pana_OMCL9738	1.7695	-0.0140735	PS1159_g8549.t1
Pana_OMCL9773	1.04877	-0.0607989	PS1159_g21665.t1
Everything else with dN/dS > 1 between Parthenogic and Sexual reproducers	dN/dS between Pano and outgroup	residual from lm from Cel	Genename	Uniprot	EGGNOG	Functional Category	Uniprot Status	Protein names	Gene names	EGGNOG description	Gene names (primary )	KO ID	Gene ontology (GO)
Pana_OMCL8458	5.43665		PS1159_g17128.t1
Pana_OMCL1035	3.35746		WBGene00022624	Q23349	NOG330190		unreviewed	ZC487.2	CELE_ZC487.2 ZC487.2
Pana_OMCL3498	3.30846		PS1159_g6770.t1
Pana_OMCL1970	3.06526		PS1159_g22945.t1
Pana_OMCL8011	2.52931		PS1159_g21191.t1
Pana_OMCL174	2.46105		WBGene00004048	O45657	NOG12793	S	reviewed	Plexin-2	plx-2 K04B12.1	Calcium ion binding protein	plx-2		cell differentiation [GO:0030154]; cell leading edge [GO:0031252]; cell surface [GO:0009986]; embryo development ending in birth or egg hatching [GO:0009792]; integral component of membrane [GO:0016021]; intracellular [GO:0005622]; nematode larval development [GO:0002119]; nematode male tail tip morphogenesis [GO:0045138]; plasma membrane [GO:0005886]; semaphorin-plexin signaling pathway [GO:0071…
Pana_OMCL12613	2.2106		PS1159_g21091.t1
Pana_OMCL5010	2.08937		PS1159_g10698.t1
Pana_OMCL2378	2.00902		WBGene00018793	Q9TZ90	NOG331446		unreviewed	F54C4.1	mrpl-40 CELE_F54C4.1 F54C4.1		mrpl-40	K17421;
Pana_OMCL4187	1.97756		WBGene00020172	Q9N5E3	NOG275387		unreviewed	T02H6.2	thoc-1 CELE_T02H6.2 T02H6.2		thoc-1	K12878;	THO complex [GO:0000347]
Pana_OMCL3253	1.90272		PS1159_g17897.t1
Pana_OMCL903	1.85944		WBGene00012802	G5EEU2			unreviewed	Y43F4B.3	set-25 CELE_Y43F4B.3 Y43F4B.3		set-25		methyltransferase activity [GO:0008168]; nuclear heterochromatin [GO:0005720]
Pana_OMCL453	1.85239		PS1159_g12985.t2
Pana_OMCL6489	1.83875		PS1159_g1585.t1
Pana_OMCL6551	1.80472		PS1159_g9483.t1
Pana_OMCL4836	1.79927		WBGene00008074	Q9XUG9	NOG303778		unreviewed	C43F9.6	nkb-2 C43F9.6 CELE_C43F9.6		nkb-2		potassium ion transport [GO:0006813]; sodium:potassium-exchanging ATPase complex [GO:0005890]; sodium ion transport [GO:0006814]
Pana_OMCL9723	1.79257		PS1159_g22076.t1
Pana_OMCL1409	1.78746		PS1159_g18280.t1
Pana_OMCL225	1.7189		PS1159_g20389.t1
Pana_OMCL10385	1.6531		PS1159_g12621.t1
Pana_OMCL2582	1.6494		PS1159_g6603.t1
Pana_OMCL4903	1.58898		PS1159_g19028.t1
Pana_OMCL1670	1.53301		WBGene00020381	O02157	NOG238400	S	unreviewed	T09B4.7	CELE_T09B4.7 T09B4.7				ATP binding [GO:0005524]; cytoplasm [GO:0005737]; nucleus [GO:0005634]; peptidyl-serine phosphorylation [GO:0018105]; protein serine/threonine kinase activity [GO:0004674]; regulation of cell shape [GO:0008360]
Pana_OMCL10805	1.53117		PS1159_g15901.t1
Pana_OMCL439	1.50993		WBGene00013083	Q9XXQ4	COG0477	G	unreviewed	Y51A2D.18	CELE_Y51A2D.18 Y51A2D.18				integral component of membrane [GO:0016021]; transmembrane transporter activity [GO:0022857]
Pana_OMCL10002	1.50581		PS1159_g16569.t1
Pana_OMCL7191	1.47749		WBGene00000301	H2L2G6			unreviewed	Caveolin	cav-1 CELE_T13F2.8 T13F2.8		cav-1	K06278;	caveola [GO:0005901]; cell cortex [GO:0005938]; cortical granule [GO:0060473]; cytoplasmic side of plasma membrane [GO:0009898]; Golgi membrane [GO:0000139]; integral component of plasma membrane [GO:0005887]; meiotic nuclear division [GO:0007126]; perinuclear region of cytoplasm [GO:0048471]; Ras protein signal transduction [GO:0007265]; regulation of oviposition [GO:0046662]; transport vesicle …
Pana_OMCL8124	1.45451		PS1159_g16503.t1
Pana_OMCL27	1.45205		WBGene00019136	Q9N5Q7	NOG283231		unreviewed	F59H6.5	CELE_F59H6.5 F59H6.5				DNA helicase activity [GO:0003678]; DNA repair [GO:0006281]; telomere maintenance [GO:0000723]
Pana_OMCL1090	1.38976		PS1159_g17616.t1
Pana_OMCL566	1.37286		WBGene00008022	A7LPG1	NOG296808		unreviewed	C39B10.2b	lgc-41 C39B10.2 CELE_C39B10.2		lgc-41	K05397;	cell junction [GO:0030054]; extracellular ligand-gated ion channel activity [GO:0005230]; integral component of membrane [GO:0016021]; plasma membrane [GO:0005886]; synapse [GO:0045202]
Pana_OMCL541	1.36458		WBGene00000417	D3YT61			unreviewed	C48D1.2b	ced-3 C48D1.2 CELE_C48D1.2		ced-3	K04489;	apoptotic process [GO:0006915]; cysteine-type endopeptidase activity [GO:0004197]; cytoplasm [GO:0005737]; embryo development ending in birth or egg hatching [GO:0009792]; endopeptidase activity [GO:0004175]; execution phase of apoptosis [GO:0097194]; membrane [GO:0016020]; perinuclear region of cytoplasm [GO:0048471]; programmed cell death [GO:0012501]; protein autoprocessing [GO:0016540]; prote…
Pana_OMCL45	1.35421		WBGene00003072	O01768	NOG235850	L	unreviewed	T21E3.3	lrp-2 CELE_T21E3.3 T21E3.3		lrp-2	K04550;	integral component of membrane [GO:0016021]; regulation of cell migration [GO:0030334]
Pana_OMCL1738	1.3429		PS1159_g21290.t1
Pana_OMCL9273	1.33843		PS1159_g7013.t1
Pana_OMCL5037	1.33107		WBGene00016438	Q18478	NOG84293		unreviewed	C35B8.3a	C35B8.3 CELE_C35B8.3
Pana_OMCL467	1.31925		PS1159_g20870.t1
Pana_OMCL9192	1.3149		PS1159_g24461.t1
Pana_OMCL145	1.31223		PS1159_g1045.t1
Pana_OMCL8598	1.30074		PS1159_g2276.t1
Pana_OMCL1323	1.28031		PS1159_g13957.t1
Pana_OMCL119	1.27554		WBGene00019862	Q21691	NOG310650		reviewed	Nuclear RNAi defective-3 protein	nrde-3 R04A9.2		nrde-3		cytoplasm [GO:0005737]; nucleus [GO:0005634]; olfactory learning [GO:0008355]; regulation of RNA interference [GO:1900368]; RNAi effector complex [GO:0031332]; RNA import into nucleus [GO:0006404]; RNA interference [GO:0016246]; siRNA binding [GO:0035197]
Pana_OMCL9672	1.26571		PS1159_g24264.t1
Pana_OMCL7935	1.23714		PS1159_g18719.t1
Pana_OMCL7321	1.19518		PS1159_g2311.t1
Pana_OMCL1245	1.19145		WBGene00003570	G5EC02			unreviewed	Y32F6B.2	ncx-5 CELE_Y32F6B.2 Y32F6B.2		ncx-5	K13750;	calcium, potassium:sodium antiporter activity [GO:0008273]; integral component of membrane [GO:0016021]
Pana_OMCL11428	1.18777		PS1159_g13226.t1
Pana_OMCL8064	1.16852		PS1159_g13247.t1
Pana_OMCL6762	1.16681		PS1159_g24297.t1
Pana_OMCL733	1.16657		PS1159_g12892.t1
Pana_OMCL9380	1.15949		PS1159_g9814.t1
Pana_OMCL11344	1.14489		PS1159_g20694.t1
Pana_OMCL12593	1.14349		PS1159_g23246.t1
Pana_OMCL6914	1.14336		WBGene00020705	Q8MNX1	NOG265749		unreviewed	T22H9.1	CELE_T22H9.1 T22H9.1				90S preribosome [GO:0030686]; maturation of SSU-rRNA from tricistronic rRNA transcript (SSU-rRNA, 5.8S rRNA, LSU-rRNA) [GO:0000462]; nucleolus [GO:0005730]
Pana_OMCL9763	1.12797		PS1159_g23168.t1
Pana_OMCL11420	1.12073		PS1159_g22944.t1
Pana_OMCL161	1.11916		WBGene00018826	Q9TXJ9	NOG245930	R	unreviewed	F54E2.6	srt-34 CELE_F54E2.6 F54E2.6		srt-34
Pana_OMCL8775	1.11834		PS1159_g12169.t1
Pana_OMCL528	1.11794		WBGene00018872	H2L079			unreviewed	F55C12.5a	CELE_F55C12.5 F55C12.5				integral component of membrane [GO:0016021]
Pana_OMCL9970	1.11345		PS1159_g2820.t1
Pana_OMCL10485	1.11091		PS1159_g23053.t1
Pana_OMCL827	1.10898		WBGene00002134	O01634	NOG235913	S	reviewed	Innexin-12 (Protein opu-12)	inx-12 opu-12 ZK770.3		inx-12		gap junction [GO:0005921]; gap junction channel activity [GO:0005243]; gap junction hemi-channel activity [GO:0055077]; integral component of membrane [GO:0016021]; ion transport [GO:0006811]; plasma membrane [GO:0005886]; transmembrane transport [GO:0055085]
Pana_OMCL977	1.10875		WBGene00002038	G5ECZ0			unreviewed	Myosin IA (T02C12.1)	hum-5 mceIA CELE_T02C12.1 T02C12.1		hum-5	K10356;	ATP binding [GO:0005524]; motor activity [GO:0003774]; myosin complex [GO:0016459]
Pana_OMCL2675	1.10667		WBGene00007696	Q9U3P5	NOG292300		unreviewed	Translocating chain-associated membrane protein	tram-1 C24F3.1 CELE_C24F3.1		tram-1	K14010;	integral component of membrane [GO:0016021]; protein transport [GO:0015031]; rough endoplasmic reticulum [GO:0005791]
Pana_OMCL11419	1.10502		PS1159_g2653.t1
Pana_OMCL5738	1.0988		PS1159_g21086.t1
Pana_OMCL324	1.07192		WBGene00001086	P48996	COG1196	D	reviewed	Chromosome condensation protein dpy-27 (Protein dumpy-27)	dpy-27 R13G10.1	Chromosome segregation ATPases	dpy-27	K06675;	ATP binding [GO:0005524]; chromosome condensation [GO:0030261]; dosage compensation by hypoactivation of X chromosome [GO:0042464]; dosage compensation complex [GO:0046536]; nuclear chromosome [GO:0000228]; nucleus [GO:0005634]; sequence-specific DNA binding [GO:0043565]; X chromosome [GO:0000805]
Pana_OMCL6764	1.06832		WBGene00003846	Q9N5X6	COG5048	R	unreviewed	C34H3.2	odd-2 C34H3.2 CELE_C34H3.2	FOG	odd-2	K09215;	metal ion binding [GO:0046872]; nucleic acid binding [GO:0003676]
Pana_OMCL10177	1.06797		PS1159_g19649.t1
Pana_OMCL10555	1.06757		PS1159_g20300.t1
Pana_OMCL495	1.06456		WBGene00010184	O45592	NOG253000	S	unreviewed	Major sperm protein	CELE_F57A10.2 F57A10.2				cytoskeleton [GO:0005856]
Pana_OMCL6696	1.04568		WBGene00006612	G5EG80			unreviewed	F45G2.6 (TRF-1)	trf-1 CELE_F45G2.6 F45G2.6		trf-1	K09848;	defense response to Gram-negative bacterium [GO:0050829]; innate immune response [GO:0045087]; ubiquitin-protein transferase activity [GO:0004842]; zinc ion binding [GO:0008270]
Pana_OMCL1983	1.04418		WBGene00013544	Q9XW58	COG5384	J	unreviewed	Y75B8A.7	CELE_Y75B8A.7 Y75B8A.7			K14559;	maturation of SSU-rRNA [GO:0030490]; Mpp10 complex [GO:0034457]; small-subunit processome [GO:0032040]
Pana_OMCL933	1.03117		WBGene00018226	Q09320	COG1408	R	reviewed	Putative metallophosphoesterase F40B5.2 (EC 3.1.-.-)	F40B5.2				hydrolase activity [GO:0016787]; integral component of membrane [GO:0016021]; metal ion binding [GO:0046872]
Pana_OMCL2061	1.02851		WBGene00007388	Q17766	NOG241030	S	reviewed	Folate transporter 1	folt-1 tag-330 C06H2.4		folt-1		folic acid binding [GO:0005542]; integral component of membrane [GO:0016021]; transport [GO:0006810]
Pana_OMCL577	1.02476		WBGene00003172	G5ECJ4			unreviewed	F46A9.6 (Mec-8 protein)	mec-8 CELE_F46A9.6 F46A9.6		mec-8		embryo development ending in birth or egg hatching [GO:0009792]; hemidesmosome assembly [GO:0031581]; mechanosensory behavior [GO:0007638]; muscle organ morphogenesis [GO:0048644]; nematode larval development [GO:0002119]; neuron development [GO:0048666]; nucleic acid binding [GO:0003676]; nucleotide binding [GO:0000166]; nucleus [GO:0005634]
Pana_OMCL2735	1.00314		WBGene00000277	Q93249	NOG262778	S	reviewed	Protein cab-1	cab-1 C23H4.1		cab-1		cell [GO:0005623]; integral component of membrane [GO:0016021]; synaptic transmission [GO:0007268]
